# Supplementary material for: Comparative Transcriptome Analysis of Chinary, Assamica and Cambod tea (Camellia sinensis) Types during Development and Seasonal Variation using RNA-seq Technology
Source: Sci Rep. 2016 Nov 17;6:37244. doi: 10.1038/srep37244 (PMC5112563; doi:10.1038/srep37244)
Supplement: Supplementary Table S1 [file srep37244-s2.xls]

## Sheet: Supp. Table S1
	Supplementary Table 1: Assembly Statistics for de novo assembled sequences at varying k-mers and clustering stages of three tea cultivars: Him Sphurti, TV-23 and UPASI-9.
Kmer/ Clustering Stage	Him Sphurti										TV23										UPASI-9
	Average Length	Maximum Length	Total Sequences	% >=1000	Coverage	Total bases	N50	Average GC	Total Reads mapped	% Mapped reads	Average Length	Maximum Length	Total Sequences	% >=1000	Coverage	Total bases	N50	Average GC	Total Reads mapped	% Mapped reads	Average Length	Maximum Length	Total Sequences	% >=1000	Coverage	Total bases	N50	Average GC	Total Reads mapped	% Mapped reads
21mer	505.018	68826	169476	14.8127	9.86938	85588359	1364	36.865	24858666	33.57	509.385	58406	165331	15.0764	10.5075	84217123	1391	36.9668	25003560	31.89	578.238	29237	137614	18.4	9.66702	79573666	1494	37.0582	18648744	30.71
23mer	503.421	41378	172822	14.7308	9.91441	87002193	1392	37.0609	26499700	35.79	510.384	58317	168490	15.1131	11.4223	85994526	1419	37.189	26349766	33.61	577.658	13818	139740	18.2518	10.3497	80721983	1522	37.2309	20119282	33.13
25mer	503.31	70788	174915	14.8369	10.1615	88036399	1413	37.2284	27457364	37.08	502.911	50403	171814	14.8568	10.6226	86407102	1418	37.4025	27592580	35.19	567.595	14947	142901	17.8865	10.2189	81109960	1520	37.4063	20998676	34.58
27mer	497.478	41351	177595	14.5882	10.6464	88349688	1438	37.4518	28070894	37.91	496.648	33118	174095	14.5811	10.6797	86463915	1428	37.628	28190576	35.95	555.924	13814	145615	17.3856	10.534	80950851	1519	37.6113	21814948	35.92
29mer	485.038	32637	180523	14.1068	10.7843	87560502	1415	37.6846	29230896	39.48	490.407	34260	176081	14.4155	10.9542	86351299	1433	37.794	29110522	37.13	548.142	15038	147628	17.1411	10.6961	80921171	1526	37.7615	22631282	37.27
31mer	481.173	53586	181550	14.076	10.5923	87356876	1442	37.8381	29629704	40.01	483.66	35173	177918	14.2599	12.2241	86051891	1449	37.9795	29460034	37.57	543.896	14091	149368	17.098	10.5447	81240614	1540	37.8621	23012430	37.9
33mer	475.566	32528	182520	14.0187	11.2607	86800354	1465	38.0205	30025572	40.55	477.679	48647	179101	14.13	12.0605	85552698	1461	38.1495	30008096	38.27	532.746	13849	151790	16.7435	10.3235	80865539	1549	38.0496	23400974	38.54
35mer	499.872	33283	169148	15.0011	12.3001	84552313	1502	38.227	30390366	41.04	497.854	38061	167954	15.0041	12.9244	83616567	1501	38.4269	30381732	38.75	551.653	14687	143764	17.5433	11.3362	79307863	1572	38.2123	23831632	39.24
37mer	530.57	33362	154814	16.3228	13.4057	82139653	1554	38.4516	30805548	41.6	524.61	52606	154585	16.0552	14.0042	81096909	1548	38.6656	30635698	39.07	574.018	14086	134921	18.4879	12.0683	77447032	1586	38.4396	24005338	39.53
39mer	565.797	33206	140515	17.8102	14.1719	79502936	1599	38.673	31062800	41.95	553.293	33259	141466	17.33	15.773	78272193	1568	38.8947	30982988	39.51	601.208	15123	125599	19.7255	13.3541	75511121	1614	38.6412	24294076	40.01
41mer	604.908	31721	127233	19.502	17.0898	76964242	1644	38.8601	31095170	41.99	587.549	33863	128849	18.7483	18.3536	75705083	1616	39.1107	30922150	39.44	638.87	15055	115087	21.3499	14.1925	73525608	1656	38.8151	24362472	40.12
43mer	652.556	54098	114110	21.6195	18.4707	74463196	1681	39.0514	31344756	42.33	625.128	52357	116237	20.5485	18.7904	72663040	1638	39.3273	30896930	39.4	670.359	13631	105433	22.8249	16.2846	70677954	1668	39.0077	24638256	40.57
45mer	704.781	52948	101210	23.9542	20.3505	71330907	1733	39.2415	31114524	42.02	670.518	52691	104064	22.4641	22.779	69776834	1696	39.5331	31030732	39.58	710.61	12574	95579	24.7345	17.4331	67919412	1688	39.1641	24617618	40.54
47mer	762.951	53438	89709	26.5748	25.0352	68443561	1775	39.3977	30947270	41.79	718.94	53658	92866	24.825	26.0044	66765086	1721	39.7051	30630904	39.07	757.718	15065	85817	26.9853	20.3271	65025079	1714	39.3178	24305154	40.02
49mer	822.403	33473	79011	29.2934	28.7418	64978907	1797	39.5664	30896266	41.72	776.662	33419	82308	27.4506	26.7641	63925530	1769	39.9173	30453846	38.84	812.243	12844	76268	29.5681	22.7577	61948175	1745	39.4621	24164780	39.79
51mer	776.802	53885	81616	27.7838	26.6363	63399450	1809	40.3226	30705916	41.47	679.054	30718	92527	23.7487	26.5222	62830833	1740	40.9332	30560352	38.98	734.561	12932	81370	26.6904	21.7547	59771219	1713	40.2636	23948266	39.44
53mer	807.723	53332	73623	29.4772	30.2396	59466959	1815	40.5176	30442516	41.11	713.595	33486	82377	25.3493	28.0217	58783787	1756	41.1179	30219858	38.54	761.118	11443	73315	28.1893	23.989	55801340	1707	40.4554	23766748	39.14
55mer	845.061	53236	64804	31.4394	36.6083	54763333	1805	40.7237	30003536	40.52	752.153	30619	72058	27.1684	34.3974	54198655	1748	41.2836	29891586	38.12	788.156	12056	64174	29.6226	28.3027	50579129	1693	40.6302	23501860	38.7
57mer	874.203	47998	55904	33.1425	38.9948	48871417	1770	40.8445	29592430	39.96	788.288	30464	61565	28.9109	39.6665	48530940	1729	41.3894	29390672	37.48	815.29	9683	55032	31.1982	32.7666	44867066	1655	40.7919	22958952	37.81
59mer	891.554	47288	47666	34.3599	46.4311	42496801	1717	41.0193	28831810	38.94	815.802	29655	51567	30.3275	44.28	42068479	1683	41.4607	28912822	36.87	834.596	8244	46232	32.5921	38.7653	38585035	1600	40.9121	22384634	36.86
61mer	896.649	42142	39425	34.7318	54.212	35350384	1634	41.1586	28062548	37.9	828.72	40124	42233	31.3854	56.2674	34999328	1587	41.5851	27765950	35.41	840.93	7985	37728	32.9994	45.871	31726618	1517	41.0604	21446620	35.32
63mer	871.482	35113	30662	33.9117	75.1411	26721370	1494	41.341	26195426	35.38	823.882	22481	32550	31.6989	70.4886	26817362	1471	41.6996	26327038	33.58	819.537	7859	29208	31.9775	56.879	23937047	1395	41.234	19965524	32.88
65mer	818.264	12885	22163	30.8081	86.7209	18135186	1342	41.6089	23552126	31.81	792.827	21737	23063	29.1289	81.6325	18284973	1331	41.9647	23697878	30.22	776.928	6852	20541	29.2147	77.1819	15958873	1239	41.6435	17943890	29.55
67mer	747.577	14311	12777	26.2581	142.456	9551791	1160	42.2666	20096722	27.14	712.088	19649	13266	23.6469	131.078	9446553	1111	42.5994	19654694	25.07	694.056	5690	11658	23.3059	119.815	8091304	1035	42.3308	14402632	23.72
69mer	351.177	3199	6615	2.23734	314.535	2323034	356	45.6058	15774180	21.3	341.728	3290	6662	2.07145	321.756	2276591	344	45.8091	14732666	18.79	352.501	2843	5502	2.30825	253.197	1939461	359	45.7529	10128884	16.68
71mer	265.245	730	110	0	1265.98	29177	247	48.9096	578154	0.78	262.341	473	91	0	1011.82	23873	260	47.8866	359532	0.46	251.505	448	91	0	967.559	22887	236	48.2464	330922	0.54
Tgicl-cdhit	1020.8	42174	27903	40.6945	79.72	28483471	1554	43.7743	46304216	62.5321	1011.63	39779	28673	39.9714	82.27	29006362	1545	43.8583	41681020	53.1579	973.928	7711	27635	39.3233	66.92	26914498	1477	43.5249	32088900	52.842
unigene	1102.46	42174	20458	45.2879	84.24	22554084	1578	44.0167	34240316	46.2403	1094.91	39685	21066	44.4982	89.59	23065302	1561	44.1128	33651870	45.4456	1066.26	7711	20230	44.6812	71.3	21570436	1513	43.8817	25637672	42.2185
