# Supplementary material for: Comparative Transcriptome Analysis of Chinary, Assamica and Cambod tea (Camellia sinensis) Types during Development and Seasonal Variation using RNA-seq Technology
Source: Sci Rep. 2016 Nov 17;6:37244. doi: 10.1038/srep37244 (PMC5112563; doi:10.1038/srep37244)
Supplement: Supplementary Table S2 [file srep37244-s3.xls]

## Sheet: Sup. Table S2
Supplementary Table S2: Assembly validation of three Tea cultivars: Him Sphurti, TV23 and UPASI9 by sequence similarity based coverage with ESTs of Camellia sinensis.

## Sheet: Him Sphurti
Transcript_ID	Total_Coverage (%)	EST_ID	Q_start	Q_end	Q_start	Q_end	Q_start	Q_end	Q_start	Q_end	Q_start	Q_end	Q_start	Q_end	Q_start	Q_end	Q_start	Q_end	Q_start	Q_end	Q_start	Q_end	Q_start	Q_end	Q_start	Q_end	Q_start	Q_end	Q_start	Q_end	Q_start	Q_end	Q_start	Q_end
C4445	100	gi|343702979|gb|JK341576.1|JK341576	60	120	1	60
C4753	100	gi|393744181|gb|FS946971.1|FS946971	1	61	61	121
C46299	100	gi|544637597|gb|JZ486226.1|JZ486226	1	146	146	208
C65321	100	gi|327361048|gb|GW696780.1|GW696780	1	130	130	241
C100503	100	gi|393738613|gb|FS944874.1|FS944874	1	376
C10121	100	gi|224708689|gb|GO255005.1|GO255005	1	123
C101643	100	gi|366894571|gb|HS396833.1|HS396833	1	383
C10237	100	gi|393392929|gb|JK475512.1|JK475512	1	123
C10247	100	gi|393740973|gb|FS946185.1|FS946185	1	123
C102893	100	gi|393750956|gb|FS956413.1|FS956413	1	393
C103791	100	gi|393746127|gb|FS953044.1|FS953044	1	399
C103863	100	gi|212378300|gb|GE652226.1|GE652226	1	400
C104321	100	gi|212380297|gb|GE650469.1|GE650469	1	403
C104431	100	gi|393740691|gb|FS945903.1|FS945903	1	404
C10453	100	gi|313605253|gb|HS389890.1|HS389890	1	123
C104709	100	gi|393739732|gb|FS944139.1|FS944139	1	406
C104877	100	gi|393757189|gb|FS958093.1|FS958093	1	408
C10495	100	gi|212380315|gb|GE650487.1|GE650487	1	123
C10571	100	gi|293653348|gb|GW811244.1|GW811244	1	123
C105991	100	gi|393741362|gb|FS946574.1|FS946574	1	417
C106535	100	gi|212378817|gb|GE652337.1|GE652337	1	422
C107047	100	gi|393753513|gb|FS957107.1|FS957107	1	426
C10711	100	gi|393742767|gb|FS951169.1|FS951169	1	123
C10755	100	gi|393741277|gb|FS946489.1|FS946489	1	123
C107607	100	gi|393740066|gb|FS944473.1|FS944473	1	432
C107897	100	gi|206583668|gb|GD254761.1|GD254761	1	434
C108275	100	gi|393741218|gb|FS946430.1|FS946430	1	438
C108277	100	gi|393754503|gb|FS958700.1|FS958700	1	438
C109143	100	gi|393749584|gb|FS952624.1|FS952624	1	446
C10973	100	gi|212379927|gb|GE651335.1|GE651335	1	123
C110805	100	gi|547901224|gb|JZ495435.1|JZ495435	1	463
C11085	100	gi|393739134|gb|FS945395.1|FS945395	1	123
C111031	100	gi|393389184|gb|JK475658.1|JK475658	1	465
C111067	100	gi|393749210|gb|FS952248.1|FS952248	1	466
C112181	100	gi|170319523|gb|FE861303.1|FE861303	1	478
C112403	100	gi|393738974|gb|FS945235.1|FS945235	1	480
C112807	100	gi|212378468|gb|GE650610.1|GE650610	1	485
C113087	100	gi|393756868|gb|FS957021.1|FS957021	1	488
C113501	100	gi|393744551|gb|FS947341.1|FS947341	1	493
C113599	100	gi|393744168|gb|FS946958.1|FS946958	1	494
C11381	100	gi|547900793|gb|JZ495003.1|JZ495003	1	123
C113899	100	gi|212380550|gb|GE652891.1|GE652891	1	498
C11409	100	gi|51452893|gb|CV013679.1|CV013679	1	123
C114553	100	gi|393751546|gb|FS959395.1|FS959395	1	507
C114619	100	gi|393746115|gb|FS953032.1|FS953032	1	508
C114623	100	gi|212380992|gb|GE652797.1|GE652797	1	508
C114661	100	gi|393738659|gb|FS944920.1|FS944920	1	508
C114965	100	gi|547900671|gb|JZ494881.1|JZ494881	1	512
C114967	100	gi|212379569|gb|GE651657.1|GE651657	1	512
C115265	100	gi|393751465|gb|FS959314.1|FS959314	1	516
C115507	100	gi|212381062|gb|GE652480.1|GE652480	1	519
C11585	100	gi|282162155|gb|GT969296.1|GT969296	1	123
C115903	100	gi|393740939|gb|FS946151.1|FS946151	1	525
C116433	100	gi|222372771|gb|GH734183.1|GH734183	1	532
C116461	100	gi|393749794|gb|FS955816.1|FS955816	1	532
C116575	100	gi|393749459|gb|FS952499.1|FS952499	1	534
C116603	100	gi|393740714|gb|FS945926.1|FS945926	1	534
C11675	100	gi|393742992|gb|FS951394.1|FS951394	1	123
C116951	100	gi|393750222|gb|FS956167.1|FS956167	1	540
C117197	100	gi|393756430|gb|FS957782.1|FS957782	1	543
C11733	100	gi|282162081|gb|GT969222.1|GT969222	1	123
C117407	100	gi|212380438|gb|GE650523.1|GE650523	1	546
C117571	100	gi|212377974|gb|GE650863.1|GE650863	1	549
C117595	100	gi|212379793|gb|GE652074.1|GE652074	1	549
C117665	100	gi|393743846|gb|FS948793.1|FS948793	1	550
C118043	100	gi|393742595|gb|FS950997.1|FS950997	1	556
C118445	100	gi|393750465|gb|FS954619.1|FS954619	1	562
C11859	100	gi|393749040|gb|FS954225.1|FS954225	1	123
C118593	100	gi|393753756|gb|FS957350.1|FS957350	1	564
C119117	100	gi|547900811|gb|JZ495021.1|JZ495021	1	573
C119123	100	gi|544637659|gb|JZ486288.1|JZ486288	1	573
C119145	100	gi|393740516|gb|FS945728.1|FS945728	1	573
C119171	100	gi|212378561|gb|GE651279.1|GE651279	1	574
C11963	100	gi|170319566|gb|FE861346.1|FE861346	1	123
C119651	100	gi|212378704|gb|GE651614.1|GE651614	1	583
C11977	100	gi|395439869|gb|JK991038.1|JK991038	1	123
C120027	100	gi|393748486|gb|FS953673.1|FS953673	1	590
C121313	100	gi|170319528|gb|FE861308.1|FE861308	1	614
C121565	100	gi|212380427|gb|GE650512.1|GE650512	1	618
C121955	100	gi|212380534|gb|GE652875.1|GE652875	1	626
C122003	100	gi|393740581|gb|FS945793.1|FS945793	1	626
C12247	100	gi|212378005|gb|GE651446.1|GE651446	1	123
C12295	100	gi|212378114|gb|GE651483.1|GE651483	1	123
C123251	100	gi|393748301|gb|FS953488.1|FS953488	1	654
C123357	100	gi|393752144|gb|FS959993.1|FS959993	1	657
C12405	100	gi|366887596|gb|HS399914.1|HS399914	1	123
C124143	100	gi|393738806|gb|FS945067.1|FS945067	1	676
C124277	100	gi|224708661|gb|GO254977.1|GO254977	1	680
C124475	100	gi|170319685|gb|FE861465.1|FE861465	1	685
C124643	100	gi|393744744|gb|FS947534.1|FS947534	1	689
C124669	100	gi|212379495|gb|GE651630.1|GE651630	1	690
C124713	100	gi|393754433|gb|FS958630.1|FS958630	1	691
C125095	100	gi|206583648|gb|GD254741.1|GD254741	1	700
C126749	100	gi|170319666|gb|FE861446.1|FE861446	1	744
C12705	100	gi|393748877|gb|FS954062.1|FS954062	1	123
C127349	100	gi|393749623|gb|FS952663.1|FS952663	1	763
C13051	100	gi|547900841|gb|JZ495051.1|JZ495051	1	123
C13123	100	gi|51453121|gb|CV013907.1|CV013907	1	123
C13515	100	gi|393752604|gb|FS954799.1|FS954799	1	123
C13719	100	gi|393744773|gb|FS947563.1|FS947563	1	124
C13865	100	gi|393745912|gb|FS952829.1|FS952829	1	125
C14015	100	gi|171355133|gb|FE942937.1|FE942937	1	126
C14053	100	gi|393388374|gb|JK478866.1|JK478866	1	126
C14181	100	gi|544637509|gb|JZ486138.1|JZ486138	1	127
C14205	100	gi|366896561|gb|HS395719.1|HS395719	1	127
C14221	100	gi|366897296|gb|HS396119.1|HS396119	1	128
C14241	100	gi|170319821|gb|FE861217.1|FE861217	1	128
C14319	100	gi|393743801|gb|FS948748.1|FS948748	1	128
C14459	100	gi|259016565|gb|GT088043.1|GT088043	1	129
C14517	100	gi|393753480|gb|FS957074.1|FS957074	1	129
C14549	100	gi|343702916|gb|JK341513.1|JK341513	1	130
C14587	100	gi|51453947|gb|CV014733.1|CV014733	1	130
C14617	100	gi|544637183|gb|JZ485812.1|JZ485812	1	130
C14647	100	gi|393389404|gb|JK475878.1|JK475878	1	131
C14673	100	gi|347360321|gb|JK511193.1|JK511193	1	131
C14773	100	gi|393388926|gb|JK479418.1|JK479418	1	132
C14865	100	gi|393391814|gb|JK477342.1|JK477342	1	132
C15195	100	gi|393391938|gb|JK477466.1|JK477466	1	135
C15225	100	gi|393740985|gb|FS946197.1|FS946197	1	135
C15329	100	gi|393756185|gb|FS958460.1|FS958460	1	136
C15405	100	gi|393740511|gb|FS945723.1|FS945723	1	136
C15515	100	gi|544637175|gb|JZ485804.1|JZ485804	1	137
C15555	100	gi|393757020|gb|FS957924.1|FS957924	1	138
C15597	100	gi|366895022|gb|HS397284.1|HS397284	1	138
C15611	100	gi|547901046|gb|JZ495256.1|JZ495256	1	138
C15707	100	gi|393747878|gb|FS947983.1|FS947983	1	139
C15903	100	gi|393748068|gb|FS951627.1|FS951627	1	140
C15933	100	gi|393741940|gb|FS945631.1|FS945631	1	141
C16011	100	gi|393744559|gb|FS947349.1|FS947349	1	141
C16021	100	gi|343702810|gb|JK342052.1|JK342052	1	141
C16051	100	gi|393389708|gb|JK476150.1|JK476150	1	141
C16461	100	gi|212377647|gb|GE650234.1|GE650234	1	144
C16467	100	gi|393756074|gb|FS958347.1|FS958347	1	144
C16613	100	gi|393740045|gb|FS944452.1|FS944452	1	145
C16633	100	gi|393748687|gb|FS953874.1|FS953874	1	145
C16645	100	gi|547900749|gb|JZ494959.1|JZ494959	1	146
C16741	100	gi|393753702|gb|FS957296.1|FS957296	1	146
C16765	100	gi|393753603|gb|FS957197.1|FS957197	1	147
C16777	100	gi|393392396|gb|JK477924.1|JK477924	1	147
C16779	100	gi|393743157|gb|FS948104.1|FS948104	1	147
C16839	100	gi|393741613|gb|FS946825.1|FS946825	1	147
C17071	100	gi|393738775|gb|FS945036.1|FS945036	1	149
C17095	100	gi|171355234|gb|FE943038.1|FE943038	1	149
C17167	100	gi|393750764|gb|FS955227.1|FS955227	1	149
C17223	100	gi|170319638|gb|FE861418.1|FE861418	1	150
C17239	100	gi|51530228|gb|CV067064.1|CV067064	1	150
C17255	100	gi|393751647|gb|FS959496.1|FS959496	1	150
C17269	100	gi|366892251|gb|HS393496.1|HS393496	1	150
C17271	100	gi|393740453|gb|FS945665.1|FS945665	1	150
C17309	100	gi|547900099|gb|JZ494800.1|JZ494800	1	150
C17479	100	gi|393750130|gb|FS956075.1|FS956075	1	152
C17487	100	gi|393745202|gb|FS949055.1|FS949055	1	152
C1749	100	gi|393739858|gb|FS944265.1|FS944265	1	107
C17695	100	gi|393742138|gb|FS943513.1|FS943513	1	153
C17855	100	gi|366882342|gb|HS397664.1|HS397664	1	154
C17861	100	gi|51453961|gb|CV014747.1|CV014747	1	154
C17911	100	gi|366887334|gb|HS399652.1|HS399652	1	155
C17959	100	gi|282162596|gb|GT969329.1|GT969329	1	155
C17979	100	gi|547900691|gb|JZ494901.1|JZ494901	1	155
C17997	100	gi|183186727|gb|FF682700.1|FF682700	1	155
C18225	100	gi|393738820|gb|FS945081.1|FS945081	1	157
C18305	100	gi|366883930|gb|HS398569.1|HS398569	1	158
C18359	100	gi|393390027|gb|JK476469.1|JK476469	1	158
C18495	100	gi|393746808|gb|FS949924.1|FS949924	1	159
C20267	100	gi|547900759|gb|JZ494969.1|JZ494969	1	167
C2067	100	gi|544637766|gb|JZ486395.1|JZ486395	1	111
C2077	100	gi|366895124|gb|HS397386.1|HS397386	1	111
C2109	100	gi|393390150|gb|JK476592.1|JK476592	1	111
C2367	100	gi|393388410|gb|JK478902.1|JK478902	1	113
C2369	100	gi|393740897|gb|FS946109.1|FS946109	1	113
C24355	100	gi|212377620|gb|GE650207.1|GE650207	1	183
C25001	100	gi|393740144|gb|FS944551.1|FS944551	1	184
C25469	100	gi|393749896|gb|FS955918.1|FS955918	1	184
C25553	100	gi|51454120|gb|CV014906.1|CV014906	1	184
C2563	100	gi|393753214|gb|FS954857.1|FS954857	1	114
C25709	100	gi|393743195|gb|FS948142.1|FS948142	1	184
C2573	100	gi|393753214|gb|FS954857.1|FS954857	1	114
C25851	100	gi|393749089|gb|FS954274.1|FS954274	1	184
C26275	100	gi|393747286|gb|FS950402.1|FS950402	1	185
C2663	100	gi|393393089|gb|JK478083.1|JK478083	1	114
C26703	100	gi|212381010|gb|GE652815.1|GE652815	1	185
C26877	100	gi|212381012|gb|GE652817.1|GE652817	1	185
C27659	100	gi|170319766|gb|FE861162.1|FE861162	1	186
C27667	100	gi|393743728|gb|FS948675.1|FS948675	1	186
C27743	100	gi|393742723|gb|FS951125.1|FS951125	1	186
C27865	100	gi|547900665|gb|JZ494875.1|JZ494875	1	186
C27867	100	gi|259016528|gb|GT088006.1|GT088006	1	186
C28259	100	gi|212378447|gb|GE650589.1|GE650589	1	187
C28313	100	gi|547900107|gb|JZ494808.1|JZ494808	1	187
C28471	100	gi|393744175|gb|FS946965.1|FS946965	1	187
C28559	100	gi|393749279|gb|FS952319.1|FS952319	1	187
C2893	100	gi|393754255|gb|FS960685.1|FS960685	1	115
C29051	100	gi|393754514|gb|FS958711.1|FS958711	1	188
C29077	100	gi|393389397|gb|JK475871.1|JK475871	1	188
C29213	100	gi|64075707|gb|DN976167.1|DN976167	1	188
C29315	100	gi|259016711|gb|GT087958.1|GT087958	1	188
C2989	100	gi|393752170|gb|FS960019.1|FS960019	1	116
C30213	100	gi|393740289|gb|FS944696.1|FS944696	1	189
C30313	100	gi|366896541|gb|HS395699.1|HS395699	1	189
C3041	100	gi|393388374|gb|JK478866.1|JK478866	1	116
C30917	100	gi|393392126|gb|JK477654.1|JK477654	1	189
C31073	100	gi|366892615|gb|HS393682.1|HS393682	1	190
C31697	100	gi|393743186|gb|FS948133.1|FS948133	1	190
C31727	100	gi|221048123|gb|GH618818.1|GH618818	1	190
C32329	100	gi|393756756|gb|FS956909.1|FS956909	1	191
C32583	100	gi|393749470|gb|FS952510.1|FS952510	1	191
C32835	100	gi|393746901|gb|FS950017.1|FS950017	1	191
C33065	100	gi|393754479|gb|FS958676.1|FS958676	1	192
C33425	100	gi|393751514|gb|FS959363.1|FS959363	1	192
C33747	100	gi|393753399|gb|FS955042.1|FS955042	1	192
C34027	100	gi|393756369|gb|FS957721.1|FS957721	1	193
C34159	100	gi|212381039|gb|GE653106.1|GE653106	1	193
C34235	100	gi|393739931|gb|FS944338.1|FS944338	1	193
C34249	100	gi|393748485|gb|FS953672.1|FS953672	1	193
C34409	100	gi|547901040|gb|JZ495250.1|JZ495250	1	193
C34583	100	gi|393741063|gb|FS946275.1|FS946275	1	193
C35161	100	gi|393751342|gb|FS959191.1|FS959191	1	194
C35203	100	gi|393746682|gb|FS949798.1|FS949798	1	194
C35417	100	gi|393742218|gb|FS949141.1|FS949141	1	194
C35491	100	gi|393746377|gb|FS953294.1|FS953294	1	194
C35817	100	gi|343702676|gb|JK341918.1|JK341918	1	195
C3649	100	gi|222372828|gb|GH733916.1|GH733916	1	117
C36553	100	gi|393743022|gb|FS951424.1|FS951424	1	196
C36559	100	gi|393747675|gb|FS947780.1|FS947780	1	196
C36599	100	gi|366893578|gb|HS394145.1|HS394145	1	196
C36701	100	gi|215398984|gb|GH159035.1|GH159035	1	196
C36771	100	gi|393749470|gb|FS952510.1|FS952510	1	196
C3709	100	gi|393747954|gb|FS951513.1|FS951513	1	117
C3765	100	gi|51530198|gb|CV067034.1|CV067034	1	117
C37743	100	gi|393744608|gb|FS947398.1|FS947398	1	197
C37755	100	gi|212377652|gb|GE650239.1|GE650239	1	197
C37825	100	gi|343702596|gb|JK341838.1|JK341838	1	197
C37965	100	gi|393746999|gb|FS950115.1|FS950115	1	197
C38009	100	gi|366893759|gb|HS394298.1|HS394298	1	197
C38073	100	gi|343702560|gb|JK341802.1|JK341802	1	197
C38109	100	gi|393741039|gb|FS946251.1|FS946251	1	197
C38119	100	gi|393392259|gb|JK477787.1|JK477787	1	197
C38131	100	gi|547900848|gb|JZ495058.1|JZ495058	1	197
C38311	100	gi|393745826|gb|FS952743.1|FS952743	1	198
C3839	100	gi|212379431|gb|GE650721.1|GE650721	1	118
C3849	100	gi|547901179|gb|JZ495390.1|JZ495390	1	118
C38497	100	gi|393745762|gb|FS952679.1|FS952679	1	198
C38547	100	gi|393740546|gb|FS945758.1|FS945758	1	198
C38935	100	gi|393751897|gb|FS959746.1|FS959746	1	198
C39033	100	gi|393749161|gb|FS954346.1|FS954346	1	199
C39041	100	gi|393744608|gb|FS947398.1|FS947398	1	199
C3917	100	gi|393743801|gb|FS948748.1|FS948748	1	118
C39485	100	gi|393393628|gb|JK478622.1|JK478622	1	199
C39513	100	gi|393753764|gb|FS957358.1|FS957358	1	199
C39747	100	gi|283049661|gb|GW315058.1|GW315058	1	200
C39845	100	gi|393743824|gb|FS948771.1|FS948771	1	200
C40157	100	gi|547901226|gb|JZ495437.1|JZ495437	1	200
C40169	100	gi|393740348|gb|FS944755.1|FS944755	1	200
C4065	100	gi|393748928|gb|FS954113.1|FS954113	1	119
C41207	100	gi|300124193|gb|HO079253.1|HO079253	1	201
C41243	100	gi|221071119|gb|GH623562.1|GH623562	1	201
C41349	100	gi|544637329|gb|JZ485958.1|JZ485958	1	201
C41375	100	gi|393756963|gb|FS957867.1|FS957867	1	201
C42097	100	gi|212379934|gb|GE651342.1|GE651342	1	202
C42129	100	gi|393739931|gb|FS944338.1|FS944338	1	202
C4249	100	gi|393756344|gb|FS957696.1|FS957696	1	120
C42811	100	gi|393740710|gb|FS945922.1|FS945922	1	203
C4289	100	gi|393740641|gb|FS945853.1|FS945853	1	120
C42959	100	gi|393740941|gb|FS946153.1|FS946153	1	203
C4301	100	gi|282162497|gb|GT969111.1|GT969111	1	120
C43129	100	gi|393739627|gb|FS944034.1|FS944034	1	204
C43195	100	gi|393752254|gb|FS960103.1|FS960103	1	204
C43851	100	gi|393744713|gb|FS947503.1|FS947503	1	205
C4411	100	gi|222372776|gb|GH733881.1|GH733881	1	120
C4435	100	gi|343702736|gb|JK341978.1|JK341978	1	120
C4475	100	gi|343702929|gb|JK341526.1|JK341526	1	120
C4483	100	gi|393748637|gb|FS953824.1|FS953824	1	120
C4489	100	gi|212379456|gb|GE650746.1|GE650746	1	120
C4501	100	gi|393742449|gb|FS950851.1|FS950851	1	120
C45031	100	gi|393741526|gb|FS946738.1|FS946738	1	206
C4549	100	gi|393391706|gb|JK477234.1|JK477234	1	121
C45761	100	gi|299561845|gb|HO059017.1|HO059017	1	207
C45903	100	gi|51530227|gb|CV067063.1|CV067063	1	207
C46121	100	gi|393749838|gb|FS955860.1|FS955860	1	208
C46211	100	gi|393390196|gb|JK476638.1|JK476638	1	208
C46435	100	gi|212378893|gb|GE650947.1|GE650947	1	208
C4651	100	gi|222372859|gb|GH733947.1|GH733947	1	121
C4683	100	gi|393741398|gb|FS946610.1|FS946610	1	121
C47119	100	gi|393738758|gb|FS945019.1|FS945019	1	209
C47361	100	gi|393740399|gb|FS944806.1|FS944806	1	209
C47449	100	gi|390125125|gb|JK714407.1|JK714407	1	210
C4767	100	gi|393389143|gb|JK479635.1|JK479635	1	121
C47685	100	gi|393392984|gb|JK475567.1|JK475567	1	210
C4817	100	gi|393388410|gb|JK478902.1|JK478902	1	122
C48339	100	gi|393744444|gb|FS947234.1|FS947234	1	211
C49475	100	gi|393746861|gb|FS949977.1|FS949977	1	213
C4977	100	gi|393741533|gb|FS946745.1|FS946745	1	122
C49851	100	gi|393738692|gb|FS944953.1|FS944953	1	213
C5021	100	gi|547901056|gb|JZ495266.1|JZ495266	1	122
C50333	100	gi|393738999|gb|FS945260.1|FS945260	1	214
C50491	100	gi|547900132|gb|JZ494833.1|JZ494833	1	214
C50693	100	gi|212379814|gb|GE652095.1|GE652095	1	214
C5141	100	gi|224708669|gb|GO254985.1|GO254985	1	123
C51499	100	gi|393756786|gb|FS956939.1|FS956939	1	216
C52033	100	gi|393753377|gb|FS955020.1|FS955020	1	216
C52079	100	gi|393753633|gb|FS957227.1|FS957227	1	217
C52173	100	gi|393757207|gb|FS958111.1|FS958111	1	217
C52537	100	gi|393745494|gb|FS951974.1|FS951974	1	217
C5271	100	gi|393748232|gb|FS953419.1|FS953419	1	123
C53131	100	gi|393744224|gb|FS947014.1|FS947014	1	218
C53241	100	gi|393389242|gb|JK475716.1|JK475716	1	219
C53523	100	gi|393742219|gb|FS949142.1|FS949142	1	219
C54087	100	gi|393745554|gb|FS952034.1|FS952034	1	220
C54647	100	gi|212381010|gb|GE652815.1|GE652815	1	221
C5485	100	gi|259016489|gb|GT087967.1|GT087967	1	123
C55019	100	gi|366894952|gb|HS397214.1|HS397214	1	221
C55085	100	gi|547900696|gb|JZ494906.1|JZ494906	1	221
C55137	100	gi|393747946|gb|FS951505.1|FS951505	1	222
C55785	100	gi|393751287|gb|FS959136.1|FS959136	1	223
C56303	100	gi|393748799|gb|FS953986.1|FS953986	1	223
C56381	100	gi|393753430|gb|FS955073.1|FS955073	1	224
C56499	100	gi|393740592|gb|FS945804.1|FS945804	1	224
C56509	100	gi|393747737|gb|FS947842.1|FS947842	1	224
C56543	100	gi|547900680|gb|JZ494890.1|JZ494890	1	224
C56717	100	gi|222372443|gb|GH733984.1|GH733984	1	224
C56799	100	gi|393751596|gb|FS959445.1|FS959445	1	224
C57247	100	gi|393748799|gb|FS953986.1|FS953986	1	225
C57295	100	gi|206583617|gb|GD254697.1|GD254697	1	225
C5737	100	gi|393389199|gb|JK475673.1|JK475673	1	123
C57483	100	gi|393741763|gb|FS945454.1|FS945454	1	225
C57551	100	gi|393740465|gb|FS945677.1|FS945677	1	226
C57767	100	gi|393389231|gb|JK475705.1|JK475705	1	226
C57833	100	gi|393740145|gb|FS944552.1|FS944552	1	226
C58505	100	gi|393741261|gb|FS946473.1|FS946473	1	227
C58535	100	gi|393752068|gb|FS959917.1|FS959917	1	227
C59403	100	gi|393744168|gb|FS946958.1|FS946958	1	229
C59513	100	gi|222372807|gb|GH733899.1|GH733899	1	229
C59783	100	gi|544637684|gb|JZ486313.1|JZ486313	1	230
C59941	100	gi|393746451|gb|FS953368.1|FS953368	1	230
C60247	100	gi|393390389|gb|JK476831.1|JK476831	1	230
C60329	100	gi|393752164|gb|FS960013.1|FS960013	1	231
C61243	100	gi|222373229|gb|GH734621.1|GH734621	1	232
C6143	100	gi|393744688|gb|FS947478.1|FS947478	1	123
C61799	100	gi|547900842|gb|JZ495052.1|JZ495052	1	233
C61959	100	gi|393740677|gb|FS945889.1|FS945889	1	234
C62313	100	gi|393746357|gb|FS953274.1|FS953274	1	234
C62529	100	gi|393750471|gb|FS954625.1|FS954625	1	235
C62557	100	gi|547900148|gb|JZ494849.1|JZ494849	1	235
C6295	100	gi|343702992|gb|JK341589.1|JK341589	1	123
C6371	100	gi|393744189|gb|FS946979.1|FS946979	1	123
C6377	100	gi|544637038|gb|JZ485667.1|JZ485667	1	123
C64461	100	gi|366895182|gb|HS397444.1|HS397444	1	239
C6503	100	gi|171355041|gb|FE942845.1|FE942845	1	123
C66119	100	gi|222372505|gb|GH734046.1|GH734046	1	243
C66187	100	gi|393752160|gb|FS960009.1|FS960009	1	243
C66313	100	gi|212379725|gb|GE652006.1|GE652006	1	243
C66439	100	gi|547900968|gb|JZ495178.1|JZ495178	1	243
C67265	100	gi|393756473|gb|FS957825.1|FS957825	1	245
C67313	100	gi|393751738|gb|FS959587.1|FS959587	1	245
C67605	100	gi|221758386|gb|GH709908.1|GH709908	1	246
C6765	100	gi|393747760|gb|FS947865.1|FS947865	1	123
C67951	100	gi|212380295|gb|GE650467.1|GE650467	1	247
C68963	100	gi|212378498|gb|GE650640.1|GE650640	1	249
C69121	100	gi|327360769|gb|GW690955.1|GW690955	1	250
C69341	100	gi|393747021|gb|FS950137.1|FS950137	1	250
C69827	100	gi|393744718|gb|FS947508.1|FS947508	1	251
C69861	100	gi|393747279|gb|FS950395.1|FS950395	1	251
C70319	100	gi|393751233|gb|FS959082.1|FS959082	1	253
C72641	100	gi|340629127|gb|JK265081.1|JK265081	1	258
C72675	100	gi|393749089|gb|FS954274.1|FS954274	1	258
C72759	100	gi|393741876|gb|FS945567.1|FS945567	1	259
C72885	100	gi|393738955|gb|FS945216.1|FS945216	1	259
C73815	100	gi|393741913|gb|FS945604.1|FS945604	1	261
C73859	100	gi|393739929|gb|FS944336.1|FS944336	1	261
C74915	100	gi|544637248|gb|JZ485877.1|JZ485877	1	264
C75077	100	gi|393739938|gb|FS944345.1|FS944345	1	265
C75297	100	gi|393755970|gb|FS958243.1|FS958243	1	266
C7561	100	gi|51453526|gb|CV014312.1|CV014312	1	123
C7599	100	gi|393742749|gb|FS951151.1|FS951151	1	123
C76021	100	gi|51530095|gb|CV066931.1|CV066931	1	268
C76625	100	gi|393389264|gb|JK475738.1|JK475738	1	269
C76847	100	gi|393745720|gb|FS952200.1|FS952200	1	270
C77405	100	gi|393740656|gb|FS945868.1|FS945868	1	272
C77579	100	gi|393739548|gb|FS943955.1|FS943955	1	272
C77663	100	gi|221758474|gb|GH709631.1|GH709631	1	272
C7791	100	gi|212378394|gb|GE652272.1|GE652272	1	123
C7879	100	gi|393739327|gb|FS943734.1|FS943734	1	123
C7891	100	gi|547900879|gb|JZ495089.1|JZ495089	1	123
C79067	100	gi|366895109|gb|HS397371.1|HS397371	1	277
C79355	100	gi|393388444|gb|JK478936.1|JK478936	1	277
C79701	100	gi|224708746|gb|GO255062.1|GO255062	1	279
C79831	100	gi|393744440|gb|FS947230.1|FS947230	1	279
C80035	100	gi|393751989|gb|FS959838.1|FS959838	1	280
C80491	100	gi|393751062|gb|FS958911.1|FS958911	1	281
C80901	100	gi|212379350|gb|GE651024.1|GE651024	1	283
C81067	100	gi|393388887|gb|JK479379.1|JK479379	1	283
C81351	100	gi|51453074|gb|CV013860.1|CV013860	1	284
C81377	100	gi|547900831|gb|JZ495041.1|JZ495041	1	284
C81893	100	gi|547901007|gb|JZ495217.1|JZ495217	1	286
C82045	100	gi|212380019|gb|GE651379.1|GE651379	1	287
C82057	100	gi|393388408|gb|JK478900.1|JK478900	1	287
C8207	100	gi|393743355|gb|FS948302.1|FS948302	1	123
C82251	100	gi|170319836|gb|FE861232.1|FE861232	1	287
C83237	100	gi|343702799|gb|JK342041.1|JK342041	1	291
C83251	100	gi|212378924|gb|GE650978.1|GE650978	1	291
C83561	100	gi|393393736|gb|JK478730.1|JK478730	1	292
C8371	100	gi|366883052|gb|HS398374.1|HS398374	1	123
C84049	100	gi|393742651|gb|FS951053.1|FS951053	1	294
C8495	100	gi|393756283|gb|FS957635.1|FS957635	1	123
C85241	100	gi|547900706|gb|JZ494916.1|JZ494916	1	298
C85417	100	gi|393748137|gb|FS951696.1|FS951696	1	299
C85675	100	gi|212380002|gb|GE651374.1|GE651374	1	300
C86135	100	gi|224708641|gb|GO254957.1|GO254957	1	302
C86269	100	gi|393746001|gb|FS952918.1|FS952918	1	302
C86361	100	gi|212380287|gb|GE652184.1|GE652184	1	303
C86799	100	gi|393392269|gb|JK477797.1|JK477797	1	305
C86935	100	gi|393751185|gb|FS959034.1|FS959034	1	305
C87155	100	gi|393756972|gb|FS957876.1|FS957876	1	306
C87397	100	gi|51453508|gb|CV014294.1|CV014294	1	307
C88251	100	gi|393743184|gb|FS948131.1|FS948131	1	310
C88261	100	gi|393749794|gb|FS955816.1|FS955816	1	310
C8895	100	gi|393746268|gb|FS953185.1|FS953185	1	123
C89317	100	gi|393745243|gb|FS949096.1|FS949096	1	315
C8935	100	gi|393743947|gb|FS949293.1|FS949293	1	123
C89703	100	gi|393750383|gb|FS954537.1|FS954537	1	317
C8975	100	gi|366883120|gb|HS398442.1|HS398442	1	123
C8981	100	gi|544637323|gb|JZ485952.1|JZ485952	1	123
C89987	100	gi|393743882|gb|FS949228.1|FS949228	1	318
C90473	100	gi|393742415|gb|FS950817.1|FS950817	1	320
C90985	100	gi|393753449|gb|FS955092.1|FS955092	1	322
C91563	100	gi|393756607|gb|FS956760.1|FS956760	1	325
C91611	100	gi|393743822|gb|FS948769.1|FS948769	1	326
C92415	100	gi|393753506|gb|FS957100.1|FS957100	1	329
C92689	100	gi|393750963|gb|FS956420.1|FS956420	1	331
C9271	100	gi|393744289|gb|FS947079.1|FS947079	1	123
C92893	100	gi|393745159|gb|FS949012.1|FS949012	1	332
C93175	100	gi|393392367|gb|JK477895.1|JK477895	1	333
C93829	100	gi|366895328|gb|HS397590.1|HS397590	1	336
C9391	100	gi|393744181|gb|FS946971.1|FS946971	1	123
C94025	100	gi|393747415|gb|FS950531.1|FS950531	1	337
C94459	100	gi|393739774|gb|FS944181.1|FS944181	1	339
C9499	100	gi|544637675|gb|JZ486304.1|JZ486304	1	123
C95001	100	gi|393738815|gb|FS945076.1|FS945076	1	342
C95791	100	gi|393752337|gb|FS960186.1|FS960186	1	347
C96253	100	gi|393739995|gb|FS944402.1|FS944402	1	349
C96291	100	gi|393744719|gb|FS947509.1|FS947509	1	349
C96625	100	gi|283558407|gb|GW316711.1|GW316711	1	351
C96773	100	gi|393748007|gb|FS951566.1|FS951566	1	352
C96859	100	gi|171355111|gb|FE942915.1|FE942915	1	352
C97935	100	gi|393746834|gb|FS949950.1|FS949950	1	359
C9801	100	gi|393740560|gb|FS945772.1|FS945772	1	123
C98049	100	gi|393756459|gb|FS957811.1|FS957811	1	360
C98343	100	gi|393749161|gb|FS954346.1|FS954346	1	361
C9943	100	gi|393388916|gb|JK479408.1|JK479408	1	123
C99955	100	gi|393743163|gb|FS948110.1|FS948110	1	372
C99977	100	gi|393739154|gb|FS945415.1|FS945415	1	372
CL1028Contig1	100	gi|393750666|gb|FS955129.1|FS955129	1	465
CL110Contig1	100	gi|393393736|gb|JK478730.1|JK478730	1	239
CL278Contig1	100	gi|393740893|gb|FS946105.1|FS946105	1	264
CL293Contig1	100	gi|393750413|gb|FS954567.1|FS954567	1	185
CL341Contig1	100	gi|393756410|gb|FS957762.1|FS957762	1	188
CL395Contig1	100	gi|366889497|gb|HS391817.1|HS391817	1	201
CL404Contig1	100	gi|393741784|gb|FS945475.1|FS945475	1	205
CL483Contig1	100	gi|393389260|gb|JK475734.1|JK475734	1	222
CL506Contig1	100	gi|393744349|gb|FS947139.1|FS947139	1	205
CL513Contig1	100	gi|393744638|gb|FS947428.1|FS947428	1	142
CL53Contig1	100	gi|393741392|gb|FS946604.1|FS946604	1	205
CL570Contig1	100	gi|212379507|gb|GE652389.1|GE652389	1	620
CL63Contig1	100	gi|171355125|gb|FE942929.1|FE942929	1	299
CL70Contig1	100	gi|212378468|gb|GE650610.1|GE650610	1	318
CL92Contig1	100	gi|393739496|gb|FS943903.1|FS943903	1	174
CL941Contig1	100	gi|393748849|gb|FS954036.1|FS954036	1	148
scaffold109	100	gi|393753338|gb|FS954981.1|FS954981	1	772
scaffold12410	100	gi|170319908|gb|FE861592.1|FE861592	1	540
scaffold13115	100	gi|212380252|gb|GE651791.1|GE651791	1	611
scaffold14111	100	gi|393749734|gb|FS955756.1|FS955756	1	559
scaffold14174	100	gi|212378146|gb|GE651491.1|GE651491	1	551
scaffold14779	100	gi|393753181|gb|FS956570.1|FS956570	1	564
scaffold15069	100	gi|393754226|gb|FS960656.1|FS960656	1	485
scaffold16160	100	gi|393757236|gb|FS958140.1|FS958140	1	528
scaffold16569	100	gi|282162427|gb|GT969041.1|GT969041	1	628
scaffold17218	100	gi|212377641|gb|GE650228.1|GE650228	1	642
scaffold2842	100	gi|366886919|gb|JK263436.1|JK263436	1	383
scaffold5312	100	gi|393738963|gb|FS945224.1|FS945224	1	618
C4983	100	gi|393749324|gb|FS952364.1|FS952364	1	61	62	122
C5001	100	gi|283580521|gb|GW317080.1|GW317080	62	122	1	61
C108475	100	gi|212377633|gb|GE650220.1|GE650220	1	440	376	428
C14223	100	gi|366882294|gb|HS397616.1|HS397616	59	128	1	61
C15061	100	gi|393750012|gb|FS956034.1|FS956034	53	134	1	54
C17299	100	gi|393393082|gb|JK478076.1|JK478076	5	150	1	132	4	82	1	76	30	132
C17837	100	gi|51453127|gb|CV013913.1|CV013913	62	154	1	61
C17847	100	gi|212379349|gb|GE651023.1|GE651023	1	152	94	154
C17875	100	gi|544637432|gb|JZ486061.1|JZ486061	1	93	94	154
C18677	100	gi|366894517|gb|HS396779.1|HS396779	100	160	1	61	62	99
C28875	100	gi|393751473|gb|FS959322.1|FS959322	1	187	1	187
C31529	100	gi|393751473|gb|FS959322.1|FS959322	1	190	5	190	6	50
C32137	100	gi|221048113|gb|GH618808.1|GH618808	1	191	39	191	39	191	39	184	39	162	39	191	39	174	72	191	39	156
C3879	100	gi|366886919|gb|JK263436.1|JK263436	1	61	58	118
C3981	100	gi|51452834|gb|CV013620.1|CV013620	59	119	1	61
C4115	100	gi|212380571|gb|GE652571.1|GE652571	59	119	1	61
C4251	100	gi|393756965|gb|FS957869.1|FS957869	1	61	60	120
C4373	100	gi|393741453|gb|FS946665.1|FS946665	60	120	1	61
C4515	100	gi|366889274|gb|HS391594.1|HS391594	1	121	1	121	21	121	1	121	1	112	1	112	1	121	15	112
C4673	100	gi|327361017|gb|GW696749.1|GW696749	56	121	1	61
C86901	100	gi|393753034|gb|FS955628.1|FS955628	1	267	199	305
C89399	100	gi|393749778|gb|FS955800.1|FS955800	59	316	1	61
CL23Contig2	100	gi|393389990|gb|JK476432.1|JK476432	173	506	38	162	1	66
CL2Contig2	100	gi|393393082|gb|JK478076.1|JK478076	104	255	1	235	183	258	133	235
scaffold14151	100	gi|212380478|gb|GE652819.1|GE652819	1	646	452	686	385	451
scaffold14196	100	gi|393749670|gb|FS955692.1|FS955692	299	651	1	301
scaffold1512	100	gi|393739624|gb|FS944031.1|FS944031	1	328	325	620	622	728
scaffold3319	100	gi|393740525|gb|FS945737.1|FS945737	1	231	229	349
scaffold4075	99.8941	gi|393756624|gb|FS956777.1|FS956777	458	944	1	456
scaffold17438	99.8849	gi|393740515|gb|FS945727.1|FS945727	387	869	1	385
scaffold5336	99.8845	gi|393740604|gb|FS945816.1|FS945816	1	682	684	866
C130253	99.8843	gi|393739058|gb|FS945319.1|FS945319	1	863
scaffold8974	99.8841	gi|393748455|gb|FS953642.1|FS953642	1	726	728	863
scaffold5008	99.8829	gi|393739674|gb|FS944081.1|FS944081	1	687	689	854
scaffold110	99.8808	gi|393753338|gb|FS954981.1|FS954981	1	590	592	839
scaffold9085	99.8791	gi|393738990|gb|FS945251.1|FS945251	260	827	1	258
scaffold14274	99.8747	gi|393753776|gb|FS957370.1|FS957370	1	628	630	798
scaffold2078	99.8729	gi|393752891|gb|FS955485.1|FS955485	1	490	492	787
scaffold17217	99.8726	gi|212379455|gb|GE650745.1|GE650745	1	551	553	785
scaffold18068	99.8688	gi|393741813|gb|FS945504.1|FS945504	1	377	379	762
scaffold2534	99.8681	gi|212377760|gb|GE650347.1|GE650347	1	477	479	758
scaffold556	99.8681	gi|393750395|gb|FS954549.1|FS954549	1	655	657	758
scaffold13037	99.8679	gi|224708687|gb|GO255003.1|GO255003	274	757	1	272
scaffold13147	99.8617	gi|393752851|gb|FS955445.1|FS955445	298	723	1	296
scaffold5335	99.8615	gi|393740604|gb|FS945816.1|FS945816	1	538	540	722
scaffold4860	99.8611	gi|393751082|gb|FS958931.1|FS958931	190	720	1	188
scaffold17709	99.8603	gi|393750765|gb|FS955228.1|FS955228	1	395	397	716
scaffold6590	99.8588	gi|212378904|gb|GE650958.1|GE650958	1	579	581	708
scaffold13148	99.8578	gi|393752851|gb|FS955445.1|FS955445	278	703	1	276
scaffold17109	99.8557	gi|393740310|gb|FS944717.1|FS944717	1	392	394	693
C124695	99.8553	gi|212380956|gb|GE652761.1|GE652761	1	690
scaffold15275	99.8549	gi|547901038|gb|JZ495248.1|JZ495248	1	505	507	689
scaffold16536	99.8483	gi|170319613|gb|FE861393.1|FE861393	1	449	451	659
scaffold9338	99.8483	gi|393750822|gb|FS956279.1|FS956279	285	659	1	283
scaffold5007	99.848	gi|393739674|gb|FS944081.1|FS944081	1	429	431	658
scaffold13922	99.848	gi|393750350|gb|FS954504.1|FS954504	269	658	1	267
scaffold2936	99.8447	gi|393741140|gb|FS946352.1|FS946352	180	644	1	178
scaffold2532	99.843	gi|212377760|gb|GE650347.1|GE650347	1	356	358	637
scaffold4555	99.8418	gi|393744768|gb|FS947558.1|FS947558	1	438	440	632
scaffold7742	99.8408	gi|547900862|gb|JZ495072.1|JZ495072	1	495	497	628
scaffold12212	99.8384	gi|393741848|gb|FS945539.1|FS945539	1	389	391	619
scaffold17199	99.8363	gi|170319846|gb|FE861242.1|FE861242	1	378	380	611
scaffold4554	99.8361	gi|393744768|gb|FS947558.1|FS947558	1	438	440	610
C120901	99.835	gi|51453068|gb|CV013854.1|CV013854	2	606
scaffold7427	99.8328	gi|170319545|gb|FE861325.1|FE861325	264	598	1	262
scaffold13114	99.826	gi|212379845|gb|GE651073.1|GE651073	246	576	1	244
scaffold887	99.8236	gi|212378353|gb|GE651872.1|GE651872	1	411	413	567
scaffold14239	99.8233	gi|393751883|gb|FS959732.1|FS959732	252	566	1	250
scaffold8973	99.823	gi|393748455|gb|FS953642.1|FS953642	296	565	1	294
scaffold6121	99.8217	gi|171355168|gb|FE942972.1|FE942972	1	279	281	561
scaffold12451	99.8205	gi|366895050|gb|HS397312.1|HS397312	1	403	405	557
scaffold11697	99.8158	gi|170319840|gb|FE861236.1|FE861236	1	394	396	543
scaffold16524	99.8155	gi|393750937|gb|FS956394.1|FS956394	1	296	298	542
scaffold9324	99.8138	gi|393751554|gb|FS959403.1|FS959403	1	399	401	537
scaffold11519	99.8099	gi|170319938|gb|FE861622.1|FE861622	1	294	296	526
scaffold15032	99.8043	gi|393748700|gb|FS953887.1|FS953887	1	331	333	511
scaffold5313	99.8	gi|393738963|gb|FS945224.1|FS945224	1	260	263	500
scaffold9292	99.8	gi|393741134|gb|FS946346.1|FS946346	1	264	266	500
scaffold6553	99.7963	gi|393740804|gb|FS946016.1|FS946016	1	362	364	491
scaffold14290	99.7951	gi|547900149|gb|JZ494850.1|JZ494850	1	313	315	488
scaffold14085	99.7938	gi|393746445|gb|FS953362.1|FS953362	1	293	295	485
scaffold10610	99.793	gi|366894988|gb|HS397250.1|HS397250	1	265	267	483
scaffold12770	99.7921	gi|171355090|gb|FE942894.1|FE942894	1	324	326	481
scaffold12512	99.7908	gi|547900848|gb|JZ495058.1|JZ495058	1	305	307	478
scaffold10964	99.7895	gi|393740557|gb|FS945769.1|FS945769	279	475	3	276
scaffold7693	99.789	gi|393750727|gb|FS955190.1|FS955190	1	342	344	474
scaffold114	99.7872	gi|393753358|gb|FS955001.1|FS955001	1	255	257	470
scaffold676	99.7863	gi|212378375|gb|GE651882.1|GE651882	205	468	1	203
scaffold3994	99.7802	gi|393744191|gb|FS946981.1|FS946981	1	332	334	455
scaffold11527	99.7783	gi|393751204|gb|FS959053.1|FS959053	1	273	275	451
scaffold10194	99.7778	gi|393749471|gb|FS952511.1|FS952511	1	242	244	450
scaffold8579	99.7768	gi|212380219|gb|GE652152.1|GE652152	1	313	315	448
scaffold6995	99.7732	gi|226202439|gb|AB485967.1|AB485967	1	311	313	441
C108239	99.7717	gi|393741012|gb|FS946224.1|FS946224	1	437
scaffold11851	99.7712	gi|393745126|gb|FS948978.1|FS948978	1	283	285	437
scaffold4091	99.7709	gi|393739600|gb|FS944007.1|FS944007	3	873
C130457	99.7704	gi|393750280|gb|FS956225.1|FS956225	3	871
scaffold5160	99.759	gi|393751905|gb|FS959754.1|FS959754	1	265	267	415
scaffold4307	99.7549	gi|212378618|gb|GE651528.1|GE651528	1	284	286	408
scaffold6156	99.7537	gi|393746230|gb|FS953147.1|FS953147	1	278	280	406
scaffold5403	99.7531	gi|393756971|gb|FS957875.1|FS957875	1	279	281	405
scaffold5139	99.7506	gi|215398986|gb|GH159037.1|GH159037	1	273	275	401
scaffold8696	99.7475	gi|393751847|gb|FS959696.1|FS959696	1	255	257	396
C128051	99.7455	gi|393740524|gb|FS945736.1|FS945736	1	784
scaffold4130	99.7403	gi|51530144|gb|CV066980.1|CV066980	1	200	202	385
C101253	99.7375	gi|393751183|gb|FS959032.1|FS959032	1	380
C100993	99.7361	gi|393757137|gb|FS958041.1|FS958041	1	378
scaffold3363	99.7222	gi|221758787|gb|GH709853.1|GH709853	1	242	244	360
C97297	99.7183	gi|222372476|gb|GH734017.1|GH734017	2	355
scaffold4074	99.7079	gi|393756624|gb|FS956777.1|FS956777	541	1027	1	362	365	539
scaffold17522	99.6974	gi|393753467|gb|FS957061.1|FS957061	1	412	414	660
C89283	99.6825	gi|393742571|gb|FS950973.1|FS950973	2	315
C88867	99.6805	gi|393743482|gb|FS948429.1|FS948429	1	312
scaffold2151	99.6753	gi|393750076|gb|FS954429.1|FS954429	2	701	704	924
scaffold2592	99.6753	gi|393745135|gb|FS948987.1|FS948987	1	270	272	502	504	616
C121371	99.6748	gi|327361089|gb|GW696821.1|GW696821	2	614
C121409	99.6748	gi|393748881|gb|FS954066.1|FS954066	1	613
scaffold15253	99.6743	gi|393750645|gb|FS955108.1|FS955108	1	612
C131333	99.67	gi|393739609|gb|FS944016.1|FS944016	4	909
C86025	99.6678	gi|393752264|gb|FS960113.1|FS960113	1	300
C85355	99.6656	gi|393755970|gb|FS958243.1|FS958243	1	298
C119977	99.6604	gi|393744473|gb|FS947263.1|FS947263	1	587
scaffold48	99.6604	gi|393748644|gb|FS953831.1|FS953831	1	484	487	589
C83427	99.6575	gi|393744478|gb|FS947268.1|FS947268	2	292
C81965	99.6503	gi|366897158|gb|HS396064.1|HS396064	1	285
scaffold2594	99.6454	gi|393745135|gb|FS948987.1|FS948987	1	450	453	564
C79917	99.6416	gi|343703176|gb|JK341773.1|JK341773	92	275	9	91
CL944Contig1	99.6409	gi|393745906|gb|FS952823.1|FS952823	1	284	287	557
scaffold10156	99.6255	gi|393744801|gb|FS947591.1|FS947591	1	392	395	534
CL932Contig1	99.6234	gi|393756920|gb|FS956627.1|FS956627	1	281	284	531
C128113	99.6193	gi|393746311|gb|FS953228.1|FS953228	1	785
scaffold49	99.6183	gi|393748644|gb|FS953831.1|FS953831	1	783
scaffold4131	99.6146	gi|212380633|gb|GE652633.1|GE652633	248	519	1	245
C72305	99.6109	gi|51453970|gb|CV014756.1|CV014756	2	257
C127497	99.6089	gi|212379440|gb|GE650730.1|GE650730	1	764
scaffold3993	99.6016	gi|393744191|gb|FS946981.1|FS946981	1	379	382	502
C114141	99.6008	gi|51453177|gb|CV013963.1|CV013963	1	499
C67475	99.5935	gi|393393736|gb|JK478730.1|JK478730	1	245
C67281	99.5918	gi|393744833|gb|FS947623.1|FS947623	1	244
scaffold9402	99.5807	gi|393748111|gb|FS951670.1|FS951670	1	338	341	477
C63209	99.5763	gi|393753179|gb|FS956568.1|FS956568	2	236
scaffold888	99.5757	gi|212378353|gb|GE651872.1|GE651872	1	358	361	537	539	707
C125005	99.5702	gi|393744194|gb|FS946984.1|FS946984	1	695
C110841	99.568	gi|212377988|gb|GE651153.1|GE651153	3	463
scaffold11902	99.5536	gi|393748836|gb|FS954023.1|FS954023	5	896
scaffold10440	99.5516	gi|393756624|gb|FS956777.1|FS956777	305	445	1	303
scaffold6914	99.5509	gi|393741753|gb|FS945444.1|FS945444	1	538	542	668
scaffold4097	99.5506	gi|393390237|gb|JK476679.1|JK476679	1	287	290	445
C55567	99.5495	gi|51453077|gb|CV013863.1|CV013863	2	222
scaffold11257	99.5489	gi|343703179|gb|JK341776.1|JK341776	250	665	4	252
scaffold2856	99.5489	gi|212378004|gb|GE651445.1|GE651445	3	472	474	665
C47631	99.5238	gi|393388732|gb|JK479224.1|JK479224	1	209
scaffold11943	99.5215	gi|393756254|gb|FS957606.1|FS957606	1	410	412	625
C35679	99.4872	gi|221758382|gb|GH709904.1|GH709904	1	194
C36391	99.4872	gi|393738899|gb|FS945160.1|FS945160	2	195
C35299	99.4845	gi|393740056|gb|FS944463.1|FS944463	1	193
C35345	99.4845	gi|393389727|gb|JK476169.1|JK476169	2	194
C33371	99.4792	gi|366887533|gb|HS399851.1|HS399851	1	191
scaffold15104	99.4764	gi|393390675|gb|JK477117.1|JK477117	1	392	394	571
C31875	99.4737	gi|393740896|gb|FS946108.1|FS946108	1	189
scaffold4089	99.4667	gi|393739600|gb|FS944007.1|FS944007	3	233	228	375
C27297	99.4624	gi|393749806|gb|FS955828.1|FS955828	1	185
C117989	99.4595	gi|393746074|gb|FS952991.1|FS952991	1	552
C25841	99.4565	gi|393752265|gb|FS960114.1|FS960114	1	183
scaffold14289	99.4197	gi|547900149|gb|JZ494850.1|JZ494850	1	347	350	516
C129893	99.4131	gi|393740983|gb|FS946195.1|FS946195	6	852
scaffold866	99.3857	gi|393750201|gb|FS956146.1|FS956146	315	701	1	313	703	811
scaffold12252	99.3703	gi|215399038|gb|GH159089.1|GH159089	1	549	551	790
scaffold10796	99.3681	gi|393756901|gb|FS956608.1|FS956608	208	630	1	206
scaffold14110	99.3679	gi|393749734|gb|FS955756.1|FS955756	1	786
scaffold8098	99.3671	gi|212378798|gb|GE652329.1|GE652329	245	639	1	243	641	787
C17927	99.3548	gi|393756074|gb|FS958347.1|FS958347	2	155
C88291	99.3548	gi|393740802|gb|FS946014.1|FS946014	1	308
scaffold11706	99.3521	gi|393747856|gb|FS947961.1|FS947961	3	313	315	463
C110499	99.3478	gi|222373177|gb|GH734569.1|GH734569	1	457
C119521	99.3103	gi|212381029|gb|GE653096.1|GE653096	5	580
C16089	99.2908	gi|393752122|gb|FS959971.1|FS959971	14	100	48	137	1	38	80	140
CL409Contig1	99.2883	gi|393746363|gb|FS953280.1|FS953280	1	339	344	562
C106487	99.2874	gi|393753294|gb|FS954937.1|FS954937	4	421
scaffold11262	99.2819	gi|393749897|gb|FS955919.1|FS955919	5	557
scaffold1321	99.2814	gi|393745928|gb|FS952845.1|FS952845	1	703	705	830
scaffold5021	99.2714	gi|393756506|gb|FS956659.1|FS956659	204	549	1	199
scaffold395	99.2701	gi|393741121|gb|FS946333.1|FS946333	3	449	451	683
scaffold1320	99.2629	gi|393745928|gb|FS952845.1|FS952845	1	682	684	809
C76979	99.2593	gi|393744828|gb|FS947618.1|FS947618	3	270
C128703	99.2574	gi|393756297|gb|FS957649.1|FS957649	1	802
C116147	99.2424	gi|393748550|gb|FS953737.1|FS953737	1	524
C73103	99.2278	gi|51453291|gb|CV014077.1|CV014077	3	259
scaffold12257	99.2172	gi|393756243|gb|FS958518.1|FS958518	1	358	360	508
C101375	99.2147	gi|366883841|gb|HS398480.1|HS398480	2	380
scaffold13686	99.2095	gi|212380775|gb|GE652687.1|GE652687	1	502
C69083	99.2	gi|51453204|gb|CV013990.1|CV013990	1	248
C69157	99.2	gi|393748967|gb|FS954152.1|FS954152	3	250
C121361	99.187	gi|393756789|gb|FS956942.1|FS956942	6	615
C5563	99.187	gi|366893436|gb|HS394089.1|HS394089	2	123
scaffold15290	99.1851	gi|393754583|gb|FS958780.1|FS958780	4	664	666	856
C4867	99.1803	gi|393747899|gb|FS948004.1|FS948004	62	121	1	61
C63807	99.1597	gi|544637534|gb|JZ486163.1|JZ486163	1	236
scaffold394	99.1597	gi|393741121|gb|FS946333.1|FS946333	3	359	361	593
scaffold8099	99.1489	gi|212378798|gb|GE652329.1|GE652329	1	336	338	467
scaffold12338	99.1471	gi|393746919|gb|FS950035.1|FS950035	4	286	288	469
C62051	99.1453	gi|393743961|gb|FS949307.1|FS949307	1	232
C96213	99.1404	gi|393753202|gb|FS956591.1|FS956591	4	349
scaffold3170	99.1404	gi|393753470|gb|FS957064.1|FS957064	1	692
scaffold3364	99.1379	gi|393752417|gb|FS960266.1|FS960266	1	690
C95801	99.1354	gi|393751508|gb|FS959357.1|FS959357	1	344
C118883	99.1213	gi|393748976|gb|FS954161.1|FS954161	1	564
scaffold15289	99.1195	gi|393754583|gb|FS958780.1|FS958780	4	600	602	792
C109329	99.1071	gi|393748456|gb|FS953643.1|FS953643	1	444
C2211	99.1071	gi|393389422|gb|JK475896.1|JK475896	1	111
C56785	99.1071	gi|393748967|gb|FS954152.1|FS954152	1	222
scaffold12829	99.0926	gi|393749691|gb|FS955713.1|FS955713	5	394	396	551
C54453	99.0909	gi|393750520|gb|FS954674.1|FS954674	3	220
scaffold10296	99.0868	gi|393741317|gb|FS946529.1|FS946529	1	258	260	435
scaffold16568	99.0838	gi|393752484|gb|FS960333.1|FS960333	333	758	1	331
scaffold3318	99.0566	gi|393740525|gb|FS945737.1|FS945737	1	525
scaffold2854	99.0476	gi|212378004|gb|GE651445.1|GE651445	3	434	439	630
C46197	99.0385	gi|343702595|gb|JK341837.1|JK341837	1	206
C45135	99.0291	gi|393391814|gb|JK477342.1|JK477342	3	206
scaffold12253	99.0196	gi|215399038|gb|GH159089.1|GH159089	1	265	267	506
C104811	99.0172	gi|393742923|gb|FS951325.1|FS951325	5	407
scaffold1322	99.011	gi|393756281|gb|FS957633.1|FS957633	230	778	1	228	780	903
scaffold2241	99.0085	gi|393752151|gb|FS960000.1|FS960000	1	699
C120867	99.0083	gi|393749940|gb|FS955962.1|FS955962	1	599
scaffold13109	98.9971	gi|206583680|gb|GD254773.1|GD254773	222	1240	1	220	1254	1396
C37099	98.9796	gi|183186770|gb|FF682803.1|FF682803	3	196
C83743	98.9761	gi|283558397|gb|GW316719.1|GW316719	4	293
scaffold1049	98.9691	gi|212378582|gb|GE651300.1|GE651300	8	441	443	776
scaffold12858	98.9505	gi|393746441|gb|FS953358.1|FS953358	221	661	1	219
C123597	98.9442	gi|212377977|gb|GE650866.1|GE650866	7	662
C127123	98.9418	gi|212380683|gb|GE652936.1|GE652936	1	748
scaffold11941	98.9198	gi|393756254|gb|FS957606.1|FS957606	1	641
C24249	98.9071	gi|343703142|gb|JK341739.1|JK341739	3	183
C126161	98.9011	gi|393748578|gb|FS953765.1|FS953765	9	728
C126107	98.8996	gi|206583690|gb|GD254783.1|GD254783	5	723
C122415	98.8976	gi|393751543|gb|FS959392.1|FS959392	8	635
scaffold2152	98.8879	gi|393750076|gb|FS954429.1|FS954429	1	573	584	856	859	1079
C128711	98.8861	gi|170319682|gb|FE861462.1|FE861462	1	799
C131067	98.8852	gi|393748840|gb|FS954027.1|FS954027	2	888
scaffold7610	98.8679	gi|212378719|gb|GE651916.1|GE651916	341	793	8	343
C125301	98.8669	gi|212378106|gb|GE651475.1|GE651475	1	698
scaffold14962	98.8652	gi|393753703|gb|FS957297.1|FS957297	330	698	1	328
scaffold11526	98.855	gi|212379954|gb|GE651350.1|GE651350	6	304	306	524
scaffold12552	98.8281	gi|393754303|gb|FS960733.1|FS960733	1	759
C129651	98.8124	gi|393753098|gb|FS956487.1|FS956487	1	832
C93749	98.8095	gi|212381016|gb|GE653083.1|GE653083	5	336
scaffold6045	98.8053	gi|393756592|gb|FS956745.1|FS956745	274	837	10	272
C91883	98.7768	gi|393742808|gb|FS951210.1|FS951210	5	327
scaffold8884	98.7745	gi|212378861|gb|GE652357.1|GE652357	8	679	683	816
scaffold17693	98.7722	gi|393752581|gb|FS960430.1|FS960430	359	731	7	357
C64169	98.7395	gi|282162082|gb|GT969223.1|GT969223	1	235
C18371	98.7342	gi|393739026|gb|FS945287.1|FS945287	1	156
C122155	98.7302	gi|206583691|gb|GD254784.1|GD254784	9	630
scaffold5318	98.7124	gi|393749174|gb|FS954359.1|FS954359	254	699	9	252
scaffold5284	98.7063	gi|393756009|gb|FS958282.1|FS958282	1	520	531	773
C60833	98.7013	gi|393748107|gb|FS951666.1|FS951666	1	228
C86333	98.6799	gi|393746070|gb|FS952987.1|FS952987	1	299
scaffold18020	98.6772	gi|212381106|gb|GE652524.1|GE652524	1	432	434	747
scaffold13685	98.6767	gi|393750884|gb|FS956341.1|FS956341	8	529
C124257	98.6745	gi|393753812|gb|FS957406.1|FS957406	6	675
C115471	98.6513	gi|170319535|gb|FE861315.1|FE861315	1	512
C99399	98.6413	gi|393749459|gb|FS952499.1|FS952499	1	363
C126003	98.6188	gi|393755940|gb|FS958213.1|FS958213	11	724
C114357	98.6111	gi|393746327|gb|FS953244.1|FS953244	8	504
C82541	98.6111	gi|51453291|gb|CV014077.1|CV014077	5	288
scaffold9600	98.6028	gi|393752437|gb|FS960286.1|FS960286	1	335	343	501
CL934Contig1	98.5975	gi|393750187|gb|FS956132.1|FS956132	11	713
C125355	98.5876	gi|393745829|gb|FS952746.1|FS952746	1	698
C81105	98.5866	gi|393389758|gb|JK476200.1|JK476200	1	279
C48003	98.5714	gi|393393009|gb|JK475592.1|JK475592	1	207
C122041	98.5646	gi|170319641|gb|FE861421.1|FE861421	10	627
scaffold3899	98.5646	gi|212380117|gb|GE652098.1|GE652098	1	342	344	619
scaffold867	98.541	gi|393750201|gb|FS956146.1|FS956146	349	778	1	339	780	888
scaffold9851	98.5393	gi|393756386|gb|FS957738.1|FS957738	306	887	10	304
C15325	98.5294	gi|393749694|gb|FS955716.1|FS955716	3	136
scaffold3434	98.5277	gi|393756434|gb|FS957786.1|FS957786	372	883	14	374
C117037	98.5213	gi|212379830|gb|GE651058.1|GE651058	9	541
scaffold5519	98.5099	gi|393750587|gb|FS954741.1|FS954741	1	595
C41185	98.5075	gi|393742020|gb|FS943395.1|FS943395	1	198
C120301	98.4874	gi|212380660|gb|GE652913.1|GE652913	10	595
scaffold13191	98.4869	gi|212377639|gb|GE650226.1|GE650226	1	716
C38163	98.4848	gi|366882345|gb|HS397667.1|HS397667	1	195
scaffold11462	98.4828	gi|206583629|gb|GD254722.1|GD254722	7	577	583	725
CL318Contig1	98.4756	gi|170319748|gb|FE861528.1|FE861528	8	421	423	654
scaffold4764	98.4716	gi|170319594|gb|FE861374.1|FE861374	245	452	1	243
C36797	98.4694	gi|393753117|gb|FS956506.1|FS956506	4	196
C37195	98.4694	gi|212378632|gb|GE651542.1|GE651542	3	195
scaffold3898	98.4589	gi|212380117|gb|GE652098.1|GE652098	1	299	301	576
scaffold5720	98.4305	gi|547900084|gb|JZ494785.1|JZ494785	8	446
scaffold8336	98.4099	gi|393757191|gb|FS958095.1|FS958095	9	431	433	566
C28149	98.3957	gi|393748321|gb|FS953508.1|FS953508	4	187
C28797	98.3957	gi|206583656|gb|GD254749.1|GD254749	1	184
C26035	98.3784	gi|220966467|gb|GH613218.1|GH613218	1	182
C26137	98.3784	gi|366893572|gb|HS394139.1|HS394139	1	182
C5441	98.374	gi|393744468|gb|FS947258.1|FS947258	3	123
C128413	98.3709	gi|212378809|gb|GE651962.1|GE651962	1	785
scaffold11518	98.3607	gi|393740866|gb|FS946078.1|FS946078	2	700	709	849
C122655	98.2839	gi|212379782|gb|GE652063.1|GE652063	12	641
scaffold6675	98.2838	gi|393744511|gb|FS947301.1|FS947301	271	860	1	269
scaffold12576	98.2709	gi|212378331|gb|GE651862.1|GE651862	1	492	494	683
C60633	98.2684	gi|393392390|gb|JK477918.1|JK477918	1	227
CL760Contig1	98.25	gi|393750659|gb|FS955122.1|FS955122	8	400
CL57Contig1	98.2456	gi|393753681|gb|FS957275.1|FS957275	6	285
scaffold3433	98.2456	gi|393756434|gb|FS957786.1|FS957786	287	798	14	285
C114187	98.2072	gi|393752806|gb|FS955400.1|FS955400	10	502
scaffold16127	98.1938	gi|393751376|gb|FS959225.1|FS959225	9	606
scaffold8502	98.1627	gi|51530204|gb|CV067040.1|CV067040	3	202	208	381
scaffold12553	98.1584	gi|393754303|gb|FS960733.1|FS960733	1	277	279	534
C51989	98.1481	gi|393750579|gb|FS954733.1|FS954733	5	216
scaffold2329	98.1481	gi|393753061|gb|FS956450.1|FS956450	374	864	1	357
C76061	98.1343	gi|51453291|gb|CV014077.1|CV014077	8	175	175	268
scaffold17712	98.1261	gi|212378621|gb|GE651531.1|GE651531	1	576
C49703	98.1221	gi|390125139|gb|JK714421.1|JK714421	5	213
C119529	98.1034	gi|170319816|gb|FE861212.1|FE861212	9	577
scaffold16119	98.0836	gi|393744263|gb|FS947053.1|FS947053	1	563
C44071	98.0488	gi|170319485|gb|FE861649.1|FE861649	5	205
scaffold3860	98.0488	gi|393748538|gb|FS953725.1|FS953725	217	810	6	215
scaffold2855	98.0433	gi|212378004|gb|GE651445.1|GE651445	3	567	569	744	746	956
scaffold5488	98.0344	gi|366893572|gb|HS394139.1|HS394139	2	400
C120891	98.0198	gi|393757035|gb|FS957939.1|FS957939	13	606
C69967	98.0159	gi|393746706|gb|FS949822.1|FS949822	4	250
scaffold12727	98.0085	gi|393740112|gb|FS944519.1|FS944519	1	515	530	703
C96473	98	gi|327361183|gb|GW696722.1|GW696722	8	350
scaffold28	97.9885	gi|393750088|gb|FS954441.1|FS954441	2	423	420	683
C38927	97.9798	gi|393743136|gb|FS948083.1|FS948083	5	198
C67827	97.9757	gi|327360601|gb|GW690787.1|GW690787	2	243
C68023	97.9757	gi|393742345|gb|FS950747.1|FS950747	2	243
C116805	97.9516	gi|212377736|gb|GE650323.1|GE650323	1	526
C102401	97.9434	gi|393742931|gb|FS951333.1|FS951333	9	389
scaffold18984	97.9371	gi|393752994|gb|FS955588.1|FS955588	1	504	507	999
C129125	97.9319	gi|224708714|gb|GO255030.1|GO255030	1	770	788	822
C33933	97.9275	gi|393389990|gb|JK476432.1|JK476432	5	193
C34219	97.9275	gi|393391813|gb|JK477341.1|JK477341	5	193
scaffold17443	97.9266	gi|212379563|gb|GE650416.1|GE650416	1	382	384	615
scaffold16116	97.9243	gi|215399009|gb|GH159060.1|GH159060	1	544	561	818
scaffold16198	97.91	gi|51453379|gb|CV014165.1|CV014165	5	613
C31929	97.9058	gi|393751473|gb|FS959322.1|FS959322	12	191	5	191	139	191
scaffold17680	97.8962	gi|170319884|gb|FE861568.1|FE861568	16	713
scaffold13821	97.8927	gi|393744249|gb|FS947039.1|FS947039	4	337	335	514
scaffold13245	97.8632	gi|393750741|gb|FS955204.1|FS955204	1	261	272	468
C28393	97.861	gi|393739853|gb|FS944260.1|FS944260	1	183
scaffold677	97.8462	gi|212378375|gb|GE651882.1|GE651882	1	636
scaffold14906	97.8378	gi|212378834|gb|GE652342.1|GE652342	1	562	564	725
C60313	97.8355	gi|51453386|gb|CV014172.1|CV014172	1	226
scaffold15795	97.8175	gi|393744756|gb|FS947546.1|FS947546	7	311	317	504
C120147	97.8041	gi|393739630|gb|FS944037.1|FS944037	13	591
scaffold562	97.8006	gi|393739696|gb|FS944103.1|FS944103	348	668	1	346
C109389	97.7728	gi|220966537|gb|GH613396.1|GH613396	11	449
scaffold17194	97.7688	gi|393750208|gb|FS956153.1|FS956153	337	984	20	335
C97801	97.7654	gi|212378668|gb|GE651578.1|GE651578	9	358
C121957	97.7636	gi|393740240|gb|FS944647.1|FS944647	5	616
scaffold17904	97.7591	gi|393753851|gb|FS957445.1|FS957445	342	701	4	341
scaffold4948	97.7364	gi|393744504|gb|FS947294.1|FS947294	17	622	624	751	501	622	503	622	501	608	662	751	662	751	662	742	664	751
C129489	97.7246	gi|206583697|gb|GD254790.1|GD254790	1	816
scaffold12384	97.6923	gi|393754483|gb|FS958680.1|FS958680	1	762
CL311Contig1	97.6888	gi|393744771|gb|FS947561.1|FS947561	1	634
C51873	97.6852	gi|282162565|gb|GT969179.1|GT969179	1	211
scaffold2883	97.6829	gi|393742129|gb|FS943504.1|FS943504	1	627	629	802
C107419	97.6744	gi|393752902|gb|FS955496.1|FS955496	11	430
scaffold5317	97.651	gi|393749174|gb|FS954359.1|FS954359	9	881
scaffold2841	97.6489	gi|366886919|gb|JK263436.1|JK263436	1	422	424	624
scaffold15473	97.6487	gi|170319622|gb|FE861402.1|FE861402	11	716
scaffold2893	97.642	gi|224708683|gb|GO254999.1|GO254999	434	912	1	432
C123949	97.619	gi|393750027|gb|FS954380.1|FS954380	1	656
C83261	97.5945	gi|393748815|gb|FS954002.1|FS954002	1	284
scaffold27	97.5884	gi|393750088|gb|FS954441.1|FS954441	351	609	2	349
scaffold2894	97.5836	gi|224708683|gb|GO254999.1|GO254999	577	1055	1	382	385	573
scaffold2882	97.5765	gi|393742129|gb|FS943504.1|FS943504	1	627	629	766
CL966Contig1	97.5652	gi|393751000|gb|FS958849.1|FS958849	15	575
C42371	97.5369	gi|544637415|gb|JZ486044.1|JZ486044	6	203
scaffold11066	97.5369	gi|170319750|gb|FE861530.1|FE861530	18	603	605	810
scaffold3861	97.5323	gi|393748538|gb|FS953725.1|FS953725	248	841	11	246
scaffold15426	97.4903	gi|393742186|gb|FS943561.1|FS943561	11	515
scaffold17211	97.4803	gi|393750995|gb|FS958844.1|FS958844	16	402	404	635
C38419	97.4747	gi|366894887|gb|HS397149.1|HS397149	1	193
scaffold13420	97.4699	gi|170319959|gb|FE861143.1|FE861143	1	809
C37799	97.4619	gi|393749926|gb|FS955948.1|FS955948	6	197
C114847	97.456	gi|393752828|gb|FS955422.1|FS955422	7	504
scaffold8312	97.4531	gi|212378661|gb|GE651571.1|GE651571	19	611	613	746
C126409	97.4114	gi|393751844|gb|FS959693.1|FS959693	1	715
scaffold6783	97.4074	gi|55282202|gb|CV699834.1|CV699834	246	540	14	244
C129793	97.4026	gi|393751616|gb|FS959465.1|FS959465	1	825
C126283	97.4008	gi|393748410|gb|FS953597.1|FS953597	20	731
C94957	97.3684	gi|393756081|gb|FS958354.1|FS958354	10	342
C58287	97.3568	gi|393739622|gb|FS944029.1|FS944029	7	227
C94457	97.3451	gi|547900846|gb|JZ495056.1|JZ495056	1	330
scaffold4260	97.2678	gi|393393156|gb|JK478150.1|JK478150	11	366
C124673	97.2464	gi|170319552|gb|FE861332.1|FE861332	16	686
C107563	97.2222	gi|212378558|gb|GE651276.1|GE651276	13	432
scaffold15523	97.2139	gi|224708708|gb|GO255024.1|GO255024	314	1005	28	312
scaffold8799	97.1992	gi|393748757|gb|FS953944.1|FS953944	26	721	723	963
C125417	97.1791	gi|212379733|gb|GE652014.1|GE652014	21	709
C129621	97.1429	gi|170319612|gb|FE861392.1|FE861392	25	840
scaffold4391	97.1429	gi|366892255|gb|HS393500.1|HS393500	1	198	210	385
scaffold10534	97.1319	gi|393753833|gb|FS957427.1|FS957427	16	356	354	523
C127437	97.1279	gi|170319831|gb|FE861227.1|FE861227	66	765	1	44
C46117	97.1154	gi|393751005|gb|FS958854.1|FS958854	1	202
scaffold7851	97.1129	gi|393744608|gb|FS947398.1|FS947398	1	227	229	371
C109543	97.1111	gi|393743528|gb|FS948475.1|FS948475	14	450
C101119	97.1053	gi|393753301|gb|FS954944.1|FS954944	12	380
scaffold984	97.1053	gi|212378412|gb|GE652278.1|GE652278	1	506	508	739
scaffold13489	97.1049	gi|171355041|gb|FE942845.1|FE942845	25	666	668	829
scaffold13319	97.075	gi|212379437|gb|GE650727.1|GE650727	13	386	391	547
scaffold12331	97.046	gi|224708703|gb|GO255019.1|GO255019	28	914
scaffold3945	97.0437	gi|393752313|gb|FS960162.1|FS960162	369	778	23	367
scaffold2110	97.0297	gi|393748235|gb|FS953422.1|FS953422	1	302	318	505
C108207	97.0252	gi|313605032|gb|HS389669.1|HS389669	14	437
C118929	97.0175	gi|212378268|gb|GE652205.1|GE652205	18	570
C93553	97.0149	gi|393746597|gb|FS949713.1|FS949713	11	335
C93413	97.006	gi|393752864|gb|FS955458.1|FS955458	1	324
C126275	96.9904	gi|393752868|gb|FS955462.1|FS955462	11	719
scaffold13511	96.9529	gi|393741333|gb|FS946545.1|FS946545	22	519	521	722
C125841	96.9444	gi|393748916|gb|FS954101.1|FS954101	1	698
C106393	96.9048	gi|393744438|gb|FS947228.1|FS947228	14	420
C57351	96.8889	gi|327360736|gb|GW690922.1|GW690922	1	218
scaffold3850	96.8794	gi|393748902|gb|FS954087.1|FS954087	1	638	662	705
C14187	96.8504	gi|393745785|gb|FS952702.1|FS952702	1	123
C129089	96.8293	gi|170319692|gb|FE861472.1|FE861472	62	820	2	36
C123577	96.8278	gi|327360840|gb|GW691026.1|GW691026	11	651
C53925	96.8182	gi|206583706|gb|GD254702.1|GD254702	5	217
scaffold11067	96.817	gi|212380569|gb|GE652569.1|GE652569	390	754	24	388
scaffold2484	96.7791	gi|393752923|gb|FS955517.1|FS955517	210	652	1	188
C52335	96.7742	gi|393746111|gb|FS953028.1|FS953028	7	216
C110785	96.7603	gi|393757170|gb|FS958074.1|FS958074	1	448
scaffold882	96.7427	gi|393740607|gb|FS945819.1|FS945819	20	382	384	614
C49647	96.7136	gi|393389825|gb|JK476267.1|JK476267	4	209
C77793	96.7033	gi|171355282|gb|FE943086.1|FE943086	2	265
scaffold11133	96.6777	gi|393753559|gb|FS957153.1|FS957153	20	456	458	602
C114839	96.6667	gi|393747435|gb|FS950551.1|FS950551	18	510
C76889	96.6667	gi|366882884|gb|HS398206.1|HS398206	10	270
C85579	96.6555	gi|393753742|gb|FS957336.1|FS957336	2	290
C64137	96.6387	gi|393740391|gb|FS944798.1|FS944798	9	238
scaffold9232	96.6292	gi|393748670|gb|FS953857.1|FS953857	1	430
C121723	96.6184	gi|393752143|gb|FS959992.1|FS959992	19	618
C126569	96.6171	gi|212378660|gb|GE651570.1|GE651570	7	720
scaffold18023	96.6033	gi|393749367|gb|FS952407.1|FS952407	365	736	25	363
C62757	96.5957	gi|393390129|gb|JK476571.1|JK476571	1	227
C43933	96.5854	gi|366883072|gb|HS398394.1|HS398394	5	202
CL73Contig1	96.5812	gi|212380867|gb|GE653032.1|GE653032	2	340
scaffold17422	96.5596	gi|393744773|gb|FS947563.1|FS947563	10	538	540	852
C113515	96.5517	gi|212380744|gb|GE652656.1|GE652656	2	477
C82885	96.5517	gi|393740676|gb|FS945888.1|FS945888	1	280
scaffold6303	96.5453	gi|393751094|gb|FS958943.1|FS958943	344	1071	37	342
scaffold10607	96.5354	gi|547900941|gb|JZ495151.1|JZ495151	223	618	1	217
scaffold13034	96.5318	gi|393740560|gb|FS945772.1|FS945772	3	360	362	504
scaffold707	96.4974	gi|206583665|gb|GD254758.1|GD254758	131	975	977	1142	5	95
scaffold16978	96.496	gi|393752191|gb|FS960040.1|FS960040	23	738
C103757	96.4912	gi|393741958|gb|FS945649.1|FS945649	2	386
C116941	96.4815	gi|393739983|gb|FS944390.1|FS944390	1	469	495	540
scaffold3963	96.4778	gi|51453258|gb|CV014044.1|CV014044	187	632	1	184
C121857	96.4744	gi|393756514|gb|FS956667.1|FS956667	5	361	359	606
scaffold983	96.4373	gi|212378412|gb|GE652278.1|GE652278	1	491	493	786
C37251	96.4286	gi|51530170|gb|CV067006.1|CV067006	8	196
scaffold3927	96.4286	gi|393756548|gb|FS956701.1|FS956701	1	226	228	433
scaffold12530	96.4151	gi|212380771|gb|GE652683.1|GE652683	1	375	377	512
CL665Contig1	96.3983	gi|51453777|gb|CV014563.1|CV014563	4	282	284	459
C124809	96.3925	gi|393744216|gb|FS947006.1|FS947006	26	693
C15641	96.3768	gi|366893201|gb|HS393939.1|HS393939	6	138
scaffold5358	96.3691	gi|366895273|gb|HS397535.1|HS397535	173	453	455	661	22	170
C115523	96.3391	gi|393741289|gb|FS946501.1|FS946501	7	506
C32651	96.3351	gi|393749639|gb|FS955661.1|FS955661	6	189
scaffold8451	96.3121	gi|393744370|gb|FS947160.1|FS947160	1	396	398	680
scaffold6302	96.3111	gi|393751094|gb|FS958943.1|FS958943	403	1003	37	401
scaffold14759	96.3061	gi|393749678|gb|FS955700.1|FS955700	11	740
scaffold15147	96.3014	gi|212380094|gb|GE651418.1|GE651418	11	713
C51633	96.2963	gi|393753377|gb|FS955020.1|FS955020	6	213
C124943	96.2644	gi|393739628|gb|FS944035.1|FS944035	1	670
C132415	96.2578	gi|393741243|gb|FS946455.1|FS946455	1	926
scaffold5015	96.2441	gi|393742993|gb|FS951395.1|FS951395	1	291	293	411
C121115	96.2295	gi|393745804|gb|FS952721.1|FS952721	72	607	1	51
C125541	96.2079	gi|393756072|gb|FS958345.1|FS958345	5	689
C125403	96.1864	gi|170319781|gb|FE861177.1|FE861177	1	681
scaffold17882	96.1424	gi|212378054|gb|GE650895.1|GE650895	25	388	390	673
C45683	96.1353	gi|393748826|gb|FS954013.1|FS954013	9	207
scaffold3586	96.1054	gi|393750964|gb|FS956421.1|FS956421	33	428	593	873	430	591
scaffold12510	96.0905	gi|51453611|gb|CV014397.1|CV014397	17	301	304	485
scaffold15860	96.0452	gi|393748833|gb|FS954020.1|FS954020	1	259	280	530
scaffold17825	96.0212	gi|212378788|gb|GE651952.1|GE651952	78	430	432	754	1	48
scaffold5014	96.0199	gi|393742993|gb|FS951395.1|FS951395	1	259	261	387
C112137	96.0168	gi|393748991|gb|FS954176.1|FS954176	9	466
C78503	96	gi|393741606|gb|FS946818.1|FS946818	1	264
C129819	95.9906	gi|393750328|gb|FS954482.1|FS954482	1	814
C117535	95.9854	gi|212378724|gb|GE652291.1|GE652291	1	526
scaffold3962	95.9847	gi|51453993|gb|CV014779.1|CV014779	1	502
scaffold6500	95.9654	gi|222372632|gb|GH733854.1|GH733854	1	333
C103365	95.9596	gi|393749089|gb|FS954274.1|FS954274	1	380
C16997	95.9459	gi|393754492|gb|FS958689.1|FS958689	1	121	82	142
C128887	95.941	gi|393753384|gb|FS955027.1|FS955027	10	789
C126519	95.9294	gi|170319738|gb|FE861518.1|FE861518	1	707
scaffold18195	95.9271	gi|393745996|gb|FS952913.1|FS952913	37	633	635	932
C76639	95.9108	gi|393741832|gb|FS945523.1|FS945523	12	269
C115063	95.9064	gi|224708640|gb|GO254956.1|GO254956	22	513
scaffold15608	95.9004	gi|212380093|gb|GE651417.1|GE651417	8	422	424	663
CL58Contig1	95.8886	gi|393748649|gb|FS953836.1|FS953836	264	754	121	266	1	89
scaffold16265	95.8853	gi|393750794|gb|FS956251.1|FS956251	34	802
C122181	95.873	gi|393753690|gb|FS957284.1|FS957284	1	604
scaffold6391	95.8678	gi|393751344|gb|FS959193.1|FS959193	31	726
scaffold8504	95.8537	gi|393754461|gb|FS958658.1|FS958658	1	393
C124111	95.8519	gi|212379641|gb|GE651683.1|GE651683	90	675	1	61
C114457	95.8416	gi|393756389|gb|FS957741.1|FS957741	8	491
scaffold2218	95.8409	gi|393753212|gb|FS954855.1|FS954855	45	537	539	898	900	1106
C128965	95.8333	gi|393752002|gb|FS959851.1|FS959851	31	812
CL6Contig2	95.8188	gi|206583702|gb|GD254698.1|GD254698	1	550
C92755	95.7704	gi|393747217|gb|FS950333.1|FS950333	1	317
C96987	95.7507	gi|393749398|gb|FS952438.1|FS952438	16	353
C28887	95.7219	gi|547900699|gb|JZ494909.1|JZ494909	1	179
C100069	95.7105	gi|393389990|gb|JK476432.1|JK476432	7	363
C111095	95.7082	gi|313605265|gb|HS389902.1|HS389902	8	453
C118227	95.7066	gi|183186712|gb|FF682750.1|FF682750	1	535
C116495	95.6848	gi|547900935|gb|JZ495145.1|JZ495145	24	533
C124903	95.6835	gi|393742088|gb|FS943463.1|FS943463	31	695
C112881	95.679	gi|212378315|gb|GE652229.1|GE652229	22	486
scaffold12523	95.6781	gi|393741603|gb|FS946815.1|FS946815	1	516	518	643
scaffold9407	95.672	gi|212378206|gb|GE651227.1|GE651227	1	840
scaffold11596	95.6341	gi|393741585|gb|FS946797.1|FS946797	15	550	552	813	815	936
C24279	95.6284	gi|393753598|gb|FS957192.1|FS957192	1	175
scaffold15183	95.6224	gi|393740382|gb|FS944789.1|FS944789	1	452	454	700
C44063	95.6098	gi|393743987|gb|FS949333.1|FS949333	1	196
C117351	95.5963	gi|393739010|gb|FS945271.1|FS945271	15	535
scaffold8452	95.5932	gi|393744370|gb|FS947160.1|FS947160	283	565	1	281
scaffold2316	95.5854	gi|393748696|gb|FS953883.1|FS953883	23	395	397	521
scaffold6083	95.5766	gi|393748549|gb|FS953736.1|FS953736	190	623	19	192
C98173	95.5556	gi|51452843|gb|CV013629.1|CV013629	17	360
scaffold13315	95.5556	gi|170319553|gb|FE861333.1|FE861333	1	516
scaffold15979	95.5519	gi|393749605|gb|FS952645.1|FS952645	319	607	27	317
C113561	95.5466	gi|393749337|gb|FS952377.1|FS952377	23	494
C107019	95.5399	gi|343702643|gb|JK341885.1|JK341885	1	407
C67513	95.5285	gi|366893377|gb|HS394030.1|HS394030	6	167	172	244
CL995Contig1	95.5275	gi|212381024|gb|GE653091.1|GE653091	3	451	453	836
C104217	95.5224	gi|393749346|gb|FS952386.1|FS952386	4	387
C97249	95.493	gi|393388668|gb|JK479160.1|JK479160	3	341
C130285	95.4913	gi|393750305|gb|FS954459.1|FS954459	4	829
C119277	95.4861	gi|212378352|gb|GE651871.1|GE651871	1	550
C121583	95.4766	gi|212380830|gb|GE652995.1|GE652995	1	591
scaffold1187	95.4758	gi|393741769|gb|FS945460.1|FS945460	29	406	408	641
C127621	95.4663	gi|212378378|gb|GE651885.1|GE651885	36	772
scaffold2219	95.4637	gi|393753212|gb|FS954855.1|FS954855	45	784	786	992
C122611	95.4617	gi|212380100|gb|GE651424.1|GE651424	7	616
C53947	95.4545	gi|366887582|gb|HS399900.1|HS399900	11	220
C81805	95.4545	gi|393744046|gb|FS949392.1|FS949392	14	286
C119023	95.4466	gi|393745771|gb|FS952688.1|FS952688	24	568
scaffold11597	95.4394	gi|393741585|gb|FS946797.1|FS946797	15	750	752	873
scaffold16156	95.4315	gi|212378869|gb|GE651988.1|GE651988	299	583	19	297
scaffold13657	95.4198	gi|393749195|gb|FS952233.1|FS952233	1	750
C1885	95.4128	gi|393738729|gb|FS944990.1|FS944990	6	109
C126651	95.4116	gi|212378835|gb|GE652343.1|GE652343	11	717
scaffold5002	95.4023	gi|393740466|gb|FS945678.1|FS945678	265	752	4	262
scaffold14243	95.3815	gi|544637690|gb|JZ486319.1|JZ486319	1	295	297	476
scaffold15095	95.3684	gi|51453431|gb|CV014217.1|CV014217	266	475	15	257
C51147	95.3488	gi|212377749|gb|GE650336.1|GE650336	11	215
scaffold13143	95.339	gi|393748107|gb|FS951666.1|FS951666	22	281	283	472
C128177	95.3224	gi|212380212|gb|GE652145.1|GE652145	38	791
C14249	95.3125	gi|366882856|gb|HS398178.1|HS398178	1	122
C124373	95.3079	gi|170319672|gb|FE861452.1|FE861452	141	682	2	109
C49953	95.3052	gi|393740307|gb|FS944714.1|FS944714	11	213
scaffold3587	95.2924	gi|393750964|gb|FS956421.1|FS956421	33	491	493	701
C125069	95.279	gi|393748880|gb|FS954065.1|FS954065	3	668
C61837	95.279	gi|393743026|gb|FS951428.1|FS951428	12	233
scaffold4237	95.2756	gi|393748717|gb|FS953904.1|FS953904	167	511	1	136	509	635
C131349	95.2747	gi|393750078|gb|FS954431.1|FS954431	44	910
C78203	95.2555	gi|393747955|gb|FS951514.1|FS951514	1	261
scaffold18440	95.2088	gi|393745916|gb|FS952833.1|FS952833	1	775
scaffold883	95.1697	gi|393740607|gb|FS945819.1|FS945819	20	341	536	766	359	534
C45443	95.1691	gi|300124090|gb|HO079149.1|HO079149	11	207
C129795	95.1594	gi|393740171|gb|FS944578.1|FS944578	42	847
scaffold11947	95.1542	gi|393742146|gb|FS943521.1|FS943521	80	754	760	908	13	52
CL669Contig1	95.1157	gi|212378240|gb|GE651819.1|GE651819	303	778	37	300
C67223	95.102	gi|393741816|gb|FS945507.1|FS945507	9	241
C127085	95.0928	gi|393744725|gb|FS947515.1|FS947515	80	753	1	43
C107079	95.082	gi|393750731|gb|FS955194.1|FS955194	1	406
scaffold17205	95.0565	gi|212379493|gb|GE650388.1|GE650388	36	708
C117371	95.0549	gi|170319645|gb|FE861425.1|FE861425	17	535
scaffold6462	95.0495	gi|393753226|gb|FS954869.1|FS954869	40	543	545	808
scaffold3885	95.0372	gi|393750054|gb|FS954407.1|FS954407	32	797
scaffold7101	95.0368	gi|393742793|gb|FS951195.1|FS951195	28	544
scaffold11198	95.0192	gi|393745776|gb|FS952693.1|FS952693	1	496
scaffold6299	94.9807	gi|393389536|gb|JK476010.1|JK476010	24	280	282	516
scaffold12565	94.9677	gi|393751349|gb|FS959198.1|FS959198	1	620	622	737
C72081	94.9416	gi|212380706|gb|GE652959.1|GE652959	1	244
scaffold5792	94.898	gi|212379874|gb|GE651102.1|GE651102	327	748	1	322
C51303	94.8837	gi|393746753|gb|FS949869.1|FS949869	71	215	12	89
C128463	94.875	gi|393749715|gb|FS955737.1|FS955737	10	768
scaffold17578	94.8505	gi|212377802|gb|GE650191.1|GE650191	30	349	351	601
C110791	94.8164	gi|393743233|gb|FS948180.1|FS948180	15	453
C60377	94.8052	gi|393740420|gb|FS944827.1|FS944827	1	219
scaffold6889	94.8012	gi|393740685|gb|FS945897.1|FS945897	4	524	526	624
C82377	94.7917	gi|393391968|gb|JK477496.1|JK477496	1	273
C124667	94.7826	gi|393749942|gb|FS955964.1|FS955964	1	654
C117947	94.7653	gi|393747230|gb|FS950346.1|FS950346	30	554
C59269	94.7598	gi|366889426|gb|HS391746.1|HS391746	13	229
C119069	94.7552	gi|327361123|gb|GW696855.1|GW696855	68	566	1	42
C116359	94.7269	gi|393753288|gb|FS954931.1|FS954931	29	531
scaffold13151	94.7177	gi|212379747|gb|GE652028.1|GE652028	20	358	369	549
scaffold8617	94.7126	gi|393388782|gb|JK479274.1|JK479274	1	253	255	413
C86239	94.702	gi|547900107|gb|JZ494808.1|JZ494808	1	286
scaffold18059	94.7011	gi|393746206|gb|FS953123.1|FS953123	38	448	450	735
C67153	94.6939	gi|393742595|gb|FS950997.1|FS950997	14	245
scaffold9507	94.6939	gi|366893437|gb|HS394090.1|HS394090	1	315	317	465
scaffold5047	94.6708	gi|393753490|gb|FS957084.1|FS957084	33	449	452	638
C111431	94.6695	gi|393749134|gb|FS954319.1|FS954319	8	451
C129103	94.6407	gi|393752448|gb|FS960297.1|FS960297	1	777
C100177	94.6381	gi|313605305|gb|HS389942.1|HS389942	21	373
CL41Contig1	94.6333	gi|393741769|gb|FS945460.1|FS945460	29	363	366	559
C124661	94.6299	gi|393749915|gb|FS955937.1|FS955937	31	682
C117005	94.6296	gi|393390346|gb|JK476788.1|JK476788	1	511
scaffold2077	94.6259	gi|393752418|gb|FS960267.1|FS960267	1	898
C115513	94.605	gi|393746397|gb|FS953314.1|FS953314	29	519
C123731	94.6027	gi|393389421|gb|JK475895.1|JK475895	5	635
C42699	94.5813	gi|393745462|gb|FS951942.1|FS951942	4	195
scaffold12888	94.5808	gi|393741277|gb|FS946489.1|FS946489	19	728	730	944
C125083	94.5714	gi|212378205|gb|GE651226.1|GE651226	39	700
scaffold18805	94.564	gi|393745828|gb|FS952745.1|FS952745	15	849
scaffold16483	94.5619	gi|393745851|gb|FS952768.1|FS952768	300	627	1	298
C77613	94.4853	gi|393753633|gb|FS957227.1|FS957227	8	264
C122357	94.4795	gi|170319940|gb|FE861624.1|FE861624	1	599
C115867	94.4656	gi|393753508|gb|FS957102.1|FS957102	8	502
C100777	94.4444	gi|393752115|gb|FS959964.1|FS959964	22	378
C61527	94.4206	gi|393751937|gb|FS959786.1|FS959786	1	220
C111109	94.4206	gi|393741622|gb|FS946834.1|FS946834	92	466	1	65
scaffold18650	94.4206	gi|393752944|gb|FS955538.1|FS955538	43	570	573	924
C121997	94.4089	gi|393749391|gb|FS952431.1|FS952431	2	592
C131263	94.3709	gi|393741737|gb|FS946949.1|FS946949	51	905
scaffold15868	94.3704	gi|393753297|gb|FS954940.1|FS954940	39	675
scaffold1186	94.3503	gi|393741769|gb|FS945460.1|FS945460	29	425	428	531
scaffold1578	94.3478	gi|393739140|gb|FS945401.1|FS945401	613	1114	28	420	422	611
C117523	94.3431	gi|51453200|gb|CV013986.1|CV013986	32	548
C129321	94.3237	gi|327360822|gb|GW691008.1|GW691008	47	827
CL709Contig1	94.3182	gi|170319949|gb|FE861633.1|FE861633	1	498
C132853	94.3147	gi|393741985|gb|FS943360.1|FS943360	39	967
C106491	94.2993	gi|393388741|gb|JK479233.1|JK479233	17	413
C104313	94.2928	gi|393747377|gb|FS950493.1|FS950493	24	403
C133089	94.2886	gi|544637300|gb|JZ485929.1|JZ485929	1	689	736	987
C133029	94.2714	gi|393752656|gb|FS954851.1|FS954851	38	975
scaffold11205	94.2549	gi|547900688|gb|JZ494898.1|JZ494898	258	557	32	256
C126111	94.2228	gi|393756387|gb|FS957739.1|FS957739	34	718
scaffold5477	94.2138	gi|393739028|gb|FS945289.1|FS945289	1	614	661	795
C126711	94.2127	gi|393751310|gb|FS959159.1|FS959159	20	432	457	743
C121759	94.2122	gi|393744246|gb|FS947036.1|FS947036	1	586
scaffold8981	94.201	gi|393756386|gb|FS957738.1|FS957738	41	547	553	776
C116519	94.1839	gi|393752698|gb|FS955292.1|FS955292	31	532
C127139	94.1799	gi|393741963|gb|FS943338.1|FS943338	45	756
C30235	94.1799	gi|212379736|gb|GE652017.1|GE652017	1	178
C44739	94.1748	gi|393389835|gb|JK476277.1|JK476277	13	206
scaffold9260	94.1748	gi|393752584|gb|FS960433.1|FS960433	202	584	1	199
C4349	94.1667	gi|393389118|gb|JK479610.1|JK479610	60	120	8	61
scaffold10998	94.165	gi|393749092|gb|FS954277.1|FS954277	1	262	264	469
scaffold5520	94.1645	gi|393750587|gb|FS954741.1|FS954741	77	449	451	745	1	42
C17761	94.1558	gi|366882336|gb|HS397658.1|HS397658	1	145
scaffold3119	94.1459	gi|393750644|gb|FS955107.1|FS955107	52	556	559	1034
scaffold16207	94.1309	gi|393741237|gb|FS946449.1|FS946449	1	799	820	854
scaffold5398	94.1107	gi|212378452|gb|GE650594.1|GE650594	1	799
C113439	94.1057	gi|393744429|gb|FS947219.1|FS947219	30	492
scaffold7816	94.0966	gi|393750902|gb|FS956359.1|FS956359	268	559	1	149	182	266
C126725	94.086	gi|393756543|gb|FS956696.1|FS956696	1	700
C131325	94.0594	gi|393753281|gb|FS954924.1|FS954924	39	893
scaffold19018	94.0442	gi|393740520|gb|FS945732.1|FS945732	55	585	587	1034
C126525	94.0299	gi|393749421|gb|FS952461.1|FS952461	19	711
scaffold3884	94.016	gi|393750054|gb|FS954407.1|FS954407	32	488	500	743
scaffold9676	93.9698	gi|393741377|gb|FS946589.1|FS946589	9	807	828	963
C38495	93.9394	gi|340629056|gb|JK265010.1|JK265010	1	186
C67881	93.9271	gi|393740925|gb|FS946137.1|FS946137	1	232
scaffold9675	93.9238	gi|393741377|gb|FS946589.1|FS946589	9	820	881	940	823	862
C123337	93.9117	gi|393749560|gb|FS952600.1|FS952600	41	657
scaffold14882	93.9092	gi|393756855|gb|FS957008.1|FS957008	316	810	1	312	863	903
C95209	93.8776	gi|212380711|gb|GE652964.1|GE652964	1	322
C84095	93.8776	gi|393390693|gb|JK477135.1|JK477135	61	294	1	42
C73729	93.8697	gi|171355352|gb|FE942827.1|FE942827	1	245
scaffold7910	93.823	gi|393744383|gb|FS947173.1|FS947173	301	599	6	194	196	269
C35105	93.8144	gi|393751287|gb|FS959136.1|FS959136	1	182
scaffold7614	93.8053	gi|393752170|gb|FS960019.1|FS960019	28	291	293	452
C121169	93.7807	gi|393749594|gb|FS952634.1|FS952634	1	573
C125963	93.7759	gi|393740994|gb|FS946206.1|FS946206	1	678
C120153	93.75	gi|393750605|gb|FS954759.1|FS954759	10	564
C90425	93.75	gi|393390669|gb|JK477111.1|JK477111	20	319
scaffold3427	93.75	gi|393741738|gb|FS946950.1|FS946950	1	302	304	384	413	464
C126383	93.733	gi|393756790|gb|FS956943.1|FS956943	1	688
C86173	93.7086	gi|366887541|gb|HS399859.1|HS399859	9	291
scaffold16994	93.7046	gi|393748313|gb|FS953500.1|FS953500	3	579	581	708	748	816
scaffold12931	93.6893	gi|393750556|gb|FS954710.1|FS954710	3	373	375	582
scaffold14803	93.6884	gi|393752393|gb|FS960242.1|FS960242	1	475
scaffold8641	93.6533	gi|170319821|gb|FE861217.1|FE861217	1	416	458	646
scaffold6134	93.6317	gi|366886904|gb|JK263421.1|JK263421	8	283	285	552
scaffold1646	93.6061	gi|393744235|gb|FS947025.1|FS947025	12	743
C42673	93.5961	gi|366886926|gb|JK263443.1|JK263443	1	190
scaffold1728	93.5714	gi|212381044|gb|GE653111.1|GE653111	1	568	571	744	766	809
scaffold1577	93.5549	gi|393739140|gb|FS945401.1|FS945401	456	957	28	454
C99953	93.5484	gi|51452928|gb|CV013714.1|CV013714	9	356
C97413	93.5393	gi|393741021|gb|FS946233.1|FS946233	24	356
C99763	93.531	gi|221071625|gb|GH623731.1|GH623731	73	371	1	48
scaffold18402	93.5165	gi|224708707|gb|GO255023.1|GO255023	1	435	437	852
C26321	93.5135	gi|171355089|gb|FE942893.1|FE942893	5	177
CL796Contig1	93.5018	gi|224708704|gb|GO255020.1|GO255020	4	780
C131241	93.4807	gi|212380273|gb|GE651800.1|GE651800	9	854
C125281	93.4752	gi|366893183|gb|HS393921.1|HS393921	43	701
scaffold205	93.4659	gi|393744664|gb|FS947454.1|FS947454	198	988	1	196
C50319	93.4579	gi|393744515|gb|FS947305.1|FS947305	7	206
scaffold17661	93.4426	gi|393751180|gb|FS959029.1|FS959029	1	627
scaffold7624	93.4354	gi|343702646|gb|JK341888.1|JK341888	29	269	272	457
scaffold15991	93.3989	gi|212379451|gb|GE650741.1|GE650741	7	621	663	712
scaffold653	93.3975	gi|393756390|gb|FS957742.1|FS957742	6	401	403	588	590	686
C128423	93.3667	gi|393740711|gb|FS945923.1|FS945923	1	746
scaffold3260	93.3414	gi|393756236|gb|FS958511.1|FS958511	251	772	1	249
scaffold16044	93.3401	gi|393745907|gb|FS952824.1|FS952824	49	726	728	974
scaffold7014	93.3333	gi|393742138|gb|FS943513.1|FS943513	7	429	479	725	728	855
C106177	93.3174	gi|393748275|gb|FS953462.1|FS953462	1	391
C122697	93.3022	gi|393753550|gb|FS957144.1|FS957144	27	625
scaffold1920	93.299	gi|170319629|gb|FE861409.1|FE861409	51	470	473	776
scaffold16011	93.2773	gi|393752186|gb|FS960035.1|FS960035	1	723	757	921
scaffold2764	93.2668	gi|393754034|gb|FS960464.1|FS960464	39	525	527	787
scaffold16045	93.2642	gi|393745907|gb|FS952824.1|FS952824	49	726	728	949
scaffold17660	93.2515	gi|393751180|gb|FS959029.1|FS959029	1	608
scaffold3883	93.2367	gi|393750054|gb|FS954407.1|FS954407	32	488	500	621
scaffold18706	93.2339	gi|212378394|gb|GE652272.1|GE652272	1	497	499	814
C14941	93.2331	gi|343703115|gb|JK341712.1|JK341712	10	133
scaffold1275	93.232	gi|393753870|gb|FS957464.1|FS957464	359	724	49	357
C3873	93.2203	gi|393738915|gb|FS945176.1|FS945176	1	110
C112953	93.2099	gi|393745634|gb|FS952114.1|FS952114	34	486
C69207	93.2	gi|393749814|gb|FS955836.1|FS955836	18	250
scaffold7421	93.1877	gi|170319960|gb|FE861144.1|FE861144	1	725
C125779	93.1755	gi|547900798|gb|JZ495008.1|JZ495008	20	688
C126317	93.1694	gi|393740238|gb|FS944645.1|FS944645	5	686
scaffold1515	93.1354	gi|393751969|gb|FS959818.1|FS959818	319	538	1	148	184	317
CL39Contig2	93.0909	gi|393754010|gb|FS960440.1|FS960440	78	275	10	67
C120179	93.0743	gi|393739998|gb|FS944405.1|FS944405	42	592
C128301	93.073	gi|393749373|gb|FS952413.1|FS952413	1	739
C107557	93.0556	gi|393753643|gb|FS957237.1|FS957237	8	409
C92765	93.0514	gi|547900775|gb|JZ494985.1|JZ494985	1	308
C73097	93.0502	gi|295345393|gb|GW863559.1|GW863559	19	259
scaffold12363	93.0412	gi|170319958|gb|FE861142.1|FE861142	53	774
scaffold12275	93.0131	gi|366887650|gb|HS399968.1|HS399968	26	310	307	451
C122677	92.9797	gi|393748462|gb|FS953649.1|FS953649	45	640
scaffold16948	92.974	gi|393750318|gb|FS954472.1|FS954472	286	1007	41	284
scaffold18235	92.9635	gi|393752311|gb|FS960160.1|FS960160	93	427	429	739	21	61
scaffold5068	92.9596	gi|393752249|gb|FS960098.1|FS960098	200	715	1	197
scaffold18998	92.9515	gi|206583656|gb|GD254749.1|GD254749	1	569	574	1059
scaffold4359	92.9508	gi|366897114|gb|HS396020.1|HS396020	2	394	488	610	436	486
scaffold2537	92.9465	gi|393754495|gb|FS958692.1|FS958692	1	562	564	818
C91625	92.9448	gi|343702557|gb|JK341799.1|JK341799	24	326
scaffold1006	92.9448	gi|393750273|gb|FS956218.1|FS956218	1	452	499	652
C115777	92.9254	gi|212381002|gb|GE652807.1|GE652807	38	523
C128183	92.9204	gi|212380848|gb|GE653013.1|GE653013	1	735
C130159	92.9152	gi|393753332|gb|FS954975.1|FS954975	210	843	22	187
scaffold16239	92.9078	gi|212379489|gb|GE650384.1|GE650384	1	342	344	656
scaffold14103	92.9062	gi|393740464|gb|FS945676.1|FS945676	73	630	632	847	1	38
scaffold8980	92.8797	gi|393756386|gb|FS957738.1|FS957738	41	403	409	632
scaffold8313	92.8736	gi|457866724|gb|JG294158.1|JG294158	1	270	272	370	401	435
scaffold3940	92.8302	gi|212380732|gb|GE652644.1|GE652644	25	762
scaffold2109	92.8046	gi|393752686|gb|FS955280.1|FS955280	492	1167	1	459
scaffold14104	92.8026	gi|393740464|gb|FS945676.1|FS945676	73	638	644	890	1	38
scaffold14811	92.801	gi|393744834|gb|FS947624.1|FS947624	55	547	549	764
scaffold4824	92.7991	gi|212379627|gb|GE650434.1|GE650434	1	405	410	605	607	762	820	861
scaffold11159	92.797	gi|224708700|gb|GO255016.1|GO255016	77	848	851	1028	10	51
C130143	92.7907	gi|393756777|gb|FS956930.1|FS956930	199	820	4	175
CL688Contig1	92.7555	gi|393739739|gb|FS944146.1|FS944146	21	532	538	742
C126761	92.7517	gi|393753925|gb|FS957519.1|FS957519	15	705
C117699	92.7405	gi|393746751|gb|FS949867.1|FS949867	41	551
scaffold18385	92.7393	gi|393741326|gb|FS946538.1|FS946538	16	583	585	859
C122903	92.7357	gi|393748555|gb|FS953742.1|FS953742	44	643
scaffold9029	92.7357	gi|212378612|gb|GE651330.1|GE651330	236	640	1	195
scaffold2094	92.7318	gi|393747899|gb|FS948004.1|FS948004	28	288	291	399
C122873	92.7245	gi|393742418|gb|FS950820.1|FS950820	1	599
C120121	92.7242	gi|393749143|gb|FS954328.1|FS954328	18	530	557	591
C129217	92.7184	gi|393753086|gb|FS956475.1|FS956475	1	764
C132109	92.7138	gi|393749687|gb|FS955709.1|FS955709	62	939
C68145	92.7126	gi|51453611|gb|CV014397.1|CV014397	19	247
C92215	92.6829	gi|547900832|gb|JZ495042.1|JZ495042	147	324	3	128
scaffold314	92.6434	gi|170319833|gb|FE861229.1|FE861229	1	629	631	744
C123687	92.6426	gi|393741282|gb|FS946494.1|FS946494	32	648
C31719	92.6316	gi|393392449|gb|JK477977.1|JK477977	15	190
C109173	92.6174	gi|393392897|gb|JK475480.1|JK475480	34	447
scaffold10302	92.6063	gi|55282240|gb|CV699872.1|CV699872	253	541	1	119	151	243
scaffold5651	92.599	gi|393390234|gb|JK476676.1|JK476676	262	538	1	260
C51673	92.5926	gi|547900775|gb|JZ494985.1|JZ494985	17	216
scaffold10362	92.5831	gi|393392432|gb|JK477960.1|JK477960	2	584	586	726
C65653	92.562	gi|395439891|gb|JK991060.1|JK991060	1	224
C51157	92.5581	gi|212380486|gb|GE652827.1|GE652827	17	215
scaffold17517	92.5581	gi|393752713|gb|FS955307.1|FS955307	1	612	614	797
C129057	92.5519	gi|393740530|gb|FS945742.1|FS945742	1	758
scaffold10388	92.5328	gi|212378665|gb|GE651575.1|GE651575	18	771	773	935
scaffold18317	92.5056	gi|393753050|gb|FS955644.1|FS955644	10	558	560	837
C83981	92.4915	gi|393746516|gb|FS949632.1|FS949632	23	293
scaffold2706	92.4847	gi|212379382|gb|GE650672.1|GE650672	49	464	466	652
CL19Contig2	92.4731	gi|393753896|gb|FS957490.1|FS957490	22	279
C16673	92.4658	gi|393748121|gb|FS951680.1|FS951680	4	84	93	146
scaffold11985	92.4635	gi|206583678|gb|GD254771.1|GD254771	1	1045	1047	1142
scaffold10132	92.4439	gi|212378730|gb|GE652297.1|GE652297	10	705	707	793
scaffold1089	92.4413	gi|212380865|gb|GE653030.1|GE653030	37	560	563	943
C130709	92.4036	gi|393753716|gb|FS957310.1|FS957310	55	869
scaffold14928	92.3709	gi|393757082|gb|FS957986.1|FS957986	66	852
scaffold3396	92.3621	gi|393752154|gb|FS960003.1|FS960003	39	691
C112761	92.3554	gi|393748888|gb|FS954073.1|FS954073	1	447
scaffold14139	92.3554	gi|393754246|gb|FS960676.1|FS960676	62	955
CL651Contig1	92.3469	gi|212379916|gb|GE650760.1|GE650760	1	181
scaffold15627	92.3438	gi|212378284|gb|GE651839.1|GE651839	284	629	38	282
scaffold8200	92.3358	gi|393750177|gb|FS956122.1|FS956122	216	688	1	214	690	761
scaffold17758	92.3313	gi|393738979|gb|FS945240.1|FS945240	47	648
scaffold14648	92.3193	gi|393740728|gb|FS945940.1|FS945940	268	664	51	266
C121175	92.3077	gi|393752852|gb|FS955446.1|FS955446	48	611
C45247	92.233	gi|393739135|gb|FS945396.1|FS945396	1	190
scaffold16906	92.2179	gi|393749179|gb|FS954364.1|FS954364	342	691	14	340	711	744
scaffold3983	92.1788	gi|212380313|gb|GE650485.1|GE650485	434	884	59	432
C116691	92.1642	gi|393739990|gb|FS944397.1|FS944397	43	536
C119897	92.1635	gi|393753766|gb|FS957360.1|FS957360	1	541
C43467	92.1569	gi|212379524|gb|GE650400.1|GE650400	1	188
scaffold2240	92.1392	gi|170319602|gb|FE861382.1|FE861382	1	531	533	716
scaffold561	92.1222	gi|393739696|gb|FS944103.1|FS944103	227	608	1	191
C92631	92.1212	gi|393751137|gb|FS958986.1|FS958986	25	328
scaffold5645	92.1162	gi|170319964|gb|FE861148.1|FE861148	4	590	592	892
C113617	92.1053	gi|393749164|gb|FS954349.1|FS954349	232	493	11	203
scaffold12722	92.0949	gi|393389337|gb|JK475811.1|JK475811	1	286	327	506
C15699	92.0863	gi|393751969|gb|FS959818.1|FS959818	1	128
C129459	92.0863	gi|212378562|gb|GE651280.1|GE651280	41	747	774	834
C127525	92.0573	gi|393755894|gb|FS958167.1|FS958167	1	707
scaffold3901	92.0228	gi|212378591|gb|GE651309.1|GE651309	1	329	331	647
C110849	92.0086	gi|393741699|gb|FS946911.1|FS946911	35	460
CL676Contig1	92	gi|393744033|gb|FS949379.1|FS949379	25	300
C82093	91.9861	gi|393739529|gb|FS943936.1|FS943936	1	264
scaffold17637	91.9558	gi|212378934|gb|GE650988.1|GE650988	2	369	367	584
scaffold11942	91.921	gi|393752094|gb|FS959943.1|FS959943	45	342	344	557
scaffold7116	91.8994	gi|544637349|gb|JZ485978.1|JZ485978	10	583	587	670
scaffold313	91.8848	gi|170319833|gb|FE861229.1|FE861229	1	588	593	706
scaffold13943	91.8803	gi|393745770|gb|FS952687.1|FS952687	12	393	395	705	707	873
C121363	91.8699	gi|393745200|gb|FS949053.1|FS949053	51	615
C47225	91.866	gi|221071628|gb|GH623734.1|GH623734	1	192
scaffold207	91.8325	gi|393744664|gb|FS947454.1|FS947454	11	887
scaffold14810	91.8182	gi|393744834|gb|FS947624.1|FS947624	55	660
C122911	91.8083	gi|51453775|gb|CV014561.1|CV014561	50	643
scaffold8766	91.8082	gi|393739746|gb|FS944153.1|FS944153	19	795	797	938
scaffold10738	91.7867	gi|393754073|gb|FS960503.1|FS960503	1	550	567	653
C111815	91.7722	gi|393749923|gb|FS955945.1|FS955945	40	474
C118257	91.771	gi|393748611|gb|FS953798.1|FS953798	1	369	395	538
C119033	91.7688	gi|393751103|gb|FS958952.1|FS958952	1	524
C132831	91.7683	gi|393741954|gb|FS945645.1|FS945645	82	984
scaffold7961	91.7505	gi|313605216|gb|HS389853.1|HS389853	41	280	282	497
scaffold1088	91.7492	gi|212380865|gb|GE653030.1|GE653030	37	489	493	873
scaffold14956	91.7466	gi|393744384|gb|FS947174.1|FS947174	43	322	324	521
C106799	91.7453	gi|393747367|gb|FS950483.1|FS950483	1	389
scaffold5003	91.7391	gi|393389037|gb|JK479529.1|JK479529	1	284	300	437
C120875	91.7355	gi|170319578|gb|FE861358.1|FE861358	64	516	542	605	1	38
scaffold208	91.7153	gi|393750974|gb|FS956431.1|FS956431	1	786
scaffold4732	91.704	gi|393741154|gb|FS946366.1|FS946366	286	892	74	284
C111433	91.6844	gi|393748404|gb|FS953591.1|FS953591	40	469
CL131Contig1	91.6764	gi|393745820|gb|FS952737.1|FS952737	70	851
scaffold5727	91.6074	gi|212377797|gb|GE650186.1|GE650186	1	343	372	533	531	672
C101279	91.601	gi|393744264|gb|FS947054.1|FS947054	275	381	62	228	3	61
scaffold2523	91.5937	gi|224708717|gb|GO255033.1|GO255033	402	789	13	400	791	1060
C57699	91.5929	gi|393752562|gb|FS960411.1|FS960411	20	226
C88013	91.5858	gi|393389636|gb|JK476110.1|JK476110	1	283
C41913	91.5842	gi|222372546|gb|GH733768.1|GH733768	18	202
scaffold15274	91.5842	gi|547901038|gb|JZ495248.1|JZ495248	1	465	467	741
C120271	91.5825	gi|212378630|gb|GE651540.1|GE651540	51	594
scaffold4823	91.582	gi|212379627|gb|GE650434.1|GE650434	1	433	435	590	648	689
C110727	91.5584	gi|393739662|gb|FS944069.1|FS944069	1	423
scaffold15192	91.555	gi|393751030|gb|FS958879.1|FS958879	8	563	565	691
C125883	91.5395	gi|366893051|gb|HS393875.1|HS393875	55	714
C30109	91.5344	gi|328683991|gb|JG017653.1|JG017653	1	173
CL838Contig1	91.5309	gi|393739169|gb|FS945430.1|FS945430	79	921
C110523	91.5217	gi|393747532|gb|FS950648.1|FS950648	40	460
C122455	91.5094	gi|393756988|gb|FS957892.1|FS957892	55	636
scaffold8765	91.5094	gi|393739746|gb|FS944153.1|FS944153	19	891
C106759	91.5094	gi|547901216|gb|JZ495427.1|JZ495427	1	300	337	424
C118617	91.4894	gi|393749428|gb|FS952468.1|FS952468	1	516
C29903	91.4894	gi|393743934|gb|FS949280.1|FS949280	1	172
scaffold347	91.4714	gi|393741616|gb|FS946828.1|FS946828	344	990	14	342
C108811	91.4414	gi|393741802|gb|FS945493.1|FS945493	10	415
C132767	91.4373	gi|393751482|gb|FS959331.1|FS959331	21	917
scaffold18005	91.4072	gi|212379527|gb|GE650403.1|GE650403	29	429	522	803	470	520
scaffold12828	91.3978	gi|547901143|gb|JZ495353.1|JZ495353	2	309	311	512
C103119	91.3706	gi|222106031|gb|GH710855.1|GH710855	35	333	334	394
scaffold18609	91.3625	gi|212379695|gb|GE650456.1|GE650456	63	460	462	814
scaffold870	91.3491	gi|393750201|gb|FS956146.1|FS956146	349	896	1	339
scaffold5169	91.3481	gi|393740658|gb|FS945870.1|FS945870	72	656	662	984
C123881	91.3433	gi|393741211|gb|FS946423.1|FS946423	24	635
C125679	91.3408	gi|393740836|gb|FS946048.1|FS946048	63	716
scaffold11548	91.3374	gi|393752233|gb|FS960082.1|FS960082	283	658	57	281
C79159	91.3357	gi|343702981|gb|JK341578.1|JK341578	25	277
CL126Contig1	91.3295	gi|393746363|gb|FS953280.1|FS953280	1	339	501	722	725	920	341	470	978	1038
scaffold17196	91.3257	gi|393754412|gb|FS958609.1|FS958609	199	611	27	171
C130841	91.3191	gi|393753346|gb|FS954989.1|FS954989	277	882	1	204
scaffold17137	91.3093	gi|547900834|gb|JZ495044.1|JZ495044	77	655	657	886
scaffold13942	91.2892	gi|393745770|gb|FS952687.1|FS952687	12	630	632	798
C35659	91.2821	gi|219524320|gb|GH454305.1|GH454305	1	178
scaffold14780	91.2763	gi|393749661|gb|FS955683.1|FS955683	298	619	1	243
C116813	91.2639	gi|393740337|gb|FS944744.1|FS944744	1	491
scaffold706	91.2628	gi|206583665|gb|GD254758.1|GD254758	131	1123	1190	1536	5	95
scaffold16924	91.2607	gi|547900801|gb|JZ495011.1|JZ495011	392	689	52	390
C81777	91.2587	gi|393389704|gb|JK476146.1|JK476146	1	261
scaffold8757	91.2517	gi|393744600|gb|FS947390.1|FS947390	65	607	609	743
scaffold7497	91.2371	gi|393738968|gb|FS945229.1|FS945229	267	932	47	265
scaffold2750	91.2351	gi|544637189|gb|JZ485818.1|JZ485818	62	625	631	753
C117391	91.2088	gi|393743032|gb|FS951434.1|FS951434	1	498
scaffold3900	91.2088	gi|212378591|gb|GE651309.1|GE651309	266	582	1	264
scaffold7662	91.2057	gi|393745997|gb|FS952914.1|FS952914	62	512	514	705
CL569Contig1	91.1885	gi|393738654|gb|FS944915.1|FS944915	245	488	2	202
C120637	91.1814	gi|170319524|gb|FE861304.1|FE861304	7	554
CL530Contig1	91.1408	gi|393740898|gb|FS946110.1|FS946110	61	490	502	822
C107203	91.1215	gi|393740797|gb|FS946009.1|FS946009	35	424
scaffold1146	91.104	gi|393749469|gb|FS952509.1|FS952509	491	926	76	489
C101349	91.0995	gi|393746206|gb|FS953123.1|FS953123	1	348
scaffold7277	91.0941	gi|393751350|gb|FS959199.1|FS959199	7	722
C110467	91.087	gi|51452995|gb|CV013781.1|CV013781	40	458
scaffold5133	91.0733	gi|393749145|gb|FS954330.1|FS954330	84	816	818	941
scaffold3572	91.0681	gi|393740176|gb|FS944583.1|FS944583	95	595	598	934	936	1086
scaffold2892	91.0256	gi|206583634|gb|GD254727.1|GD254727	62	1055
C71535	91.0156	gi|212380519|gb|GE652860.1|GE652860	22	254
scaffold3585	91.0053	gi|282162086|gb|GT969227.1|GT969227	32	547
scaffold17144	90.9919	gi|393741987|gb|FS943362.1|FS943362	86	757	759	985
C54767	90.9502	gi|212381021|gb|GE653088.1|GE653088	90	201	1	91
scaffold4731	90.9408	gi|393741154|gb|FS946366.1|FS946366	255	861	78	253
scaffold17068	90.9402	gi|393756446|gb|FS957798.1|FS957798	1	357	359	533
scaffold16716	90.9402	gi|393754493|gb|FS958690.1|FS958690	15	370	372	547
C85223	90.9396	gi|171355313|gb|FE942788.1|FE942788	1	271
scaffold15711	90.9187	gi|393750159|gb|FS956104.1|FS956104	297	947	86	295
C38747	90.9091	gi|340629017|gb|JK264971.1|JK264971	15	194
C4521	90.9091	gi|393740956|gb|FS946168.1|FS946168	1	110
scaffold18119	90.8696	gi|393740598|gb|FS945810.1|FS945810	9	368	370	636
C37419	90.8629	gi|547900755|gb|JZ494965.1|JZ494965	1	179
C125079	90.8571	gi|547900682|gb|JZ494892.1|JZ494892	106	700	22	62
C128735	90.8416	gi|170319493|gb|FE861273.1|FE861273	68	801
CL269Contig1	90.8127	gi|393756168|gb|FS958443.1|FS958443	9	361	363	732	769	816
scaffold9086	90.7914	gi|393752113|gb|FS959962.1|FS959962	1	631
C126911	90.7877	gi|212378516|gb|GE650658.1|GE650658	1	680
C73309	90.7692	gi|226295517|gb|AB461366.1|AB461366	25	260
C124757	90.7514	gi|393749844|gb|FS955866.1|FS955866	65	692
C122975	90.7407	gi|393756056|gb|FS958329.1|FS958329	1	588
scaffold17231	90.7407	gi|393753182|gb|FS956571.1|FS956571	22	324	326	561
C132781	90.7332	gi|393741390|gb|FS946602.1|FS946602	8	898
scaffold17771	90.7258	gi|206583699|gb|GD254792.1|GD254792	399	992	90	395
C116865	90.7236	gi|51453110|gb|CV013896.1|CV013896	12	465	505	539
scaffold14897	90.7173	gi|393742903|gb|FS951305.1|FS951305	1	241	244	431
C122893	90.7121	gi|393749424|gb|FS952464.1|FS952464	251	646	3	152	183	222
scaffold18360	90.7085	gi|393746289|gb|FS953206.1|FS953206	67	471	473	848
C123693	90.6907	gi|393739079|gb|FS945340.1|FS945340	10	613
scaffold10879	90.6874	gi|366893820|gb|HS394359.1|HS394359	1	291	293	410
scaffold346	90.6639	gi|393741616|gb|FS946828.1|FS946828	14	887
scaffold13386	90.6389	gi|547900881|gb|JZ495091.1|JZ495091	29	511	509	638
scaffold9817	90.631	gi|212378629|gb|GE651539.1|GE651539	49	383	385	523
C125231	90.625	gi|393740040|gb|FS944447.1|FS944447	2	639
scaffold17600	90.625	gi|212380078|gb|GE651414.1|GE651414	1	375	377	697
scaffold12720	90.6173	gi|393739139|gb|FS945400.1|FS945400	1	608	679	804
CL289Contig1	90.6158	gi|215398988|gb|GH159039.1|GH159039	19	636
C127111	90.596	gi|393754631|gb|FS958828.1|FS958828	33	716
C84939	90.5724	gi|393753424|gb|FS955067.1|FS955067	4	272
scaffold3212	90.564	gi|393754516|gb|FS958713.1|FS958713	10	399	472	682	684	917
scaffold494	90.5569	gi|366895309|gb|HS397571.1|HS397571	39	284	286	413
scaffold16859	90.5467	gi|393744189|gb|FS946979.1|FS946979	398	844	48	395
C78449	90.5455	gi|393756233|gb|FS958508.1|FS958508	1	249
C40533	90.5	gi|170319804|gb|FE861200.1|FE861200	20	200
scaffold9909	90.4639	gi|393740215|gb|FS944622.1|FS944622	75	776
scaffold9454	90.4575	gi|393754255|gb|FS960685.1|FS960685	207	748	42	191
C65457	90.4564	gi|393393523|gb|JK478517.1|JK478517	1	218
C131141	90.4444	gi|224708678|gb|GO254994.1|GO254994	87	900
scaffold12586	90.4221	gi|393738917|gb|FS945178.1|FS945178	51	454	463	615
C126827	90.3485	gi|212379450|gb|GE650740.1|GE650740	1	674
C64003	90.3361	gi|393742215|gb|FS949138.1|FS949138	6	220
C98475	90.3315	gi|393740129|gb|FS944536.1|FS944536	1	294	182	327	167	327	249	324
scaffold12616	90.3181	gi|393756168|gb|FS958443.1|FS958443	118	487	489	723	34	81
C16395	90.2778	gi|393744077|gb|FS949423.1|FS949423	15	144
scaffold14556	90.2626	gi|393739816|gb|FS944223.1|FS944223	1	825
scaffold6	90.2494	gi|393754289|gb|FS960719.1|FS960719	1	484	486	797
scaffold5646	90.2344	gi|170319964|gb|FE861148.1|FE861148	4	394	396	696
C126027	90.2069	gi|51453181|gb|CV013967.1|CV013967	1	654
scaffold12872	90.1996	gi|544637302|gb|JZ485931.1|JZ485931	1	317	356	534
scaffold16473	90.1989	gi|393754211|gb|FS960641.1|FS960641	70	704
scaffold4412	90.184	gi|171355190|gb|FE942994.1|FE942994	26	907
scaffold11158	90.1798	gi|224708697|gb|GO255013.1|GO255013	1	560	563	654
scaffold7663	90.1716	gi|393745997|gb|FS952914.1|FS952914	62	509	512	641
C116217	90.1701	gi|393741372|gb|FS946584.1|FS946584	2	478
C93581	90.1493	gi|393749342|gb|FS952382.1|FS952382	1	302
scaffold12835	90.1408	gi|393741087|gb|FS946299.1|FS946299	288	607	29	284
C86579	90.1316	gi|393742807|gb|FS951209.1|FS951209	31	304
C112921	90.1235	gi|393749483|gb|FS952523.1|FS952523	21	423	442	476
C33339	90.1042	gi|393739676|gb|FS944083.1|FS944083	20	192
C33423	90.1042	gi|393743954|gb|FS949300.1|FS949300	12	184
scaffold16484	90.087	gi|393745851|gb|FS952768.1|FS952768	1	298	300	478	519	559
scaffold16858	90.0846	gi|393744189|gb|FS946979.1|FS946979	347	793	48	344
C80755	90.0709	gi|224708724|gb|GO255040.1|GO255040	13	266
scaffold17214	90.0654	gi|224708669|gb|GO254985.1|GO254985	240	531	5	214	533	718
scaffold16547	90.0574	gi|393746188|gb|FS953105.1|FS953105	1	316	314	471
scaffold14275	90.0491	gi|393750790|gb|FS956048.1|FS956048	82	814
C123181	90.0459	gi|393750265|gb|FS956210.1|FS956210	66	653
scaffold6122	90.0419	gi|393744943|gb|FS947733.1|FS947733	63	921
C69583	90.0398	gi|393755941|gb|FS958214.1|FS958214	26	251
C122709	90.0312	gi|393752522|gb|FS960371.1|FS960371	65	642
scaffold16382	90.0232	gi|393740172|gb|FS944579.1|FS944579	44	656	658	820
scaffold9599	90.019	gi|393752558|gb|FS960407.1|FS960407	1	518	520	844	846	949
scaffold18393	90.0181	gi|393740120|gb|FS944527.1|FS944527	108	775	777	1100
scaffold8042	90	gi|212380776|gb|GE652688.1|GE652688	33	833
scaffold15207	89.9908	gi|544637697|gb|JZ486326.1|JZ486326	247	839	841	1089	108	245
scaffold2081	89.9888	gi|393750730|gb|FS955193.1|FS955193	293	889	88	290
scaffold14954	89.9796	gi|51530107|gb|CV066943.1|CV066943	5	283	285	445
scaffold3984	89.9772	gi|393748117|gb|FS951676.1|FS951676	1	316	318	396
C126169	89.9725	gi|215398991|gb|GH159042.1|GH159042	74	728
C122565	89.9687	gi|393393003|gb|JK475586.1|JK475586	1	559	541	574
C121575	89.9676	gi|544637137|gb|JZ485766.1|JZ485766	1	556
scaffold11011	89.959	gi|366884409|gb|HS398796.1|HS398796	49	342	344	488
CL98Contig1	89.9497	gi|393751103|gb|FS958952.1|FS958952	21	199
scaffold2990	89.9148	gi|170319951|gb|FE861635.1|FE861635	162	600	1	135	646	704
C58843	89.9123	gi|393740465|gb|FS945677.1|FS945677	17	221
C127285	89.8684	gi|212378700|gb|GE651610.1|GE651610	7	689
C115805	89.8662	gi|212380782|gb|GE652694.1|GE652694	1	470
C123505	89.8638	gi|366882353|gb|HS397675.1|HS397675	54	647
C45413	89.8551	gi|393745603|gb|FS952083.1|FS952083	1	186	78	162
C123389	89.8176	gi|544637196|gb|JZ485825.1|JZ485825	346	658	1	278
scaffold7971	89.8004	gi|393744098|gb|FS949444.1|FS949444	28	262	282	451
scaffold17895	89.7727	gi|212380021|gb|GE651381.1|GE651381	44	363	366	677
C71033	89.7638	gi|393740176|gb|FS944583.1|FS944583	26	253
C122755	89.7356	gi|393749035|gb|FS954220.1|FS954220	63	639
scaffold14649	89.7328	gi|393740728|gb|FS945940.1|FS945940	315	711	73	313
C118579	89.7163	gi|393750797|gb|FS956254.1|FS956254	9	514
scaffold3211	89.6675	gi|393754516|gb|FS958713.1|FS958713	10	399	604	837	472	602
scaffold13344	89.6491	gi|212378380|gb|GE651887.1|GE651887	1	249	412	570	302	404
scaffold3317	89.6454	gi|393745912|gb|FS952829.1|FS952829	73	447	449	705
C34497	89.6373	gi|55282071|gb|CV699703.1|CV699703	92	192	17	88
scaffold7839	89.6368	gi|212379612|gb|GE651677.1|GE651677	476	869	29	283	285	474
C73341	89.6154	gi|393756391|gb|FS957743.1|FS957743	1	233
C118803	89.5944	gi|393744461|gb|FS947251.1|FS947251	1	508
C89643	89.5899	gi|393754173|gb|FS960603.1|FS960603	1	284
C101705	89.5833	gi|212379865|gb|GE651093.1|GE651093	18	361
C33687	89.5833	gi|393742403|gb|FS950805.1|FS950805	1	172
C128649	89.5782	gi|212380661|gb|GE652914.1|GE652914	58	738	1	41
C122729	89.5639	gi|393750452|gb|FS954606.1|FS954606	4	578
C21671	89.5349	gi|171355203|gb|FE943007.1|FE943007	1	154
scaffold9598	89.5178	gi|393752437|gb|FS960286.1|FS960286	3	746	748	857
C113785	89.5161	gi|393738916|gb|FS945177.1|FS945177	1	386	445	496
C132763	89.5005	gi|393742003|gb|FS943378.1|FS943378	35	912
CL1118Contig1	89.4737	gi|212378150|gb|GE651495.1|GE651495	4	420	486	763
scaffold10248	89.4619	gi|393390577|gb|JK477019.1|JK477019	47	304	306	446
C93025	89.4578	gi|393750090|gb|FS954443.1|FS954443	21	317
scaffold3288	89.4515	gi|393389009|gb|JK479501.1|JK479501	50	351	353	474
scaffold14981	89.4509	gi|212380223|gb|GE651774.1|GE651774	11	537	601	692
scaffold17806	89.434	gi|393389515|gb|JK475989.1|JK475989	364	774	63	362
scaffold13222	89.3997	gi|393752594|gb|FS954789.1|FS954789	248	761	19	204
C123821	89.3871	gi|393752512|gb|FS960361.1|FS960361	1	598
scaffold8756	89.3836	gi|393744600|gb|FS947390.1|FS947390	65	730	732	811	1	37
scaffold15451	89.3805	gi|393757153|gb|FS958057.1|FS958057	165	346	348	485	1	84	85	141	522	565
C110609	89.3709	gi|212378694|gb|GE651604.1|GE651604	1	361	411	461
C100531	89.3617	gi|393750239|gb|FS956184.1|FS956184	32	367
scaffold15323	89.3519	gi|222106086|gb|GH710910.1|GH710910	248	580	1	246
scaffold9313	89.3443	gi|393752377|gb|FS960226.1|FS960226	1	478	585	705	480	534
scaffold5	89.33	gi|393754289|gb|FS960719.1|FS960719	1	394	396	721
C128349	89.3216	gi|393744205|gb|FS946995.1|FS946995	17	551	599	774
scaffold18168	89.3162	gi|393749722|gb|FS955744.1|FS955744	78	873	897	936
scaffold8550	89.3157	gi|343703019|gb|JK341616.1|JK341616	1	744
scaffold14143	89.3082	gi|393751481|gb|FS959330.1|FS959330	431	795	200	342	1	162	364	403
C98701	89.2857	gi|393744358|gb|FS947148.1|FS947148	1	325
scaffold16208	89.2665	gi|393741237|gb|FS946449.1|FS946449	1	289	298	472	493	527
C121855	89.2628	gi|212379624|gb|GE650431.1|GE650431	38	594
scaffold3622	89.2473	gi|393753547|gb|FS957141.1|FS957141	110	780	782	1023
scaffold3997	89.2328	gi|393752142|gb|FS959991.1|FS959991	1	541	543	664
CL56Contig2	89.1949	gi|51452941|gb|CV013727.1|CV013727	1	421
scaffold16654	89.1949	gi|212379424|gb|GE650714.1|GE650714	18	697	700	861
C73127	89.1892	gi|393392275|gb|JK477803.1|JK477803	51	123	191	259	29	93
C124055	89.1691	gi|212378307|gb|GE651850.1|GE651850	1	601
C120589	89.1667	gi|393740779|gb|FS945991.1|FS945991	53	587
scaffold3397	89.1534	gi|393738634|gb|FS944895.1|FS944895	38	421	423	712
scaffold15404	89.1386	gi|393756053|gb|FS958326.1|FS958326	59	534
C25645	89.1304	gi|393738630|gb|FS944891.1|FS944891	19	182
scaffold3941	89.1228	gi|393749951|gb|FS955973.1|FS955973	8	571	573	770
C132297	89.1213	gi|212381014|gb|GE653081.1|GE653081	64	865	887	936
scaffold14399	89.1213	gi|393390184|gb|JK476626.1|JK476626	291	644	5	289
scaffold16332	89.1156	gi|171355097|gb|FE942901.1|FE942901	121	588	6	61
scaffold7290	89.0855	gi|393743948|gb|FS949294.1|FS949294	87	547	550	640	11	62
scaffold13324	89.0845	gi|313605044|gb|HS389681.1|HS389681	1	506
C126633	89.0688	gi|393749413|gb|FS952453.1|FS952453	80	739
C110227	89.0591	gi|393755948|gb|FS958221.1|FS958221	22	428
C123721	89.0555	gi|393741910|gb|FS945601.1|FS945601	74	667
scaffold13453	89.0278	gi|393744436|gb|FS947226.1|FS947226	1	558	560	642
C126493	89.0095	gi|393741735|gb|FS946947.1|FS946947	64	719
scaffold17490	89.0095	gi|393391833|gb|JK477361.1|JK477361	1	489	491	657
C112567	89.0041	gi|393738641|gb|FS944902.1|FS944902	22	450
C92003	88.9908	gi|393746716|gb|FS949832.1|FS949832	1	291
scaffold16719	88.9896	gi|212378616|gb|GE651526.1|GE651526	1	356	354	687
scaffold15211	88.9873	gi|212380168|gb|GE652125.1|GE652125	9	711
scaffold3942	88.9744	gi|393749951|gb|FS955973.1|FS955973	8	701
C77717	88.9706	gi|366889426|gb|HS391746.1|HS391746	7	248
C89741	88.959	gi|51453574|gb|CV014360.1|CV014360	36	317
scaffold8896	88.9543	gi|212380888|gb|GE653053.1|GE653053	273	679	75	271
C131805	88.9485	gi|393750855|gb|FS956312.1|FS956312	104	932
scaffold5359	88.9374	gi|366895273|gb|HS397535.1|HS397535	173	453	507	687	22	170
scaffold5124	88.932	gi|393750174|gb|FS956119.1|FS956119	206	375	11	159	377	515
scaffold12902	88.9318	gi|393738651|gb|FS944912.1|FS944912	29	589	591	720
scaffold2080	88.9313	gi|393750730|gb|FS955193.1|FS955193	88	786
scaffold17581	88.9047	gi|393749255|gb|FS952295.1|FS952295	1	625
C131347	88.9011	gi|393749350|gb|FS952390.1|FS952390	62	870
C38281	88.8889	gi|393747742|gb|FS947847.1|FS947847	23	198
scaffold12736	88.8649	gi|393748212|gb|FS953399.1|FS953399	299	851	29	297
scaffold12735	88.8641	gi|393748212|gb|FS953399.1|FS953399	269	824	26	267
C107495	88.8631	gi|212377779|gb|GE650366.1|GE650366	49	431
scaffold12850	88.8598	gi|393750808|gb|FS956265.1|FS956265	3	605	613	687
scaffold9704	88.8514	gi|393751986|gb|FS959835.1|FS959835	183	679	681	888	47	130
scaffold16175	88.8418	gi|170319774|gb|FE861170.1|FE861170	344	649	20	342
scaffold6221	88.8412	gi|393747103|gb|FS950219.1|FS950219	258	466	49	253
scaffold6775	88.8316	gi|183186727|gb|FF682700.1|FF682700	65	452	454	582
scaffold18992	88.8303	gi|206583627|gb|GD254720.1|GD254720	77	1086
scaffold18269	88.809	gi|212380624|gb|GE652624.1|GE652624	18	882
C117279	88.7868	gi|393756203|gb|FS958478.1|FS958478	1	483
C119951	88.7755	gi|393748683|gb|FS953870.1|FS953870	20	541
scaffold4589	88.7743	gi|170319956|gb|FE861640.1|FE861640	136	568	570	781	1	77	821	873
C123039	88.7692	gi|547900834|gb|JZ495044.1|JZ495044	32	608
C126187	88.7517	gi|393754027|gb|FS960457.1|FS960457	112	713	39	83
C123317	88.7195	gi|393741801|gb|FS945492.1|FS945492	10	591
C127571	88.7013	gi|206583695|gb|GD254788.1|GD254788	88	770
scaffold9257	88.6869	gi|393752452|gb|FS960301.1|FS960301	44	921
C106839	88.6792	gi|393740057|gb|FS944464.1|FS944464	49	424
scaffold11093	88.6624	gi|393744220|gb|FS947010.1|FS947010	255	744	1	204
scaffold18191	88.6619	gi|393752735|gb|FS955329.1|FS955329	66	899	946	979
C120479	88.6288	gi|170319674|gb|FE861454.1|FE861454	52	545	563	598
scaffold628	88.621	gi|393740194|gb|FS944601.1|FS944601	342	873	90	340	875	1010
C67347	88.6179	gi|393746190|gb|FS953107.1|FS953107	1	218
scaffold10077	88.6105	gi|393740461|gb|FS945673.1|FS945673	1	298	300	390
C63441	88.6076	gi|393390651|gb|JK477093.1|JK477093	1	210
C126143	88.5989	gi|393756649|gb|FS956802.1|FS956802	61	705
CL478Contig1	88.5838	gi|393739054|gb|FS945315.1|FS945315	233	692	94	231
scaffold11510	88.5827	gi|393756498|gb|FS956651.1|FS956651	117	628	626	849	851	1016
C133247	88.5799	gi|393748585|gb|FS953772.1|FS953772	360	952	44	336
C129163	88.5784	gi|393752989|gb|FS955583.1|FS955583	16	744
scaffold3621	88.5744	gi|393753547|gb|FS957141.1|FS957141	110	954
scaffold5949	88.5648	gi|393749221|gb|FS952259.1|FS952259	458	857	98	456
C128879	88.5609	gi|547900712|gb|JZ494922.1|JZ494922	1	720
C74127	88.5496	gi|393392894|gb|JK475477.1|JK475477	31	262
scaffold11227	88.5496	gi|170319806|gb|FE861202.1|FE861202	39	350	352	503
C97847	88.5475	gi|393738598|gb|FS944859.1|FS944859	42	358
scaffold8456	88.5463	gi|544637349|gb|JZ485978.1|JZ485978	1	272	274	403
CL664Contig1	88.543	gi|393744499|gb|FS947289.1|FS947289	1	711
C128287	88.539	gi|393740875|gb|FS946087.1|FS946087	32	734
C103999	88.5287	gi|212380668|gb|GE652921.1|GE652921	84	388	1	50
scaffold14497	88.4892	gi|170319513|gb|FE861293.1|FE861293	301	832	104	212	253	299	1	50
scaffold9703	88.4884	gi|393751986|gb|FS959835.1|FS959835	183	651	653	860	47	130
scaffold6090	88.4615	gi|284026209|gb|GW342817.1|GW342817	30	409	411	513
C124449	88.4503	gi|212379725|gb|GE652006.1|GE652006	45	649
scaffold18955	88.4501	gi|393753169|gb|FS956558.1|FS956558	1	556	558	897
scaffold18314	88.4416	gi|212380770|gb|GE652682.1|GE652682	89	441	443	770
C125447	88.4344	gi|212379728|gb|GE652009.1|GE652009	83	709
C117241	88.4191	gi|212379390|gb|GE650680.1|GE650680	5	485
C123307	88.4146	gi|393754509|gb|FS958706.1|FS958706	111	656	1	34
C92229	88.4146	gi|393743647|gb|FS948594.1|FS948594	12	216	244	328
CL324Contig1	88.4146	gi|393754298|gb|FS960728.1|FS960728	23	475	478	580	1	61
scaffold6091	88.3959	gi|284026209|gb|GW342817.1|GW342817	30	430	438	554
C131055	88.3929	gi|393749567|gb|FS952607.1|FS952607	96	887
scaffold6552	88.3853	gi|393742398|gb|FS950800.1|FS950800	281	706	82	279
C124271	88.3824	gi|393740502|gb|FS945714.1|FS945714	37	637
scaffold3068	88.3693	gi|224708660|gb|GO254976.1|GO254976	97	561	563	834
scaffold17470	88.3495	gi|327360503|gb|GW690689.1|GW690689	62	475	477	699
C129187	88.3354	gi|393748900|gb|FS954085.1|FS954085	97	823
C123771	88.3234	gi|393753392|gb|FS955035.1|FS955035	79	668
scaffold10038	88.3191	gi|393742035|gb|FS943410.1|FS943410	98	1027
C116867	88.3117	gi|212378922|gb|GE650976.1|GE650976	35	510
C121823	88.2825	gi|393749526|gb|FS952566.1|FS952566	25	574
scaffold3534	88.2704	gi|544637301|gb|JZ485930.1|JZ485930	202	445	1	200
C127739	88.2581	gi|212379332|gb|GE651006.1|GE651006	75	758
scaffold10121	88.2581	gi|393751402|gb|FS959251.1|FS959251	310	689	1	304
C131371	88.2547	gi|393749833|gb|FS955855.1|FS955855	6	809
scaffold2059	88.2503	gi|340629023|gb|JK264977.1|JK264977	19	709
C43149	88.2353	gi|393739817|gb|FS944224.1|FS944224	1	180
CL308Contig1	88.2353	gi|393752568|gb|FS960417.1|FS960417	88	792
C114805	88.2353	gi|393753274|gb|FS954917.1|FS954917	86	493	23	64
scaffold627	88.1944	gi|393740194|gb|FS944601.1|FS944601	342	866	90	340	869	981
scaffold8885	88.1874	gi|212378861|gb|GE652357.1|GE652357	8	679	682	875
scaffold15649	88.169	gi|212380472|gb|GE650557.1|GE650557	4	629
scaffold2058	88.1679	gi|393740583|gb|FS945795.1|FS945795	93	518	520	786
scaffold16266	88.1636	gi|393752884|gb|FS955478.1|FS955478	266	1068	55	264
scaffold2108	88.1546	gi|206583669|gb|GD254762.1|GD254762	379	791	84	377
scaffold5200	88.1543	gi|393749490|gb|FS952530.1|FS952530	207	1051	77	191
C120513	88.1469	gi|393740719|gb|FS945931.1|FS945931	72	599
scaffold1514	88.1188	gi|393751969|gb|FS959818.1|FS959818	285	504	1	149	182	257
scaffold1516	88.1129	gi|393751969|gb|FS959818.1|FS959818	392	672	1	149	182	344
C112269	88.1002	gi|212378484|gb|GE650626.1|GE650626	96	479	1	38
C119913	88.0952	gi|393749111|gb|FS954296.1|FS954296	1	518
C47517	88.0952	gi|366893377|gb|HS394030.1|HS394030	12	196
scaffold5066	88.0859	gi|170319736|gb|FE861516.1|FE861516	1	277	279	452
scaffold9790	88.0765	gi|170319574|gb|FE861354.1|FE861354	61	749	751	844
C123215	88.0734	gi|393747184|gb|FS950300.1|FS950300	70	645
C122505	88.0691	gi|393754021|gb|FS960451.1|FS960451	77	637
C40841	88.0597	gi|393392895|gb|JK475478.1|JK475478	1	92	107	189
C127309	88.042	gi|212377955|gb|GE651144.1|GE651144	43	712
C33531	88.0208	gi|393392113|gb|JK477641.1|JK477641	16	184
C116547	88.015	gi|393739142|gb|FS945403.1|FS945403	65	534
C124081	88	gi|393742870|gb|FS951272.1|FS951272	1	594
C69309	88	gi|51453688|gb|CV014474.1|CV014474	1	147	179	250
scaffold7282	88	gi|393749805|gb|FS955827.1|FS955827	432	925	1	430
scaffold2857	87.987	gi|170319582|gb|FE861362.1|FE861362	69	881
scaffold7127	87.957	gi|393739094|gb|FS945355.1|FS945355	32	440
scaffold1665	87.944	gi|393749713|gb|FS955735.1|FS955735	113	929
scaffold8353	87.9257	gi|212379767|gb|GE652048.1|GE652048	272	538	40	266	573	646
C116303	87.9245	gi|393392483|gb|JK478011.1|JK478011	31	496
C123787	87.8743	gi|393745817|gb|FS952734.1|FS952734	74	660
C44741	87.8641	gi|393743986|gb|FS949332.1|FS949332	20	200
C45005	87.8641	gi|544637821|gb|JZ486450.1|JZ486450	11	191
scaffold16563	87.8583	gi|343702589|gb|JK341831.1|JK341831	73	593
C117169	87.8453	gi|212378666|gb|GE651576.1|GE651576	8	484
scaffold7909	87.8261	gi|393739075|gb|FS945336.1|FS945336	3	504	558	661
C98229	87.8116	gi|393754233|gb|FS960663.1|FS960663	1	317
C11823	87.8049	gi|221758715|gb|GH709781.1|GH709781	14	121
scaffold16995	87.7962	gi|393748313|gb|FS953500.1|FS953500	3	602	613	753
scaffold11036	87.7953	gi|212378504|gb|GE650646.1|GE650646	434	1016	124	432
C116407	87.7589	gi|343703130|gb|JK341727.1|JK341727	61	526
scaffold10036	87.7551	gi|393750563|gb|FS954717.1|FS954717	269	948	1	266
C59103	87.7193	gi|393753429|gb|FS955072.1|FS955072	29	228
scaffold111	87.7173	gi|393753358|gb|FS955001.1|FS955001	106	648	650	863
C126347	87.7049	gi|212378499|gb|GE650641.1|GE650641	1	553	601	689
scaffold2107	87.6963	gi|206583669|gb|GD254762.1|GD254762	84	753
scaffold10120	87.6821	gi|393751402|gb|FS959251.1|FS959251	290	669	3	284
C124561	87.6274	gi|170319898|gb|FE861582.1|FE861582	149	662	9	96
scaffold3222	87.6117	gi|212378083|gb|GE650900.1|GE650900	26	389	391	712
C132539	87.6033	gi|393746102|gb|FS953019.1|FS953019	57	904
C80737	87.5887	gi|393743290|gb|FS948237.1|FS948237	1	247
C131329	87.5688	gi|393744515|gb|FS947305.1|FS947305	34	829
C34141	87.5648	gi|393753598|gb|FS957192.1|FS957192	1	169
C111783	87.5527	gi|224708750|gb|GO255066.1|GO255066	60	474
scaffold11901	87.5479	gi|393757049|gb|FS957953.1|FS957953	55	511
scaffold12183	87.5476	gi|393746187|gb|FS953104.1|FS953104	1	292	495	744	294	440
scaffold1668	87.5425	gi|393754362|gb|FS958559.1|FS958559	54	494	496	827
scaffold12297	87.5291	gi|393741456|gb|FS946668.1|FS946668	559	858	62	344	390	557
C131303	87.4449	gi|393745802|gb|FS952719.1|FS952719	36	829
C31505	87.3684	gi|393745323|gb|FS951803.1|FS951803	1	166
scaffold17417	87.3596	gi|393754301|gb|FS960731.1|FS960731	64	685
scaffold17783	87.3512	gi|393393101|gb|JK478095.1|JK478095	24	406	409	612
scaffold1745	87.3501	gi|224708758|gb|GO255074.1|GO255074	305	827	26	303
C126681	87.3315	gi|212380942|gb|GE652747.1|GE652747	4	651
C133135	87.3253	gi|393748506|gb|FS953693.1|FS953693	97	971
C122601	87.3239	gi|212380544|gb|GE652885.1|GE652885	62	582	603	639
scaffold5948	87.3221	gi|393749221|gb|FS952259.1|FS952259	374	773	98	372
C122229	87.3217	gi|393756570|gb|FS956723.1|FS956723	1	490	571	631
C79027	87.3188	gi|222372749|gb|GH733867.1|GH733867	116	276	19	98
C127641	87.3057	gi|170319514|gb|FE861294.1|FE861294	52	725
scaffold3944	87.2915	gi|393752313|gb|FS960162.1|FS960162	660	1123	23	367	369	658
C123195	87.2894	gi|343702587|gb|JK341829.1|JK341829	4	573
scaffold11616	87.2841	gi|393748461|gb|FS953648.1|FS953648	4	513	569	614
C117109	87.2694	gi|212378567|gb|GE651285.1|GE651285	70	542
scaffold9134	87.2404	gi|393738758|gb|FS945019.1|FS945019	129	1010
scaffold15224	87.2365	gi|327361114|gb|GW696846.1|GW696846	84	786	1	42
scaffold11557	87.2289	gi|393741550|gb|FS946762.1|FS946762	67	693	717	813
scaffold1779	87.2279	gi|393757041|gb|FS957945.1|FS957945	237	660	1	177
C98111	87.2222	gi|393748689|gb|FS953876.1|FS953876	1	314
C134045	87.1917	gi|393742037|gb|FS943412.1|FS943412	136	1054
scaffold16721	87.1886	gi|393748623|gb|FS953810.1|FS953810	331	736	1	329
C3595	87.1795	gi|393393230|gb|JK478224.1|JK478224	1	102
C57847	87.1681	gi|393750164|gb|FS956109.1|FS956109	1	197
C114501	87.1542	gi|393753377|gb|FS955020.1|FS955020	151	506	1	85
C97839	87.1508	gi|393745826|gb|FS952743.1|FS952743	47	358
scaffold14983	87.1353	gi|393750157|gb|FS956102.1|FS956102	1	500	502	604	666	719
CL527Contig1	87.1339	gi|393748903|gb|FS954088.1|FS954088	315	823	53	290	847	932
scaffold18147	87.1201	gi|170319517|gb|FE861297.1|FE861297	54	655
C126509	87.1099	gi|547900916|gb|JZ495126.1|JZ495126	26	667
scaffold1777	87.1036	gi|393757041|gb|FS957945.1|FS957945	1	177	237	364	367	473
scaffold9511	87.1032	gi|393741933|gb|FS945624.1|FS945624	8	305	307	447
C27431	87.0968	gi|212378774|gb|GE652317.1|GE652317	25	186
C52421	87.0968	gi|171355133|gb|FE942937.1|FE942937	29	217
C107713	87.067	gi|393389275|gb|JK475749.1|JK475749	61	374	1	61
C82017	87.0629	gi|393738746|gb|FS945007.1|FS945007	8	256
scaffold17884	87.0488	gi|393750436|gb|FS954590.1|FS954590	399	925	105	397
scaffold15341	87.0307	gi|393750499|gb|FS954653.1|FS954653	76	401	403	586
scaffold16711	87.0253	gi|212378211|gb|GE651232.1|GE651232	104	638	640	929
scaffold427	87.0072	gi|393748605|gb|FS953792.1|FS953792	68	979	1058	1116
scaffold2895	86.9852	gi|212378176|gb|GE651221.1|GE651221	420	1018	204	418	1020	1168	1	93
C123201	86.9832	gi|393746061|gb|FS952978.1|FS952978	2	569
scaffold2386	86.9828	gi|393754625|gb|FS958822.1|FS958822	6	699	705	872
CL330Contig1	86.9723	gi|393754204|gb|FS960634.1|FS960634	72	792
scaffold10705	86.9604	gi|393741453|gb|FS946665.1|FS946665	123	737	740	1091
scaffold7744	86.9492	gi|393390043|gb|JK476485.1|JK476485	50	562
scaffold8392	86.9205	gi|212380878|gb|GE653043.1|GE653043	238	538	13	236
scaffold7283	86.911	gi|393749805|gb|FS955827.1|FS955827	1	830
C111069	86.9099	gi|393743291|gb|FS948238.1|FS948238	1	405
scaffold15121	86.9048	gi|340629144|gb|JK265098.1|JK265098	99	517	519	756
scaffold18526	86.8914	gi|212378496|gb|GE650638.1|GE650638	415	801	105	413
C131707	86.8534	gi|393753137|gb|FS956526.1|FS956526	60	865
scaffold1160	86.8493	gi|212380137|gb|GE651736.1|GE651736	1	157	261	365	206	263
scaffold16425	86.8453	gi|544637486|gb|JZ486115.1|JZ486115	16	614	616	729
CL949Contig1	86.8327	gi|212378855|gb|GE651986.1|GE651986	17	519	521	749
scaffold8103	86.8151	gi|212377683|gb|GE650270.1|GE650270	1	439	486	551
scaffold1389	86.8146	gi|393741978|gb|FS943353.1|FS943353	14	444	446	679
C77783	86.8132	gi|212378020|gb|GE650885.1|GE650885	37	273
scaffold11035	86.7945	gi|212378504|gb|GE650646.1|GE650646	357	939	124	355
C124647	86.7925	gi|393739057|gb|FS945318.1|FS945318	88	685
scaffold11550	86.7826	gi|393752233|gb|FS960082.1|FS960082	318	575	57	282
C30011	86.7725	gi|393745013|gb|FS948865.1|FS948865	7	170
C123071	86.7692	gi|212379900|gb|GE651128.1|GE651128	87	650
scaffold16803	86.7681	gi|393754539|gb|FS958736.1|FS958736	85	631	727	839	638	718
C127353	86.7628	gi|393738751|gb|FS945012.1|FS945012	88	749
C128283	86.7591	gi|393739736|gb|FS944143.1|FS944143	98	785
C53507	86.758	gi|544637245|gb|JZ485874.1|JZ485874	78	202	13	80
scaffold18591	86.755	gi|393744688|gb|FS947478.1|FS947478	59	531	533	845
C65599	86.722	gi|393745615|gb|FS952095.1|FS952095	32	240
C125297	86.6667	gi|547900762|gb|JZ494972.1|JZ494972	1	611
C57219	86.6667	gi|212378296|gb|GE652222.1|GE652222	31	225
C36101	86.6667	gi|393743484|gb|FS948431.1|FS948431	1	132	159	195
C133815	86.6603	gi|393740605|gb|FS945817.1|FS945817	16	918
scaffold16074	86.6426	gi|212378405|gb|GE651900.1|GE651900	357	554	171	355	1	97
scaffold5167	86.6387	gi|393740658|gb|FS945870.1|FS945870	834	1190	155	606	611	832
scaffold12059	86.6348	gi|544637686|gb|JZ486315.1|JZ486315	167	1105	1108	1257
C28087	86.631	gi|393754010|gb|FS960440.1|FS960440	2	163
C28657	86.631	gi|393756788|gb|FS956941.1|FS956941	1	115	107	162
C122101	86.6242	gi|393744639|gb|FS947429.1|FS947429	1	544
scaffold6481	86.6091	gi|393741210|gb|FS946422.1|FS946422	191	406	5	189
scaffold9859	86.6083	gi|366882358|gb|HS397680.1|HS397680	47	545	547	739
scaffold13195	86.5672	gi|282162063|gb|GT969204.1|GT969204	1	275	277	407
scaffold15891	86.5475	gi|393740488|gb|FS945700.1|FS945700	335	960	40	333
scaffold6671	86.5462	gi|393747388|gb|FS950504.1|FS950504	243	490	59	241
scaffold13347	86.4979	gi|393740045|gb|FS944452.1|FS944452	1	253	255	411
scaffold7808	86.4897	gi|393741433|gb|FS946645.1|FS946645	290	829	18	194
scaffold11509	86.4896	gi|393756498|gb|FS956651.1|FS956651	117	699	701	866
scaffold9699	86.4865	gi|393750236|gb|FS956181.1|FS956181	30	415	417	510
CL996Contig1	86.4719	gi|393740030|gb|FS944437.1|FS944437	1	577	580	747	821	874
C133791	86.4553	gi|393750935|gb|FS956392.1|FS956392	116	1015
scaffold13975	86.4508	gi|393751101|gb|FS958950.1|FS958950	308	722	1	306
scaffold13295	86.4224	gi|343702647|gb|JK341889.1|JK341889	63	237	239	464
C133493	86.3992	gi|393741040|gb|FS946252.1|FS946252	49	931
C122945	86.3988	gi|393746355|gb|FS953272.1|FS953272	72	630
scaffold9087	86.3946	gi|393752181|gb|FS960030.1|FS960030	1	398	415	524
scaffold671	86.3676	gi|393749348|gb|FS952388.1|FS952388	247	969	971	1124	99	203
scaffold5440	86.3636	gi|222106063|gb|GH710887.1|GH710887	54	237	239	396
scaffold16910	86.3566	gi|393741893|gb|FS945584.1|FS945584	31	423	425	588
scaffold11567	86.3179	gi|544637228|gb|JZ485857.1|JZ485857	254	497	1	185
C109785	86.3135	gi|393742907|gb|FS951309.1|FS951309	224	453	1	161
scaffold1667	86.3014	gi|393754362|gb|FS958559.1|FS958559	369	747	54	367
scaffold1030	86.2717	gi|393745921|gb|FS952838.1|FS952838	296	1066	15	773	524	1208
scaffold17532	86.253	gi|393739858|gb|FS944265.1|FS944265	363	822	61	309
C121557	86.246	gi|393746649|gb|FS949765.1|FS949765	36	568
C105617	86.2319	gi|212379769|gb|GE652050.1|GE652050	1	357
C37181	86.2245	gi|393738937|gb|FS945198.1|FS945198	28	196
C122889	86.2229	gi|393748910|gb|FS954095.1|FS954095	29	585
scaffold3221	86.2216	gi|212378083|gb|GE650900.1|GE650900	312	633	26	310
scaffold16475	86.2119	gi|51530116|gb|CV066952.1|CV066952	344	652	186	339	35	165
C75899	86.1423	gi|212380771|gb|GE652683.1|GE652683	1	230
C64069	86.1345	gi|366882383|gb|HS397705.1|HS397705	105	231	28	104
C109919	86.1233	gi|393746272|gb|FS953189.1|FS953189	64	454
C28923	86.0963	gi|343702580|gb|JK341822.1|JK341822	1	161
C120393	86.0738	gi|221048113|gb|GH618808.1|GH618808	1	596	300	525	324	510	369	596	369	513	351	441	300	381	300	351
CL128Contig1	86.0687	gi|393752839|gb|FS955433.1|FS955433	2	452
scaffold1682	86.0384	gi|547901236|gb|JZ495447.1|JZ495447	111	1000	1003	1098
C118703	86.0177	gi|170319700|gb|FE861480.1|FE861480	9	494
CL1088Contig1	86.0169	gi|393756630|gb|FS956783.1|FS956783	347	684	75	345
scaffold17628	86.014	gi|393744559|gb|FS947349.1|FS947349	36	480	544	836
scaffold3890	86.0104	gi|393744232|gb|FS947022.1|FS947022	186	794	2	184	862	899
scaffold2991	86.0097	gi|171355196|gb|FE943000.1|FE943000	162	490	493	674	1	135	762	822
C129519	86.0048	gi|393751665|gb|FS959514.1|FS959514	29	747
C85743	86	gi|393392183|gb|JK477711.1|JK477711	43	300
C121717	85.9903	gi|393742602|gb|FS951004.1|FS951004	50	583
scaffold13013	85.9745	gi|327361159|gb|GW696698.1|GW696698	294	512	40	292
scaffold1890	85.9724	gi|393744676|gb|FS947466.1|FS947466	1	633	635	810
scaffold4773	85.9684	gi|393753046|gb|FS955640.1|FS955640	76	820	822	946
C62519	85.9574	gi|393751612|gb|FS959461.1|FS959461	2	203
CL250Contig1	85.9353	gi|393739629|gb|FS944036.1|FS944036	291	711	100	289
scaffold10923	85.9341	gi|393740486|gb|FS945698.1|FS945698	8	270	337	455
scaffold17292	85.9155	gi|393743312|gb|FS948259.1|FS948259	1	406	404	549
scaffold16846	85.91	gi|393753549|gb|FS957143.1|FS957143	353	951	73	351
C123993	85.8841	gi|393755935|gb|FS958208.1|FS958208	33	566	630	673
C124865	85.879	gi|343702589|gb|JK341831.1|JK341831	25	620
scaffold11008	85.8633	gi|393748631|gb|FS953818.1|FS953818	233	801	79	207	821	863
C131655	85.8531	gi|393756978|gb|FS957882.1|FS957882	2	796
C125895	85.853	gi|393751027|gb|FS958876.1|FS958876	41	659
scaffold12308	85.8491	gi|212377788|gb|GE650375.1|GE650375	91	636
C101295	85.8268	gi|221758662|gb|GH709728.1|GH709728	1	327
scaffold9954	85.8225	gi|393756666|gb|FS956819.1|FS956819	131	695	697	924
C120541	85.8097	gi|393756024|gb|FS958297.1|FS958297	1	514
scaffold12499	85.7724	gi|393752898|gb|FS955492.1|FS955492	274	492	72	272
scaffold1276	85.7669	gi|393389542|gb|JK476016.1|JK476016	59	504	508	760
C131121	85.762	gi|393754403|gb|FS958600.1|FS958600	61	831
C112783	85.7438	gi|393754626|gb|FS958823.1|FS958823	70	484
scaffold297	85.7434	gi|171355153|gb|FE942957.1|FE942957	53	288	290	474
C114995	85.7422	gi|393752052|gb|FS959901.1|FS959901	1	244	283	477
scaffold3732	85.729	gi|393754492|gb|FS958689.1|FS958689	52	669	675	891
C107865	85.7143	gi|393752787|gb|FS955381.1|FS955381	63	434
C131037	85.7143	gi|224708751|gb|GO255067.1|GO255067	129	896
scaffold5693	85.7143	gi|224708666|gb|GO254982.1|GO254982	16	867
scaffold17580	85.7143	gi|393738775|gb|FS945036.1|FS945036	1	553	591	799
C122701	85.6698	gi|393739617|gb|FS944024.1|FS944024	10	559
scaffold14572	85.6637	gi|343703185|gb|JK341782.1|JK341782	78	367	372	565
scaffold4361	85.6464	gi|393746162|gb|FS953079.1|FS953079	143	916	926	1052
C29553	85.6383	gi|393740628|gb|FS945840.1|FS945840	28	188
C121199	85.6209	gi|366893878|gb|HS394417.1|HS394417	141	612	49	100
scaffold13059	85.6115	gi|393751714|gb|FS959563.1|FS959563	1	341	343	596
scaffold13602	85.5882	gi|544637401|gb|JZ486030.1|JZ486030	1	582
C46455	85.5769	gi|393744706|gb|FS947496.1|FS947496	107	208	6	81
C113437	85.5691	gi|393743366|gb|FS948313.1|FS948313	9	429
C123049	85.5385	gi|544637270|gb|JZ485899.1|JZ485899	13	568
C123069	85.5385	gi|215399044|gb|GH159095.1|GH159095	47	602
scaffold14426	85.5362	gi|393392894|gb|JK475477.1|JK475477	246	770	73	233
scaffold12035	85.533	gi|544637367|gb|JZ485996.1|JZ485996	56	608	640	760
scaffold10873	85.5219	gi|393749224|gb|FS952262.1|FS952262	253	831	69	251
CL411Contig1	85.5204	gi|212378612|gb|GE651330.1|GE651330	92	221	1	59
scaffold5460	85.5114	gi|393752238|gb|FS960087.1|FS960087	1	903
scaffold3481	85.5093	gi|212380573|gb|GE652573.1|GE652573	169	697	50	116
scaffold18424	85.5072	gi|212379407|gb|GE650697.1|GE650697	491	897	129	488
C88107	85.4839	gi|393750626|gb|FS954780.1|FS954780	1	265
scaffold1891	85.4785	gi|393744676|gb|FS947466.1|FS947466	1	601	603	778
C134887	85.4709	gi|547901211|gb|JZ495422.1|JZ495422	27	979
C104695	85.468	gi|393392971|gb|JK475554.1|JK475554	60	406
CL671Contig1	85.4584	gi|393757212|gb|FS958116.1|FS958116	1	811
C113101	85.4508	gi|313605094|gb|HS389731.1|HS389731	1	417
C133431	85.4474	gi|393748563|gb|FS953750.1|FS953750	103	935	949	983
C49583	85.446	gi|393751612|gb|FS959461.1|FS959461	1	182
scaffold12976	85.443	gi|393742665|gb|FS951067.1|FS951067	21	560
scaffold7173	85.4318	gi|393738802|gb|FS945063.1|FS945063	220	961	139	217
scaffold9951	85.3768	gi|212378602|gb|GE651320.1|GE651320	131	889
C5237	85.3659	gi|366896518|gb|HS395676.1|HS395676	1	105
C90663	85.3583	gi|340628933|gb|JK264887.1|JK264887	48	321
scaffold2937	85.347	gi|393741140|gb|FS946352.1|FS946352	281	778	114	279
scaffold8201	85.3428	gi|393750177|gb|FS956122.1|FS956122	1	289	291	362
C119131	85.3403	gi|51453632|gb|CV014418.1|CV014418	34	522
scaffold6426	85.3365	gi|170319589|gb|FE861369.1|FE861369	413	779	161	411	1	92
C53205	85.3211	gi|393751473|gb|FS959322.1|FS959322	33	212	47	218	38	98
scaffold9439	85.3119	gi|393740128|gb|FS944535.1|FS944535	73	291	293	497
C88721	85.3035	gi|393753277|gb|FS954920.1|FS954920	47	313
C37861	85.2792	gi|390125036|gb|JK714348.1|JK714348	20	187
C125317	85.2691	gi|212378486|gb|GE650628.1|GE650628	1	323	384	662
C127019	85.2394	gi|212378702|gb|GE651612.1|GE651612	2	485	542	689
scaffold7015	85.2239	gi|393742138|gb|FS943513.1|FS943513	7	429	523	670
scaffold3943	85.2198	gi|393752313|gb|FS960162.1|FS960162	23	933
scaffold5458	85.2174	gi|212379442|gb|GE650732.1|GE650732	1	293	295	393
scaffold7908	85.2101	gi|393739075|gb|FS945336.1|FS945336	3	278	283	409	463	566
scaffold1527	85.1852	gi|393393615|gb|JK478609.1|JK478609	102	402	404	577	614	675	3	40
scaffold13571	85.1779	gi|393740485|gb|FS945697.1|FS945697	13	249	312	505
C129817	85.1415	gi|212379947|gb|GE651343.1|GE651343	279	794	27	231
scaffold8476	85.1086	gi|170319532|gb|FE861312.1|FE861312	63	609	612	783	810	913
C133245	85.1043	gi|212378151|gb|GE651496.1|GE651496	113	969
scaffold12967	85.0905	gi|393753224|gb|FS954867.1|FS954867	7	649	737	823	871	939
scaffold15223	85.0727	gi|327361114|gb|GW696846.1|GW696846	84	466	471	689	1	42
scaffold3426	85.0594	gi|393749518|gb|FS952558.1|FS952558	9	509
C90551	85.0467	gi|547901083|gb|JZ495293.1|JZ495293	1	273
C105609	85.0242	gi|212380107|gb|GE651718.1|GE651718	63	414
C125593	85.014	gi|51453622|gb|CV014408.1|CV014408	100	706
scaffold13546	84.9945	gi|393751576|gb|FS959425.1|FS959425	64	839
scaffold3182	84.9844	gi|393750636|gb|FS955099.1|FS955099	12	826
scaffold18712	84.9732	gi|393749149|gb|FS954334.1|FS954334	128	720	722	991	1	87
scaffold12742	84.9624	gi|393749525|gb|FS952565.1|FS952565	157	696	724	919	38	92
C120109	84.9408	gi|393739556|gb|FS943963.1|FS943963	1	502
CL336Contig1	84.9206	gi|393753111|gb|FS956500.1|FS956500	35	544	604	842
scaffold17663	84.9037	gi|393748830|gb|FS954017.1|FS954017	99	730	733	858	906	985
C130697	84.9035	gi|212380134|gb|GE651733.1|GE651733	99	846
scaffold5809	84.9018	gi|393744462|gb|FS947252.1|FS947252	87	738	751	877	1	42
C15711	84.8921	gi|429481136|gb|JK993226.1|JK993226	1	118
C130511	84.8797	gi|393740931|gb|FS946143.1|FS946143	183	873	71	120
scaffold13830	84.8659	gi|393750785|gb|FS955248.1|FS955248	1	356	432	518
scaffold17457	84.7747	gi|547900886|gb|JZ495096.1|JZ495096	126	821
C113385	84.7561	gi|393746268|gb|FS953185.1|FS953185	1	417
C118051	84.7122	gi|393739661|gb|FS944068.1|FS944068	71	541
C115835	84.7036	gi|393753273|gb|FS954916.1|FS954916	54	496
C36979	84.6939	gi|393747459|gb|FS950575.1|FS950575	31	196
C127803	84.6847	gi|282162614|gb|GT969347.1|GT969347	75	732
scaffold16847	84.6847	gi|393753549|gb|FS957143.1|FS957143	330	928	82	328
scaffold16386	84.6743	gi|393745864|gb|FS952781.1|FS952781	298	689	26	296
scaffold4273	84.6652	gi|393741071|gb|FS946283.1|FS946283	216	908	124	214
C126699	84.6568	gi|393756252|gb|FS957604.1|FS957604	54	682
scaffold15670	84.6457	gi|170319714|gb|FE861494.1|FE861494	12	543	563	675
scaffold10469	84.6413	gi|393752021|gb|FS959870.1|FS959870	1	712	751	793
CL56Contig1	84.6361	gi|393741649|gb|FS946861.1|FS946861	115	742
scaffold17732	84.6154	gi|212379810|gb|GE652091.1|GE652091	1	858
scaffold15315	84.6154	gi|393756380|gb|FS957732.1|FS957732	33	460	462	616
scaffold18882	84.5574	gi|393752236|gb|FS960085.1|FS960085	148	1005	89	128
scaffold13537	84.5486	gi|393742137|gb|FS943512.1|FS943512	1	374	376	488
C117157	84.5304	gi|393748675|gb|FS953862.1|FS953862	49	463	500	543
C57727	84.5133	gi|393741991|gb|FS943366.1|FS943366	26	216
scaffold18555	84.4504	gi|393740962|gb|FS946174.1|FS946174	437	1023	163	435	50	134
scaffold3851	84.4358	gi|393748902|gb|FS954087.1|FS954087	1	577	579	652
scaffold13651	84.4075	gi|282162565|gb|GT969179.1|GT969179	1	279	287	413
C125497	84.3882	gi|327361105|gb|GW696837.1|GW696837	56	655
C86057	84.3854	gi|393391857|gb|JK477385.1|JK477385	48	301
scaffold8352	84.3849	gi|212379767|gb|GE652048.1|GE652048	260	526	126	258	561	634	1	61
scaffold14625	84.3836	gi|393389311|gb|JK475785.1|JK475785	71	555	557	647	1	40
scaffold12504	84.3556	gi|393740213|gb|FS944620.1|FS944620	129	963	965	1078
C122605	84.3505	gi|212380476|gb|GE650561.1|GE650561	140	637	72	112
C121269	84.3393	gi|183186676|gb|FF682714.1|FF682714	3	519
scaffold4149	84.3137	gi|393750582|gb|FS954736.1|FS954736	1	571	641	937	939	1016
C55919	84.3049	gi|393750598|gb|FS954752.1|FS954752	1	188
C4659	84.2975	gi|366889333|gb|HS391653.1|HS391653	61	121	21	61
C32477	84.2932	gi|393742788|gb|FS951190.1|FS951190	31	191
scaffold4376	84.2893	gi|393747008|gb|FS950124.1|FS950124	2	277	290	351
C18467	84.2767	gi|393741455|gb|FS946667.1|FS946667	26	159
C111497	84.2553	gi|393749664|gb|FS955686.1|FS955686	75	470
C42863	84.2365	gi|170319829|gb|FE861225.1|FE861225	121	201	1	90
scaffold9737	84.2336	gi|170319673|gb|FE861453.1|FE861453	104	551	1	64	618	682
C126211	84.225	gi|212378835|gb|GE652343.1|GE652343	68	681
C130173	84.2227	gi|393749125|gb|FS954310.1|FS954310	1	726
scaffold8051	84.2222	gi|221758381|gb|GH709903.1|GH709903	231	450	71	229
C123431	84.2185	gi|393393010|gb|JK475593.1|JK475593	54	608
scaffold5810	84.1499	gi|393744462|gb|FS947252.1|FS947252	203	812	825	951	87	183	1	42
scaffold18030	84.1388	gi|393749340|gb|FS952380.1|FS952380	7	449	451	686
C118763	84.127	gi|393744506|gb|FS947296.1|FS947296	1	477
C30471	84.127	gi|393750959|gb|FS956416.1|FS956416	31	189
C70173	84.127	gi|393745518|gb|FS951998.1|FS951998	41	252
scaffold15361	84.1256	gi|393746351|gb|FS953268.1|FS953268	1	418	656	994	421	654
C94581	84.1176	gi|393748211|gb|FS953398.1|FS953398	55	340
C115259	84.1085	gi|393750216|gb|FS956161.1|FS956161	1	434
scaffold79	84.0886	gi|393754599|gb|FS958796.1|FS958796	158	815	817	993
C84367	84.0678	gi|393389231|gb|JK475705.1|JK475705	6	253
CL3Contig6	84.0314	gi|393751353|gb|FS959202.1|FS959202	9	382	199	329	154	282
C128129	84.0304	gi|393753161|gb|FS956550.1|FS956550	126	788
scaffold7370	84.0198	gi|393741323|gb|FS946535.1|FS946535	177	935	1085	1196	934	971
scaffold11524	84.016	gi|393746344|gb|FS953261.1|FS953261	123	730	855	1001	768	853
scaffold9858	83.9939	gi|366882358|gb|HS397680.1|HS397680	47	402	404	596
C117217	83.9779	gi|393741993|gb|FS943368.1|FS943368	1	383	427	499
C88709	83.9744	gi|221758391|gb|GH709913.1|GH709913	51	312
C119513	83.9655	gi|212380523|gb|GE652864.1|GE652864	74	560
C49117	83.9623	gi|215398986|gb|GH159037.1|GH159037	35	212
C131089	83.9465	gi|393752003|gb|FS959852.1|FS959852	106	858
scaffold12509	83.9161	gi|51453611|gb|CV014397.1|CV014397	247	428	107	245	1	39
C100093	83.9142	gi|393741537|gb|FS946749.1|FS946749	1	313
C119421	83.91	gi|393746371|gb|FS953288.1|FS953288	5	489
scaffold7866	83.8955	gi|393741544|gb|FS946756.1|FS946756	208	735	23	206	773	831
scaffold14542	83.8951	gi|393739678|gb|FS944085.1|FS944085	1	360	363	450
scaffold4482	83.8852	gi|212377973|gb|GE651438.1|GE651438	228	906	133	213
C134659	83.8798	gi|393754536|gb|FS958733.1|FS958733	29	949
C27159	83.871	gi|328683945|gb|JG017607.1|JG017607	1	156
scaffold13053	83.8678	gi|393738951|gb|FS945212.1|FS945212	477	951	88	475
scaffold1303	83.848	gi|366895181|gb|HS397443.1|HS397443	1	314	317	355
C133277	83.8454	gi|547900778|gb|JZ494988.1|JZ494988	157	1002
C99829	83.8275	gi|393743777|gb|FS948724.1|FS948724	14	324
scaffold1889	83.8235	gi|393744676|gb|FS947466.1|FS947466	1	448	450	685
scaffold16371	83.8235	gi|222372724|gb|GH734149.1|GH734149	1	331	333	457
scaffold9286	83.812	gi|393749935|gb|FS955957.1|FS955957	272	1131	168	270
scaffold17168	83.8074	gi|393753214|gb|FS954857.1|FS954857	1	642	682	805
C129097	83.8002	gi|544637472|gb|JZ486101.1|JZ486101	146	736	1	97
C83087	83.7931	gi|393753430|gb|FS955073.1|FS955073	26	268
C126415	83.7875	gi|393741036|gb|FS946248.1|FS946248	1	615
C108849	83.7838	gi|393740128|gb|FS944535.1|FS944535	73	444
C131893	83.778	gi|393739635|gb|FS944042.1|FS944042	60	806	879	916
scaffold1526	83.7662	gi|393393615|gb|JK478609.1|JK478609	102	343	345	518	555	616	3	40
scaffold1778	83.7591	gi|393757041|gb|FS957945.1|FS957945	1	177	356	519	237	354
[truncated: 10,402 more rows]

## Sheet: TV23
Transcript_ID	Total_Coverage (%)	EST_ID	Q_start	Q_end	Q_start	Q_end	Q_start	Q_end	Q_start	Q_end	Q_start	Q_end	Q_start	Q_end	Q_start	Q_end	Q_start	Q_end	Q_start	Q_end	Q_start	Q_end	Q_start	Q_end	Q_start	Q_end	Q_start	Q_end	Q_start	Q_end	Q_start	Q_end	Q_start	Q_end
C100051	100	gi|393741087|gb|FS946299.1|FS946299	1	351
C100165	100	gi|393743721|gb|FS948668.1|FS948668	1	351
C101349	100	gi|215399043|gb|GH159094.1|GH159094	1	358
C102139	100	gi|212378209|gb|GE651230.1|GE651230	1	363
C102169	100	gi|170319817|gb|FE861213.1|FE861213	1	364
C10255	100	gi|212379516|gb|GE652398.1|GE652398	1	123
C102795	100	gi|393754461|gb|FS958658.1|FS958658	1	367
C103233	100	gi|393740066|gb|FS944473.1|FS944473	1	370
C10351	100	gi|393745929|gb|FS952846.1|FS952846	1	123
C103559	100	gi|393756473|gb|FS957825.1|FS957825	1	372
C103619	100	gi|393742741|gb|FS951143.1|FS951143	1	373
C10365	100	gi|393749721|gb|FS955743.1|FS955743	1	123
C104563	100	gi|393744972|gb|FS948824.1|FS948824	1	379
C104589	100	gi|171355355|gb|FE942830.1|FE942830	1	379
C104749	100	gi|393749664|gb|FS955686.1|FS955686	1	380
C105547	100	gi|393750956|gb|FS956413.1|FS956413	1	386
C106227	100	gi|393749629|gb|FS955651.1|FS955651	1	391
C106347	100	gi|393388541|gb|JK479033.1|JK479033	1	391
C10651	100	gi|393750452|gb|FS954606.1|FS954606	1	123
C106791	100	gi|393751000|gb|FS958849.1|FS958849	1	394
C107093	100	gi|206583668|gb|GD254761.1|GD254761	1	396
C107539	100	gi|393753128|gb|FS956517.1|FS956517	1	400
C107659	100	gi|393748975|gb|FS954160.1|FS954160	1	400
C107907	100	gi|393739557|gb|FS943964.1|FS943964	1	402
C10797	100	gi|183186695|gb|FF682733.1|FF682733	1	123
C108077	100	gi|393744551|gb|FS947341.1|FS947341	1	404
C10813	100	gi|366892299|gb|HS393544.1|HS393544	1	123
C108403	100	gi|393393652|gb|JK478646.1|JK478646	1	406
C10891	100	gi|259016699|gb|GT087946.1|GT087946	1	123
C109877	100	gi|393741817|gb|FS945508.1|FS945508	1	418
C110081	100	gi|393748976|gb|FS954161.1|FS954161	1	420
C111281	100	gi|170319748|gb|FE861528.1|FE861528	1	430
C111507	100	gi|393756430|gb|FS957782.1|FS957782	1	433
C111791	100	gi|393749459|gb|FS952499.1|FS952499	1	435
C112035	100	gi|212378054|gb|GE650895.1|GE650895	1	437
C112665	100	gi|212378474|gb|GE650616.1|GE650616	1	443
C112751	100	gi|393740525|gb|FS945737.1|FS945737	1	444
C112863	100	gi|51530116|gb|CV066952.1|CV066952	1	445
C112879	100	gi|393741289|gb|FS946501.1|FS946501	1	445
C114235	100	gi|393750571|gb|FS954725.1|FS954725	1	459
C114471	100	gi|393749161|gb|FS954346.1|FS954346	1	461
C115245	100	gi|212379345|gb|GE651019.1|GE651019	1	469
C115371	100	gi|313605210|gb|HS389847.1|HS389847	1	471
C115389	100	gi|327360840|gb|GW691026.1|GW691026	1	471
C115685	100	gi|393757170|gb|FS958074.1|FS958074	1	474
C116383	100	gi|212377796|gb|GE650383.1|GE650383	1	482
C116635	100	gi|327361089|gb|GW696821.1|GW696821	1	486
C116717	100	gi|212379727|gb|GE652008.1|GE652008	1	487
C116963	100	gi|393746017|gb|FS952934.1|FS952934	1	490
C117207	100	gi|393740486|gb|FS945698.1|FS945698	1	492
C117215	100	gi|212379457|gb|GE650747.1|GE650747	1	493
C117339	100	gi|393756789|gb|FS956942.1|FS956942	1	494
C117415	100	gi|393748880|gb|FS954065.1|FS954065	1	495
C118637	100	gi|393750645|gb|FS955108.1|FS955108	1	509
C118813	100	gi|212377714|gb|GE650301.1|GE650301	1	511
C119433	100	gi|170319613|gb|FE861393.1|FE861393	1	519
C119547	100	gi|393749661|gb|FS955683.1|FS955683	1	521
C11959	100	gi|51530100|gb|CV066936.1|CV066936	1	123
C119619	100	gi|393750556|gb|FS954710.1|FS954710	1	522
C119763	100	gi|212381062|gb|GE652480.1|GE652480	1	524
C119787	100	gi|393754021|gb|FS960451.1|FS960451	1	524
C119811	100	gi|393744726|gb|FS947516.1|FS947516	1	524
C120033	100	gi|393746751|gb|FS949867.1|FS949867	1	528
C120715	100	gi|212378834|gb|GE652342.1|GE652342	1	537
C120805	100	gi|393738974|gb|FS945235.1|FS945235	1	538
C120857	100	gi|212379420|gb|GE650710.1|GE650710	1	539
C120943	100	gi|393753764|gb|FS957358.1|FS957358	1	541
C121303	100	gi|393748572|gb|FS953759.1|FS953759	1	546
C121419	100	gi|212380534|gb|GE652875.1|GE652875	1	547
C121541	100	gi|393742595|gb|FS950997.1|FS950997	1	549
C12171	100	gi|212378408|gb|GE651903.1|GE651903	1	123
C122013	100	gi|393740516|gb|FS945728.1|FS945728	1	557
C122341	100	gi|212378661|gb|GE651571.1|GE651571	1	562
C122677	100	gi|393741958|gb|FS945649.1|FS945649	1	567
C122795	100	gi|393740581|gb|FS945793.1|FS945793	1	568
C122925	100	gi|393740401|gb|FS944808.1|FS944808	1	571
C122989	100	gi|212379927|gb|GE651335.1|GE651335	1	572
C123097	100	gi|393749942|gb|FS955964.1|FS955964	1	573
C123501	100	gi|393740382|gb|FS944789.1|FS944789	1	580
C123693	100	gi|212378561|gb|GE651279.1|GE651279	1	583
C123811	100	gi|212380544|gb|GE652885.1|GE652885	1	585
C12401	100	gi|171355067|gb|FE942871.1|FE942871	1	123
C124513	100	gi|393752010|gb|FS959859.1|FS959859	1	597
C124795	100	gi|212380755|gb|GE652667.1|GE652667	1	602
C124851	100	gi|170319493|gb|FE861273.1|FE861273	1	603
C12491	100	gi|51453172|gb|CV013958.1|CV013958	1	123
C124947	100	gi|393740112|gb|FS944519.1|FS944519	1	605
C125111	100	gi|393752989|gb|FS955583.1|FS955583	1	608
C125627	100	gi|224708714|gb|GO255030.1|GO255030	1	617
C125681	100	gi|393738902|gb|FS945163.1|FS945163	1	618
C126031	100	gi|393744301|gb|FS947091.1|FS947091	1	625
C126065	100	gi|170319528|gb|FE861308.1|FE861308	1	626
C126359	100	gi|170319959|gb|FE861143.1|FE861143	1	631
C126391	100	gi|170319821|gb|FE861217.1|FE861217	1	632
C127245	100	gi|212377760|gb|GE650347.1|GE650347	1	651
C127255	100	gi|212378704|gb|GE651614.1|GE651614	1	651
C127319	100	gi|393754201|gb|FS960631.1|FS960631	1	653
C128301	100	gi|224708661|gb|GO254977.1|GO254977	1	676
C129319	100	gi|393754433|gb|FS958630.1|FS958630	1	700
C129915	100	gi|393756592|gb|FS956745.1|FS956745	1	715
C130043	100	gi|393751571|gb|FS959420.1|FS959420	1	718
C130507	100	gi|393752002|gb|FS959851.1|FS959851	1	731
C130537	100	gi|393744635|gb|FS947425.1|FS947425	1	732
C13163	100	gi|544637546|gb|JZ486175.1|JZ486175	1	123
C13351	100	gi|366891964|gb|HS393385.1|HS393385	1	123
C133677	100	gi|393752656|gb|FS954851.1|FS954851	1	830
C133943	100	gi|393740367|gb|FS944774.1|FS944774	1	840
C134397	100	gi|393741277|gb|FS946489.1|FS946489	1	858
C14319	100	gi|212380053|gb|GE651401.1|GE651401	1	123
C14385	100	gi|393389076|gb|JK479568.1|JK479568	1	123
C15617	100	gi|282162513|gb|GT969127.1|GT969127	1	123
C15667	100	gi|393751482|gb|FS959331.1|FS959331	1	123
C15679	100	gi|393748383|gb|FS953570.1|FS953570	1	123
C15967	100	gi|171355314|gb|FE942789.1|FE942789	1	123
C16201	100	gi|393742925|gb|FS951327.1|FS951327	1	123
C16429	100	gi|570035541|gb|GW342656.1|GW342656	1	123
C16617	100	gi|393741578|gb|FS946790.1|FS946790	1	123
C16635	100	gi|221758415|gb|GH709572.1|GH709572	1	123
C16713	100	gi|393738996|gb|FS945257.1|FS945257	1	123
C16785	100	gi|282162084|gb|GT969225.1|GT969225	1	123
C16813	100	gi|393745237|gb|FS949090.1|FS949090	1	123
C17227	100	gi|222457771|gb|GH738666.1|GH738666	1	123
C17477	100	gi|393752641|gb|FS954836.1|FS954836	1	123
C17583	100	gi|222372799|gb|GH734197.1|GH734197	1	123
C17899	100	gi|393747206|gb|FS950322.1|FS950322	1	123
C18335	100	gi|366883857|gb|HS398496.1|HS398496	1	123
C19051	100	gi|212378126|gb|GE650919.1|GE650919	1	125
C19131	100	gi|393748214|gb|FS953401.1|FS953401	1	125
C19311	100	gi|393741089|gb|FS946301.1|FS946301	1	126
C19401	100	gi|282162091|gb|GT969232.1|GT969232	1	127
C19415	100	gi|212378726|gb|GE652293.1|GE652293	1	127
C19435	100	gi|393746362|gb|FS953279.1|FS953279	1	127
C19445	100	gi|393392462|gb|JK477990.1|JK477990	1	127
C19453	100	gi|544636990|gb|JZ485619.1|JZ485619	1	127
C19467	100	gi|183186695|gb|FF682733.1|FF682733	1	127
C19621	100	gi|393391814|gb|JK477342.1|JK477342	1	128
C19671	100	gi|212378095|gb|GE651188.1|GE651188	1	128
C19729	100	gi|170319668|gb|FE861448.1|FE861448	1	129
C20001	100	gi|393392077|gb|JK477605.1|JK477605	1	130
C20009	100	gi|212380819|gb|GE652984.1|GE652984	1	130
C20057	100	gi|393389404|gb|JK475878.1|JK475878	1	131
C20289	100	gi|393738923|gb|FS945184.1|FS945184	1	132
C20405	100	gi|393391943|gb|JK477471.1|JK477471	1	133
C20501	100	gi|183186787|gb|FF682820.1|FF682820	1	134
C20711	100	gi|393391938|gb|JK477466.1|JK477466	1	135
C20733	100	gi|343703027|gb|JK341624.1|JK341624	1	135
C20813	100	gi|366887495|gb|HS399813.1|HS399813	1	136
C20917	100	gi|393740511|gb|FS945723.1|FS945723	1	136
C20931	100	gi|393389175|gb|JK475649.1|JK475649	1	137
C21057	100	gi|393752170|gb|FS960019.1|FS960019	1	138
C21159	100	gi|282162148|gb|GT969289.1|GT969289	1	138
C21213	100	gi|393754612|gb|FS958809.1|FS958809	1	138
C21255	100	gi|393742418|gb|FS950820.1|FS950820	1	138
C21351	100	gi|393748931|gb|FS954116.1|FS954116	1	139
C21363	100	gi|206583635|gb|GD254728.1|GD254728	1	139
C21379	100	gi|212380925|gb|GE652466.1|GE652466	1	139
C21437	100	gi|393741193|gb|FS946405.1|FS946405	1	140
C21489	100	gi|212378426|gb|GE650568.1|GE650568	1	140
C21517	100	gi|393748945|gb|FS954130.1|FS954130	1	140
C21607	100	gi|393751763|gb|FS959612.1|FS959612	1	141
C21615	100	gi|544637101|gb|JZ485730.1|JZ485730	1	141
C21663	100	gi|393392083|gb|JK477611.1|JK477611	1	141
C21687	100	gi|393389708|gb|JK476150.1|JK476150	1	141
C21829	100	gi|206583626|gb|GD254719.1|GD254719	1	142
C22085	100	gi|393754544|gb|FS958741.1|FS958741	1	144
C22131	100	gi|393392366|gb|JK477894.1|JK477894	1	144
C22147	100	gi|282162163|gb|GT969304.1|GT969304	1	144
C22179	100	gi|284026120|gb|GW342726.1|GW342726	1	144
C22183	100	gi|393750005|gb|FS956027.1|FS956027	1	144
C22457	100	gi|393392396|gb|JK477924.1|JK477924	1	147
C22479	100	gi|212378927|gb|GE650981.1|GE650981	1	147
C22533	100	gi|393749960|gb|FS955982.1|FS955982	1	147
C22589	100	gi|219524303|gb|GH454312.1|GH454312	1	147
C22601	100	gi|393741285|gb|FS946497.1|FS946497	1	147
C22813	100	gi|212379774|gb|GE652055.1|GE652055	1	149
C22925	100	gi|393391941|gb|JK477469.1|JK477469	1	150
C22999	100	gi|393755974|gb|FS958247.1|FS958247	1	150
C23063	100	gi|171355315|gb|FE942790.1|FE942790	1	151
C23093	100	gi|393750076|gb|FS954429.1|FS954429	1	151
C23105	100	gi|393756074|gb|FS958347.1|FS958347	1	151
C23247	100	gi|366882272|gb|HS397594.1|HS397594	1	153
C23355	100	gi|393739772|gb|FS944179.1|FS944179	1	153
C23527	100	gi|393390248|gb|JK476690.1|JK476690	1	154
C23639	100	gi|393747687|gb|FS947792.1|FS947792	1	155
C23719	100	gi|478245408|gb|JZ347548.1|JZ347548	1	156
C23765	100	gi|212380061|gb|GE650833.1|GE650833	1	156
C23835	100	gi|170319518|gb|FE861298.1|FE861298	1	156
C24029	100	gi|393393456|gb|JK478450.1|JK478450	1	158
C24195	100	gi|343702904|gb|JK341501.1|JK341501	1	159
C24225	100	gi|393389455|gb|JK475929.1|JK475929	1	159
C24289	100	gi|393751094|gb|FS958943.1|FS958943	1	159
C24345	100	gi|393741009|gb|FS946221.1|FS946221	1	160
C24407	100	gi|366883843|gb|HS398482.1|HS398482	1	160
C2555	100	gi|393744520|gb|FS947310.1|FS947310	1	104
C27219	100	gi|393739048|gb|FS945309.1|FS945309	1	174
C27659	100	gi|327361104|gb|GW696836.1|GW696836	1	176
C29057	100	gi|51452893|gb|CV013679.1|CV013679	1	183
C29093	100	gi|393751909|gb|FS959758.1|FS959758	1	183
C29277	100	gi|393747097|gb|FS950213.1|FS950213	1	183
C29397	100	gi|340629144|gb|JK265098.1|JK265098	1	183
C29663	100	gi|393743079|gb|FS948026.1|FS948026	1	183
C30139	100	gi|212377749|gb|GE650336.1|GE650336	1	184
C30713	100	gi|212377727|gb|GE650314.1|GE650314	1	184
C30781	100	gi|212380193|gb|GE652138.1|GE652138	1	185
C31303	100	gi|457866724|gb|JG294158.1|JG294158	1	185
C31493	100	gi|393751005|gb|FS958854.1|FS958854	1	185
C3173	100	gi|366895124|gb|HS397386.1|HS397386	1	111
C31841	100	gi|393753192|gb|FS956581.1|FS956581	1	186
C32297	100	gi|393393137|gb|JK478131.1|JK478131	1	186
C3283	100	gi|171355073|gb|FE942877.1|FE942877	1	111
C3303	100	gi|393392889|gb|JK475472.1|JK475472	1	112
C33107	100	gi|393393553|gb|JK478547.1|JK478547	1	187
C33259	100	gi|393740399|gb|FS944806.1|FS944806	1	187
C33325	100	gi|393738830|gb|FS945091.1|FS945091	1	187
C33341	100	gi|393744719|gb|FS947509.1|FS947509	1	187
C33777	100	gi|393393763|gb|JK478757.1|JK478757	1	188
C34049	100	gi|366882780|gb|HS398102.1|HS398102	1	188
C34055	100	gi|547900968|gb|JZ495178.1|JZ495178	1	188
C34175	100	gi|393740896|gb|FS946108.1|FS946108	1	188
C34333	100	gi|393748485|gb|FS953672.1|FS953672	1	188
C34977	100	gi|393750520|gb|FS954674.1|FS954674	1	189
C3547	100	gi|393742190|gb|FS943565.1|FS943565	1	113
C36115	100	gi|366896356|gb|HS395597.1|HS395597	1	190
C3657	100	gi|393753603|gb|FS957197.1|FS957197	1	113
C36769	100	gi|170319836|gb|FE861232.1|FE861232	1	191
C37487	100	gi|547900842|gb|JZ495052.1|JZ495052	1	192
C37497	100	gi|212377974|gb|GE650863.1|GE650863	1	192
C37599	100	gi|212377652|gb|GE650239.1|GE650239	1	192
C37907	100	gi|393740476|gb|FS945688.1|FS945688	1	192
C38283	100	gi|393740056|gb|FS944463.1|FS944463	1	192
C38309	100	gi|366893375|gb|HS394028.1|HS394028	1	193
C38483	100	gi|51453322|gb|CV014108.1|CV014108	1	193
C38723	100	gi|393756486|gb|FS957838.1|FS957838	1	193
C3927	100	gi|343702929|gb|JK341526.1|JK341526	1	114
C39373	100	gi|212380731|gb|GE652643.1|GE652643	1	194
C39771	100	gi|212379536|gb|GE651647.1|GE651647	1	194
C39997	100	gi|393739678|gb|FS944085.1|FS944085	1	194
C40533	100	gi|393739542|gb|FS943949.1|FS943949	1	195
C40647	100	gi|284026280|gb|GW342618.1|GW342618	1	195
C40813	100	gi|393744444|gb|FS947234.1|FS947234	1	195
C40955	100	gi|547900767|gb|JZ494977.1|JZ494977	1	195
C41067	100	gi|212380227|gb|GE651778.1|GE651778	1	196
C41147	100	gi|393744608|gb|FS947398.1|FS947398	1	196
C41305	100	gi|212380876|gb|GE653041.1|GE653041	1	196
C41365	100	gi|51453577|gb|CV014363.1|CV014363	1	196
C41389	100	gi|366896522|gb|HS395680.1|HS395680	1	196
C41431	100	gi|212378637|gb|GE651547.1|GE651547	1	196
C41543	100	gi|393751401|gb|FS959250.1|FS959250	1	196
C4173	100	gi|51453961|gb|CV014747.1|CV014747	1	115
C42087	100	gi|393756915|gb|FS956622.1|FS956622	1	197
C42153	100	gi|393749151|gb|FS954336.1|FS954336	1	197
C42215	100	gi|212380772|gb|GE652684.1|GE652684	1	197
C42353	100	gi|343702927|gb|JK341524.1|JK341524	1	197
C43807	100	gi|183186788|gb|FF682821.1|FF682821	1	199
C43947	100	gi|393389268|gb|JK475742.1|JK475742	1	199
C44211	100	gi|170319857|gb|FE861253.1|FE861253	1	199
C44457	100	gi|300124121|gb|HO079180.1|HO079180	1	200
C44479	100	gi|393752526|gb|FS960375.1|FS960375	1	200
C44587	100	gi|51453679|gb|CV014465.1|CV014465	1	200
C44589	100	gi|393754402|gb|FS958599.1|FS958599	1	200
C44823	100	gi|393746918|gb|FS950034.1|FS950034	1	200
C45267	100	gi|393741572|gb|FS946784.1|FS946784	1	201
C45315	100	gi|366893722|gb|HS394261.1|HS394261	1	201
C45429	100	gi|544637302|gb|JZ485931.1|JZ485931	1	201
C45851	100	gi|347360223|gb|JK511095.1|JK511095	1	201
C45911	100	gi|393748799|gb|FS953986.1|FS953986	1	201
C46425	100	gi|366893778|gb|HS394317.1|HS394317	1	202
C46891	100	gi|393754486|gb|FS958683.1|FS958683	1	203
C47615	100	gi|393751596|gb|FS959445.1|FS959445	1	204
C4771	100	gi|171355256|gb|FE943060.1|FE943060	1	117
C47741	100	gi|393745566|gb|FS952046.1|FS952046	1	204
C48053	100	gi|393393672|gb|JK478666.1|JK478666	1	204
C48065	100	gi|393393584|gb|JK478578.1|JK478578	1	204
C4825	100	gi|393751330|gb|FS959179.1|FS959179	1	117
C48605	100	gi|393743033|gb|FS951435.1|FS951435	1	205
C48913	100	gi|393393009|gb|JK475592.1|JK475592	1	206
C49337	100	gi|393389308|gb|JK475782.1|JK475782	1	206
C49445	100	gi|313605305|gb|HS389942.1|HS389942	1	206
C49501	100	gi|64075700|gb|DN976163.1|DN976163	1	206
C49707	100	gi|547901143|gb|JZ495353.1|JZ495353	1	207
C50511	100	gi|393748268|gb|FS953455.1|FS953455	1	208
C50893	100	gi|393746998|gb|FS950114.1|FS950114	1	208
C5145	100	gi|393751465|gb|FS959314.1|FS959314	1	118
C5147	100	gi|547901179|gb|JZ495390.1|JZ495390	1	118
C51567	100	gi|393749298|gb|FS952338.1|FS952338	1	209
C52107	100	gi|393748799|gb|FS953986.1|FS953986	1	210
C5247	100	gi|340629114|gb|JK265068.1|JK265068	1	118
C53117	100	gi|393392459|gb|JK477987.1|JK477987	1	212
C53163	100	gi|340629110|gb|JK265064.1|JK265064	1	212
C53285	100	gi|393746066|gb|FS952983.1|FS952983	1	212
C53639	100	gi|51453074|gb|CV013860.1|CV013860	1	212
C53963	100	gi|51453291|gb|CV014077.1|CV014077	1	213
C54381	100	gi|393756726|gb|FS956879.1|FS956879	1	214
C54511	100	gi|393745179|gb|FS949032.1|FS949032	1	214
C54787	100	gi|215398986|gb|GH159037.1|GH159037	1	214
C55217	100	gi|393749342|gb|FS952382.1|FS952382	1	215
C56315	100	gi|393751137|gb|FS958986.1|FS958986	1	217
C56359	100	gi|393743824|gb|FS948771.1|FS948771	1	217
C5643	100	gi|393742025|gb|FS943400.1|FS943400	1	120
C5649	100	gi|224708682|gb|GO254998.1|GO254998	1	120
C56573	100	gi|393744285|gb|FS947075.1|FS947075	1	217
C56675	100	gi|221071838|gb|GH623944.1|GH623944	1	217
C56743	100	gi|393747633|gb|FS947738.1|FS947738	1	217
C5691	100	gi|282162497|gb|GT969111.1|GT969111	1	120
C57213	100	gi|393750857|gb|FS956314.1|FS956314	1	218
C57579	100	gi|64075764|gb|DN976201.1|DN976201	1	219
C57717	100	gi|393389608|gb|JK476082.1|JK476082	1	219
C5791	100	gi|393752310|gb|FS960159.1|FS960159	1	120
C58461	100	gi|51453346|gb|CV014132.1|CV014132	1	220
C58639	100	gi|393740235|gb|FS944642.1|FS944642	1	221
C58667	100	gi|259016579|gb|GT088057.1|GT088057	1	221
C58731	100	gi|393742808|gb|FS951210.1|FS951210	1	221
C59089	100	gi|366895026|gb|HS397288.1|HS397288	1	221
C5927	100	gi|393751089|gb|FS958938.1|FS958938	1	120
C59361	100	gi|393745663|gb|FS952143.1|FS952143	1	222
C5943	100	gi|393743839|gb|FS948786.1|FS948786	1	120
C59585	100	gi|547901121|gb|JZ495331.1|JZ495331	1	222
C59885	100	gi|393393400|gb|JK478394.1|JK478394	1	223
C60189	100	gi|222372521|gb|GH734062.1|GH734062	1	223
C6019	100	gi|393746783|gb|FS949899.1|FS949899	1	121
C60261	100	gi|544637302|gb|JZ485931.1|JZ485931	1	224
C60363	100	gi|393741753|gb|FS945444.1|FS945444	1	224
C6049	100	gi|393391706|gb|JK477234.1|JK477234	1	121
C60549	100	gi|393389861|gb|JK476303.1|JK476303	1	224
C60855	100	gi|393739859|gb|FS944266.1|FS944266	1	225
C6103	100	gi|393393610|gb|JK478604.1|JK478604	1	121
C61725	100	gi|393744358|gb|FS947148.1|FS947148	1	226
C61765	100	gi|393752864|gb|FS955458.1|FS955458	1	226
C6183	100	gi|393754492|gb|FS958689.1|FS958689	1	121
C61939	100	gi|547900848|gb|JZ495058.1|JZ495058	1	227
C62145	100	gi|544637424|gb|JZ486053.1|JZ486053	1	227
C6215	100	gi|393741398|gb|FS946610.1|FS946610	1	121
C62155	100	gi|393757040|gb|FS957944.1|FS957944	1	227
C6219	100	gi|212379711|gb|GE651707.1|GE651707	1	121
C62265	100	gi|51453387|gb|CV014173.1|CV014173	1	227
C62279	100	gi|393752898|gb|FS955492.1|FS955492	1	227
C62303	100	gi|340629027|gb|JK264981.1|JK264981	1	227
C62885	100	gi|393750629|gb|FS954783.1|FS954783	1	229
C6347	100	gi|222372456|gb|GH733997.1|GH733997	1	121
C63697	100	gi|222372807|gb|GH733899.1|GH733899	1	230
C63755	100	gi|393389152|gb|JK475626.1|JK475626	1	230
C64361	100	gi|212378145|gb|GE651490.1|GE651490	1	232
C6457	100	gi|393389287|gb|JK475761.1|JK475761	1	122
C64597	100	gi|55282122|gb|CV699754.1|CV699754	1	232
C64785	100	gi|171355149|gb|FE942953.1|FE942953	1	233
C64819	100	gi|51452856|gb|CV013642.1|CV013642	1	233
C6491	100	gi|282162597|gb|GT969330.1|GT969330	1	122
C6507	100	gi|393389486|gb|JK475960.1|JK475960	1	122
C65173	100	gi|393388484|gb|JK478976.1|JK478976	1	233
C65283	100	gi|393743195|gb|FS948142.1|FS948142	1	234
C6531	100	gi|183186722|gb|FF682760.1|FF682760	1	122
C6549	100	gi|366895025|gb|HS397287.1|HS397287	1	122
C6565	100	gi|55282201|gb|CV699833.1|CV699833	1	122
C6581	100	gi|547901056|gb|JZ495266.1|JZ495266	1	122
C66031	100	gi|393749617|gb|FS952657.1|FS952657	1	235
C66069	100	gi|212380554|gb|GE652895.1|GE652895	1	235
C66305	100	gi|544637508|gb|JZ486137.1|JZ486137	1	236
C66939	100	gi|393739606|gb|FS944013.1|FS944013	1	237
C67033	100	gi|171355089|gb|FE942893.1|FE942893	1	237
C68529	100	gi|393742515|gb|FS950917.1|FS950917	1	240
C68647	100	gi|393390651|gb|JK477093.1|JK477093	1	241
C68893	100	gi|393739739|gb|FS944146.1|FS944146	1	241
C69577	100	gi|547900820|gb|JZ495030.1|JZ495030	1	243
C69695	100	gi|393390184|gb|JK476626.1|JK476626	1	243
C70083	100	gi|393392113|gb|JK477641.1|JK477641	1	244
C7037	100	gi|544637642|gb|JZ486271.1|JZ486271	1	123
C70425	100	gi|313605308|gb|HS389945.1|HS389945	1	244
C70731	100	gi|327360769|gb|GW690955.1|GW690955	1	245
C70917	100	gi|393390675|gb|JK477117.1|JK477117	1	246
C70971	100	gi|547900832|gb|JZ495042.1|JZ495042	1	246
C7125	100	gi|393753925|gb|FS957519.1|FS957519	1	123
C71319	100	gi|393749398|gb|FS952438.1|FS952438	1	246
C71671	100	gi|393749661|gb|FS955683.1|FS955683	1	247
C72109	100	gi|393748461|gb|FS953648.1|FS953648	1	248
C72221	100	gi|393748021|gb|FS951580.1|FS951580	1	249
C72297	100	gi|212378465|gb|GE650607.1|GE650607	1	249
C72399	100	gi|547900842|gb|JZ495052.1|JZ495052	1	249
C72491	100	gi|393749074|gb|FS954259.1|FS954259	1	249
C72699	100	gi|393389432|gb|JK475906.1|JK475906	1	250
C73159	100	gi|393746708|gb|FS949824.1|FS949824	1	251
C73347	100	gi|393741984|gb|FS943359.1|FS943359	1	251
C73687	100	gi|366883005|gb|HS398327.1|HS398327	1	252
C73825	100	gi|393753506|gb|FS957100.1|FS957100	1	253
C74001	100	gi|393756963|gb|FS957867.1|FS957867	1	253
C74777	100	gi|393746377|gb|FS953294.1|FS953294	1	255
C74823	100	gi|393744429|gb|FS947219.1|FS947219	1	255
C7511	100	gi|393742641|gb|FS951043.1|FS951043	1	123
C7565	100	gi|393745768|gb|FS952685.1|FS952685	1	123
C76117	100	gi|366887516|gb|HS399834.1|HS399834	1	258
C76359	100	gi|393748374|gb|FS953561.1|FS953561	1	259
C76493	100	gi|393748107|gb|FS951666.1|FS951666	1	259
C77215	100	gi|393747095|gb|FS950211.1|FS950211	1	262
C7755	100	gi|393747760|gb|FS947865.1|FS947865	1	123
C77637	100	gi|393746237|gb|FS953154.1|FS953154	1	263
C78231	100	gi|393742782|gb|FS951184.1|FS951184	1	264
C78305	100	gi|393754303|gb|FS960733.1|FS960733	1	265
C78719	100	gi|313605286|gb|HS389923.1|HS389923	1	266
C78789	100	gi|393738734|gb|FS944995.1|FS944995	1	266
C79119	100	gi|393744384|gb|FS947174.1|FS947174	1	267
C79345	100	gi|544637722|gb|JZ486351.1|JZ486351	1	268
C79623	100	gi|393750881|gb|FS956338.1|FS956338	1	268
C79657	100	gi|393750174|gb|FS956119.1|FS956119	1	269
C79779	100	gi|393741526|gb|FS946738.1|FS946738	1	269
C79807	100	gi|393742466|gb|FS950868.1|FS950868	1	269
C7997	100	gi|171355097|gb|FE942901.1|FE942901	1	123
C80131	100	gi|55281929|gb|CV699561.1|CV699561	1	270
C80155	100	gi|393741823|gb|FS945514.1|FS945514	1	270
C80421	100	gi|51453306|gb|CV014092.1|CV014092	1	271
C80537	100	gi|212378155|gb|GE650924.1|GE650924	1	271
C81095	100	gi|393754514|gb|FS958711.1|FS958711	1	273
C81387	100	gi|393743614|gb|FS948561.1|FS948561	1	274
C82651	100	gi|393756446|gb|FS957798.1|FS957798	1	277
C82735	100	gi|51530204|gb|CV067040.1|CV067040	1	278
C82761	100	gi|212379624|gb|GE650431.1|GE650431	1	278
C82881	100	gi|170319652|gb|FE861432.1|FE861432	1	278
C82889	100	gi|212380744|gb|GE652656.1|GE652656	1	278
C83487	100	gi|212378027|gb|GE651168.1|GE651168	1	280
C84223	100	gi|393745159|gb|FS949012.1|FS949012	1	283
C84255	100	gi|393749144|gb|FS954329.1|FS954329	1	283
C84965	100	gi|393751521|gb|FS959370.1|FS959370	1	285
C85025	100	gi|51453508|gb|CV014294.1|CV014294	1	285
C85107	100	gi|393757085|gb|FS957989.1|FS957989	1	285
C8535	100	gi|547900797|gb|JZ495007.1|JZ495007	1	123
C85501	100	gi|212380019|gb|GE651379.1|GE651379	1	287
C85509	100	gi|366892781|gb|HS393689.1|HS393689	1	287
C8553	100	gi|393748995|gb|FS954180.1|FS954180	1	123
C85861	100	gi|393749762|gb|FS955784.1|FS955784	1	288
C85893	100	gi|212377736|gb|GE650323.1|GE650323	1	288
C86121	100	gi|366887541|gb|HS399859.1|HS399859	1	289
C86273	100	gi|206583668|gb|GD254761.1|GD254761	1	290
C86309	100	gi|212380523|gb|GE652864.1|GE652864	1	290
C86333	100	gi|222106026|gb|GH710850.1|GH710850	1	290
C86745	100	gi|547900149|gb|JZ494850.1|JZ494850	1	291
C86897	100	gi|51453291|gb|CV014077.1|CV014077	1	292
C87807	100	gi|544637467|gb|JZ486096.1|JZ486096	1	295
C88175	100	gi|393744801|gb|FS947591.1|FS947591	1	297
C8883	100	gi|547900789|gb|JZ494999.1|JZ494999	1	123
C88909	100	gi|393749778|gb|FS955800.1|FS955800	1	299
C89091	100	gi|393743777|gb|FS948724.1|FS948724	1	300
C89537	100	gi|393738598|gb|FS944859.1|FS944859	1	302
C89803	100	gi|393738659|gb|FS944920.1|FS944920	1	303
C9011	100	gi|547900669|gb|JZ494879.1|JZ494879	1	123
C90801	100	gi|212379934|gb|GE651342.1|GE651342	1	307
C90835	100	gi|393752704|gb|FS955298.1|FS955298	1	307
C91027	100	gi|215399040|gb|GH159091.1|GH159091	1	308
C91251	100	gi|393389206|gb|JK475680.1|JK475680	1	309
C9187	100	gi|51453337|gb|CV014123.1|CV014123	1	123
C9191	100	gi|222372905|gb|GH734411.1|GH734411	1	123
C9209	100	gi|393738667|gb|FS944928.1|FS944928	1	123
C92107	100	gi|547900968|gb|JZ495178.1|JZ495178	1	312
C92367	100	gi|393747516|gb|FS950632.1|FS950632	1	313
C92425	100	gi|544637622|gb|JZ486251.1|JZ486251	1	314
C92741	100	gi|393743184|gb|FS948131.1|FS948131	1	315
C92921	100	gi|393388367|gb|JK478859.1|JK478859	1	316
C93251	100	gi|224708664|gb|GO254980.1|GO254980	1	317
C93553	100	gi|212378160|gb|GE650929.1|GE650929	1	319
C93653	100	gi|393393816|gb|JK478810.1|JK478810	1	319
C93827	100	gi|221071640|gb|GH623746.1|GH623746	1	320
C94187	100	gi|393739125|gb|FS945386.1|FS945386	1	321
C94371	100	gi|393749483|gb|FS952523.1|FS952523	1	322
C94443	100	gi|393738694|gb|FS944955.1|FS944955	1	323
C94477	100	gi|393753853|gb|FS957447.1|FS957447	1	323
C94687	100	gi|393756815|gb|FS956968.1|FS956968	1	324
C94829	100	gi|393751508|gb|FS959357.1|FS959357	1	324
C94965	100	gi|393743773|gb|FS948720.1|FS948720	1	325
C95347	100	gi|393754439|gb|FS958636.1|FS958636	1	327
C9549	100	gi|393742969|gb|FS951371.1|FS951371	1	123
C95661	100	gi|393750937|gb|FS956394.1|FS956394	1	328
C95801	100	gi|183186712|gb|FF682750.1|FF682750	1	329
C9595	100	gi|393745013|gb|FS948865.1|FS948865	1	123
C96087	100	gi|206583689|gb|GD254782.1|GD254782	1	330
C9645	100	gi|51453550|gb|CV014336.1|CV014336	1	123
C97157	100	gi|212379639|gb|GE651681.1|GE651681	1	336
C97657	100	gi|547900760|gb|JZ494970.1|JZ494970	1	338
C97751	100	gi|393748855|gb|FS954042.1|FS954042	1	339
C97843	100	gi|393741053|gb|FS946265.1|FS946265	1	339
C97945	100	gi|393746441|gb|FS953358.1|FS953358	1	340
C98135	100	gi|393756920|gb|FS956627.1|FS956627	1	341
C9817	100	gi|259016504|gb|GT087982.1|GT087982	1	123
C9855	100	gi|366895037|gb|HS397299.1|HS397299	1	123
C98875	100	gi|170319792|gb|FE861188.1|FE861188	1	345
C99465	100	gi|393741121|gb|FS946333.1|FS946333	1	347
C99779	100	gi|212378254|gb|GE652203.1|GE652203	1	349
CL1211Contig1	100	gi|393749648|gb|FS955670.1|FS955670	1	492
CL138Contig1	100	gi|183186716|gb|FF682754.1|FF682754	1	219
CL152Contig2	100	gi|366896565|gb|HS395723.1|HS395723	1	157
CL164Contig1	100	gi|212377751|gb|GE650338.1|GE650338	1	131
CL165Contig1	100	gi|395439887|gb|JK991056.1|JK991056	1	132
CL17Contig1	100	gi|171355138|gb|FE942942.1|FE942942	1	178
CL191Contig1	100	gi|393751808|gb|FS959657.1|FS959657	1	141
CL292Contig1	100	gi|544637313|gb|JZ485942.1|JZ485942	1	277
CL29Contig2	100	gi|206583689|gb|GD254782.1|GD254782	1	270
CL2Contig4	100	gi|393740645|gb|FS945857.1|FS945857	1	137
CL304Contig1	100	gi|212379784|gb|GE652065.1|GE652065	1	226
CL329Contig1	100	gi|366893708|gb|HS394247.1|HS394247	1	159
CL33Contig1	100	gi|393744724|gb|FS947514.1|FS947514	1	441
CL40Contig2	100	gi|366893988|gb|HS394527.1|HS394527	1	347
CL544Contig1	100	gi|393748543|gb|FS953730.1|FS953730	1	213
CL596Contig1	100	gi|51452872|gb|CV013658.1|CV013658	1	182
CL699Contig1	100	gi|212380823|gb|GE652988.1|GE652988	1	121
CL6Contig1	100	gi|393738802|gb|FS945063.1|FS945063	1	556
CL71Contig1	100	gi|183186727|gb|FF682700.1|FF682700	1	175
CL75Contig1	100	gi|221758464|gb|GH709621.1|GH709621	1	207
CL82Contig1	100	gi|222372775|gb|GH733880.1|GH733880	1	205
CL85Contig1	100	gi|393757145|gb|FS958049.1|FS958049	1	242
CL892Contig1	100	gi|221758406|gb|GH709563.1|GH709563	1	223
scaffold12190	100	gi|393753925|gb|FS957519.1|FS957519	1	686
scaffold12566	100	gi|393750884|gb|FS956341.1|FS956341	1	462
scaffold12603	100	gi|393749897|gb|FS955919.1|FS955919	1	810
scaffold12679	100	gi|206583669|gb|GD254762.1|GD254762	1	490
scaffold15682	100	gi|393745928|gb|FS952845.1|FS952845	1	559
scaffold1594	100	gi|547900076|gb|JZ494777.1|JZ494777	1	728
scaffold16135	100	gi|393744783|gb|FS947573.1|FS947573	1	834
scaffold16282	100	gi|393755894|gb|FS958167.1|FS958167	1	678
scaffold16652	100	gi|212380991|gb|GE652796.1|GE652796	1	719
scaffold17191	100	gi|393740605|gb|FS945817.1|FS945817	1	657
scaffold17282	100	gi|393741009|gb|FS946221.1|FS946221	1	715
scaffold17716	100	gi|212380895|gb|GE653060.1|GE653060	1	781
scaffold1950	100	gi|393750076|gb|FS954429.1|FS954429	1	512
scaffold2440	100	gi|366894955|gb|HS397217.1|HS397217	1	471
scaffold3799	100	gi|393750208|gb|FS956153.1|FS956153	1	910
scaffold6368	100	gi|393738955|gb|FS945216.1|FS945216	1	478
scaffold6387	100	gi|393753377|gb|FS955020.1|FS955020	1	401
scaffold6555	100	gi|393748713|gb|FS953900.1|FS953900	1	700
scaffold7176	100	gi|170319523|gb|FE861303.1|FE861303	1	511
C124109	100	gi|393390098|gb|JK476540.1|JK476540	44	589	1	43
C6567	100	gi|393740985|gb|FS946197.1|FS946197	62	122	1	61
C78357	100	gi|171355254|gb|FE943058.1|FE943058	1	194	195	265
scaffold11112	100	gi|212380212|gb|GE652145.1|GE652145	4	397	399	548
C3097	100	gi|343703161|gb|JK341758.1|JK341758	1	68	50	110
C119727	100	gi|212380478|gb|GE652819.1|GE652819	1	523	373	523	373	491	373	439
C15077	100	gi|393743920|gb|FS949266.1|FS949266	1	123	51	123
C16159	100	gi|393752122|gb|FS959971.1|FS959971	1	74	47	123	18	106
C19177	100	gi|366883849|gb|HS398488.1|HS398488	1	94	43	125
C24017	100	gi|327361037|gb|GW696769.1|GW696769	1	158	26	106
C27217	100	gi|393757209|gb|FS958113.1|FS958113	1	115	114	174
C31873	100	gi|393389990|gb|JK476432.1|JK476432	18	186	1	47
C3823	100	gi|393753435|gb|FS955078.1|FS955078	1	114	3	109
C51631	100	gi|393743104|gb|FS948051.1|FS948051	1	209	57	99
C55129	100	gi|212379902|gb|GE651130.1|GE651130	1	215	31	171
C5811	100	gi|393741453|gb|FS946665.1|FS946665	60	120	1	61
C5937	100	gi|171355156|gb|FE942960.1|FE942960	60	120	1	61
C6327	100	gi|393738677|gb|FS944938.1|FS944938	63	121	1	67
C75897	100	gi|393745603|gb|FS952083.1|FS952083	1	258	103	180
C94035	100	gi|366887011|gb|HS399329.1|HS399329	32	321	1	33
C9621	100	gi|222106067|gb|GH710891.1|GH710891	1	123	3	120	29	123	1	89
CL654Contig1	100	gi|171355234|gb|FE943038.1|FE943038	58	179	1	61
scaffold1078	100	gi|393738677|gb|FS944938.1|FS944938	281	379	63	178	210	292	1	67
scaffold12224	100	gi|212378934|gb|GE650988.1|GE650988	1	301	297	545
scaffold13780	100	gi|393748455|gb|FS953642.1|FS953642	341	801	1	344
scaffold14816	100	gi|393391979|gb|JK477507.1|JK477507	1	320	318	580
scaffold3223	100	gi|544637675|gb|JZ486304.1|JZ486304	12	269	272	390	1	53
scaffold6205	100	gi|393741134|gb|FS946346.1|FS946346	1	334	332	460
scaffold3257	99.8985	gi|393750280|gb|FS956225.1|FS956225	372	985	1	370
scaffold3256	99.8902	gi|393750280|gb|FS956225.1|FS956225	298	911	1	296
C134595	99.8843	gi|393739058|gb|FS945319.1|FS945319	2	864
scaffold550	99.8839	gi|393753338|gb|FS954981.1|FS954981	391	861	1	389
scaffold16371	99.8758	gi|206583648|gb|GD254741.1|GD254741	382	805	1	380
scaffold4615	99.8723	gi|393753549|gb|FS957143.1|FS957143	284	783	1	282
CL962Contig1	99.8696	gi|212378665|gb|GE651575.1|GE651575	1	469	471	767
scaffold9174	99.8667	gi|393750933|gb|FS956390.1|FS956390	1	518	520	750
scaffold16679	99.8665	gi|393742138|gb|FS943513.1|FS943513	304	679	1	302	671	749
scaffold8662	99.863	gi|393751986|gb|FS959835.1|FS959835	1	521	523	730
scaffold14982	99.8594	gi|393738990|gb|FS945251.1|FS945251	1	460	462	711
C129527	99.8582	gi|393752106|gb|FS959955.1|FS959955	2	705
scaffold17465	99.8569	gi|393750765|gb|FS955228.1|FS955228	1	403	405	699
scaffold9449	99.8538	gi|170319685|gb|FE861465.1|FE861465	1	683
scaffold3630	99.8536	gi|393739674|gb|FS944081.1|FS944081	224	683	1	222
scaffold2597	99.8476	gi|393757035|gb|FS957939.1|FS957939	1	655
scaffold11450	99.8471	gi|393756434|gb|FS957786.1|FS957786	1	479	481	654
scaffold13633	99.8457	gi|212378657|gb|GE651567.1|GE651567	274	648	1	272
scaffold850	99.8418	gi|170319908|gb|FE861592.1|FE861592	1	460	462	632
scaffold14817	99.8408	gi|393392957|gb|JK475540.1|JK475540	1	627	38	97
scaffold16438	99.8387	gi|170319846|gb|FE861242.1|FE861242	1	347	349	620
C125741	99.8384	gi|170319970|gb|FE861154.1|FE861154	1	618
scaffold6356	99.8379	gi|215398984|gb|GH159035.1|GH159035	1	428	430	617
scaffold849	99.8363	gi|224708647|gb|GO254963.1|GO254963	1	439	441	611
scaffold16112	99.835	gi|170319612|gb|FE861392.1|FE861392	1	385	387	606
scaffold11677	99.8339	gi|393738917|gb|FS945178.1|FS945178	1	312	314	602
scaffold12523	99.8308	gi|393752010|gb|FS959859.1|FS959859	1	345	347	591
scaffold12193	99.8296	gi|393749235|gb|FS952275.1|FS952275	1	428	430	587
scaffold15186	99.8296	gi|393393552|gb|JK478546.1|JK478546	1	361	363	587
scaffold418	99.8285	gi|393739304|gb|FS943711.1|FS943711	1	715	296	727	734	1164	729	981	521	723	773	1152
scaffold15022	99.8239	gi|212378041|gb|GE651458.1|GE651458	1	374	376	568
scaffold6645	99.823	gi|393753430|gb|FS955073.1|FS955073	1	434	436	565
scaffold1951	99.8221	gi|393750076|gb|FS954429.1|FS954429	1	326	328	562
scaffold9290	99.8217	gi|212380295|gb|GE650467.1|GE650467	273	561	1	271
scaffold1267	99.8211	gi|170319750|gb|FE861530.1|FE861530	1	452	454	559
scaffold14407	99.8198	gi|393751287|gb|FS959136.1|FS959136	266	555	1	264
scaffold15883	99.8168	gi|206583629|gb|GD254722.1|GD254722	1	307	309	546
scaffold13710	99.8162	gi|170319487|gb|FE861651.1|FE861651	1	370	372	544
scaffold1571	99.8155	gi|393744639|gb|FS947429.1|FS947429	500	976	1	498	978	1084
scaffold4008	99.8141	gi|393739983|gb|FS944390.1|FS944390	1	414	416	538
scaffold4667	99.812	gi|393752233|gb|FS960082.1|FS960082	1	278	280	532
scaffold11622	99.8092	gi|393747230|gb|FS950346.1|FS950346	1	279	281	524
scaffold13709	99.8084	gi|170319487|gb|FE861651.1|FE861651	1	348	350	522
C119477	99.8077	gi|393745657|gb|FS952137.1|FS952137	1	519
scaffold6582	99.8077	gi|393744478|gb|FS947268.1|FS947268	1	389	391	520
scaffold12783	99.8043	gi|544637287|gb|JZ485916.1|JZ485916	1	347	349	511
scaffold10811	99.8039	gi|393740064|gb|FS944471.1|FS944471	1	354	356	510
scaffold12846	99.8035	gi|393755970|gb|FS958243.1|FS958243	1	332	334	509
CL690Contig1	99.8031	gi|393747279|gb|FS950395.1|FS950395	218	508	1	216
scaffold4018	99.8031	gi|544636972|gb|JZ485601.1|JZ485601	264	508	1	262
scaffold6308	99.8028	gi|393751554|gb|FS959403.1|FS959403	1	352	354	507
scaffold14051	99.8024	gi|212378445|gb|GE650587.1|GE650587	1	290	292	506
scaffold6429	99.8016	gi|393389542|gb|JK476016.1|JK476016	1	353	355	504
scaffold8264	99.8008	gi|544637615|gb|JZ486244.1|JZ486244	1	303	305	502
scaffold6355	99.7947	gi|215398984|gb|GH159035.1|GH159035	1	298	300	487
scaffold7492	99.7947	gi|212377780|gb|GE650367.1|GE650367	1	353	355	487
scaffold2743	99.7934	gi|212378602|gb|GE651320.1|GE651320	1	338	340	484
scaffold10680	99.7934	gi|393746147|gb|FS953064.1|FS953064	1	242	244	484
scaffold4930	99.7904	gi|393388552|gb|JK479044.1|JK479044	1	351	349	476
scaffold7622	99.789	gi|212381016|gb|GE653083.1|GE653083	1	262	264	474
scaffold11659	99.7881	gi|393744620|gb|FS947410.1|FS947410	1	318	320	472
scaffold3406	99.7881	gi|547900671|gb|JZ494881.1|JZ494881	1	300	302	472
scaffold6643	99.7872	gi|393752722|gb|FS955316.1|FS955316	1	273	275	470
scaffold9237	99.7849	gi|393739481|gb|FS943888.1|FS943888	1	324	326	465
scaffold7047	99.7845	gi|393389731|gb|JK476173.1|JK476173	1	331	333	464
scaffold9596	99.7835	gi|393750240|gb|FS956185.1|FS956185	1	243	245	462
scaffold5065	99.7821	gi|393751847|gb|FS959696.1|FS959696	1	333	335	459
scaffold5936	99.7821	gi|393744102|gb|FS949448.1|FS949448	1	263	265	459
scaffold8204	99.7821	gi|340629068|gb|JK265022.1|JK265022	1	259	261	459
scaffold9789	99.7817	gi|393746190|gb|FS953107.1|FS953107	1	315	317	458
scaffold10716	99.7783	gi|544637467|gb|JZ486096.1|JZ486096	1	303	305	451
scaffold11284	99.7773	gi|393742906|gb|FS951308.1|FS951308	1	245	247	449
scaffold7640	99.7763	gi|393740691|gb|FS945903.1|FS945903	1	446
scaffold11136	99.7763	gi|393750164|gb|FS956109.1|FS956109	1	293	295	447
C112963	99.7758	gi|393748177|gb|FS951736.1|FS951736	1	445
scaffold11817	99.7732	gi|366886904|gb|JK263421.1|JK263421	219	441	1	217
scaffold16732	99.7714	gi|393740515|gb|FS945727.1|FS945727	2	557	559	875
scaffold197	99.7701	gi|343703078|gb|JK341675.1|JK341675	1	333	335	435
C111589	99.7691	gi|393740045|gb|FS944452.1|FS944452	1	432
CL747Contig1	99.7691	gi|393747064|gb|FS950180.1|FS950180	1	432
scaffold6389	99.7653	gi|393742743|gb|FS951145.1|FS951145	1	268	270	426
scaffold4601	99.7647	gi|51530227|gb|CV067063.1|CV067063	1	280	282	425
C110293	99.7625	gi|393746074|gb|FS952991.1|FS952991	1	420
scaffold9437	99.7602	gi|170319700|gb|FE861480.1|FE861480	1	255	257	417
scaffold7358	99.7567	gi|284026145|gb|GW342752.1|GW342752	1	277	279	411
scaffold6571	99.7555	gi|393392104|gb|JK477632.1|JK477632	1	278	280	409
scaffold7332	99.7549	gi|212378065|gb|GE651182.1|GE651182	1	232	234	408
scaffold4845	99.7543	gi|212378840|gb|GE652348.1|GE652348	1	281	283	407
scaffold6332	99.7531	gi|51453625|gb|CV014411.1|CV014411	1	233	235	405	91	166
scaffold5262	99.7519	gi|393740818|gb|FS946030.1|FS946030	1	261	263	403
scaffold17222	99.7487	gi|393749734|gb|FS955756.1|FS955756	1	794
scaffold9189	99.7449	gi|544637148|gb|JZ485777.1|JZ485777	1	246	248	392
scaffold5062	99.7396	gi|393740019|gb|FS944426.1|FS944426	188	384	1	186
scaffold10024	99.7135	gi|393741366|gb|FS946578.1|FS946578	1	553	556	698
C99479	99.7126	gi|393738804|gb|FS945065.1|FS945065	2	348
C129101	99.7118	gi|393753289|gb|FS954932.1|FS954932	1	692
C98295	99.7076	gi|366884228|gb|HS398700.1|HS398700	1	341
CL592Contig1	99.7015	gi|393741120|gb|FS946332.1|FS946332	1	556	559	670
scaffold3963	99.6918	gi|212379695|gb|GE650456.1|GE650456	1	647
C90243	99.6721	gi|171320311|gb|FE942095.1|FE942095	1	304
C88919	99.6656	gi|393393736|gb|JK478730.1|JK478730	1	298
scaffold1708	99.6656	gi|393745771|gb|FS952688.1|FS952688	1	303	305	597
CL50Contig1	99.6593	gi|393750273|gb|FS956218.1|FS956218	151	587	1	148
C123817	99.6581	gi|393752734|gb|FS955328.1|FS955328	1	583
CL110Contig1	99.6546	gi|327361112|gb|GW696844.1|GW696844	3	579
C86015	99.654	gi|51453077|gb|CV013863.1|CV013863	1	288
scaffold6048	99.6522	gi|393750201|gb|FS956146.1|FS956146	1	444	447	575
scaffold8839	99.6377	gi|393745036|gb|FS948888.1|FS948888	2	282	284	552
C133209	99.6314	gi|393756624|gb|FS956777.1|FS956777	1	811
C132843	99.6255	gi|170319667|gb|FE861447.1|FE861447	1	798
C119733	99.6176	gi|393389708|gb|JK476150.1|JK476150	1	521
C75337	99.6094	gi|51530170|gb|CV067006.1|CV067006	2	256
scaffold9642	99.6094	gi|393750273|gb|FS956218.1|FS956218	288	512	6	286
scaffold15683	99.6042	gi|544637347|gb|JZ485976.1|JZ485976	1	300	517	758	303	515
scaffold9790	99.6	gi|393746190|gb|FS953107.1|FS953107	1	357	360	500
C71511	99.5951	gi|393747007|gb|FS950123.1|FS950123	1	246
C71705	99.5951	gi|393393808|gb|JK478802.1|JK478802	1	246
scaffold1709	99.5913	gi|393745771|gb|FS952688.1|FS952688	1	299	489	733	301	487
CL50Contig2	99.5885	gi|393750273|gb|FS956218.1|FS956218	151	486	1	148
scaffold2495	99.5876	gi|393739496|gb|FS943903.1|FS943903	1	250	253	485
C116309	99.5842	gi|222372593|gb|GH733815.1|GH733815	3	481
C66745	99.5781	gi|395439835|gb|JK991004.1|JK991004	2	237
C66981	99.5781	gi|544637329|gb|JZ485958.1|JZ485958	1	236
C65649	99.5726	gi|393747995|gb|FS951554.1|FS951554	1	233
C65043	99.5708	gi|212377974|gb|GE650863.1|GE650863	2	233
C128741	99.5633	gi|393756236|gb|FS958511.1|FS958511	4	687
C56045	99.537	gi|206583687|gb|GD254780.1|GD254780	2	216
scaffold1967	99.5338	gi|206583687|gb|GD254780.1|GD254780	1	318	321	429
C50087	99.5169	gi|393748838|gb|FS954025.1|FS954025	1	206
CL171Contig1	99.509	gi|212380078|gb|GE651414.1|GE651414	4	611
scaffold12848	99.509	gi|328683991|gb|JG017653.1|JG017653	1	447	449	609
CL1264Contig1	99.5008	gi|393740466|gb|FS945678.1|FS945678	1	598
scaffold9865	99.4854	gi|393745880|gb|FS952797.1|FS952797	269	583	1	265
C39391	99.4845	gi|393388782|gb|JK479274.1|JK479274	2	194
C37709	99.4792	gi|393751522|gb|FS959371.1|FS959371	2	192
CL917Contig1	99.4792	gi|51453410|gb|CV014196.1|CV014196	3	384
scaffold6807	99.4792	gi|343702643|gb|JK341885.1|JK341885	1	226	228	383
C36007	99.4737	gi|393740557|gb|FS945769.1|FS945769	1	189
scaffold16930	99.4709	gi|206583691|gb|GD254784.1|GD254784	4	419	421	756
C32235	99.4624	gi|167046986|gb|FD800891.1|FD800891	2	186
C121439	99.4526	gi|170319941|gb|FE861625.1|FE861625	1	545
C101969	99.4475	gi|393756459|gb|FS957811.1|FS957811	3	362
C128871	99.4194	gi|393756868|gb|FS957021.1|FS957021	5	689
C98003	99.4118	gi|366894571|gb|HS396833.1|HS396833	1	338
scaffold9986	99.385	gi|393752851|gb|FS955445.1|FS955445	262	809	1	260
scaffold3787	99.3763	gi|393745804|gb|FS952721.1|FS952721	182	480	3	184
C24379	99.375	gi|393745398|gb|FS951878.1|FS951878	2	160
scaffold2367	99.3726	gi|393740310|gb|FS944717.1|FS944717	5	604	606	797
scaffold13895	99.362	gi|393753470|gb|FS957064.1|FS957064	4	626
CL484Contig1	99.3548	gi|393749074|gb|FS954259.1|FS954259	3	310
C114391	99.3478	gi|393748486|gb|FS953673.1|FS953673	4	460
C124861	99.3367	gi|393754483|gb|FS958680.1|FS958680	5	603
scaffold2366	99.3197	gi|393740310|gb|FS944717.1|FS944717	5	412	414	689	691	882
C112177	99.3151	gi|393749459|gb|FS952499.1|FS952499	4	438
CL929Contig1	99.308	gi|393744168|gb|FS946958.1|FS946958	4	306	308	578
scaffold3786	99.3065	gi|393745804|gb|FS952721.1|FS952721	3	493	496	720
C84591	99.2958	gi|395439843|gb|JK991012.1|JK991012	1	282
C83673	99.2883	gi|366882783|gb|HS398105.1|HS398105	1	279
scaffold15350	99.2847	gi|393739548|gb|FS943955.1|FS943955	1	498	504	699
C109061	99.2718	gi|393753195|gb|FS956584.1|FS956584	1	409
scaffold3702	99.2629	gi|212378762|gb|GE651937.1|GE651937	4	407
C80031	99.2593	gi|212381010|gb|GE652815.1|GE652815	3	270
scaffold11994	99.2509	gi|393751905|gb|FS959754.1|FS959754	1	377	382	534
C78891	99.2481	gi|222373376|gb|GH734233.1|GH734233	1	264
scaffold10190	99.2248	gi|393752144|gb|FS959993.1|FS959993	305	645	4	302
CL1098Contig1	99.2135	gi|393741237|gb|FS946449.1|FS946449	8	890
C134967	99.2036	gi|393740520|gb|FS945732.1|FS945732	1	872
C118027	99.2032	gi|327361105|gb|GW696837.1|GW696837	5	502
C117763	99.1984	gi|313605216|gb|HS389853.1|HS389853	1	495
C72057	99.1935	gi|393750881|gb|FS956338.1|FS956338	3	248
scaffold14933	99.1935	gi|393753384|gb|FS955027.1|FS955027	255	986	1	252
C17963	99.187	gi|366895128|gb|HS397390.1|HS397390	1	122
scaffold13487	99.1803	gi|393740591|gb|FS945803.1|FS945803	5	488
C6217	99.1736	gi|366895140|gb|HS397402.1|HS397402	1	61	63	121
C5617	99.1667	gi|393750088|gb|FS954441.1|FS954441	1	119
C5843	99.1667	gi|544637163|gb|JZ485792.1|JZ485792	60	120	2	61
C129963	99.1632	gi|212380168|gb|GE652125.1|GE652125	7	717
C115933	99.1614	gi|393754583|gb|FS958780.1|FS958780	1	473
C4973	99.1453	gi|212380925|gb|GE652466.1|GE652466	57	117	3	57
scaffold17804	99.1358	gi|212378004|gb|GE651445.1|GE651445	2	491	489	804
scaffold16589	99.1354	gi|393752955|gb|FS955549.1|FS955549	317	694	6	315
C62551	99.1228	gi|393738662|gb|FS944923.1|FS944923	3	228
C113749	99.117	gi|393741848|gb|FS945539.1|FS945539	1	449
C132185	99.1026	gi|212379733|gb|GE652014.1|GE652014	1	773
C94857	99.0741	gi|366893695|gb|HS394234.1|HS394234	1	321
scaffold4436	99.0494	gi|327361028|gb|GW696760.1|GW696760	1	306	310	524
C2575	99.0476	gi|393740342|gb|FS944749.1|FS944749	1	105	1	104	27	104
scaffold3603	99.0476	gi|547900839|gb|JZ495049.1|JZ495049	1	282	285	418
scaffold4944	99.044	gi|393746111|gb|FS953028.1|FS953028	1	303	305	519
scaffold16605	99.0436	gi|393752994|gb|FS955588.1|FS955588	398	933	1	396
C51333	99.0431	gi|51453291|gb|CV014077.1|CV014077	1	207
C109073	99.0291	gi|393744800|gb|FS947590.1|FS947590	5	412
C49401	99.0291	gi|393388520|gb|JK479012.1|JK479012	3	206
C49405	99.0291	gi|544637497|gb|JZ486126.1|JZ486126	1	204
C2469	99.0291	gi|393750088|gb|FS954441.1|FS954441	43	102	1	50
scaffold7863	99.022	gi|393738847|gb|FS945108.1|FS945108	1	810
scaffold10251	99.0141	gi|393740240|gb|FS944647.1|FS944647	7	564	566	710
C118157	99.0079	gi|393744191|gb|FS946981.1|FS946981	3	501
C118169	99.0079	gi|393741106|gb|FS946318.1|FS946318	2	500
scaffold9173	98.9861	gi|393750790|gb|FS956048.1|FS956048	1	781
C116683	98.9712	gi|51453632|gb|CV014418.1|CV014418	1	481
C104935	98.9501	gi|393746001|gb|FS952918.1|FS952918	5	381
C33505	98.9305	gi|183186677|gb|FF682715.1|FF682715	3	187
C102307	98.9011	gi|393748837|gb|FS954024.1|FS954024	3	362
scaffold6077	98.9011	gi|544637392|gb|JZ486021.1|JZ486021	1	218	223	364
scaffold2090	98.8746	gi|343703000|gb|JK341597.1|JK341597	6	422	425	622
C125035	98.8468	gi|393757236|gb|FS958140.1|FS958140	1	600
C132207	98.8462	gi|212380427|gb|GE650512.1|GE650512	10	780
scaffold11623	98.8372	gi|393747230|gb|FS950346.1|FS950346	1	276	278	426
C128665	98.8321	gi|393744216|gb|FS947006.1|FS947006	1	677
scaffold4222	98.8124	gi|393754204|gb|FS960634.1|FS960634	211	421	5	209
C124073	98.8115	gi|51453379|gb|CV014165.1|CV014165	1	582
scaffold2617	98.7885	gi|224708655|gb|GO254971.1|GO254971	436	900	3	434
scaffold716	98.7835	gi|222372512|gb|GH734053.1|GH734053	5	283	285	411
scaffold17415	98.7755	gi|393756072|gb|FS958345.1|FS958345	1	392	394	727
C126823	98.7539	gi|393753224|gb|FS954867.1|FS954867	1	634
scaffold3725	98.7461	gi|393392891|gb|JK475474.1|JK475474	1	324	326	631
C67811	98.7448	gi|366887525|gb|HS399843.1|HS399843	3	238
C93379	98.7421	gi|327361048|gb|GW696780.1|GW696780	4	199	199	316
C67379	98.7395	gi|393388560|gb|JK479052.1|JK479052	4	238
C67463	98.7395	gi|547900106|gb|JZ494807.1|JZ494807	4	238
C121721	98.7319	gi|170319535|gb|FE861315.1|FE861315	1	545
C23747	98.7179	gi|393389249|gb|JK475723.1|JK475723	1	93	96	156
C91845	98.7138	gi|393751738|gb|FS959587.1|FS959587	1	307
C63509	98.6957	gi|170319814|gb|FE861210.1|FE861210	4	230
C119881	98.6692	gi|393750157|gb|FS956102.1|FS956102	8	526
C124645	98.6644	gi|393749125|gb|FS954310.1|FS954310	1	591
scaffold8900	98.6559	gi|206583656|gb|GD254749.1|GD254749	12	884	886	1113
C87917	98.6486	gi|393744785|gb|FS947575.1|FS947575	5	296
C127833	98.6446	gi|212380225|gb|GE651776.1|GE651776	10	664
C86149	98.6159	gi|393742718|gb|FS951120.1|FS951120	5	289
scaffold12571	98.6135	gi|393392460|gb|JK477988.1|JK477988	1	409	417	576
scaffold169	98.6014	gi|393740551|gb|FS945763.1|FS945763	1	369	478	715	375	472
C84641	98.5915	gi|51453508|gb|CV014294.1|CV014294	5	284
CL1058Contig1	98.5816	gi|429481081|gb|JK993171.1|JK993171	3	141
scaffold7426	98.5782	gi|393739135|gb|FS945396.1|FS945396	7	422
C126335	98.5737	gi|393745997|gb|FS952914.1|FS952914	1	622
scaffold2973	98.5714	gi|393751980|gb|FS959829.1|FS959829	10	477	479	700
C122001	98.5637	gi|51453110|gb|CV013896.1|CV013896	6	554
C82061	98.5507	gi|393747856|gb|FS947961.1|FS947961	5	276
C116217	98.5417	gi|51453177|gb|CV013963.1|CV013963	8	480
C20513	98.5075	gi|393748546|gb|FS953733.1|FS953733	1	132
C44507	98.5	gi|366895309|gb|HS397571.1|HS397571	4	200
C134543	98.4919	gi|393748840|gb|FS954027.1|FS954027	10	858
scaffold12340	98.4743	gi|206583697|gb|GD254790.1|GD254790	239	718	8	237
scaffold6808	98.472	gi|343702643|gb|JK341885.1|JK341885	5	402	407	588
C123799	98.4589	gi|212378020|gb|GE650885.1|GE650885	1	575
C119301	98.4556	gi|393745777|gb|FS952694.1|FS952694	9	518
C76483	98.4556	gi|393742020|gb|FS943395.1|FS943395	1	255
C94445	98.452	gi|393742137|gb|FS943512.1|FS943512	1	318
C37971	98.4375	gi|393741578|gb|FS946790.1|FS946790	4	192
C32797	98.3871	gi|366895107|gb|HS397369.1|HS397369	1	183
C130935	98.3849	gi|393745829|gb|FS952746.1|FS952746	13	743
scaffold4867	98.3759	gi|393741021|gb|FS946233.1|FS946233	1	299	305	429
C10117	98.374	gi|393743395|gb|FS948342.1|FS948342	3	123
C12127	98.374	gi|393738923|gb|FS945184.1|FS945184	1	121
C9329	98.374	gi|393393085|gb|JK478079.1|JK478079	3	123
C121543	98.3607	gi|393751082|gb|FS958931.1|FS958931	10	549
C70151	98.3607	gi|393391915|gb|JK477443.1|JK477443	1	240
scaffold17760	98.3586	gi|215399038|gb|GH159089.1|GH159089	13	430	432	792
C134221	98.3549	gi|393751481|gb|FS959330.1|FS959330	202	851	1	164
scaffold1722	98.3416	gi|212378869|gb|GE651988.1|GE651988	10	416	418	603
scaffold10252	98.3389	gi|393740240|gb|FS944647.1|FS944647	7	453	458	602
C67863	98.3264	gi|393744384|gb|FS947174.1|FS947174	2	236
scaffold13056	98.3083	gi|340628950|gb|JK264904.1|JK264904	8	283	286	532
scaffold5477	98.2968	gi|393741377|gb|FS946589.1|FS946589	15	822
C86933	98.2877	gi|51453291|gb|CV014077.1|CV014077	5	291
scaffold7907	98.2619	gi|393750350|gb|FS954504.1|FS954504	15	578	580	863
C85443	98.2578	gi|327361089|gb|GW696821.1|GW696821	6	287
scaffold10387	98.2262	gi|393754346|gb|FS958543.1|FS958543	1	270	277	449
C135105	98.1941	gi|393739139|gb|FS945400.1|FS945400	17	886
scaffold13599	98.1908	gi|393392418|gb|JK477946.1|JK477946	11	393	395	608
C79929	98.1413	gi|393747415|gb|FS950531.1|FS950531	2	265
scaffold5612	98.1132	gi|544637756|gb|JZ486385.1|JZ486385	5	265	270	424
C51137	98.0861	gi|393749926|gb|FS955948.1|FS955948	1	205
C91871	98.0707	gi|393756386|gb|FS957738.1|FS957738	7	311
scaffold17207	98.0583	gi|393753851|gb|FS957445.1|FS957445	1	378	380	708
scaffold15110	98.0556	gi|393751844|gb|FS959693.1|FS959693	1	706
scaffold2598	98.0501	gi|393752854|gb|FS955448.1|FS955448	367	718	10	361
C48653	98.0488	gi|393745013|gb|FS948865.1|FS948865	5	205
C101299	98.0447	gi|51530095|gb|CV066931.1|CV066931	1	351
C74931	98.0392	gi|393756548|gb|FS956701.1|FS956701	6	255
scaffold16326	98.0392	gi|393750785|gb|FS955248.1|FS955248	1	600	628	663
C118353	98.0237	gi|212378423|gb|GE650565.1|GE650565	1	496
C100679	98.0226	gi|51453129|gb|CV013915.1|CV013915	8	354
C99927	98	gi|327361183|gb|GW696722.1|GW696722	1	343
scaffold16115	98	gi|393741218|gb|FS946430.1|FS946430	5	353	362	600
scaffold16546	98	gi|170319840|gb|FE861236.1|FE861236	5	347	349	642
C135355	97.9978	gi|393741985|gb|FS943360.1|FS943360	1	881
scaffold7521	97.9967	gi|393740560|gb|FS945772.1|FS945772	12	465	467	599
C71819	97.9839	gi|366893615|gb|HS394182.1|HS394182	6	248
C126895	97.9814	gi|393750054|gb|FS954407.1|FS954407	14	644
C43487	97.9798	gi|51453197|gb|CV013983.1|CV013983	1	194
C124219	97.9695	gi|393753482|gb|FS957076.1|FS957076	1	579
C42001	97.9695	gi|547901037|gb|JZ495247.1|JZ495247	5	197
C106581	97.9644	gi|393757189|gb|FS958093.1|FS958093	1	385
C117063	97.9633	gi|393749210|gb|FS952248.1|FS952248	11	491
C120735	97.9554	gi|393756645|gb|FS956798.1|FS956798	12	538
C126481	97.9495	gi|212380063|gb|GE650835.1|GE650835	2	622
scaffold9645	97.9434	gi|393740718|gb|FS945930.1|FS945930	295	778	17	297
scaffold8469	97.9396	gi|212378689|gb|GE651599.1|GE651599	2	551	566	728
C37637	97.9167	gi|393746307|gb|FS953224.1|FS953224	5	192
scaffold15120	97.91	gi|212379563|gb|GE650416.1|GE650416	294	622	13	292
C36549	97.9058	gi|547901244|gb|JZ495455.1|JZ495455	1	187
scaffold17291	97.9012	gi|393753098|gb|FS956487.1|FS956487	1	793
scaffold12565	97.9008	gi|393742698|gb|FS951100.1|FS951100	254	514	1	252
C35857	97.8947	gi|393744327|gb|FS947117.1|FS947117	1	186
C36349	97.8947	gi|343702737|gb|JK341979.1|JK341979	1	186
C66127	97.8723	gi|547900680|gb|JZ494890.1|JZ494890	6	235
scaffold8468	97.8678	gi|212378689|gb|GE651599.1|GE651599	2	297	307	469
C127157	97.8428	gi|393749715|gb|FS955737.1|FS955737	15	649
C21079	97.8261	gi|393753073|gb|FS956462.1|FS956462	1	135
C101851	97.7901	gi|570035548|gb|GW342633.1|GW342633	3	356
C59811	97.7578	gi|393388470|gb|JK478962.1|JK478962	1	218
scaffold7895	97.7483	gi|393750635|gb|FS955098.1|FS955098	17	592	594	755
C131231	97.7364	gi|212379830|gb|GE651058.1|GE651058	8	741
scaffold8771	97.723	gi|393753543|gb|FS957137.1|FS957137	1	278	280	516
C127411	97.7099	gi|393738751|gb|FS945012.1|FS945012	16	655
C129099	97.6945	gi|393748212|gb|FS953399.1|FS953399	1	639	656	694
C111603	97.6905	gi|393742931|gb|FS951333.1|FS951333	11	433
scaffold1375	97.6658	gi|393738996|gb|FS945257.1|FS945257	385	814	18	382
scaffold16973	97.6378	gi|206583680|gb|GD254773.1|GD254773	1	1116
CL640Contig1	97.6303	gi|393749509|gb|FS952549.1|FS952549	1	206
scaffold11818	97.6139	gi|366886904|gb|JK263421.1|JK263421	229	461	1	217
C126175	97.6115	gi|393748378|gb|FS953565.1|FS953565	1	613
scaffold8464	97.6096	gi|544637305|gb|JZ485934.1|JZ485934	237	491	1	235
scaffold2618	97.5741	gi|393750187|gb|FS956132.1|FS956132	9	732
C11653	97.561	gi|206583714|gb|GD254710.1|GD254710	4	123
C116773	97.541	gi|212378558|gb|GE651276.1|GE651276	13	488
scaffold18003	97.5207	gi|212379595|gb|GE650425.1|GE650425	8	504	506	834
C5661	97.5	gi|224708690|gb|GO255006.1|GO255006	4	120
CL988Contig1	97.4545	gi|393748836|gb|FS954023.1|FS954023	1	804
C129501	97.4468	gi|393753270|gb|FS954913.1|FS954913	15	701
scaffold8698	97.4269	gi|393751185|gb|FS959034.1|FS959034	23	855
C38751	97.4093	gi|393750710|gb|FS955173.1|FS955173	3	190
C125599	97.4068	gi|212380438|gb|GE650523.1|GE650523	5	605
scaffold13937	97.4003	gi|393740578|gb|FS945790.1|FS945790	239	577	76	237	1	61
C97709	97.3451	gi|222372722|gb|GH734147.1|GH734147	10	339
C33381	97.3262	gi|393746833|gb|FS949949.1|FS949949	6	187
C124497	97.3199	gi|212378412|gb|GE652278.1|GE652278	17	597
scaffold11565	97.3008	gi|547900775|gb|JZ494985.1|JZ494985	22	778
CL1298Contig1	97.2565	gi|393752766|gb|FS955360.1|FS955360	18	726
C57063	97.2477	gi|393739676|gb|FS944083.1|FS944083	6	217
scaffold11234	97.2426	gi|393753421|gb|FS955064.1|FS955064	1	529
scaffold8192	97.2414	gi|393749391|gb|FS952431.1|FS952431	248	565	1	246
C73979	97.2332	gi|393756756|gb|FS956909.1|FS956909	8	253
CL54Contig1	97.2028	gi|51453322|gb|CV014108.1|CV014108	1	139
C85083	97.193	gi|212378300|gb|GE652226.1|GE652226	9	285
scaffold8697	97.1686	gi|393751185|gb|FS959034.1|FS959034	23	400	402	777
C122465	97.1631	gi|212377633|gb|GE650220.1|GE650220	17	481	425	505	504	564	505	557
C119931	97.1483	gi|393739965|gb|FS944372.1|FS944372	1	511
C132909	97.1357	gi|212378846|gb|GE651977.1|GE651977	1	780
C119705	97.1319	gi|170319567|gb|FE861347.1|FE861347	8	515
scaffold16596	97.1246	gi|393746343|gb|FS953260.1|FS953260	2	609
scaffold7520	97.1223	gi|393740560|gb|FS945772.1|FS945772	12	274	276	417
CL48Contig1	97.0803	gi|393753470|gb|FS957064.1|FS957064	1	133
C48413	97.0732	gi|393752376|gb|FS960225.1|FS960225	1	199
C127061	97.0634	gi|393751180|gb|FS959029.1|FS959029	7	634
scaffold2026	97.0534	gi|393740330|gb|FS944737.1|FS944737	267	540	13	265
C123109	97.0383	gi|366895273|gb|HS397535.1|HS397535	168	574	17	165
scaffold549	97.0223	gi|393753338|gb|FS954981.1|FS954981	293	806	1	268
C130643	97.0068	gi|170319831|gb|FE861227.1|FE861227	22	734
scaffold8772	97.006	gi|170319645|gb|FE861425.1|FE861425	259	487	1	257
scaffold3934	96.9974	gi|393738765|gb|FS945026.1|FS945026	1	743
scaffold7768	96.9942	gi|393739054|gb|FS945315.1|FS945315	25	730	733	865
C122561	96.9912	gi|212381106|gb|GE652524.1|GE652524	1	548
scaffold2891	96.988	gi|212381029|gb|GE653096.1|GE653096	215	462	7	213	464	652
C126113	96.9697	gi|393751543|gb|FS959392.1|FS959392	1	608
C42877	96.9697	gi|393752994|gb|FS955588.1|FS955588	1	192
scaffold13041	96.9631	gi|393753427|gb|FS955070.1|FS955070	240	459	1	227
C127557	96.9605	gi|212378659|gb|GE651569.1|GE651569	21	658
C77443	96.9466	gi|393740168|gb|FS944575.1|FS944575	8	261
C101633	96.9444	gi|393754626|gb|FS958823.1|FS958823	1	349
C62857	96.9432	gi|393749520|gb|FS952560.1|FS952560	4	225
scaffold1207	96.9337	gi|393741453|gb|FS946665.1|FS946665	449	981	1	447
C110265	96.9121	gi|393749671|gb|FS955693.1|FS955693	12	419
C116591	96.9072	gi|547900852|gb|JZ495062.1|JZ495062	16	485
C36599	96.8586	gi|220966467|gb|GH613218.1|GH613218	1	185
C118539	96.8504	gi|224708640|gb|GO254956.1|GO254956	1	492
C19511	96.8504	gi|393745785|gb|FS952702.1|FS952702	1	123
CL695Contig1	96.8468	gi|212378314|gb|GE652228.1|GE652228	1	215
scaffold11045	96.8421	gi|170319692|gb|FE861472.1|FE861472	1	686	688	794	820	854
scaffold7359	96.8085	gi|170319946|gb|FE861630.1|FE861630	1	478	480	729
scaffold5221	96.7611	gi|393753346|gb|FS954989.1|FS954989	10	544	547	728
scaffold4087	96.7366	gi|393392409|gb|JK477937.1|JK477937	1	415
C97333	96.7359	gi|212378893|gb|GE650947.1|GE650947	12	337
C70653	96.7347	gi|393746363|gb|FS953280.1|FS953280	1	194	195	237
scaffold11211	96.701	gi|393756855|gb|FS957008.1|FS957008	64	698	702	970	1	34
C113131	96.6518	gi|393741622|gb|FS946834.1|FS946834	16	448
C95567	96.6463	gi|393751897|gb|FS959746.1|FS959746	1	317
scaffold1900	96.6216	gi|547900839|gb|JZ495049.1|JZ495049	1	264	267	431
C133593	96.6143	gi|170319716|gb|FE861496.1|FE861496	1	799
C127147	96.6102	gi|393749294|gb|FS952334.1|FS952334	20	646
scaffold7508	96.6068	gi|393749373|gb|FS952413.1|FS952413	1	366	372	489
C94705	96.6049	gi|393743032|gb|FS951434.1|FS951434	2	314
C108859	96.5854	gi|212378315|gb|GE652229.1|GE652229	1	396
scaffold9151	96.5827	gi|393746397|gb|FS953314.1|FS953314	1	416	418	538
C134143	96.5802	gi|393753467|gb|FS957061.1|FS957061	1	819
C119885	96.5779	gi|393744461|gb|FS947251.1|FS947251	19	526
CL269Contig1	96.5753	gi|395439862|gb|JK991031.1|JK991031	1	141
scaffold8041	96.5642	gi|393744943|gb|FS947733.1|FS947733	1	732	735	970	972	1071
C123427	96.5458	gi|393745817|gb|FS952734.1|FS952734	21	579
scaffold16241	96.5333	gi|212378562|gb|GE651280.1|GE651280	1	663	690	750
C121483	96.5328	gi|51452843|gb|CV013629.1|CV013629	19	547
scaffold1206	96.5238	gi|393741453|gb|FS946665.1|FS946665	1	833
C111247	96.5116	gi|212380053|gb|GE651401.1|GE651401	3	417
C127643	96.5099	gi|393740598|gb|FS945810.1|FS945810	24	659
CL213Contig1	96.4974	gi|393749134|gb|FS954319.1|FS954319	1	551
C128647	96.4912	gi|393741388|gb|FS946600.1|FS946600	25	684
scaffold15523	96.463	gi|393749337|gb|FS952377.1|FS952377	23	327	324	622
C97805	96.4602	gi|393746630|gb|FS949746.1|FS949746	1	327
scaffold13906	96.4516	gi|393740607|gb|FS945819.1|FS945819	6	603
scaffold16901	96.4481	gi|393740656|gb|FS945868.1|FS945868	26	478	480	732
C113369	96.4444	gi|393748795|gb|FS953982.1|FS953982	1	434
C106389	96.4286	gi|393750251|gb|FS956196.1|FS956196	1	378
scaffold1533	96.4174	gi|393745773|gb|FS952690.1|FS952690	1	468	470	620
C134621	96.4162	gi|393750318|gb|FS954472.1|FS954472	1	834
scaffold5311	96.4083	gi|393747923|gb|FS951482.1|FS951482	191	529	18	188
C134505	96.3995	gi|393750159|gb|FS956104.1|FS956104	27	856
C123635	96.3918	gi|212380685|gb|GE652938.1|GE652938	22	582
scaffold16899	96.3918	gi|224708687|gb|GO255003.1|GO255003	9	515	518	758
scaffold15527	96.3793	gi|393753598|gb|FS957192.1|FS957192	4	562
C21127	96.3768	gi|393752122|gb|FS959971.1|FS959971	9	94	1	61	41	125	74	133
scaffold13293	96.3753	gi|393756971|gb|FS957875.1|FS957875	1	240	242	453
scaffold17671	96.375	gi|393748462|gb|FS953649.1|FS953649	1	494	496	772
scaffold3415	96.3691	gi|170319705|gb|FE861485.1|FE861485	1	439	441	638
scaffold11210	96.3684	gi|393756855|gb|FS957008.1|FS957008	395	771	64	393	1	34
scaffold2824	96.3602	gi|393750027|gb|FS954380.1|FS954380	1	503
C136703	96.3466	gi|224708754|gb|GO255070.1|GO255070	10	932
CL307Contig1	96.3314	gi|393752191|gb|FS960040.1|FS960040	1	720	722	815
C100403	96.3173	gi|393745126|gb|FS948978.1|FS948978	1	340
scaffold7854	96.2963	gi|212378358|gb|GE651877.1|GE651877	198	594	22	196
scaffold8780	96.2851	gi|393748757|gb|FS953944.1|FS953944	36	565	568	996
C34261	96.2766	gi|366895078|gb|HS397340.1|HS397340	1	181
C130193	96.2656	gi|212379450|gb|GE650740.1|GE650740	28	723
CL616Contig1	96.2633	gi|224708750|gb|GO255066.1|GO255066	22	562
C130153	96.2552	gi|393748916|gb|FS954101.1|FS954101	28	721
C68311	96.25	gi|393742280|gb|FS950682.1|FS950682	8	238
scaffold7104	96.2382	gi|393748549|gb|FS953736.1|FS953736	25	638
C131883	96.2338	gi|212378504|gb|GE650646.1|GE650646	30	770
C78423	96.2264	gi|221758446|gb|GH709603.1|GH709603	11	265
scaffold10138	96.2085	gi|393756607|gb|FS956760.1|FS956760	1	277	275	315	367	406
scaffold13237	96.1864	gi|393741550|gb|FS946762.1|FS946762	1	458	460	682
C116837	96.1066	gi|393748456|gb|FS953643.1|FS953643	1	469
C126841	96.1059	gi|393753690|gb|FS957284.1|FS957284	26	642
scaffold17807	96.1039	gi|393744834|gb|FS947624.1|FS947624	381	843	29	379
scaffold8770	96.0967	gi|393741485|gb|FS946697.1|FS946697	8	524
C126453	96.0568	gi|393745864|gb|FS952781.1|FS952781	1	609
C113989	96.0526	gi|393746206|gb|FS953123.1|FS953123	19	456
C62523	96.0526	gi|393756063|gb|FS958336.1|FS958336	1	219
scaffold2056	96.0452	gi|212379660|gb|GE650444.1|GE650444	2	531	15	418	21	340	423	511
scaffold16594	96.0428	gi|393740167|gb|FS944574.1|FS944574	1	898
C19231	96.0317	gi|222372875|gb|GH733963.1|GH733963	6	126
scaffold3414	96.0317	gi|212380860|gb|GE653025.1|GE653025	11	534	536	737
scaffold8042	96.0309	gi|393744943|gb|FS947733.1|FS947733	1	771	773	872
scaffold5007	96.0272	gi|393754246|gb|FS960676.1|FS960676	9	854
scaffold7086	96.0208	gi|212377973|gb|GE651438.1|GE651438	1	445	512	578	447	489
scaffold11039	96.0059	gi|393748792|gb|FS953979.1|FS953979	261	676	27	259
scaffold17200	96	gi|393741996|gb|FS943371.1|FS943371	2	379	381	626
C129217	95.9828	gi|393751027|gb|FS958876.1|FS958876	1	669
scaffold11270	95.9778	gi|313605044|gb|HS389681.1|HS389681	22	512	514	714
C71813	95.9677	gi|393750629|gb|FS954783.1|FS954783	10	247
C42879	95.9596	gi|393740815|gb|FS946027.1|FS946027	1	190
C125649	95.9481	gi|212378898|gb|GE650952.1|GE650952	73	617	1	47
C10487	95.935	gi|393741887|gb|FS945578.1|FS945578	6	123
C13617	95.935	gi|393745927|gb|FS952844.1|FS952844	6	123
C109839	95.933	gi|222372687|gb|GH734112.1|GH734112	18	418
C129813	95.927	gi|393752789|gb|FS955383.1|FS955383	4	686
C116957	95.9184	gi|393749605|gb|FS952645.1|FS952645	1	470
C126517	95.9055	gi|212380830|gb|GE652995.1|GE652995	1	609
scaffold271	95.9052	gi|212378520|gb|GE651238.1|GE651238	311	925	83	461	715	835	36	205
C131417	95.9049	gi|393752311|gb|FS960160.1|FS960160	69	757	1	37
CL181Contig1	95.8926	gi|393751742|gb|FS959591.1|FS959591	2	403	405	609
C120227	95.8569	gi|212377788|gb|GE650375.1|GE650375	23	531
C68653	95.8506	gi|393739264|gb|FS943671.1|FS943671	11	241
scaffold1430	95.8418	gi|393753703|gb|FS957297.1|FS957297	39	523	729	986	526	727
C128175	95.8395	gi|170319739|gb|FE861519.1|FE861519	1	645
scaffold16324	95.8382	gi|393753175|gb|FS956564.1|FS956564	5	637	639	834
scaffold14683	95.8246	gi|393738916|gb|FS945177.1|FS945177	5	463
C108551	95.8231	gi|393742301|gb|FS950703.1|FS950703	18	407
C128049	95.8209	gi|393389528|gb|JK476002.1|JK476002	29	670
C5425	95.7983	gi|393741167|gb|FS946379.1|FS946379	59	119	6	61
C125671	95.7929	gi|393753776|gb|FS957370.1|FS957370	27	618
C104767	95.7895	gi|393749471|gb|FS952511.1|FS952511	17	380
C132265	95.7801	gi|393740711|gb|FS945923.1|FS945923	34	782
scaffold1288	95.7497	gi|393749438|gb|FS952478.1|FS952478	186	812	1	184
C117377	95.749	gi|313605278|gb|HS389915.1|HS389915	22	494
C33727	95.7219	gi|366893898|gb|HS394437.1|HS394437	9	187
scaffold4196	95.7219	gi|212378630|gb|GE651540.1|GE651540	1	397	438	537	397	436
scaffold17645	95.7179	gi|393745770|gb|FS952687.1|FS952687	2	406	416	770
C112633	95.7014	gi|393741699|gb|FS946911.1|FS946911	4	426
C133847	95.6989	gi|393745826|gb|FS952743.1|FS952743	1	801
scaffold16627	95.6919	gi|393753182|gb|FS956571.1|FS956571	33	526	528	766
scaffold16754	95.6909	gi|393751240|gb|FS959089.1|FS959089	1	375	508	673	377	479
C74609	95.6863	gi|393741392|gb|FS946604.1|FS946604	5	248
C130799	95.6698	gi|212378835|gb|GE652343.1|GE652343	23	729
C129849	95.6522	gi|393741737|gb|FS946949.1|FS946949	1	682
C63535	95.6522	gi|366889455|gb|HS391775.1|HS391775	3	222
C127859	95.6391	gi|366895129|gb|HS397391.1|HS397391	1	636
scaffold15252	95.6376	gi|212378567|gb|GE651285.1|GE651285	284	596	26	282
C81989	95.6364	gi|366892260|gb|HS393505.1|HS393505	13	275
C130459	95.6164	gi|393749936|gb|FS955958.1|FS955958	30	727
CL98Contig1	95.6012	gi|212379982|gb|GE651366.1|GE651366	1	326
scaffold14768	95.5916	gi|212379493|gb|GE650388.1|GE650388	1	673	675	825
C122659	95.5908	gi|393756332|gb|FS957684.1|FS957684	25	566
scaffold11943	95.5711	gi|393740628|gb|FS945840.1|FS945840	1	820
C123971	95.5707	gi|393741272|gb|FS946484.1|FS946484	27	587
CL170Contig1	95.5696	gi|393741211|gb|FS946423.1|FS946423	29	632
C119319	95.5598	gi|393746698|gb|FS949814.1|FS949814	1	495
C136401	95.5508	gi|224708726|gb|GO255042.1|GO255042	43	944
C122109	95.5277	gi|393752481|gb|FS960330.1|FS960330	1	534
C101145	95.5182	gi|224708752|gb|GO255068.1|GO255068	5	345
scaffold13779	95.4733	gi|393748455|gb|FS953642.1|FS953642	317	729	74	315	6	46
scaffold5647	95.4708	gi|393754274|gb|FS960704.1|FS960704	1	801
C127621	95.4476	gi|393738963|gb|FS945224.1|FS945224	12	640
C109569	95.4327	gi|170319806|gb|FE861202.1|FE861202	20	416
scaffold8194	95.4248	gi|171355349|gb|FE942824.1|FE942824	1	278	280	585
C114155	95.4148	gi|547900811|gb|JZ495021.1|JZ495021	1	437
scaffold2446	95.4034	gi|393750644|gb|FS955107.1|FS955107	49	395	753	1066	464	751	397	546
C99499	95.4023	gi|170319559|gb|FE861339.1|FE861339	5	336
scaffold12122	95.4023	gi|393741326|gb|FS946538.1|FS946538	1	321	323	597	599	749
scaffold5892	95.3964	gi|393753061|gb|FS956450.1|FS956450	371	1033	40	368	1047	1173
scaffold14152	95.3815	gi|313605293|gb|HS389930.1|HS389930	320	498	23	318
scaffold13622	95.3581	gi|393750794|gb|FS956251.1|FS956251	1	719
C133869	95.3405	gi|212379557|gb|GE650410.1|GE650410	1	798
scaffold16058	95.3361	gi|212378612|gb|GE651330.1|GE651330	1	423	458	729
scaffold4177	95.3271	gi|313605243|gb|HS389880.1|HS389880	30	452	454	642
C121863	95.3153	gi|393752306|gb|FS960155.1|FS960155	1	529
scaffold11269	95.3074	gi|313605044|gb|HS389681.1|HS389681	22	393	395	611
scaffold12847	95.2941	gi|393750465|gb|FS954619.1|FS954619	1	321	350	595
scaffold5603	95.2842	gi|212379352|gb|GE651026.1|GE651026	29	616	618	817
C135145	95.2649	gi|393749490|gb|FS952530.1|FS952530	17	861
C74067	95.2569	gi|393389046|gb|JK479538.1|JK479538	1	241
CL82Contig2	95.2381	gi|393748938|gb|FS954123.1|FS954123	17	336
scaffold10627	95.2381	gi|393742186|gb|FS943561.1|FS943561	1	502	527	664
C135921	95.2278	gi|393742003|gb|FS943378.1|FS943378	23	900
C100897	95.2247	gi|393393804|gb|JK478798.1|JK478798	1	339
C119659	95.2107	gi|393393422|gb|JK478416.1|JK478416	16	512
C117923	95.2096	gi|222372760|gb|GH733878.1|GH733878	25	501
scaffold12123	95.2055	gi|393741326|gb|FS946538.1|FS946538	1	541	543	696
C33227	95.1872	gi|295345393|gb|GW863559.1|GW863559	1	178
C86271	95.1724	gi|544637474|gb|JZ486103.1|JZ486103	1	276
scaffold16430	95.1724	gi|393750798|gb|FS956255.1|FS956255	1	348	350	553
scaffold1429	95.1493	gi|393753703|gb|FS957297.1|FS957297	39	564	566	804
scaffold5890	95.1311	gi|393753061|gb|FS956450.1|FS956450	40	928	942	1068
CL1282Contig1	95.1175	gi|544637424|gb|JZ486053.1|JZ486053	24	301	306	553
C70755	95.102	gi|170319595|gb|FE861375.1|FE861375	13	245
C124205	95.0931	gi|393756899|gb|FS956606.1|FS956606	30	591
C70069	95.082	gi|221071801|gb|GH623907.1|GH623907	13	244
C105493	95.0777	gi|393743528|gb|FS948475.1|FS948475	20	386
C116689	95.0617	gi|393746654|gb|FS949770.1|FS949770	1	462
CL10Contig1	95.0327	gi|212377631|gb|GE650218.1|GE650218	1	727
scaffold6986	95.0284	gi|393751310|gb|FS959159.1|FS959159	11	269	271	488	513	704
scaffold1686	95.0266	gi|393746115|gb|FS953032.1|FS953032	245	563	1	216
scaffold7846	95.0265	gi|393752344|gb|FS960193.1|FS960193	1	898
C58663	95.0226	gi|393745236|gb|FS949089.1|FS949089	1	210
C130201	95.0207	gi|393741954|gb|FS945645.1|FS945645	37	723
scaffold1723	95.0125	gi|393749651|gb|FS955673.1|FS955673	189	401	21	191
scaffold15342	94.9914	gi|393743846|gb|FS948793.1|FS948793	29	378	380	579
C133897	94.9881	gi|393738968|gb|FS945229.1|FS945229	1	796
scaffold17238	94.9349	gi|366893183|gb|HS393921.1|HS393921	35	412	414	691
C66331	94.9153	gi|340629079|gb|JK265033.1|JK265033	9	232
C113545	94.9002	gi|393745634|gb|FS952114.1|FS952114	1	428
scaffold17784	94.8895	gi|212378669|gb|GE651579.1|GE651579	17	703
scaffold3943	94.8718	gi|393740113|gb|FS944520.1|FS944520	191	611	18	188
scaffold14608	94.8684	gi|393739998|gb|FS944405.1|FS944405	347	752	31	345
C119913	94.8669	gi|51453198|gb|CV013984.1|CV013984	28	526
C74049	94.8617	gi|393754507|gb|FS958704.1|FS958704	6	245
C80807	94.8529	gi|393753356|gb|FS954999.1|FS954999	1	258
C122143	94.8122	gi|51452886|gb|CV013672.1|CV013672	2	531
scaffold12031	94.8092	gi|393745937|gb|FS952854.1|FS952854	31	651
C112723	94.8081	gi|393389046|gb|JK479538.1|JK479538	21	440
C95135	94.7853	gi|393749802|gb|FS955824.1|FS955824	10	318
C124287	94.7635	gi|544637342|gb|JZ485971.1|JZ485971	32	592
scaffold11506	94.7598	gi|340629165|gb|JK265119.1|JK265119	12	221	227	450
C130967	94.7581	gi|212380683|gb|GE652936.1|GE652936	1	705
C125253	94.7541	gi|393753490|gb|FS957084.1|FS957084	33	610
scaffold10129	94.7479	gi|393753212|gb|FS954855.1|FS954855	51	952
scaffold16407	94.7475	gi|393749639|gb|FS955661.1|FS955661	52	724	726	990
scaffold8781	94.7441	gi|393748757|gb|FS953944.1|FS953944	295	723	36	291
scaffold6754	94.7431	gi|393755970|gb|FS958243.1|FS958243	44	705	707	837
C134843	94.7368	gi|393749713|gb|FS955735.1|FS955735	3	830
C90049	94.7368	gi|393748910|gb|FS954095.1|FS954095	1	288
scaffold5220	94.7302	gi|393753346|gb|FS954989.1|FS954989	521	797	7	206	346	518	215	319
scaffold2447	94.7198	gi|393750644|gb|FS955107.1|FS955107	49	613	615	928
scaffold894	94.697	gi|212378892|gb|GE652376.1|GE652376	1	252	254	376
C123745	94.6918	gi|170319672|gb|FE861452.1|FE861452	22	574
C128283	94.6746	gi|547900682|gb|JZ494892.1|JZ494892	85	676	2	49
scaffold2009	94.6704	gi|393750730|gb|FS955193.1|FS955193	39	713
C122263	94.6524	gi|547900107|gb|JZ494808.1|JZ494808	31	561
scaffold6428	94.6399	gi|393741137|gb|FS946349.1|FS946349	124	597	1	91
C93149	94.6372	gi|393750020|gb|FS956042.1|FS956042	1	300
C130975	94.6237	gi|212378378|gb|GE651885.1|GE651885	41	744
scaffold10419	94.6121	gi|393392094|gb|JK477622.1|JK477622	1	254	280	464
scaffold3872	94.6099	gi|393754255|gb|FS960685.1|FS960685	39	705
scaffold17302	94.6053	gi|212379527|gb|GE650403.1|GE650403	1	399	483	760	440	481
scaffold17396	94.5892	gi|393739858|gb|FS944265.1|FS944265	351	998	54	349
C105731	94.5736	gi|222372476|gb|GH734017.1|GH734017	22	387
scaffold15109	94.5726	gi|393751844|gb|FS959693.1|FS959693	282	723	2	256
C126077	94.5687	gi|170319774|gb|FE861170.1|FE861170	72	626	1	37
C122793	94.5423	gi|212378724|gb|GE652291.1|GE652291	9	545
C122683	94.5326	gi|212379789|gb|GE652070.1|GE652070	19	554
scaffold16898	94.5266	gi|393392898|gb|JK475481.1|JK475481	39	420	422	676
C57437	94.5205	gi|393748804|gb|FS953991.1|FS953991	10	216
C109935	94.5107	gi|212379854|gb|GE651082.1|GE651082	1	396
C74971	94.5098	gi|340629130|gb|JK265084.1|JK265084	15	255
C120053	94.5076	gi|393738692|gb|FS944953.1|FS944953	30	528
scaffold9553	94.4934	gi|206583694|gb|GD254787.1|GD254787	25	312	314	454
scaffold7469	94.4622	gi|212379711|gb|GE651707.1|GE651707	1	716	734	904
scaffold4208	94.4573	gi|51453434|gb|CV014220.1|CV014220	24	248	250	433
C101595	94.4444	gi|366894239|gb|HS394732.1|HS394732	21	360
scaffold9069	94.4228	gi|393740171|gb|FS944578.1|FS944578	42	598	600	770
C116529	94.4215	gi|393752993|gb|FS955587.1|FS955587	1	457
C133361	94.3834	gi|170319572|gb|FE861352.1|FE861352	33	805
scaffold16158	94.382	gi|393741769|gb|FS945460.1|FS945460	1	633	631	840
scaffold3041	94.3717	gi|212379432|gb|GE650722.1|GE650722	10	730
C131679	94.3644	gi|215398991|gb|GH159042.1|GH159042	44	763
C21601	94.3262	gi|221758498|gb|GH709655.1|GH709655	5	137
scaffold3452	94.3239	gi|366883841|gb|HS398480.1|HS398480	17	468	470	582
C10701	94.3089	gi|212379436|gb|GE650726.1|GE650726	6	121
C127913	94.3028	gi|170319588|gb|FE861368.1|FE861368	3	631
scaffold10308	94.2857	gi|393749111|gb|FS954296.1|FS954296	1	266	459	630	268	423
C122139	94.2755	gi|393739628|gb|FS944035.1|FS944035	1	527
scaffold1800	94.2737	gi|393749503|gb|FS952543.1|FS952543	25	699
C131007	94.2282	gi|393754583|gb|FS958780.1|FS958780	14	715
C130929	94.2127	gi|212380956|gb|GE652761.1|GE652761	1	700
C130957	94.2127	gi|393750822|gb|FS956279.1|FS956279	1	700
scaffold4440	94.2105	gi|547900889|gb|JZ495099.1|JZ495099	44	528	530	760
C122777	94.1901	gi|393756203|gb|FS958478.1|FS958478	32	566
scaffold9739	94.1848	gi|393753080|gb|FS956469.1|FS956469	21	730	737	889	912	955
scaffold12923	94.1788	gi|393391740|gb|JK477268.1|JK477268	1	299	304	457
C118925	94.1406	gi|393745704|gb|FS952184.1|FS952184	1	482
C118817	94.1292	gi|393753124|gb|FS956513.1|FS956513	5	485
scaffold417	94.1281	gi|393748317|gb|FS953504.1|FS953504	78	846	332	1074	68	606	563	1122	65	390
C123451	94.1278	gi|393748782|gb|FS953969.1|FS953969	14	558
C117251	94.1176	gi|393392483|gb|JK478011.1|JK478011	1	464
C33017	94.1176	gi|327360769|gb|GW690955.1|GW690955	1	176
scaffold7545	94.1019	gi|393752832|gb|FS955426.1|FS955426	1	579	581	703
scaffold8325	94.0818	gi|206583627|gb|GD254720.1|GD254720	1	891	893	1082
C132577	94.0731	gi|170319781|gb|FE861177.1|FE861177	48	793
C132053	94.0722	gi|393740604|gb|FS945816.1|FS945816	46	775
C73589	94.0476	gi|393753721|gb|FS957315.1|FS957315	1	237
C127281	94.0184	gi|393749164|gb|FS954349.1|FS954349	9	428	457	649
C117893	94.012	gi|393389225|gb|JK475699.1|JK475699	1	471
scaffold16642	94.01	gi|212379793|gb|GE652074.1|GE652074	1	565
C111645	94.0092	gi|366894808|gb|HS397070.1|HS397070	56	404	1	56
scaffold2017	94.0054	gi|393390645|gb|JK477087.1|JK477087	21	256	259	367
scaffold5219	93.9884	gi|393753346|gb|FS954989.1|FS954989	241	852	7	206
scaffold16511	93.9877	gi|393748313|gb|FS953500.1|FS953500	332	813	107	330	8	67
scaffold6075	93.9821	gi|222372587|gb|GH733809.1|GH733809	1	329	331	529	531	644	682	773
C131043	93.9678	gi|212379355|gb|GE651029.1|GE651029	10	710
scaffold15686	93.9641	gi|393751509|gb|FS959358.1|FS959358	272	591	15	270
scaffold4221	93.9587	gi|393754204|gb|FS960634.1|FS960634	39	629
C120045	93.9394	gi|343702587|gb|JK341829.1|JK341829	1	496
C92299	93.9297	gi|366884290|gb|HS398762.1|HS398762	1	294
scaffold7708	93.9281	gi|212380844|gb|GE653009.1|GE653009	5	430	432	763
scaffold17144	93.9197	gi|212378809|gb|GE651962.1|GE651962	400	909	44	398
scaffold219	93.9112	gi|393753233|gb|FS954876.1|FS954876	60	969
scaffold15202	93.9093	gi|212381002|gb|GE652807.1|GE652807	328	670	7	326
scaffold3539	93.9093	gi|212379361|gb|GE651035.1|GE651035	1	462	464	664
scaffold5454	93.8976	gi|393749373|gb|FS952413.1|FS952413	266	505	28	264
scaffold15677	93.8806	gi|212379586|gb|GE652420.1|GE652420	90	654	1	64
C41843	93.8776	gi|183186677|gb|FF682715.1|FF682715	1	184
scaffold12186	93.8776	gi|224708707|gb|GO255023.1|GO255023	54	779	781	974
C115445	93.8429	gi|212380073|gb|GE651409.1|GE651409	1	442
C129093	93.804	gi|393750964|gb|FS956421.1|FS956421	1	651
scaffold13040	93.7947	gi|393753427|gb|FS955070.1|FS955070	1	446	617	836	485	604
C120289	93.7853	gi|393744263|gb|FS947053.1|FS947053	1	498
C127619	93.7785	gi|170319514|gb|FE861294.1|FE861294	2	619
C122343	93.7722	gi|313605217|gb|HS389854.1|HS389854	36	562
scaffold17318	93.7653	gi|393744559|gb|FS947349.1|FS947349	5	771
C125093	93.75	gi|212380572|gb|GE652572.1|GE652572	2	571
scaffold2411	93.7422	gi|393754034|gb|FS960464.1|FS960464	35	522	524	784
C85475	93.7282	gi|212379524|gb|GE650400.1|GE650400	1	269
scaffold13558	93.712	gi|544637374|gb|JZ486003.1|JZ486003	1	313	315	463
C132631	93.7028	gi|212378684|gb|GE651594.1|GE651594	29	772
scaffold838	93.6842	gi|393752113|gb|FS959962.1|FS959962	1	623
scaffold8324	93.6792	gi|206583627|gb|GD254720.1|GD254720	1	993
scaffold248	93.6047	gi|366892011|gb|HS393432.1|HS393432	1	405	407	484
C128115	93.6012	gi|327360822|gb|GW691008.1|GW691008	44	672
C72837	93.6	gi|393745573|gb|FS952053.1|FS952053	14	247
C136853	93.5884	gi|393752418|gb|FS960267.1|FS960267	1	905
C33137	93.5829	gi|393741330|gb|FS946542.1|FS946542	2	176
C125913	93.5795	gi|393739079|gb|FS945340.1|FS945340	17	552	574	620
C121269	93.578	gi|393742159|gb|FS943534.1|FS943534	36	545
scaffold1072	93.5528	gi|393752753|gb|FS955347.1|FS955347	1	682
CL354Contig1	93.5331	gi|393744766|gb|FS947556.1|FS947556	11	380	382	604
C123871	93.5154	gi|393750076|gb|FS954429.1|FS954429	1	351	390	526	526	586
scaffold15369	93.505	gi|170319540|gb|FE861320.1|FE861320	317	836	1	315
C127767	93.5045	gi|170319659|gb|FE861439.1|FE861439	44	662
C119655	93.4866	gi|393740125|gb|FS944532.1|FS944532	35	522
C122485	93.4397	gi|393754631|gb|FS958828.1|FS958828	1	527
scaffold13841	93.4397	gi|393754233|gb|FS960663.1|FS960663	32	308	315	431	430	564
scaffold10299	93.4379	gi|393389365|gb|JK475839.1|JK475839	209	656	1	207
scaffold7331	93.408	gi|212378065|gb|GE651182.1|GE651182	1	751
C121311	93.4066	gi|212378331|gb|GE651862.1|GE651862	4	513
C131451	93.4037	gi|212380952|gb|GE652757.1|GE652757	1	708
C99265	93.3718	gi|393744829|gb|FS947619.1|FS947619	4	327
C128337	93.353	gi|393740728|gb|FS945940.1|FS945940	45	676
C108407	93.3498	gi|327361123|gb|GW696855.1|GW696855	9	387
scaffold4345	93.3255	gi|212378595|gb|GE651313.1|GE651313	57	496	498	854
scaffold16424	93.2927	gi|393749885|gb|FS955907.1|FS955907	87	424	426	656	1	43
scaffold2462	93.2836	gi|393389849|gb|JK476291.1|JK476291	1	421	424	501
scaffold4960	93.2773	gi|393739028|gb|FS945289.1|FS945289	64	826	828	952
C50769	93.2692	gi|212380978|gb|GE652783.1|GE652783	63	208	4	51
C118213	93.2673	gi|51453419|gb|CV014205.1|CV014205	1	471
scaffold7309	93.2462	gi|393753046|gb|FS955640.1|FS955640	269	918	62	267
C123311	93.2409	gi|393749915|gb|FS955937.1|FS955937	1	538
C50285	93.2367	gi|544637463|gb|JZ486092.1|JZ486092	15	207
C20419	93.2331	gi|393393082|gb|JK478076.1|JK478076	5	108	82	128
scaffold3240	93.2236	gi|547900840|gb|JZ495050.1|JZ495050	49	889	912	1033
C129679	93.2203	gi|393741795|gb|FS945486.1|FS945486	49	708
scaffold13945	93.2149	gi|170319553|gb|FE861333.1|FE861333	1	442	444	578
scaffold1337	93.2106	gi|206583655|gb|GD254748.1|GD254748	42	851
C132197	93.2051	gi|212379612|gb|GE651677.1|GE651677	54	780
C124787	93.1894	gi|393753297|gb|FS954940.1|FS954940	42	602
C124825	93.1894	gi|170319816|gb|FE861212.1|FE861212	42	602
scaffold7625	93.1877	gi|170319722|gb|FE861502.1|FE861502	1	398	401	727
scaffold12967	93.1818	gi|393750026|gb|FS954379.1|FS954379	323	731	1	295	759	792
C77563	93.1559	gi|393743133|gb|FS948080.1|FS948080	19	263
C128137	93.1548	gi|393746206|gb|FS953123.1|FS953123	1	626
scaffold10596	93.1452	gi|393740080|gb|FS944487.1|FS944487	1	348	350	463
C20151	93.1298	gi|366893380|gb|HS394033.1|HS394033	71	131	1	61
scaffold655	93.1271	gi|289526363|gb|GO241344.1|GO241344	1	419	460	582
scaffold16403	93.1159	gi|393754403|gb|FS958600.1|FS958600	3	773
scaffold2825	93.0913	gi|393750027|gb|FS954380.1|FS954380	40	626	628	835
scaffold16796	93.0295	gi|259016538|gb|GT088016.1|GT088016	20	713
C54973	93.0233	gi|393753424|gb|FS955067.1|FS955067	1	200
C135781	93.0055	gi|393739746|gb|FS944153.1|FS944153	1	851
C105573	93.0052	gi|171355133|gb|FE942937.1|FE942937	1	359
C69779	93.0041	gi|366887483|gb|HS399801.1|HS399801	1	226
C130943	93.0013	gi|393741735|gb|FS946947.1|FS946947	19	674	709	743
scaffold7834	92.9988	gi|393745816|gb|FS952733.1|FS952733	6	635	691	857
C75655	92.9961	gi|393390962|gb|JK479761.1|JK479761	19	257
scaffold6074	92.9674	gi|222372587|gb|GH733809.1|GH733809	1	446	484	575
C100779	92.9577	gi|393389411|gb|JK475885.1|JK475885	23	352
scaffold1338	92.9577	gi|206583651|gb|GD254744.1|GD254744	42	620	622	966
scaffold1535	92.9426	gi|393745773|gb|FS952690.1|FS952690	215	491	641	814	1	180	494	639
C112221	92.9385	gi|393749092|gb|FS954277.1|FS954277	1	408
C30103	92.9348	gi|393390564|gb|JK477006.1|JK477006	62	184	1	48
C124379	92.9293	gi|393752584|gb|FS960433.1|FS960433	1	552
scaffold4350	92.9012	gi|393750228|gb|FS956173.1|FS956173	28	500	519	647
C52461	92.891	gi|393743486|gb|FS948433.1|FS948433	5	200
C135103	92.8894	gi|393751616|gb|FS959465.1|FS959465	1	823
C120499	92.8839	gi|393739990|gb|FS944397.1|FS944397	39	534
C123275	92.8819	gi|393741738|gb|FS946950.1|FS946950	12	509	540	576
scaffold8663	92.8571	gi|393751986|gb|FS959835.1|FS959835	105	547	549	756	1	51
C104207	92.8382	gi|547900749|gb|JZ494959.1|JZ494959	1	350
scaffold8916	92.8344	gi|393742418|gb|FS950820.1|FS950820	1	583
C130811	92.8281	gi|393753546|gb|FS957140.1|FS957140	20	705
CL13Contig1	92.8264	gi|393754043|gb|FS960473.1|FS960473	47	693
C132625	92.8212	gi|215399033|gb|GH159084.1|GH159084	5	741
scaffold14765	92.8187	gi|393754493|gb|FS958690.1|FS958690	2	518
C135179	92.8009	gi|393741987|gb|FS943362.1|FS943362	1	825
C50431	92.7885	gi|212379899|gb|GE651127.1|GE651127	16	208
C134001	92.7639	gi|393750891|gb|FS956348.1|FS956348	62	843
scaffold9609	92.7632	gi|366894404|gb|HS394897.1|HS394897	27	300	308	456
scaffold5256	92.7602	gi|393742815|gb|FS951217.1|FS951217	189	442	32	187
C81999	92.7536	gi|393751989|gb|FS959838.1|FS959838	21	276
C49219	92.7184	gi|390125071|gb|JK720984.1|JK720984	16	206
scaffold18379	92.6966	gi|366893051|gb|HS393875.1|HS393875	15	480	483	841
scaffold10616	92.6874	gi|215399044|gb|GH159095.1|GH159095	1	354	356	508
scaffold14360	92.6829	gi|393739696|gb|FS944103.1|FS944103	316	685	1	314
scaffold16018	92.6789	gi|393739010|gb|FS945271.1|FS945271	15	571
scaffold3538	92.6496	gi|212379361|gb|GE651035.1|GE651035	1	341	343	543
C126721	92.6448	gi|393751183|gb|FS959032.1|FS959032	24	615
scaffold4344	92.6357	gi|212378595|gb|GE651313.1|GE651313	57	416	418	774
C92103	92.6282	gi|171320319|gb|FE942103.1|FE942103	24	312
C125235	92.623	gi|393746451|gb|FS953368.1|FS953368	1	460	490	594
scaffold1593	92.6166	gi|547900076|gb|JZ494777.1|JZ494777	1	495	542	761
C129999	92.6081	gi|393748386|gb|FS953573.1|FS953573	25	688
scaffold4326	92.5926	gi|393740601|gb|FS945813.1|FS945813	1	315	317	501
C87977	92.5676	gi|393741134|gb|FS946346.1|FS946346	16	289
C112707	92.5508	gi|393741017|gb|FS946229.1|FS946229	1	251	281	439
C125529	92.5325	gi|393749556|gb|FS952596.1|FS952596	47	616
C54335	92.5234	gi|51453312|gb|CV014098.1|CV014098	10	207
C123179	92.5217	gi|393741603|gb|FS946815.1|FS946815	44	575
C112443	92.5	gi|393389417|gb|JK475891.1|JK475891	1	407
scaffold1336	92.4893	gi|206583651|gb|GD254744.1|GD254744	42	554	556	904
C137181	92.4873	gi|393748645|gb|FS953832.1|FS953832	51	961
C133051	92.4598	gi|212378398|gb|GE651893.1|GE651893	62	809
scaffold12841	92.4528	gi|393745189|gb|FS949042.1|FS949042	1	251	284	424
scaffold17915	92.4506	gi|393757082|gb|FS957986.1|FS957986	1	796
scaffold10810	92.4494	gi|393740064|gb|FS944471.1|FS944471	1	354	396	543
scaffold10617	92.4419	gi|215399044|gb|GH159095.1|GH159095	1	477
C113235	92.4276	gi|393740797|gb|FS946009.1|FS946009	1	415
scaffold7623	92.4198	gi|170319722|gb|FE861502.1|FE861502	1	400	402	635
C60531	92.4107	gi|393745191|gb|FS949044.1|FS949044	1	207
C124999	92.4092	gi|547900811|gb|JZ495021.1|JZ495021	1	560
C127563	92.4012	gi|547900762|gb|JZ494972.1|JZ494972	51	658
C118985	92.3977	gi|393741372|gb|FS946584.1|FS946584	37	510
scaffold13797	92.3977	gi|224708683|gb|GO254999.1|GO254999	59	848
scaffold9310	92.3875	gi|212380865|gb|GE653030.1|GE653030	33	833
C128451	92.3529	gi|212379641|gb|GE651683.1|GE651683	1	628
scaffold17385	92.3516	gi|393749670|gb|FS955692.1|FS955692	394	846	32	387
C40767	92.3077	gi|366896384|gb|HS395625.1|HS395625	1	180
C50365	92.3077	gi|393741330|gb|FS946542.1|FS946542	5	196
C65551	92.3077	gi|393746597|gb|FS949713.1|FS949713	19	234
scaffold9530	92.3077	gi|393744462|gb|FS947252.1|FS947252	204	949	73	202
C132175	92.2978	gi|393740464|gb|FS945676.1|FS945676	2	720
scaffold16262	92.2932	gi|393740120|gb|FS944527.1|FS944527	339	1001	19	337
C102019	92.2865	gi|393392897|gb|JK475480.1|JK475480	1	335
scaffold7310	92.2737	gi|393753046|gb|FS955640.1|FS955640	257	906	70	255
C136627	92.2513	gi|393741777|gb|FS945468.1|FS945468	17	897
C122605	92.2261	gi|212379714|gb|GE651710.1|GE651710	45	566
scaffold12071	92.2149	gi|393753332|gb|FS954975.1|FS954975	20	626	718	883	628	695
C132651	92.2013	gi|393746102|gb|FS953019.1|FS953019	1	733
C126559	92.1384	gi|393741333|gb|FS946545.1|FS946545	1	586
C115367	92.1277	gi|393740144|gb|FS944551.1|FS944551	2	434
C133151	92.1182	gi|393749844|gb|FS955866.1|FS955866	5	752
C130177	92.1053	gi|393752512|gb|FS960361.1|FS960361	58	722
C78349	92.0755	gi|393741003|gb|FS946215.1|FS946215	22	265
C54627	92.0561	gi|171355028|gb|FE942832.1|FE942832	11	207
scaffold11102	92.0195	gi|170319673|gb|FE861453.1|FE861453	293	614	130	288	8	91
scaffold14077	92.006	gi|343702931|gb|JK341528.1|JK341528	10	484	486	620
scaffold16666	91.9897	gi|393753086|gb|FS956475.1|FS956475	63	774
scaffold2480	91.9767	gi|366886919|gb|JK263436.1|JK263436	62	431	433	660	662	854
scaffold1073	91.9643	gi|393756410|gb|FS957762.1|FS957762	1	562	564	825
scaffold15603	91.9643	gi|343702910|gb|JK341507.1|JK341507	45	351	353	560
C91705	91.9614	gi|393743290|gb|FS948237.1|FS948237	23	308
scaffold18714	91.9408	gi|206583678|gb|GD254771.1|GD254771	1	653	655	1119
scaffold14033	91.9192	gi|393740918|gb|FS946130.1|FS946130	11	610	615	742
C116329	91.9087	gi|393748391|gb|FS953578.1|FS953578	40	482
C84761	91.9014	gi|393389151|gb|JK475625.1|JK475625	1	261
C94143	91.9003	gi|393750902|gb|FS956359.1|FS956359	1	175	202	321
C124901	91.8874	gi|170319674|gb|FE861454.1|FE861454	1	555
scaffold11166	91.8814	gi|212379495|gb|GE651630.1|GE651630	1	625	627	714
C42333	91.8782	gi|393739982|gb|FS944389.1|FS944389	13	193
scaffold5891	91.8782	gi|393753061|gb|FS956450.1|FS956450	71	975
scaffold657	91.858	gi|393745697|gb|FS952177.1|FS952177	171	463	22	168
CL52Contig2	91.8519	gi|393743920|gb|FS949266.1|FS949266	2	206	228	270	228	270
scaffold15181	91.8367	gi|393750935|gb|FS956392.1|FS956392	64	963
C130639	91.8367	gi|393756168|gb|FS958443.1|FS958443	109	735	37	84
CL79Contig1	91.8129	gi|393750425|gb|FS954579.1|FS954579	1	471
scaffold11564	91.8129	gi|547900775|gb|JZ494985.1|JZ494985	22	422	458	684
C140809	91.8006	gi|393745921|gb|FS952838.1|FS952838	187	953	415	1184	43	725
scaffold4325	91.7864	gi|393740601|gb|FS945813.1|FS945813	1	315	317	448
scaffold1952	91.7738	gi|393750076|gb|FS954429.1|FS954429	48	493	511	778
C135953	91.766	gi|393740983|gb|FS946195.1|FS946195	77	923
C121297	91.7582	gi|544636954|gb|JZ485583.1|JZ485583	43	485	486	543
C135831	91.7211	gi|393740394|gb|FS944801.1|FS944801	1	842
scaffold14178	91.7127	gi|393739929|gb|FS944336.1|FS944336	1	363	365	462	505	541
scaffold1335	91.6944	gi|393749477|gb|FS952517.1|FS952517	177	602	1	69	97	153
CL718Contig1	91.6883	gi|393753433|gb|FS955076.1|FS955076	65	770
C114057	91.6849	gi|51452995|gb|CV013781.1|CV013781	3	421
C136025	91.6847	gi|212380814|gb|GE652726.1|GE652726	34	882
scaffold14453	91.6779	gi|393748833|gb|FS954020.1|FS954020	2	464	563	679	503	561	702	745
C131419	91.6777	gi|393752233|gb|FS960082.1|FS960082	1	694
C94725	91.6667	gi|393739643|gb|FS944050.1|FS944050	1	297
scaffold8236	91.6551	gi|171355196|gb|FE943000.1|FE943000	291	624	122	289	8	95	651	719
scaffold8465	91.6488	gi|51452994|gb|CV013780.1|CV013780	1	235	237	429
C122277	91.637	gi|51453200|gb|CV013986.1|CV013986	48	562
C123765	91.6096	gi|393740779|gb|FS945991.1|FS945991	22	556
CL557Contig1	91.6071	gi|393750727|gb|FS955190.1|FS955190	1	513
scaffold167	91.6058	gi|393741616|gb|FS946828.1|FS946828	371	1017	13	369
scaffold12187	91.5984	gi|224708707|gb|GO255023.1|GO255023	54	794	798	950
scaffold10974	91.5966	gi|393752839|gb|FS955433.1|FS955433	41	476
scaffold4868	91.5948	gi|393741021|gb|FS946233.1|FS946233	1	325	416	464	327	377
C46409	91.5842	gi|393389311|gb|JK475785.1|JK475785	1	185
scaffold4330	91.5803	gi|212377994|gb|GE651159.1|GE651159	22	647	726	772	649	682
C36067	91.5789	gi|393744713|gb|FS947503.1|FS947503	17	190
C85037	91.5789	gi|212380878|gb|GE653043.1|GE653043	1	261
C130229	91.5746	gi|212378205|gb|GE651226.1|GE651226	1	663
C128827	91.5698	gi|170319940|gb|FE861624.1|FE861624	51	680
C107939	91.5633	gi|221071835|gb|GH623941.1|GH623941	5	373
scaffold18269	91.5354	gi|393745996|gb|FS952913.1|FS952913	54	515	517	984
scaffold15087	91.5305	gi|393750088|gb|FS954441.1|FS954441	25	387	419	671
scaffold6904	91.5152	gi|393748966|gb|FS954151.1|FS954151	32	322	324	485
scaffold15797	91.5094	gi|547900778|gb|JZ494988.1|JZ494988	1	873
scaffold12070	91.5	gi|393753332|gb|FS954975.1|FS954975	1	383	406	571
C121693	91.4855	gi|393741362|gb|FS946574.1|FS946574	48	552
C135517	91.4823	gi|393749567|gb|FS952607.1|FS952607	10	836
C132015	91.4729	gi|212379621|gb|GE652431.1|GE652431	30	737
C125811	91.4654	gi|212378702|gb|GE651612.1|GE651612	1	468	525	621
C116125	91.4405	gi|393751902|gb|FS959751.1|FS959751	42	479
C121521	91.439	gi|393753486|gb|FS957080.1|FS957080	33	534
C86919	91.4384	gi|393756081|gb|FS958354.1|FS958354	1	267
C135345	91.4254	gi|212378582|gb|GE651300.1|GE651300	43	863
C95035	91.3846	gi|212379797|gb|GE652078.1|GE652078	29	325
scaffold16270	91.3832	gi|547901117|gb|JZ495327.1|JZ495327	351	872	1	281
scaffold6184	91.3725	gi|393744499|gb|FS947289.1|FS947289	1	380	382	467
scaffold424	91.3649	gi|393748605|gb|FS953792.1|FS953792	258	718	62	256
C50403	91.3462	gi|393748602|gb|FS953789.1|FS953789	19	208
C64173	91.342	gi|393749142|gb|FS954327.1|FS954327	68	231	1	47
scaffold430	91.3417	gi|221048113|gb|GH618808.1|GH618808	112	848	653	1082	884	1280	617	1043	887	1277	923	1282
CL93Contig1	91.3357	gi|393391724|gb|JK477252.1|JK477252	86	277	1	61
scaffold2703	91.3313	gi|224708660|gb|GO254976.1|GO254976	517	969	83	514
C133345	91.3309	gi|393756009|gb|FS958282.1|FS958282	11	758
scaffold18299	91.33	gi|393752581|gb|FS960430.1|FS960430	36	536	540	965
scaffold14537	91.3284	gi|393756122|gb|FS958395.1|FS958395	40	355	364	542
C133317	91.3203	gi|393749833|gb|FS955855.1|FS955855	72	818
C85765	91.3194	gi|547900890|gb|JZ495100.1|JZ495100	24	286
C120987	91.3124	gi|51452925|gb|CV013711.1|CV013711	48	541
C128897	91.3043	gi|170319759|gb|FE861539.1|FE861539	3	632
C50099	91.3043	gi|393748887|gb|FS954072.1|FS954072	10	198
C123881	91.2969	gi|393748881|gb|FS954066.1|FS954066	1	535
C129753	91.2676	gi|393740994|gb|FS946206.1|FS946206	63	710
C132837	91.2609	gi|393741071|gb|FS946283.1|FS946283	1	731
scaffold984	91.2458	gi|547900886|gb|JZ495096.1|JZ495096	1	298	301	544
C134675	91.2442	gi|393748410|gb|FS953597.1|FS953597	13	804
scaffold7441	91.2333	gi|206583624|gb|GD254717.1|GD254717	199	615	1	197
C136875	91.2099	gi|393740985|gb|FS946197.1|FS946197	86	967
C72965	91.2	gi|347360306|gb|JK511178.1|JK511178	2	229
scaffold14668	91.1883	gi|393745990|gb|FS952907.1|FS952907	62	744
CL199Contig1	91.1859	gi|224708652|gb|GO254968.1|GO254968	55	623
C125331	91.1765	gi|393749424|gb|FS952464.1|FS952464	8	525	554	593
C125909	91.1717	gi|393750855|gb|FS956312.1|FS956312	1	568
scaffold2642	91.1717	gi|393745969|gb|FS952886.1|FS952886	198	623	1	125
C124107	91.1715	gi|212380782|gb|GE652694.1|GE652694	53	589
scaffold4608	91.1647	gi|393742015|gb|FS943390.1|FS943390	39	277	284	498
scaffold1418	91.1596	gi|547900834|gb|JZ495044.1|JZ495044	386	795	1	384
scaffold10405	91.1591	gi|393751712|gb|FS959561.1|FS959561	1	362	364	465
C97697	91.1504	gi|393753301|gb|FS954944.1|FS954944	81	339	1	50
CL254Contig1	91.129	gi|393753980|gb|FS957574.1|FS957574	1	452
scaffold1926	91.1249	gi|393739871|gb|FS944278.1|FS944278	13	625	627	896
scaffold2954	91.1205	gi|393751062|gb|FS958911.1|FS958911	42	260	262	473
C133401	91.1084	gi|393744833|gb|FS947623.1|FS947623	1	748
C66421	91.1017	gi|393749659|gb|FS955681.1|FS955681	22	236
scaffold3755	91.1012	gi|212381053|gb|GE652471.1|GE652471	1	706	708	820
scaffold9850	91.1012	gi|393738806|gb|FS945067.1|FS945067	249	899	80	247
C117335	91.0931	gi|222373301|gb|GH734686.1|GH734686	1	450
scaffold10084	91.0837	gi|393749270|gb|FS952310.1|FS952310	8	671
C126115	91.0686	gi|393745200|gb|FS949053.1|FS949053	57	627
C101255	91.0615	gi|393746070|gb|FS952987.1|FS952987	5	330
scaffold3884	91.049	gi|393751883|gb|FS959732.1|FS959732	268	652	1	266
C128413	91.0162	gi|547900744|gb|JZ494954.1|JZ494954	1	618
scaffold1663	90.9804	gi|393757041|gb|FS957945.1|FS957945	601	931	2	252	934	1135	312	481	484	598	1140	1230
C82605	90.9747	gi|366894819|gb|HS397081.1|HS397081	1	252
scaffold2953	90.9594	gi|393751062|gb|FS958911.1|FS958911	42	260	262	482	482	535
scaffold17862	90.9297	gi|327361114|gb|GW696846.1|GW696846	39	556	558	794	836	882
scaffold2398	90.9244	gi|544637189|gb|JZ485818.1|JZ485818	45	585
C6009	90.9091	gi|393740956|gb|FS946168.1|FS946168	1	110
scaffold15055	90.9091	gi|393752558|gb|FS960407.1|FS960407	80	869
C116515	90.9091	gi|171320312|gb|FE942096.1|FE942096	214	484	19	187
scaffold16159	90.9091	gi|393741769|gb|FS945460.1|FS945460	1	349	352	522
scaffold17582	90.9091	gi|393756858|gb|FS957011.1|FS957011	366	790	70	364
C120795	90.8922	gi|393392988|gb|JK475571.1|JK475571	40	528
scaffold6101	90.8578	gi|393756297|gb|FS957649.1|FS957649	192	878	73	190
scaffold17959	90.8413	gi|393755953|gb|FS958226.1|FS958226	55	525	527	908
C103337	90.8356	gi|393746272|gb|FS953189.1|FS953189	35	371
scaffold3042	90.8034	gi|212378730|gb|GE652297.1|GE652297	15	414	418	671	673	877
scaffold15379	90.7942	gi|393744718|gb|FS947508.1|FS947508	1	264	316	554
C87267	90.785	gi|547900899|gb|JZ495109.1|JZ495109	28	293
C117695	90.7631	gi|393752094|gb|FS959943.1|FS959943	208	498	1	161
scaffold6978	90.7609	gi|393745890|gb|FS952807.1|FS952807	1	835
C55863	90.7407	gi|393747675|gb|FS947780.1|FS947780	21	216
C48301	90.7317	gi|221071001|gb|GH623409.1|GH623409	20	205
C118481	90.7298	gi|149930698|gb|BJ999440.1|BJ999440	10	469
C135287	90.7263	gi|212379407|gb|GE650697.1|GE650697	28	839
scaffold8849	90.7233	gi|393744383|gb|FS947173.1|FS947173	12	356	472	636	374	440
C86645	90.7216	gi|393756486|gb|FS957838.1|FS957838	28	291
scaffold18105	90.7193	gi|547901180|gb|JZ495391.1|JZ495391	1	478	480	783
scaffold11101	90.7057	gi|170319673|gb|FE861453.1|FE861453	260	581	129	258	18	92
scaffold1816	90.6955	gi|224708734|gb|GO255050.1|GO255050	16	896	914	997
C133857	90.681	gi|212379367|gb|GE651041.1|GE651041	1	759
C91925	90.6752	gi|393754443|gb|FS958640.1|FS958640	30	311
scaffold7453	90.6569	gi|393756433|gb|FS957785.1|FS957785	1	621
scaffold17643	90.6542	gi|547901094|gb|JZ495304.1|JZ495304	386	742	63	384
C105469	90.6494	gi|212378486|gb|GE650628.1|GE650628	37	385
C111947	90.5963	gi|366893878|gb|HS394417.1|HS394417	2	357	398	436
CL998Contig1	90.5933	gi|212380117|gb|GE652098.1|GE652098	453	689	216	451	62	214
C114099	90.5908	gi|393742398|gb|FS950800.1|FS950800	1	414
C112993	90.583	gi|393748591|gb|FS953778.1|FS953778	20	423
C131987	90.5685	gi|393746289|gb|FS953206.1|FS953206	41	741
scaffold16429	90.5624	gi|393741040|gb|FS946252.1|FS946252	92	817	819	1042
scaffold3754	90.5437	gi|212381053|gb|GE652471.1|GE652471	1	706	708	767
scaffold1334	90.538	gi|393749477|gb|FS952517.1|FS952517	322	539	177	320	1	69	97	153
CL1052Contig1	90.5345	gi|393753226|gb|FS954869.1|FS954869	307	854	41	305
C35753	90.5263	gi|393751473|gb|FS959322.1|FS959322	10	181	10	184
scaffold6249	90.5172	gi|393753050|gb|FS955644.1|FS955644	40	879
scaffold16539	90.5	gi|393749607|gb|FS952647.1|FS952647	47	589
C132781	90.4881	gi|212377718|gb|GE650305.1|GE650305	16	738
C133329	90.4645	gi|393740714|gb|FS945926.1|FS945926	8	747
C114481	90.4555	gi|393756390|gb|FS957742.1|FS957742	1	417
CL1260Contig1	90.4153	gi|170319711|gb|FE861491.1|FE861491	30	672	674	879
scaffold14814	90.3904	gi|393741390|gb|FS946602.1|FS946602	90	992
scaffold3764	90.3827	gi|393745907|gb|FS952824.1|FS952824	301	966	45	299
scaffold2702	90.3643	gi|224708660|gb|GO254976.1|GO254976	83	851
scaffold17595	90.3546	gi|212378496|gb|GE650638.1|GE650638	369	705	68	367
scaffold15623	90.3498	gi|393740836|gb|FS946048.1|FS946048	42	621	623	791
C108141	90.3465	gi|206583668|gb|GD254761.1|GD254761	35	399
C88945	90.301	gi|366892257|gb|HS393502.1|HS393502	5	274
C121287	90.293	gi|212381066|gb|GE652484.1|GE652484	1	493
C82941	90.2878	gi|393738825|gb|FS945086.1|FS945086	28	278
C107727	90.2743	gi|393746924|gb|FS950040.1|FS950040	40	401
scaffold12991	90.2718	gi|212379421|gb|GE650711.1|GE650711	69	699
C124407	90.2521	gi|393752852|gb|FS955446.1|FS955446	1	537
C48751	90.2439	gi|393748510|gb|FS953697.1|FS953697	21	205
C123785	90.2397	gi|393753485|gb|FS957079.1|FS957079	58	584
scaffold10653	90.239	gi|183186674|gb|FF682712.1|FF682712	1	279	294	467
scaffold17569	90.2338	gi|212378835|gb|GE652343.1|GE652343	68	723
C126953	90.2326	gi|393741801|gb|FS945492.1|FS945492	55	636
C82203	90.2174	gi|393745876|gb|FS952793.1|FS952793	11	259
C132593	90.1763	gi|393744235|gb|FS947025.1|FS947025	76	791
scaffold14747	90.1701	gi|393750094|gb|FS954447.1|FS954447	328	1035	81	326
scaffold3363	90.1376	gi|393745828|gb|FS952745.1|FS952745	40	749	755	830
scaffold17369	90.1299	gi|393753392|gb|FS955035.1|FS955035	381	770	70	373
C121395	90.128	gi|393738779|gb|FS945040.1|FS945040	16	508
C98817	90.1163	gi|393746901|gb|FS950017.1|FS950017	35	344
scaffold16607	90.1088	gi|393752994|gb|FS955588.1|FS955588	1	730	749	929
scaffold17536	90.0969	gi|393752735|gb|FS955329.1|FS955329	17	634	636	854
scaffold17449	90.0817	gi|393746248|gb|FS953165.1|FS953165	69	569	571	841
scaffold6245	90.0716	gi|544637690|gb|JZ486319.1|JZ486319	21	831	833	901
scaffold18042	90.0645	gi|393739736|gb|FS944143.1|FS944143	62	759
C45887	90.0498	gi|366883004|gb|HS398326.1|HS398326	5	185
C128025	90	gi|393741893|gb|FS945584.1|FS945584	24	626
scaffold8850	90	gi|393744383|gb|FS947173.1|FS947173	12	356	398	572
scaffold2481	90	gi|366886919|gb|JK263436.1|JK263436	62	500	502	674
scaffold8492	89.9789	gi|393744691|gb|FS947481.1|FS947481	368	948	95	366
scaffold9070	89.9767	gi|393740171|gb|FS944578.1|FS944578	42	289	291	428
scaffold16717	89.9662	gi|212379408|gb|GE650698.1|GE650698	150	642	644	855	23	115
C107363	89.9497	gi|547900116|gb|JZ494817.1|JZ494817	1	358
scaffold14769	89.9399	gi|393742602|gb|FS951004.1|FS951004	59	415	417	658
scaffold17924	89.9396	gi|393753169|gb|FS956558.1|FS956558	44	661	663	938
scaffold168	89.9204	gi|393740551|gb|FS945763.1|FS945763	1	369	510	680	371	508
scaffold13738	89.9198	gi|393750800|gb|FS956257.1|FS956257	257	873	88	255
scaffold3900	89.8955	gi|366882338|gb|HS397660.1|HS397660	52	608	611	827
scaffold4976	89.8901	gi|393389536|gb|JK476010.1|JK476010	1	315	317	410
C106847	89.8734	gi|212380668|gb|GE652921.1|GE652921	84	388	1	50
scaffold229	89.8711	gi|393390055|gb|JK476497.1|JK476497	55	432	434	543
C62053	89.8678	gi|393747119|gb|FS950235.1|FS950235	19	222
scaffold3318	89.8582	gi|393751222|gb|FS959071.1|FS959071	349	860	36	347
C114579	89.8488	gi|393748683|gb|FS953870.1|FS953870	1	416
scaffold866	89.8323	gi|393750305|gb|FS954459.1|FS954459	78	637	640	936
scaffold811	89.8271	gi|393750672|gb|FS955135.1|FS955135	237	951	68	235
C114569	89.8268	gi|393738641|gb|FS944902.1|FS944902	48	462
scaffold17398	89.8007	gi|393744205|gb|FS946995.1|FS946995	300	568	1	252	570	814
C103525	89.7849	gi|393755928|gb|FS958201.1|FS958201	2	335
scaffold9350	89.781	gi|393742174|gb|FS943549.1|FS943549	84	681	683	822
scaffold8664	89.7799	gi|393750383|gb|FS954537.1|FS954537	291	636	174	289	1	109
scaffold15180	89.7482	gi|393749186|gb|FS954371.1|FS954371	1	332	334	500
C65393	89.7436	gi|222372632|gb|GH733854.1|GH733854	25	234
C81339	89.7436	gi|393740716|gb|FS945928.1|FS945928	3	247
C134133	89.7406	gi|393741585|gb|FS946797.1|FS946797	1	761
scaffold11524	89.738	gi|393746210|gb|FS953127.1|FS953127	128	635	637	916	66	99
scaffold1388	89.738	gi|393751969|gb|FS959818.1|FS959818	213	458	108	211	1	61
scaffold11879	89.7347	gi|393752879|gb|FS955473.1|FS955473	295	867	89	293
scaffold9860	89.7331	gi|393752052|gb|FS959901.1|FS959901	1	242	296	485
scaffold12518	89.7216	gi|393392259|gb|JK477787.1|JK477787	1	235	266	449
C110961	89.7196	gi|393746810|gb|FS949926.1|FS949926	1	384
C84049	89.7163	gi|393390048|gb|JK476490.1|JK476490	109	282	1	79
C128875	89.6952	gi|393741963|gb|FS943338.1|FS943338	9	626
scaffold3036	89.6825	gi|206583624|gb|GD254717.1|GD254717	251	875	880	1221	59	176	195	239
scaffold9740	89.6752	gi|393753080|gb|FS956469.1|FS956469	21	596	636	788	811	854
C120359	89.6617	gi|393748404|gb|FS953591.1|FS953591	50	526
C124157	89.661	gi|393754362|gb|FS958559.1|FS958559	1	529
scaffold1372	89.6599	gi|393739629|gb|FS944036.1|FS944036	395	731	72	393
scaffold17633	89.6594	gi|544637300|gb|JZ485929.1|JZ485929	480	822	24	275	322	463
C131325	89.6552	gi|393389515|gb|JK475989.1|JK475989	63	738
scaffold14504	89.6321	gi|393745929|gb|FS952846.1|FS952846	1	413	415	537
C99377	89.6254	gi|393752562|gb|FS960411.1|FS960411	34	344
C110327	89.5735	gi|393752887|gb|FS955481.1|FS955481	45	422
C123207	89.5652	gi|366889259|gb|HS391579.1|HS391579	61	575
scaffold5881	89.5642	gi|393752884|gb|FS955478.1|FS955478	81	743	755	872
scaffold5966	89.5616	gi|224708694|gb|GO255010.1|GO255010	1	292	343	479
scaffold7470	89.5317	gi|212379711|gb|GE651707.1|GE651707	1	592	634	691
C88039	89.527	gi|212378657|gb|GE651567.1|GE651567	6	270
scaffold11899	89.5052	gi|393740888|gb|FS946100.1|FS946100	4	449	460	610
scaffold3749	89.4915	gi|212378516|gb|GE650658.1|GE650658	254	793	1	252
scaffold17623	89.4813	gi|393746344|gb|FS953261.1|FS953261	95	383	385	529	559	693	25	73
scaffold17558	89.4592	gi|393754495|gb|FS958692.1|FS958692	98	770	772	1074
CL547Contig1	89.4472	gi|212378912|gb|GE650966.1|GE650966	103	992
C126469	89.4322	gi|393739617|gb|FS944024.1|FS944024	1	567
C134493	89.4309	gi|393754251|gb|FS960681.1|FS960681	456	861	44	406
scaffold11588	89.4231	gi|393748900|gb|FS954085.1|FS954085	257	832	144	255	63	118
C35569	89.418	gi|393392498|gb|JK478026.1|JK478026	1	169
C23111	89.404	gi|547900710|gb|JZ494920.1|JZ494920	1	135
scaffold15687	89.3764	gi|393741140|gb|FS946352.1|FS946352	12	543	547	788
C130945	89.3674	gi|393391829|gb|JK477357.1|JK477357	67	730
CL496Contig1	89.3668	gi|313605093|gb|HS389730.1|HS389730	1	390	616	763	392	601
scaffold16609	89.3665	gi|212378924|gb|GE650978.1|GE650978	391	815	26	393
C127591	89.3617	gi|393741978|gb|FS943353.1|FS943353	2	589
scaffold2636	89.3548	gi|393742819|gb|FS951221.1|FS951221	1	419	421	555
scaffold6313	89.3509	gi|224708678|gb|GO254994.1|GO254994	1	814	854	920
scaffold3294	89.3281	gi|393746348|gb|FS953265.1|FS953265	446	929	25	444
C65599	89.3162	gi|366882911|gb|HS398233.1|HS398233	1	209
C130127	89.3056	gi|212378150|gb|GE651495.1|GE651495	275	708	1	209
scaffold10112	89.2934	gi|393389866|gb|JK476308.1|JK476308	1	320	325	421
scaffold6261	89.2925	gi|393753179|gb|FS956568.1|FS956568	1	338	395	523
C121641	89.2922	gi|393388374|gb|JK478866.1|JK478866	30	521
C32289	89.2473	gi|171355160|gb|FE942964.1|FE942964	1	166
C130285	89.2414	gi|393756498|gb|FS956651.1|FS956651	106	717	7	41
C132773	89.2365	gi|393746168|gb|FS953085.1|FS953085	87	799
C96799	89.2216	gi|393752451|gb|FS960300.1|FS960300	30	327
C108607	89.2157	gi|393741663|gb|FS946875.1|FS946875	1	364
C122559	89.2035	gi|393754010|gb|FS960440.1|FS960440	62	565
scaffold6595	89.2019	gi|64075718|gb|DN976174.1|DN976174	9	281	286	392
C31367	89.1892	gi|393742280|gb|FS950682.1|FS950682	1	165
C122441	89.1844	gi|393739556|gb|FS943963.1|FS943963	1	503
C64037	89.1775	gi|393749367|gb|FS952407.1|FS952407	1	206
scaffold10011	89.1747	gi|393749594|gb|FS952634.1|FS952634	31	668	790	889	695	788
C125685	89.1586	gi|393741835|gb|FS945526.1|FS945526	32	582
scaffold4897	89.1481	gi|170319559|gb|FE861339.1|FE861339	93	851	863	982
C120495	89.1386	gi|212378922|gb|GE650976.1|GE650976	34	509
scaffold3035	89.1267	gi|206583624|gb|GD254717.1|GD254717	251	935	937	1129	59	176	195	239
C134797	89.1055	gi|393753144|gb|FS956533.1|FS956533	45	821
scaffold16641	89.0866	gi|393751345|gb|FS959194.1|FS959194	344	796	46	346
C114197	89.083	gi|547901083|gb|JZ495293.1|JZ495293	51	458
scaffold11523	89.0825	gi|393746210|gb|FS953127.1|FS953127	128	616	618	861	66	99
scaffold1389	89.0805	gi|393751969|gb|FS959818.1|FS959818	277	522	4	146	177	252
scaffold865	89.0553	gi|393750305|gb|FS954459.1|FS954459	78	850
C138125	89.049	gi|393739669|gb|FS944076.1|FS944076	115	1041
C23641	89.0323	gi|393749669|gb|FS955691.1|FS955691	1	138
C118719	89.0196	gi|393740502|gb|FS945714.1|FS945714	57	510
C51009	88.9952	gi|393748602|gb|FS953789.1|FS953789	1	186
C93353	88.9937	gi|393390453|gb|JK476895.1|JK476895	36	318
scaffold14502	88.9892	gi|544637403|gb|JZ486032.1|JZ486032	58	281	286	554
C118509	88.9764	gi|343703019|gb|JK341616.1|JK341616	57	508
scaffold12921	88.972	gi|393752236|gb|FS960085.1|FS960085	101	897	899	1013	42	81
C134971	88.9647	gi|393751873|gb|FS959722.1|FS959722	1	782
C131547	88.9474	gi|393754289|gb|FS960719.1|FS960719	85	760
scaffold15246	88.9456	gi|51453993|gb|CV014779.1|CV014779	288	588	65	286
C112545	88.914	gi|212378694|gb|GE651604.1|GE651604	35	427
scaffold17791	88.8958	gi|206583665|gb|GD254758.1|GD254758	491	1294	78	424	1296	1536	1572	1612
C35257	88.8889	gi|393741816|gb|FS945507.1|FS945507	12	179
C35363	88.8889	gi|340629105|gb|JK265059.1|JK265059	22	189
C96685	88.8889	gi|393392294|gb|JK477822.1|JK477822	38	333
scaffold11390	88.8587	gi|393745071|gb|FS948923.1|FS948923	245	736	52	213
C92541	88.8535	gi|51453312|gb|CV014098.1|CV014098	5	283
scaffold16963	88.8071	gi|393390349|gb|JK476791.1|JK476791	76	421	423	679
scaffold13623	88.8069	gi|212377772|gb|GE650359.1|GE650359	21	742
scaffold15267	88.8016	gi|212378803|gb|GE651956.1|GE651956	1	310	312	413	473	509
C136427	88.7949	gi|393756461|gb|FS957813.1|FS957813	43	882
scaffold3317	88.7942	gi|393751222|gb|FS959071.1|FS959071	36	764
scaffold5918	88.7863	gi|222457673|gb|GH738568.1|GH738568	197	385	7	195	456	623	632	758
CL1267Contig1	88.7805	gi|393746354|gb|FS953271.1|FS953271	1	601	663	789
C99371	88.7608	gi|393746357|gb|FS953274.1|FS953274	40	347
scaffold2865	88.7302	gi|282162139|gb|GT969280.1|GT969280	5	435	437	564
C107505	88.7218	gi|393751841|gb|FS959690.1|FS959690	46	399
scaffold7541	88.6957	gi|393749525|gb|FS952565.1|FS952565	10	762	780	944
C125255	88.6885	gi|212380610|gb|GE652610.1|GE652610	265	608	1	197
scaffold13600	88.6762	gi|393392418|gb|JK477946.1|JK477946	11	392	454	627
scaffold15245	88.6364	gi|51453258|gb|CV014044.1|CV014044	65	610
scaffold16673	88.6218	gi|393740685|gb|FS945897.1|FS945897	63	615
scaffold2010	88.6142	gi|393750730|gb|FS955193.1|FS955193	39	378	756	1060	380	754	1062	1224
scaffold11589	88.585	gi|393748900|gb|FS954085.1|FS954085	97	841
C123391	88.5813	gi|393744592|gb|FS947382.1|FS947382	5	516
scaffold14183	88.5505	gi|393751665|gb|FS959514.1|FS959514	34	760
scaffold7566	88.5417	gi|51452947|gb|CV013733.1|CV013733	56	480
scaffold6995	88.5167	gi|327360831|gb|GW691017.1|GW691017	22	229	493	621	257	370	388	491
scaffold1662	88.4937	gi|393757041|gb|FS957945.1|FS957945	460	817	2	252	312	457	821	911
C128009	88.4903	gi|393749035|gb|FS954220.1|FS954220	6	597
C129129	88.4892	gi|393749255|gb|FS952295.1|FS952295	1	615
C89849	88.4488	gi|393738651|gb|FS944912.1|FS944912	1	268
C127165	88.4438	gi|393749143|gb|FS954328.1|FS954328	1	574
scaffold1271	88.4259	gi|393751190|gb|FS959039.1|FS959039	71	1025
C125407	88.4176	gi|393748812|gb|FS953999.1|FS953999	1	542
C128543	88.4164	gi|170319898|gb|FE861582.1|FE861582	25	538	591	679
scaffold9147	88.4154	gi|366893611|gb|HS394178.1|HS394178	249	751	87	247
C123353	88.4083	gi|327360503|gb|GW690689.1|GW690689	81	521	11	96
C131467	88.3905	gi|393749040|gb|FS954225.1|FS954225	1	670
C127363	88.3792	gi|393750120|gb|FS956065.1|FS956065	77	654
C135463	88.3592	gi|393744511|gb|FS947301.1|FS947301	45	841
scaffold12604	88.3516	gi|393748072|gb|FS951631.1|FS951631	2	294	292	403
scaffold4152	88.3289	gi|393742037|gb|FS943412.1|FS943412	5	728	730	1004
C120303	88.3239	gi|393739142|gb|FS945403.1|FS945403	2	470
C129401	88.3191	gi|212378499|gb|GE650641.1|GE650641	1	531	579	667
C135745	88.306	gi|224708700|gb|GO255016.1|GO255016	32	839
C132125	88.3033	gi|212378855|gb|GE651986.1|GE651986	61	747
C134787	88.3028	gi|393740530|gb|FS945742.1|FS945742	19	788
scaffold6662	88.2927	gi|212380315|gb|GE650487.1|GE650487	112	826	828	1017
scaffold17975	88.2767	gi|393742031|gb|FS943406.1|FS943406	82	834
C122955	88.2662	gi|393749940|gb|FS955962.1|FS955962	1	504
C133519	88.2282	gi|393752186|gb|FS960035.1|FS960035	1	727
scaffold662	88.2241	gi|393739140|gb|FS945401.1|FS945401	97	779	781	1026
C116537	88.2231	gi|393749949|gb|FS955971.1|FS955971	3	429
C62937	88.2096	gi|547900800|gb|JZ495010.1|JZ495010	28	229
scaffold5167	88.2	gi|393738775|gb|FS945036.1|FS945036	4	885
scaffold8274	88.1752	gi|393747435|gb|FS950551.1|FS950551	236	615	11	234
scaffold12124	88.1679	gi|206583703|gb|GD254699.1|GD254699	313	756	63	311
scaffold8651	88.164	gi|212380301|gb|GE650473.1|GE650473	208	1017	64	199
scaffold2100	88.1474	gi|393754625|gb|FS958822.1|FS958822	2	495	497	887
C39441	88.1443	gi|393738937|gb|FS945198.1|FS945198	1	171
C87633	88.1356	gi|170319815|gb|FE861211.1|FE861211	36	295
scaffold16527	88.1068	gi|393753214|gb|FS954857.1|FS954857	99	824
C73471	88.0952	gi|393741335|gb|FS946547.1|FS946547	31	252
scaffold15244	88.0952	gi|366895050|gb|HS397312.1|HS397312	7	260	287	476
scaffold8726	88.0952	gi|393753513|gb|FS957107.1|FS957107	29	295	328	504
scaffold17619	88.0927	gi|212377620|gb|GE650207.1|GE650207	1	648	650	837
scaffold8111	88.0916	gi|215398985|gb|GH159036.1|GH159036	77	519	522	655
scaffold9148	88.0822	gi|366893611|gb|HS394178.1|HS394178	228	730	87	226
scaffold6177	88.0795	gi|393741816|gb|FS945507.1|FS945507	1	323	325	400
scaffold1009	88.0702	gi|393749348|gb|FS952388.1|FS952388	102	554	556	855
C114337	88.0435	gi|393741744|gb|FS945435.1|FS945435	56	460
CL810Contig1	88.0282	gi|393750267|gb|FS956212.1|FS956212	1	506	508	751
C135627	88.022	gi|393750220|gb|FS956165.1|FS956165	72	872
C103933	88	gi|393745494|gb|FS951974.1|FS951974	46	375
C119851	88	gi|393753961|gb|FS957555.1|FS957555	17	478
C133545	88	gi|393756777|gb|FS956930.1|FS956930	88	591	615	786	1	46
scaffold14463	87.9722	gi|393752393|gb|FS960242.1|FS960242	93	762	764	978
C78761	87.9699	gi|393389505|gb|JK475979.1|JK475979	1	234
C132723	87.9548	gi|393750480|gb|FS954634.1|FS954634	53	719	1	34
scaffold663	87.9508	gi|393739140|gb|FS945401.1|FS945401	97	779	803	1016	1018	1193
scaffold12585	87.931	gi|547900098|gb|JZ494799.1|JZ494799	1	459
scaffold3272	87.9291	gi|393751101|gb|FS958950.1|FS958950	1	645	647	795
scaffold15688	87.9268	gi|393741140|gb|FS946352.1|FS946352	12	588	590	733
C133113	87.9162	gi|212380296|gb|GE650468.1|GE650468	66	778
C135641	87.9121	gi|393745764|gb|FS952681.1|FS952681	73	872
C134887	87.8995	gi|393751295|gb|FS959144.1|FS959144	107	876
C124437	87.8992	gi|393738815|gb|FS945076.1|FS945076	73	595
C94395	87.8882	gi|393745280|gb|FS951760.1|FS951760	1	283
C134853	87.8857	gi|393745916|gb|FS952833.1|FS952833	93	861
C117421	87.8788	gi|366882982|gb|HS398304.1|HS398304	61	495
scaffold11282	87.8694	gi|212378798|gb|GE652329.1|GE652329	260	567	1	257
C127649	87.8604	gi|393752865|gb|FS955459.1|FS955459	57	635
scaffold8061	87.8553	gi|393752357|gb|FS960206.1|FS960206	1	226	274	387
C34773	87.8307	gi|393746142|gb|FS953059.1|FS953059	24	189
C35523	87.8307	gi|393753083|gb|FS956472.1|FS956472	1	166
C120491	87.8277	gi|393740802|gb|FS946014.1|FS946014	1	469
scaffold2494	87.7852	gi|393739496|gb|FS943903.1|FS943903	41	516	518	695
C41803	87.7551	gi|206583629|gb|GD254722.1|GD254722	1	172
CL160Contig1	87.7551	gi|393747717|gb|FS947822.1|FS947822	31	291	293	461
C91423	87.7419	gi|366894832|gb|HS397094.1|HS397094	2	273
C93219	87.6972	gi|393752254|gb|FS960103.1|FS960103	1	278
scaffold12427	87.6969	gi|393752826|gb|FS955420.1|FS955420	47	831	834	939
scaffold14233	87.6947	gi|393391934|gb|JK477462.1|JK477462	63	340	342	563	1	72
C135067	87.6697	gi|212378220|gb|GE651517.1|GE651517	81	855
scaffold12706	87.6667	gi|393753928|gb|FS957522.1|FS957522	1	435	440	530
C137355	87.6258	gi|393749603|gb|FS952643.1|FS952643	111	981
C109103	87.6214	gi|343703045|gb|JK341642.1|JK341642	52	412
scaffold12860	87.6106	gi|212378700|gb|GE651610.1|GE651610	25	717
C106925	87.5949	gi|393753277|gb|FS954920.1|FS954920	1	346
C78627	87.594	gi|393742852|gb|FS951254.1|FS951254	1	176	206	262
scaffold7167	87.5472	gi|393745802|gb|FS952719.1|FS952719	331	1037	108	328
scaffold13521	87.5433	gi|393745851|gb|FS952768.1|FS952768	130	406	412	560	1	80
C29997	87.5	gi|343703018|gb|JK341615.1|JK341615	17	177
C83327	87.5	gi|212378840|gb|GE652348.1|GE652348	1	245
scaffold11690	87.5	gi|393740423|gb|FS944830.1|FS944830	246	533	536	688	39	199
scaffold15923	87.5	gi|393738696|gb|FS944957.1|FS944957	1	328	330	505
scaffold15583	87.4809	gi|170319964|gb|FE861148.1|FE861148	80	448	450	652
scaffold13808	87.4804	gi|393753559|gb|FS957153.1|FS957153	37	595
C119439	87.4759	gi|544637185|gb|JZ485814.1|JZ485814	22	475
scaffold260	87.463	gi|393738758|gb|FS945019.1|FS945019	120	1005
C131181	87.4499	gi|212379900|gb|GE651128.1|GE651128	2	656
C24153	87.4214	gi|393744741|gb|FS947531.1|FS947531	21	159
C136081	87.4194	gi|170319582|gb|FE861362.1|FE861362	44	856
scaffold17395	87.405	gi|393749469|gb|FS952509.1|FS952509	33	837
C74381	87.4016	gi|544637104|gb|JZ485733.1|JZ485733	33	254
C125285	87.3977	gi|393753667|gb|FS957261.1|FS957261	1	363	429	599
C134341	87.3832	gi|212380134|gb|GE651733.1|GE651733	67	814
scaffold7092	87.3805	gi|393749034|gb|FS954219.1|FS954219	250	523	1	100	166	248
C119065	87.3786	gi|393753274|gb|FS954917.1|FS954917	13	420	442	483
C43477	87.3737	gi|212378215|gb|GE651512.1|GE651512	26	198
scaffold13294	87.3706	gi|393756971|gb|FS957875.1|FS957875	45	314	316	467
scaffold2844	87.3272	gi|393754516|gb|FS958713.1|FS958713	1	370	443	744	778	863
C131957	87.3221	gi|212380220|gb|GE652153.1|GE652153	1	675
C131435	87.3184	gi|393746084|gb|FS953001.1|FS953001	1	584	646	722
C106809	87.3096	gi|212379865|gb|GE651093.1|GE651093	20	363
C122137	87.2987	gi|393753377|gb|FS955020.1|FS955020	160	556	4	94
scaffold15024	87.2917	gi|393740030|gb|FS944437.1|FS944437	341	789	5	339	861	914
CL288Contig1	87.2892	gi|393739496|gb|FS943903.1|FS943903	99	771
C62609	87.2807	gi|393751514|gb|FS959363.1|FS959363	30	228
scaffold2167	87.2763	gi|393740146|gb|FS944553.1|FS944553	116	993
scaffold6613	87.269	gi|212379618|gb|GE652428.1|GE652428	72	921
C88495	87.2483	gi|393742639|gb|FS951041.1|FS951041	1	165	204	298
scaffold15211	87.2449	gi|222372546|gb|GH733768.1|GH733768	1	312	314	514
scaffold1137	87.2294	gi|393753358|gb|FS955001.1|FS955001	1	727	742	820
scaffold2323	87.2054	gi|224708669|gb|GO254985.1|GO254985	291	544	73	289	1	47
scaffold3773	87.1831	gi|393740583|gb|FS945795.1|FS945795	4	461	463	623
scaffold4747	87.1795	gi|224708651|gb|GO254967.1|GO254967	1	431	433	545
scaffold4953	87.1728	gi|393750695|gb|FS955158.1|FS955158	1	565	623	723
C127699	87.1407	gi|544637270|gb|JZ485899.1|JZ485899	181	661	21	115
C135107	87.1332	gi|393748538|gb|FS953725.1|FS953725	10	781
scaffold13748	87.1098	gi|544637367|gb|JZ485996.1|JZ485996	557	916	327	555	50	325
C31871	87.0968	gi|221758802|gb|GH709868.1|GH709868	25	186
C32677	87.0968	gi|51453484|gb|CV014270.1|CV014270	1	162
scaffold4053	87.0841	gi|393753119|gb|FS956508.1|FS956508	132	887	889	1022
C68199	87.0833	gi|393740155|gb|FS944562.1|FS944562	32	240
C109835	87.0813	gi|393743896|gb|FS949242.1|FS949242	25	388
scaffold13506	87.0756	gi|393751576|gb|FS959425.1|FS959425	119	913
CL705Contig1	87.0698	gi|547901236|gb|JZ495447.1|JZ495447	82	826	828	1018
C99639	87.069	gi|343702596|gb|JK341838.1|JK341838	46	348
scaffold15254	87.0307	gi|393756314|gb|FS957666.1|FS957666	77	586
C125107	87.0066	gi|393756514|gb|FS956667.1|FS956667	1	284	282	529
C136115	87.0032	gi|393756976|gb|FS957880.1|FS957880	122	931
C14125	86.9919	gi|366887158|gb|HS399476.1|HS399476	1	107
scaffold1266	86.9908	gi|170319753|gb|FE861533.1|FE861533	257	761	99	255
scaffold11496	86.9688	gi|206583705|gb|GD254701.1|GD254701	549	1059	334	547	137	332
scaffold2311	86.9684	gi|393739635|gb|FS944042.1|FS944042	220	729	95	218
scaffold10404	86.9333	gi|366887548|gb|HS399866.1|HS399866	1	326
scaffold5587	86.9333	gi|393740488|gb|FS945700.1|FS945700	604	1045	66	356	358	602
C76725	86.9231	gi|393741762|gb|FS945453.1|FS945453	1	226
C124469	86.9128	gi|544637215|gb|JZ485844.1|JZ485844	79	596
scaffold13362	86.907	gi|343703185|gb|JK341782.1|JK341782	70	527
scaffold2864	86.8966	gi|393393034|gb|JK475617.1|JK475617	1	211	213	379
C133037	86.8812	gi|393744515|gb|FS947305.1|FS947305	1	702
C98517	86.8805	gi|183186770|gb|FF682803.1|FF682803	28	325
scaffold314	86.8764	gi|393741813|gb|FS945504.1|FS945504	291	676	691	922	107	289
C116187	86.875	gi|313605094|gb|HS389731.1|HS389731	1	417
C36391	86.8421	gi|544637312|gb|JZ485941.1|JZ485941	24	188
scaffold9874	86.8421	gi|170319589|gb|FE861369.1|FE861369	28	455	457	547	616	722
scaffold232	86.8399	gi|393750563|gb|FS954717.1|FS954717	155	850	853	1014	1016	1193
scaffold6185	86.839	gi|393744499|gb|FS947289.1|FS947289	1	653	723	808
scaffold7549	86.836	gi|212378308|gb|GE651851.1|GE651851	58	433
C119773	86.8321	gi|393750649|gb|FS955112.1|FS955112	1	392	463	524
C120817	86.8275	gi|393744841|gb|FS947631.1|FS947631	1	311	366	487	505	539
scaffold4713	86.8275	gi|340629084|gb|JK265038.1|JK265038	38	393	395	506
C134995	86.8182	gi|393744688|gb|FS947478.1|FS947478	48	811
C109729	86.8106	gi|366892005|gb|HS393426.1|HS393426	1	362
scaffold7493	86.7925	gi|393739167|gb|FS945428.1|FS945428	62	342	345	477
scaffold14342	86.7797	gi|393750265|gb|FS956210.1|FS956210	246	826	58	244
scaffold1223	86.7483	gi|393749927|gb|FS955949.1|FS955949	1	480	477	779	53	167
C127843	86.747	gi|393755935|gb|FS958208.1|FS958208	24	557	623	664
scaffold2704	86.7435	gi|393747681|gb|FS947786.1|FS947786	70	549	551	672
scaffold9450	86.7045	gi|170319685|gb|FE861465.1|FE861465	1	411	413	634	740	869
scaffold392	86.6953	gi|544637486|gb|JZ486115.1|JZ486115	89	426	432	699
scaffold7166	86.6935	gi|393745802|gb|FS952719.1|FS952719	263	969	108	260
scaffold11029	86.6906	gi|393745242|gb|FS949095.1|FS949095	14	291	288	495
CL210Contig1	86.6562	gi|393748575|gb|FS953762.1|FS953762	14	565
scaffold13504	86.6548	gi|51530205|gb|CV067041.1|CV067041	295	559	3	223
scaffold5588	86.6126	gi|393740488|gb|FS945700.1|FS945700	66	365	367	493
C117827	86.6	gi|393747125|gb|FS950241.1|FS950241	1	433
scaffold11958	86.5702	gi|366887573|gb|HS399891.1|HS399891	3	327	329	422
scaffold5858	86.5421	gi|393750750|gb|FS955213.1|FS955213	73	535
scaffold13589	86.5217	gi|393744520|gb|FS947310.1|FS947310	268	460	82	233	1	53
scaffold3774	86.5099	gi|340629023|gb|JK264977.1|JK264977	87	785
scaffold17408	86.5063	gi|393741655|gb|FS946867.1|FS946867	45	871
C125807	86.4734	gi|212380144|gb|GE652113.1|GE652113	85	621
C37553	86.4583	gi|343702747|gb|JK341989.1|JK341989	27	192
C131887	86.3813	gi|393752594|gb|FS954789.1|FS954789	26	638	691	743
scaffold14173	86.3584	gi|393748623|gb|FS953810.1|FS953810	1	747
scaffold7751	86.357	gi|171355142|gb|FE942946.1|FE942946	49	643
scaffold2638	86.3551	gi|393749384|gb|FS952424.1|FS952424	1	462
C134361	86.3477	gi|393744725|gb|FS947515.1|FS947515	85	769	803	857
C72173	86.3454	gi|393757153|gb|FS958057.1|FS958057	1	215
C48319	86.3415	gi|393753983|gb|FS957577.1|FS957577	16	192
scaffold2452	86.3388	gi|393739739|gb|FS944146.1|FS944146	269	874	876	1070	163	255	1	54
C98795	86.3372	gi|393745156|gb|FS949009.1|FS949009	80	335	1	41
scaffold15454	86.3263	gi|393740658|gb|FS945870.1|FS945870	421	959	11	418
scaffold3449	86.3248	gi|212380117|gb|GE652098.1|GE652098	216	466	62	214
C135913	86.3192	gi|393746311|gb|FS953228.1|FS953228	101	895
CL1051Contig1	86.3158	gi|393390902|gb|JK479701.1|JK479701	1	262	265	404	459	548
scaffold3271	86.3065	gi|393751101|gb|FS958950.1|FS958950	1	538	540	688
C136165	86.2955	gi|393753137|gb|FS956526.1|FS956526	68	873
scaffold1570	86.2852	gi|393744639|gb|FS947429.1|FS947429	1	775	778	952
scaffold2453	86.2799	gi|393741359|gb|FS946571.1|FS946571	352	654	657	890	94	330	892	997	1	57
C133861	86.2605	gi|212379947|gb|GE651343.1|GE651343	281	796	29	233
CL161Contig1	86.2564	gi|282162106|gb|GT969247.1|GT969247	110	833	859	975
C113519	86.2528	gi|393742907|gb|FS951309.1|FS951309	225	451	1	162
scaffold2771	86.2288	gi|393752624|gb|FS954819.1|FS954819	32	382	384	660	725	910
C96811	86.2275	gi|222372767|gb|GH734179.1|GH734179	47	334
C123507	86.2069	gi|393739038|gb|FS945299.1|FS945299	81	580
C52333	86.1905	gi|393740595|gb|FS945807.1|FS945807	1	181
scaffold17001	86.1689	gi|212380646|gb|GE652899.1|GE652899	372	817	113	370
scaffold12871	86.1667	gi|393752297|gb|FS960146.1|FS960146	30	546
C40475	86.1538	gi|328683884|gb|JG017546.1|JG017546	1	168
scaffold1791	86.1399	gi|393752923|gb|FS955517.1|FS955517	108	772
C130651	86.1224	gi|393756252|gb|FS957604.1|FS957604	54	686
scaffold6493	86.1111	gi|224708643|gb|GO254959.1|GO254959	1	551	556	624
C110539	86.0849	gi|212377685|gb|GE650272.1|GE650272	170	424	1	110
scaffold11948	86.0832	gi|393744311|gb|FS947101.1|FS947101	56	306	323	539	542	673
scaffold15716	86.0832	gi|212378353|gb|GE651872.1|GE651872	97	429	431	697
C39813	86.0825	gi|393755952|gb|FS958225.1|FS958225	28	194
C115015	86.0814	gi|393754507|gb|FS958704.1|FS958704	205	467	1	139
C129197	86.0632	gi|393741495|gb|FS946707.1|FS946707	1	599
C114293	86.0566	gi|393752713|gb|FS955307.1|FS955307	62	456
scaffold231	86.0108	gi|393750563|gb|FS954717.1|FS954717	155	922	924	1108
scaffold1333	85.9873	gi|393749313|gb|FS952353.1|FS952353	97	320	357	471	4	69
C121519	85.9745	gi|366892252|gb|HS393497.1|HS393497	1	472
scaffold7381	85.9629	gi|212378632|gb|GE651542.1|GE651542	115	716	724	862
C136157	85.9593	gi|212381014|gb|GE653081.1|GE653081	69	870
scaffold1704	85.9469	gi|393739600|gb|FS944007.1|FS944007	398	1167	163	395
scaffold12321	85.9451	gi|544637052|gb|JZ485681.1|JZ485681	296	549	12	157	197	294	585	618
scaffold14872	85.9327	gi|393740486|gb|FS945698.1|FS945698	87	459	466	654
scaffold1311	85.8954	gi|393743889|gb|FS949235.1|FS949235	299	631	89	297
C71887	85.8871	gi|393746558|gb|FS949674.1|FS949674	1	213
C43005	85.8586	gi|393748652|gb|FS953839.1|FS953839	29	198
C48861	85.8537	gi|393393063|gb|JK478057.1|JK478057	48	205	64	176	1	61	60	134
C105855	85.8247	gi|393741537|gb|FS946749.1|FS946749	1	333
C86001	85.8131	gi|366897114|gb|HS396020.1|HS396020	1	163	205	289
scaffold5989	85.8079	gi|393744986|gb|FS948838.1|FS948838	1	393
C120073	85.7955	gi|393740524|gb|FS945736.1|FS945736	1	453
C61117	85.7778	gi|393744175|gb|FS946965.1|FS946965	33	225
scaffold15837	85.7609	gi|393739650|gb|FS944057.1|FS944057	2	499	501	791
scaffold14375	85.7562	gi|393749673|gb|FS955695.1|FS955695	1	584
scaffold2099	85.7447	gi|393756505|gb|FS956658.1|FS956658	433	869	102	431	891	929
C135307	85.7143	gi|393740962|gb|FS946174.1|FS946174	99	866
scaffold11525	85.7143	gi|393746919|gb|FS950035.1|FS950035	4	288	290	394
C141219	85.7143	gi|212379660|gb|GE650444.1|GE650444	83	696	482	1155	257	969	710	1186	122	474	83	285
C134451	85.6977	gi|393740641|gb|FS945853.1|FS945853	391	827	1	300
scaffold5586	85.6481	gi|393740488|gb|FS945700.1|FS945700	75	557	559	1000
C135315	85.6187	gi|224708751|gb|GO255067.1|GO255067	130	897
scaffold6558	85.6	gi|212379728|gb|GE652009.1|GE652009	260	624	131	258	1	42
C125949	85.5769	gi|393756988|gb|FS957892.1|FS957892	1	534
scaffold2455	85.5717	gi|393741359|gb|FS946571.1|FS946571	352	654	657	942	94	330	1	57	971	1030
C88545	85.5705	gi|393390365|gb|JK476807.1|JK476807	24	278
C84845	85.5634	gi|171355112|gb|FE942916.1|FE942916	22	264
C99071	85.5491	gi|212380143|gb|GE652112.1|GE652112	50	345
scaffold1120	85.5389	gi|544637721|gb|JZ486350.1|JZ486350	107	733
scaffold12794	85.5234	gi|212380737|gb|GE652649.1|GE652649	408	897	129	406
scaffold3310	85.5118	gi|282162502|gb|GT969116.1|GT969116	30	325	388	633
C137559	85.4871	gi|393753500|gb|FS957094.1|FS957094	132	991
scaffold2281	85.474	gi|393738717|gb|FS944978.1|FS944978	75	499	505	638
scaffold8734	85.4685	gi|544637733|gb|JZ486362.1|JZ486362	1	260	262	448
C113765	85.4626	gi|51452765|gb|CV013551.1|CV013551	62	449
C118649	85.4617	gi|212379363|gb|GE651037.1|GE651037	75	509
scaffold4302	85.4418	gi|393751482|gb|FS959331.1|FS959331	201	925	76	199
scaffold7357	85.44	gi|170319736|gb|FE861516.1|FE861516	1	534
scaffold16646	85.3947	gi|393756760|gb|FS956913.1|FS956913	354	760	111	352
C48871	85.3659	gi|393747070|gb|FS950186.1|FS950186	1	175
scaffold18291	85.3632	gi|393738945|gb|FS945206.1|FS945206	4	802
scaffold11968	85.3586	gi|393740194|gb|FS944601.1|FS944601	330	865	66	273	143	209	9	75
scaffold10602	85.3503	gi|393748275|gb|FS953462.1|FS953462	243	471	65	237
C123865	85.3242	gi|393748611|gb|FS953798.1|FS953798	206	561	37	180
C95421	85.3211	gi|544637349|gb|JZ485978.1|JZ485978	1	279
C2913	85.3211	gi|393743012|gb|FS951414.1|FS951414	49	109	17	61
scaffold1916	85.3018	gi|393752238|gb|FS960087.1|FS960087	167	809	811	1142
scaffold13319	85.2941	gi|212379489|gb|GE650384.1|GE650384	91	783	785	903
scaffold15801	85.2941	gi|393746463|gb|FS953380.1|FS953380	415	680	174	413	29	102
scaffold1908	85.2691	gi|393755946|gb|FS958219.1|FS958219	103	583	586	706
C73307	85.259	gi|393744158|gb|FS949504.1|FS949504	1	214
scaffold17202	85.2262	gi|393741381|gb|FS946593.1|FS946593	374	723	725	1047	123	372
C136759	85.2237	gi|393745820|gb|FS952737.1|FS952737	74	855	1	37
C111517	85.2194	gi|212379924|gb|GE651332.1|GE651332	126	433	1	61
C138687	85.1955	gi|224708708|gb|GO255024.1|GO255024	1	915
C93101	85.1735	gi|224708724|gb|GO255040.1|GO255040	4	273
scaffold4100	85.1523	gi|212377793|gb|GE650380.1|GE650380	345	749	78	343
C137297	85.1515	gi|215399000|gb|GH159051.1|GH159051	148	990
C134699	85.1382	gi|393751030|gb|FS958879.1|FS958879	122	860
C91175	85.1133	gi|221758391|gb|GH709913.1|GH709913	2	264
scaffold313	85.1117	gi|393741813|gb|FS945504.1|FS945504	107	560	575	806
C134063	85.1064	gi|393746245|gb|FS953162.1|FS953162	65	784
CL186Contig1	85.1034	gi|393749362|gb|FS952402.1|FS952402	49	597	645	712
C132757	85.0877	gi|393745752|gb|FS952669.1|FS952669	1	679
scaffold5492	85.0829	gi|393753430|gb|FS955073.1|FS955073	35	804
C81361	85.0365	gi|183186725|gb|FF682698.1|FF682698	40	272
scaffold676	85.034	gi|51452860|gb|CV013646.1|CV013646	1	438	436	625
scaffold5215	85.0282	gi|393742026|gb|FS943401.1|FS943401	62	561	616	678	8	44
C116763	85.0103	gi|393392978|gb|JK475561.1|JK475561	74	487
scaffold12650	84.9918	gi|212380102|gb|GE651426.1|GE651426	1	368	370	522
CL882Contig1	84.9711	gi|544637346|gb|JZ485975.1|JZ485975	1	112	139	173
scaffold13059	84.9478	gi|393752698|gb|FS955292.1|FS955292	289	670	67	254
scaffold17253	84.9476	gi|393391833|gb|JK477361.1|JK477361	7	488	490	656
C117631	84.9398	gi|327361159|gb|GW696698.1|GW696698	42	464
scaffold8787	84.9057	gi|393740128|gb|FS944535.1|FS944535	264	477	73	266
C130641	84.898	gi|393746187|gb|FS953104.1|FS953104	2	375	430	679
C125499	84.878	gi|212379329|gb|GE651003.1|GE651003	82	603
C30891	84.8649	gi|393743666|gb|FS948613.1|FS948613	29	185
C136661	84.8326	gi|212379719|gb|GE652000.1|GE652000	62	872
C127011	84.8297	gi|393749755|gb|FS955777.1|FS955777	79	626
C137005	84.8205	gi|393750078|gb|FS954431.1|FS954431	1	827
C131645	84.7969	gi|212379627|gb|GE650434.1|GE650434	200	756	53	142
C98321	84.7953	gi|51530257|gb|CV067093.1|CV067093	5	294
scaffold11497	84.7947	gi|206583705|gb|GD254701.1|GD254701	391	901	137	389
CL29Contig1	84.7826	gi|366889558|gb|HS391878.1|HS391878	1	468
CL577Contig1	84.7737	gi|393738729|gb|FS944990.1|FS944990	1	206
[truncated: 10,507 more rows]

## Sheet: UPASI-9
Transcript_ID	Total_Coverage (%)	EST_ID	Q_start	Q_end	Q_start	Q_end	Q_start	Q_end	Q_start	Q_end	Q_start	Q_end	Q_start	Q_end	Q_start	Q_end	Q_start	Q_end	Q_start	Q_end	Q_start	Q_end	Q_start	Q_end	Q_start	Q_end	Q_start	Q_end	Q_start	Q_end
C4643	100	gi|393740619|gb|FS945831.1|FS945831	1	61	61	121
C100199	100	gi|212377628|gb|GE650215.1|GE650215	1	435
C100205	100	gi|544637003|gb|JZ485632.1|JZ485632	1	435
C100239	100	gi|393749789|gb|FS955811.1|FS955811	1	435
C100475	100	gi|393751544|gb|FS959393.1|FS959393	1	437
C10053	100	gi|212377699|gb|GE650286.1|GE650286	1	123
C100783	100	gi|393753486|gb|FS957080.1|FS957080	1	441
C10093	100	gi|170319824|gb|FE861220.1|FE861220	1	123
C101101	100	gi|393388560|gb|JK479052.1|JK479052	1	444
C101733	100	gi|393739167|gb|FS945428.1|FS945428	1	449
C102069	100	gi|393753128|gb|FS956517.1|FS956517	1	453
C10311	100	gi|393749656|gb|FS955678.1|FS955678	1	123
C103355	100	gi|393744191|gb|FS946981.1|FS946981	1	466
C103375	100	gi|393756459|gb|FS957811.1|FS957811	1	466
C103705	100	gi|393741366|gb|FS946578.1|FS946578	1	470
C103763	100	gi|393748378|gb|FS953565.1|FS953565	1	471
C104155	100	gi|170319523|gb|FE861303.1|FE861303	1	476
C104243	100	gi|393740516|gb|FS945728.1|FS945728	1	477
C10449	100	gi|393739140|gb|FS945401.1|FS945401	1	123
C104535	100	gi|393744660|gb|FS947450.1|FS947450	1	481
C104963	100	gi|393753710|gb|FS957304.1|FS957304	1	486
C105013	100	gi|393738990|gb|FS945251.1|FS945251	1	486
C105265	100	gi|393756570|gb|FS956723.1|FS956723	1	490
C105295	100	gi|393389708|gb|JK476150.1|JK476150	1	490
C105351	100	gi|212378817|gb|GE652337.1|GE652337	1	491
C105791	100	gi|393752852|gb|FS955446.1|FS955446	1	497
C106199	100	gi|393748456|gb|FS953643.1|FS953643	1	502
C106667	100	gi|393739075|gb|FS945336.1|FS945336	1	508
C106721	100	gi|212379521|gb|GE650397.1|GE650397	1	508
C106729	100	gi|393740628|gb|FS945840.1|FS945840	1	509
C106959	100	gi|393749049|gb|FS954234.1|FS954234	1	512
C106969	100	gi|170319833|gb|FE861229.1|FE861229	1	512
C107171	100	gi|393751000|gb|FS958849.1|FS958849	1	515
C10787	100	gi|51453307|gb|CV014093.1|CV014093	1	123
C108079	100	gi|393749405|gb|FS952445.1|FS952445	1	528
C108151	100	gi|212379496|gb|GE651631.1|GE651631	1	529
C108867	100	gi|212379401|gb|GE650691.1|GE650691	1	540
C108937	100	gi|393739010|gb|FS945271.1|FS945271	1	541
C108963	100	gi|393739548|gb|FS943955.1|FS943955	1	541
C109201	100	gi|393748572|gb|FS953759.1|FS953759	1	545
C109651	100	gi|366895050|gb|HS397312.1|HS397312	1	552
C109769	100	gi|393753756|gb|FS957350.1|FS957350	1	553
C109921	100	gi|212380487|gb|GE652828.1|GE652828	1	555
C110029	100	gi|393740401|gb|FS944808.1|FS944808	1	557
C110271	100	gi|393748880|gb|FS954065.1|FS954065	1	560
C110845	100	gi|212381002|gb|GE652807.1|GE652807	1	570
C111015	100	gi|224708672|gb|GO254988.1|GO254988	1	572
C111105	100	gi|212378704|gb|GE651614.1|GE651614	1	574
C111143	100	gi|393749794|gb|FS955816.1|FS955816	1	575
C111521	100	gi|393753776|gb|FS957370.1|FS957370	1	582
C111837	100	gi|393752002|gb|FS959851.1|FS959851	1	587
C111985	100	gi|393740112|gb|FS944519.1|FS944519	1	590
C112363	100	gi|212377780|gb|GE650367.1|GE650367	1	597
C112401	100	gi|212377712|gb|GE650299.1|GE650299	1	598
C112925	100	gi|212378600|gb|GE651318.1|GE651318	1	608
C11329	100	gi|366891988|gb|HS393409.1|HS393409	1	123
C113369	100	gi|393751571|gb|FS959420.1|FS959420	1	618
C113537	100	gi|170319528|gb|FE861308.1|FE861308	1	622
C114109	100	gi|212380673|gb|GE652926.1|GE652926	1	633
C114189	100	gi|393738902|gb|FS945163.1|FS945163	1	635
C114227	100	gi|170319959|gb|FE861143.1|FE861143	1	636
C114307	100	gi|212378663|gb|GE651573.1|GE651573	1	638
C114707	100	gi|393752851|gb|FS955445.1|FS955445	1	647
C115103	100	gi|170319685|gb|FE861465.1|FE861465	1	656
C115269	100	gi|393748301|gb|FS953488.1|FS953488	1	659
C115271	100	gi|212380956|gb|GE652761.1|GE652761	1	659
C116075	100	gi|212380937|gb|GE652742.1|GE652742	1	679
C116151	100	gi|212379733|gb|GE652014.1|GE652014	1	681
C116389	100	gi|393745829|gb|FS952746.1|FS952746	1	687
C116763	100	gi|170319831|gb|FE861227.1|FE861227	1	698
C116967	100	gi|393756434|gb|FS957786.1|FS957786	1	703
C118267	100	gi|547900778|gb|JZ494988.1|JZ494988	1	740
C11835	100	gi|340628939|gb|JK264893.1|JK264893	1	123
C118849	100	gi|224708714|gb|GO255030.1|GO255030	1	759
C119289	100	gi|393754039|gb|FS960469.1|FS960469	1	773
C119739	100	gi|215398984|gb|GH159035.1|GH159035	1	788
C11993	100	gi|284026055|gb|GW342650.1|GW342650	1	123
C119973	100	gi|393739058|gb|FS945319.1|FS945319	1	796
C120065	100	gi|393740604|gb|FS945816.1|FS945816	1	800
C12303	100	gi|393745571|gb|FS952051.1|FS952051	1	123
C12829	100	gi|393388750|gb|JK479242.1|JK479242	1	123
C13053	100	gi|284026145|gb|GW342752.1|GW342752	1	123
C13459	100	gi|393756056|gb|FS958329.1|FS958329	1	126
C13527	100	gi|544637262|gb|JZ485891.1|JZ485891	1	127
C13605	100	gi|544637509|gb|JZ486138.1|JZ486138	1	127
C13723	100	gi|393752201|gb|FS960050.1|FS960050	1	128
C13811	100	gi|393744506|gb|FS947296.1|FS947296	1	129
C13817	100	gi|366892251|gb|HS393496.1|HS393496	1	129
C13835	100	gi|393747074|gb|FS950190.1|FS950190	1	129
C13899	100	gi|393738832|gb|FS945093.1|FS945093	1	130
C13917	100	gi|366882905|gb|HS398227.1|HS398227	1	130
C13945	100	gi|547901118|gb|JZ495328.1|JZ495328	1	130
C13959	100	gi|212380819|gb|GE652984.1|GE652984	1	130
C13999	100	gi|343703111|gb|JK341708.1|JK341708	1	131
C14005	100	gi|393744688|gb|FS947478.1|FS947478	1	131
C14013	100	gi|215399000|gb|GH159051.1|GH159051	1	131
C14043	100	gi|393743522|gb|FS948469.1|FS948469	1	131
C14081	100	gi|393747223|gb|FS950339.1|FS950339	1	132
C14111	100	gi|393750208|gb|FS956153.1|FS956153	1	132
C14119	100	gi|313605253|gb|HS389890.1|HS389890	1	132
C14145	100	gi|393750168|gb|FS956113.1|FS956113	1	132
C14223	100	gi|393391943|gb|JK477471.1|JK477471	1	133
C14235	100	gi|393741130|gb|FS946342.1|FS946342	1	133
C14399	100	gi|393741160|gb|FS946372.1|FS946372	1	135
C14425	100	gi|393391938|gb|JK477466.1|JK477466	1	135
C14437	100	gi|51453436|gb|CV014222.1|CV014222	1	135
C14779	100	gi|393742229|gb|FS949152.1|FS949152	1	138
C14815	100	gi|282162148|gb|GT969289.1|GT969289	1	138
C14847	100	gi|206583621|gb|GD254714.1|GD254714	1	138
C14977	100	gi|212378788|gb|GE651952.1|GE651952	1	140
C15155	100	gi|212378021|gb|GE650886.1|GE650886	1	141
C15167	100	gi|393389708|gb|JK476150.1|JK476150	1	141
C15177	100	gi|393746842|gb|FS949958.1|FS949958	1	141
C15227	100	gi|393739511|gb|FS943918.1|FS943918	1	142
C15411	100	gi|366883120|gb|HS398442.1|HS398442	1	144
C15489	100	gi|393754544|gb|FS958741.1|FS958741	1	144
C15675	100	gi|222372823|gb|GH733911.1|GH733911	1	146
C15747	100	gi|393748370|gb|FS953557.1|FS953557	1	147
C15765	100	gi|393392396|gb|JK477924.1|JK477924	1	147
C15767	100	gi|393740527|gb|FS945739.1|FS945739	1	147
C15799	100	gi|547901118|gb|JZ495328.1|JZ495328	1	147
C15837	100	gi|393746799|gb|FS949915.1|FS949915	1	147
C15865	100	gi|393741285|gb|FS946497.1|FS946497	1	147
C15889	100	gi|544637774|gb|JZ486403.1|JZ486403	1	148
C15937	100	gi|170319846|gb|FE861242.1|FE861242	1	148
C16023	100	gi|51453172|gb|CV013958.1|CV013958	1	149
C16133	100	gi|393392222|gb|JK477750.1|JK477750	1	150
C16335	100	gi|393744686|gb|FS947476.1|FS947476	1	152
C16375	100	gi|170319543|gb|FE861323.1|FE861323	1	152
C16431	100	gi|390125138|gb|JK714420.1|JK714420	1	153
C16501	100	gi|393749552|gb|FS952592.1|FS952592	1	153
C16565	100	gi|51453636|gb|CV014422.1|CV014422	1	154
C16661	100	gi|393749960|gb|FS955982.1|FS955982	1	155
C16683	100	gi|284026123|gb|GW342729.1|GW342729	1	155
C16709	100	gi|393745029|gb|FS948881.1|FS948881	1	156
C16719	100	gi|393756067|gb|FS958340.1|FS958340	1	156
C16831	100	gi|282162600|gb|GT969333.1|GT969333	1	157
C16929	100	gi|393390355|gb|JK476797.1|JK476797	1	158
C17017	100	gi|393738717|gb|FS944978.1|FS944978	1	159
C17039	100	gi|393388387|gb|JK478879.1|JK478879	1	159
C17137	100	gi|170319633|gb|FE861413.1|FE861413	1	159
C17185	100	gi|393746100|gb|FS953017.1|FS953017	1	160
C18571	100	gi|393748967|gb|FS954152.1|FS954152	1	169
C19205	100	gi|393755970|gb|FS958243.1|FS958243	1	173
C1941	100	gi|51452872|gb|CV013658.1|CV013658	1	107
C1989	100	gi|366896579|gb|HS395737.1|HS395737	1	108
C21207	100	gi|366895182|gb|HS397444.1|HS397444	1	183
C21723	100	gi|393740066|gb|FS944473.1|FS944473	1	184
C22301	100	gi|366892260|gb|HS393505.1|HS393505	1	185
C22347	100	gi|547900899|gb|JZ495109.1|JZ495109	1	185
C22851	100	gi|393743416|gb|FS948363.1|FS948363	1	185
C22995	100	gi|393750174|gb|FS956119.1|FS956119	1	185
C23325	100	gi|366887649|gb|HS399967.1|HS399967	1	185
C23329	100	gi|221071001|gb|GH623409.1|GH623409	1	185
C24505	100	gi|544637302|gb|JZ485931.1|JZ485931	1	187
C24539	100	gi|393751596|gb|FS959445.1|FS959445	1	187
C24561	100	gi|544637562|gb|JZ486191.1|JZ486191	1	187
C2467	100	gi|283443662|gb|AB505871.1|AB505871	1	112
C24809	100	gi|366893614|gb|HS394181.1|HS394181	1	187
C2513	100	gi|313605262|gb|HS389899.1|HS389899	1	112
C25339	100	gi|222457731|gb|GH738626.1|GH738626	1	188
C25397	100	gi|393391813|gb|JK477341.1|JK477341	1	188
C2545	100	gi|393393111|gb|JK478105.1|JK478105	1	113
C25819	100	gi|393757085|gb|FS957989.1|FS957989	1	188
C25827	100	gi|393389297|gb|JK475771.1|JK475771	1	188
C25991	100	gi|283049769|gb|GW315166.1|GW315166	1	188
C26049	100	gi|393391813|gb|JK477341.1|JK477341	1	188
C26087	100	gi|393756607|gb|FS956760.1|FS956760	1	188
C26091	100	gi|212379437|gb|GE650727.1|GE650727	1	188
C26275	100	gi|393746884|gb|FS950000.1|FS950000	1	189
C26477	100	gi|393752258|gb|FS960107.1|FS960107	1	189
C26603	100	gi|393749342|gb|FS952382.1|FS952382	1	189
C26727	100	gi|171355336|gb|FE942811.1|FE942811	1	189
C2673	100	gi|212377786|gb|GE650373.1|GE650373	1	113
C26907	100	gi|393746597|gb|FS949713.1|FS949713	1	189
C26967	100	gi|393746992|gb|FS950108.1|FS950108	1	189
C27149	100	gi|393750629|gb|FS954783.1|FS954783	1	190
C2797	100	gi|393393089|gb|JK478083.1|JK478083	1	114
C28031	100	gi|284026170|gb|GW342778.1|GW342778	1	191
C28395	100	gi|393746901|gb|FS950017.1|FS950017	1	191
C28537	100	gi|215399020|gb|GH159071.1|GH159071	1	191
C28667	100	gi|366887565|gb|HS399883.1|HS399883	1	191
C29615	100	gi|259016572|gb|GT088050.1|GT088050	1	192
C30135	100	gi|393393137|gb|JK478131.1|JK478131	1	193
C30289	100	gi|171355160|gb|FE942964.1|FE942964	1	193
C3035	100	gi|393742878|gb|FS951280.1|FS951280	1	115
C30559	100	gi|212377652|gb|GE650239.1|GE650239	1	193
C30923	100	gi|393739521|gb|FS943928.1|FS943928	1	194
C3125	100	gi|366894867|gb|HS397129.1|HS397129	1	116
C31481	100	gi|221758411|gb|GH709568.1|GH709568	1	195
C31731	100	gi|393746111|gb|FS953028.1|FS953028	1	195
C32179	100	gi|393754073|gb|FS960503.1|FS960503	1	195
C32465	100	gi|212379873|gb|GE651101.1|GE651101	1	196
C32467	100	gi|366887343|gb|HS399661.1|HS399661	1	196
C32657	100	gi|393747160|gb|FS950276.1|FS950276	1	196
C32709	100	gi|393746737|gb|FS949853.1|FS949853	1	196
C3277	100	gi|393748529|gb|FS953716.1|FS953716	1	116
C33061	100	gi|393748461|gb|FS953648.1|FS953648	1	196
C33363	100	gi|393748238|gb|FS953425.1|FS953425	1	197
C33407	100	gi|212378041|gb|GE651458.1|GE651458	1	197
C33729	100	gi|212379350|gb|GE651024.1|GE651024	1	197
C3389	100	gi|393743340|gb|FS948287.1|FS948287	1	117
C33973	100	gi|393751481|gb|FS959330.1|FS959330	1	198
C34179	100	gi|393749342|gb|FS952382.1|FS952382	1	198
C34439	100	gi|393749142|gb|FS954327.1|FS954327	1	198
C35289	100	gi|366882867|gb|HS398189.1|HS398189	1	199
C35435	100	gi|393743051|gb|FS951453.1|FS951453	1	199
C35457	100	gi|393748659|gb|FS953846.1|FS953846	1	200
C35595	100	gi|300124182|gb|HO079242.1|HO079242	1	200
C3587	100	gi|171355256|gb|FE943060.1|FE943060	1	117
C35939	100	gi|393392888|gb|JK475471.1|JK475471	1	200
C36055	100	gi|393749092|gb|FS954277.1|FS954277	1	200
C36131	100	gi|393741441|gb|FS946653.1|FS946653	1	200
C36261	100	gi|395439843|gb|JK991012.1|JK991012	1	201
C36745	100	gi|547900164|gb|JZ494865.1|JZ494865	1	201
C36965	100	gi|393748799|gb|FS953986.1|FS953986	1	201
C37117	100	gi|393751522|gb|FS959371.1|FS959371	1	202
C37417	100	gi|393739403|gb|FS943810.1|FS943810	1	202
C37949	100	gi|393753998|gb|FS957592.1|FS957592	1	203
C37951	100	gi|393751021|gb|FS958870.1|FS958870	1	203
C37963	100	gi|51453077|gb|CV013863.1|CV013863	1	203
C38009	100	gi|393743773|gb|FS948720.1|FS948720	1	203
C38565	100	gi|393746754|gb|FS949870.1|FS949870	1	203
C38919	100	gi|393748799|gb|FS953986.1|FS953986	1	204
C3915	100	gi|393740806|gb|FS946018.1|FS946018	1	118
C39441	100	gi|212378264|gb|GE651831.1|GE651831	1	205
C39485	100	gi|393751596|gb|FS959445.1|FS959445	1	205
C40025	100	gi|393389861|gb|JK476303.1|JK476303	1	205
C4021	100	gi|183186794|gb|FF682827.1|FF682827	1	118
C40323	100	gi|393746999|gb|FS950115.1|FS950115	1	206
C40517	100	gi|393754210|gb|FS960640.1|FS960640	1	206
C41025	100	gi|393750626|gb|FS954780.1|FS954780	1	207
C41105	100	gi|283558396|gb|GW316718.1|GW316718	1	207
C41601	100	gi|212380414|gb|GE650499.1|GE650499	1	208
C41891	100	gi|51453291|gb|CV014077.1|CV014077	1	208
C42077	100	gi|393746900|gb|FS950016.1|FS950016	1	208
C42163	100	gi|393738755|gb|FS945016.1|FS945016	1	208
C42203	100	gi|366887644|gb|HS399962.1|HS399962	1	208
C42701	100	gi|547900728|gb|JZ494938.1|JZ494938	1	209
C42979	100	gi|393747020|gb|FS950136.1|FS950136	1	210
C43393	100	gi|212380193|gb|GE652138.1|GE652138	1	210
C43643	100	gi|393746998|gb|FS950114.1|FS950114	1	211
C44003	100	gi|290775627|gb|GW667770.1|GW667770	1	211
C4405	100	gi|282162497|gb|GT969111.1|GT969111	1	120
C44895	100	gi|393393628|gb|JK478622.1|JK478622	1	213
C45245	100	gi|393745114|gb|FS948966.1|FS948966	1	213
C45289	100	gi|222372927|gb|GH734433.1|GH734433	1	213
C4531	100	gi|393740891|gb|FS946103.1|FS946103	1	120
C4533	100	gi|547900759|gb|JZ494969.1|JZ494969	1	120
C45499	100	gi|393744384|gb|FS947174.1|FS947174	1	214
C4561	100	gi|393742449|gb|FS950851.1|FS950851	1	120
C45941	100	gi|393751349|gb|FS959198.1|FS959198	1	214
C46061	100	gi|212379524|gb|GE650400.1|GE650400	1	214
C46265	100	gi|170319612|gb|FE861392.1|FE861392	1	215
C46415	100	gi|340629029|gb|JK264983.1|JK264983	1	215
C46573	100	gi|393752022|gb|FS959871.1|FS959871	1	215
C46679	100	gi|393391917|gb|JK477445.1|JK477445	1	216
C46809	100	gi|393752376|gb|FS960225.1|FS960225	1	216
C47039	100	gi|51453306|gb|CV014092.1|CV014092	1	216
C47305	100	gi|393738955|gb|FS945216.1|FS945216	1	216
C4761	100	gi|393393026|gb|JK475609.1|JK475609	1	121
C47857	100	gi|393742800|gb|FS951202.1|FS951202	1	217
C48177	100	gi|393752007|gb|FS959856.1|FS959856	1	218
C48279	100	gi|393744310|gb|FS947100.1|FS947100	1	218
C48381	100	gi|393746833|gb|FS949949.1|FS949949	1	218
C48637	100	gi|393751183|gb|FS959032.1|FS959032	1	219
C49221	100	gi|206583617|gb|GD254697.1|GD254697	1	220
C49377	100	gi|170319836|gb|FE861232.1|FE861232	1	220
C4959	100	gi|393747279|gb|FS950395.1|FS950395	1	122
C49631	100	gi|393748717|gb|FS953904.1|FS953904	1	221
C50157	100	gi|393743822|gb|FS948769.1|FS948769	1	221
C50799	100	gi|393393166|gb|JK478160.1|JK478160	1	223
C51031	100	gi|393751989|gb|FS959838.1|FS959838	1	223
C51315	100	gi|170319559|gb|FE861339.1|FE861339	1	224
C5223	100	gi|393739597|gb|FS944004.1|FS944004	1	123
C5267	100	gi|393742450|gb|FS950852.1|FS950852	1	123
C52679	100	gi|300675833|gb|HO118220.1|HO118220	1	226
C52837	100	gi|366893704|gb|HS394243.1|HS394243	1	226
C53305	100	gi|212378447|gb|GE650589.1|GE650589	1	227
C53443	100	gi|366889262|gb|HS391582.1|HS391582	1	228
C53785	100	gi|393757056|gb|FS957960.1|FS957960	1	228
C53787	100	gi|55281979|gb|CV699611.1|CV699611	1	228
C53853	100	gi|215399020|gb|GH159071.1|GH159071	1	229
C54035	100	gi|393743435|gb|FS948382.1|FS948382	1	229
C54745	100	gi|393390211|gb|JK476653.1|JK476653	1	230
C54881	100	gi|395439843|gb|JK991012.1|JK991012	1	231
C54915	100	gi|366882847|gb|HS398169.1|HS398169	1	231
C54933	100	gi|393740589|gb|FS945801.1|FS945801	1	231
C55867	100	gi|393756367|gb|FS957719.1|FS957719	1	233
C56027	100	gi|547901020|gb|JZ495230.1|JZ495230	1	233
C56167	100	gi|393742269|gb|FS949192.1|FS949192	1	233
C5667	100	gi|212381021|gb|GE653088.1|GE653088	1	123
C56801	100	gi|366887546|gb|HS399864.1|HS399864	1	235
C57033	100	gi|343703058|gb|JK341655.1|JK341655	1	235
C57135	100	gi|393749519|gb|FS952559.1|FS952559	1	235
C57485	100	gi|212378367|gb|GE652257.1|GE652257	1	236
C5757	100	gi|259016707|gb|GT087954.1|GT087954	1	123
C57741	100	gi|212380282|gb|GE651809.1|GE651809	1	237
C58381	100	gi|340629138|gb|JK265092.1|JK265092	1	238
C58549	100	gi|393389241|gb|JK475715.1|JK475715	1	238
C5861	100	gi|366892568|gb|HS393635.1|HS393635	1	123
C58695	100	gi|393750556|gb|FS954710.1|FS954710	1	238
C58939	100	gi|393744420|gb|FS947210.1|FS947210	1	239
C59065	100	gi|393747873|gb|FS947978.1|FS947978	1	239
C59223	100	gi|212379915|gb|GE650759.1|GE650759	1	240
C59333	100	gi|366887446|gb|HS399764.1|HS399764	1	240
C59483	100	gi|544637615|gb|JZ486244.1|JZ486244	1	240
C60233	100	gi|393746190|gb|FS953107.1|FS953107	1	242
C60235	100	gi|366892003|gb|HS393424.1|HS393424	1	242
C60607	100	gi|313605251|gb|HS389888.1|HS389888	1	243
C6071	100	gi|393739121|gb|FS945382.1|FS945382	1	123
C60721	100	gi|393742741|gb|FS951143.1|FS951143	1	243
C6083	100	gi|366892035|gb|HS393456.1|HS393456	1	123
C61019	100	gi|366882828|gb|HS398150.1|HS398150	1	244
C61099	100	gi|366891992|gb|HS393413.1|HS393413	1	244
C61145	100	gi|393745494|gb|FS951974.1|FS951974	1	244
C61233	100	gi|366887011|gb|HS399329.1|HS399329	1	244
C61687	100	gi|393753831|gb|FS957425.1|FS957425	1	245
C61955	100	gi|212378616|gb|GE651526.1|GE651526	1	246
C62005	100	gi|327361049|gb|GW696781.1|GW696781	1	246
C62431	100	gi|393739342|gb|FS943749.1|FS943749	1	247
C62505	100	gi|366893866|gb|HS394405.1|HS394405	1	247
C62871	100	gi|393743290|gb|FS948237.1|FS948237	1	248
C63247	100	gi|544637003|gb|JZ485632.1|JZ485632	1	249
C6327	100	gi|393747760|gb|FS947865.1|FS947865	1	123
C63281	100	gi|393753277|gb|FS954920.1|FS954920	1	249
C64157	100	gi|547900885|gb|JZ495095.1|JZ495095	1	251
C64895	100	gi|393740399|gb|FS944806.1|FS944806	1	253
C65291	100	gi|393743670|gb|FS948617.1|FS948617	1	255
C65473	100	gi|393749838|gb|FS955860.1|FS955860	1	255
C6553	100	gi|393754599|gb|FS958796.1|FS958796	1	123
C65647	100	gi|393750667|gb|FS955130.1|FS955130	1	256
C65831	100	gi|544637287|gb|JZ485916.1|JZ485916	1	256
C66099	100	gi|393750471|gb|FS954625.1|FS954625	1	257
C66351	100	gi|393743839|gb|FS948786.1|FS948786	1	257
C66695	100	gi|393745770|gb|FS952687.1|FS952687	1	258
C66697	100	gi|393746167|gb|FS953084.1|FS953084	1	258
C66817	100	gi|393746237|gb|FS953154.1|FS953154	1	259
C67575	100	gi|366895281|gb|HS397543.1|HS397543	1	261
C67843	100	gi|171320319|gb|FE942103.1|FE942103	1	262
C6795	100	gi|547900751|gb|JZ494961.1|JZ494961	1	123
C68057	100	gi|393753174|gb|FS956563.1|FS956563	1	262
C68181	100	gi|393744987|gb|FS948839.1|FS948839	1	263
C68275	100	gi|290775635|gb|GW667778.1|GW667778	1	263
C68405	100	gi|393746147|gb|FS953064.1|FS953064	1	263
C68681	100	gi|393746070|gb|FS952987.1|FS952987	1	264
C6925	100	gi|212378795|gb|GE652326.1|GE652326	1	123
C69319	100	gi|393740825|gb|FS946037.1|FS946037	1	266
C69487	100	gi|393746357|gb|FS953274.1|FS953274	1	266
C69835	100	gi|393750591|gb|FS954745.1|FS954745	1	268
C70003	100	gi|212380287|gb|GE652184.1|GE652184	1	268
C70391	100	gi|393389362|gb|JK475836.1|JK475836	1	269
C71769	100	gi|544637392|gb|JZ486021.1|JZ486021	1	274
C7227	100	gi|259016699|gb|GT087946.1|GT087946	1	123
C7249	100	gi|393750044|gb|FS954397.1|FS954397	1	123
C72617	100	gi|393755970|gb|FS958243.1|FS958243	1	277
C72751	100	gi|393747217|gb|FS950333.1|FS950333	1	277
C7287	100	gi|284026068|gb|GW342668.1|GW342668	1	123
C73357	100	gi|393749346|gb|FS952386.1|FS952386	1	279
C73581	100	gi|393756548|gb|FS956701.1|FS956701	1	280
C74001	100	gi|393739481|gb|FS943888.1|FS943888	1	282
C74005	100	gi|366894747|gb|HS397009.1|HS397009	1	282
C74119	100	gi|393756494|gb|FS956647.1|FS956647	1	282
C74299	100	gi|393748321|gb|FS953508.1|FS953508	1	283
C75629	100	gi|170319611|gb|FE861391.1|FE861391	1	287
C7583	100	gi|366893891|gb|HS394430.1|HS394430	1	123
C76235	100	gi|393744444|gb|FS947234.1|FS947234	1	290
C76363	100	gi|284026072|gb|GW342672.1|GW342672	1	290
C76471	100	gi|393738804|gb|FS945065.1|FS945065	1	291
C76543	100	gi|393752713|gb|FS955307.1|FS955307	1	291
C76775	100	gi|366895187|gb|HS397449.1|HS397449	1	292
C76799	100	gi|393745541|gb|FS952021.1|FS952021	1	292
C76881	100	gi|393749221|gb|FS952259.1|FS952259	1	292
C77009	100	gi|393754412|gb|FS958609.1|FS958609	1	293
C77835	100	gi|393389770|gb|JK476212.1|JK476212	1	296
C78591	100	gi|547900149|gb|JZ494850.1|JZ494850	1	299
C7865	100	gi|393739530|gb|FS943937.1|FS943937	1	123
C78855	100	gi|393749398|gb|FS952438.1|FS952438	1	300
C79213	100	gi|544637534|gb|JZ486163.1|JZ486163	1	302
C8017	100	gi|347360201|gb|JK511073.1|JK511073	1	123
C80205	100	gi|544637329|gb|JZ485958.1|JZ485958	1	305
C8037	100	gi|393752854|gb|FS955448.1|FS955448	1	123
C80533	100	gi|393740687|gb|FS945899.1|FS945899	1	307
C8065	100	gi|206583635|gb|GD254728.1|GD254728	1	123
C81167	100	gi|393752994|gb|FS955588.1|FS955588	1	309
C81389	100	gi|393751508|gb|FS959357.1|FS959357	1	310
C81549	100	gi|393749399|gb|FS952439.1|FS952439	1	311
C82027	100	gi|212377736|gb|GE650323.1|GE650323	1	313
C82059	100	gi|393746111|gb|FS953028.1|FS953028	1	313
C8291	100	gi|544637360|gb|JZ485989.1|JZ485989	1	123
C82941	100	gi|393746001|gb|FS952918.1|FS952918	1	317
C82947	100	gi|393741218|gb|FS946430.1|FS946430	1	318
C83851	100	gi|171355142|gb|FE942946.1|FE942946	1	322
C8447	100	gi|393390250|gb|JK476692.1|JK476692	1	123
C85085	100	gi|212378519|gb|GE651237.1|GE651237	1	328
C85457	100	gi|393740144|gb|FS944551.1|FS944551	1	329
C85889	100	gi|393742782|gb|FS951184.1|FS951184	1	331
C85921	100	gi|170319852|gb|FE861248.1|FE861248	1	332
C86073	100	gi|393739135|gb|FS945396.1|FS945396	1	332
C86237	100	gi|222372521|gb|GH734062.1|GH734062	1	333
C86839	100	gi|393757228|gb|FS958132.1|FS958132	1	336
C87005	100	gi|544637417|gb|JZ486046.1|JZ486046	1	337
C87123	100	gi|393753119|gb|FS956508.1|FS956508	1	338
C87193	100	gi|393753430|gb|FS955073.1|FS955073	1	338
C87259	100	gi|393738815|gb|FS945076.1|FS945076	1	339
C88089	100	gi|393749513|gb|FS952553.1|FS952553	1	343
C88559	100	gi|393747415|gb|FS950531.1|FS950531	1	346
C8859	100	gi|51453545|gb|CV014331.1|CV014331	1	123
C88685	100	gi|393743777|gb|FS948724.1|FS948724	1	347
C8869	100	gi|170319668|gb|FE861448.1|FE861448	1	123
C88903	100	gi|544637393|gb|JZ486022.1|JZ486022	1	348
C89095	100	gi|393750391|gb|FS954545.1|FS954545	1	349
C89421	100	gi|393748561|gb|FS953748.1|FS953748	1	352
C89819	100	gi|51452995|gb|CV013781.1|CV013781	1	354
C9015	100	gi|170319846|gb|FE861242.1|FE861242	1	123
C9081	100	gi|393741336|gb|FS946548.1|FS946548	1	123
C90995	100	gi|393389727|gb|JK476169.1|JK476169	1	361
C91739	100	gi|393744928|gb|FS947718.1|FS947718	1	366
C91753	100	gi|393388741|gb|JK479233.1|JK479233	1	366
C92061	100	gi|393749337|gb|FS952377.1|FS952377	1	368
C92661	100	gi|544637305|gb|JZ485934.1|JZ485934	1	372
C92991	100	gi|343703019|gb|JK341616.1|JK341616	1	374
C93589	100	gi|544637581|gb|JZ486210.1|JZ486210	1	378
C93699	100	gi|222372632|gb|GH733854.1|GH733854	1	379
C94065	100	gi|393741958|gb|FS945649.1|FS945649	1	382
C94491	100	gi|212380019|gb|GE651379.1|GE651379	1	385
C94749	100	gi|393744551|gb|FS947341.1|FS947341	1	387
C94845	100	gi|393739938|gb|FS944345.1|FS944345	1	387
C94871	100	gi|212379934|gb|GE651342.1|GE651342	1	387
C9521	100	gi|55282039|gb|CV699671.1|CV699671	1	123
C95359	100	gi|393738926|gb|FS945187.1|FS945187	1	391
C95437	100	gi|393740065|gb|FS944472.1|FS944472	1	392
C96095	100	gi|393744801|gb|FS947591.1|FS947591	1	397
C96475	100	gi|393740691|gb|FS945903.1|FS945903	1	401
C97043	100	gi|393756496|gb|FS956649.1|FS956649	1	406
C97073	100	gi|393750964|gb|FS956421.1|FS956421	1	406
C97461	100	gi|393390902|gb|JK479701.1|JK479701	1	409
C97499	100	gi|393748404|gb|FS953591.1|FS953591	1	410
C98313	100	gi|393746074|gb|FS952991.1|FS952991	1	417
C9833	100	gi|366883120|gb|HS398442.1|HS398442	1	123
C98571	100	gi|212379902|gb|GE651130.1|GE651130	1	420
C99119	100	gi|393745634|gb|FS952114.1|FS952114	1	424
C99379	100	gi|393741852|gb|FS945543.1|FS945543	1	427
CL1093Contig1	100	gi|393741193|gb|FS946405.1|FS946405	1	161
CL1134Contig1	100	gi|393751721|gb|FS959570.1|FS959570	1	138
CL116Contig1	100	gi|393742420|gb|FS950822.1|FS950822	1	168
CL136Contig1	100	gi|212377778|gb|GE650365.1|GE650365	1	512
CL16Contig1	100	gi|393741649|gb|FS946861.1|FS946861	1	476
CL16Contig2	100	gi|366889455|gb|HS391775.1|HS391775	1	262
CL182Contig1	100	gi|547901018|gb|JZ495228.1|JZ495228	1	174
CL248Contig1	100	gi|212380823|gb|GE652988.1|GE652988	1	133
CL24Contig1	100	gi|393391814|gb|JK477342.1|JK477342	1	315
CL2Contig2	100	gi|212379910|gb|GE651138.1|GE651138	1	512
CL2Contig3	100	gi|171355256|gb|FE943060.1|FE943060	1	162
CL2Contig4	100	gi|51530313|gb|CV067149.1|CV067149	1	380
CL342Contig1	100	gi|366884297|gb|HS398769.1|HS398769	1	206
CL359Contig1	100	gi|393739134|gb|FS945395.1|FS945395	1	183
CL465Contig1	100	gi|170319665|gb|FE861445.1|FE861445	1	166
CL562Contig1	100	gi|212378350|gb|GE651869.1|GE651869	1	467
CL574Contig1	100	gi|366882863|gb|HS398185.1|HS398185	1	121
CL584Contig1	100	gi|170319716|gb|FE861496.1|FE861496	1	156
CL595Contig1	100	gi|393744585|gb|FS947375.1|FS947375	1	141
CL598Contig1	100	gi|457866792|gb|JG294226.1|JG294226	1	159
CL616Contig1	100	gi|393752661|gb|FS955255.1|FS955255	1	196
CL617Contig1	100	gi|366894951|gb|HS397213.1|HS397213	1	153
CL68Contig1	100	gi|393741260|gb|FS946472.1|FS946472	1	275
CL784Contig1	100	gi|393741392|gb|FS946604.1|FS946604	1	193
CL918Contig1	100	gi|51453527|gb|CV014313.1|CV014313	1	136
CL967Contig1	100	gi|366895716|gb|HS395209.1|HS395209	1	144
scaffold1055	100	gi|212378107|gb|GE651476.1|GE651476	1	515
scaffold11117	100	gi|393742402|gb|FS950804.1|FS950804	1	505
scaffold12247	100	gi|206583668|gb|GD254761.1|GD254761	1	1070
scaffold13115	100	gi|212380991|gb|GE652796.1|GE652796	1	537
scaffold13457	100	gi|393752417|gb|FS960266.1|FS960266	1	655
scaffold14509	100	gi|393742906|gb|FS951308.1|FS951308	1	526
scaffold16021	100	gi|212378142|gb|GE651487.1|GE651487	1	622
scaffold2773	100	gi|393752151|gb|FS960000.1|FS960000	1	683
scaffold46	100	gi|393755970|gb|FS958243.1|FS958243	1	601
scaffold5350	100	gi|393747279|gb|FS950395.1|FS950395	1	460
scaffold6371	100	gi|393749367|gb|FS952407.1|FS952407	1	477
scaffold6913	100	gi|393740240|gb|FS944647.1|FS944647	1	443
scaffold8414	100	gi|393746441|gb|FS953358.1|FS953358	1	635
scaffold9450	100	gi|393751991|gb|FS959840.1|FS959840	1	466
scaffold9481	100	gi|393740802|gb|FS946014.1|FS946014	1	467
C4965	100	gi|393392967|gb|JK475550.1|JK475550	1	61	62	122
C80871	100	gi|393757137|gb|FS958041.1|FS958041	62	308	1	61
scaffold11565	100	gi|212380212|gb|GE652145.1|GE652145	1	496	498	658
C10403	100	gi|366889274|gb|HS391594.1|HS391594	1	119	6	123	6	123	5	123	18	112	6	123	6	106	6	119	5	123	7	42	5	42	40	123
C10759	100	gi|393393082|gb|JK478076.1|JK478076	1	123	15	100
C12691	100	gi|393748599|gb|FS953786.1|FS953786	1	123	18	121	6	123	9	123	6	100	15	123
C14965	100	gi|212381021|gb|GE653088.1|GE653088	1	108	107	140
C16289	100	gi|393742973|gb|FS951375.1|FS951375	1	121	92	152
C19599	100	gi|393738677|gb|FS944938.1|FS944938	1	113	109	175
C20573	100	gi|393752122|gb|FS959971.1|FS959971	41	122	1	65	107	182	9	92	75	163
C23729	100	gi|544637035|gb|JZ485664.1|JZ485664	1	186	50	142
C2869	100	gi|544637004|gb|JZ485633.1|JZ485633	1	114	3	114	4	114	1	114	3	100	3	114	3	114	1	114	34	114
C4055	100	gi|51452834|gb|CV013620.1|CV013620	59	119	1	61
C4199	100	gi|366889497|gb|HS391817.1|HS391817	59	119	1	61
C4427	100	gi|393740557|gb|FS945769.1|FS945769	60	120	1	61
C4503	100	gi|393745565|gb|FS952045.1|FS952045	60	120	1	61
C4553	100	gi|366887547|gb|HS399865.1|HS399865	60	120	1	61
C4765	100	gi|327361017|gb|GW696749.1|GW696749	56	121	1	61
C52339	100	gi|393393063|gb|JK478057.1|JK478057	48	225	1	61
C56325	100	gi|393740527|gb|FS945739.1|FS945739	37	234	1	50
C70889	100	gi|393389990|gb|JK476432.1|JK476432	1	254	225	271
C81875	100	gi|393752122|gb|FS959971.1|FS959971	1	83	96	182	162	236	63	148	238	312	131	214	30	116	195	283
CL32Contig2	100	gi|171355289|gb|FE943093.1|FE943093	1	442	419	483
CL679Contig1	100	gi|212379349|gb|GE651023.1|GE651023	3	154	88	153	1	61
scaffold10088	100	gi|393743163|gb|FS948110.1|FS948110	213	506	1	214
scaffold11502	100	gi|393741326|gb|FS946538.1|FS946538	1	574	570	816
scaffold11783	100	gi|547900862|gb|JZ495072.1|JZ495072	1	259	257	416
scaffold12478	100	gi|547900700|gb|JZ494910.1|JZ494910	1	351	349	582
scaffold321	100	gi|393740551|gb|FS945763.1|FS945763	225	598	1	226	600	780
scaffold3670	100	gi|393389627|gb|JK476101.1|JK476101	235	483	80	233	1	145
scaffold477	100	gi|393389548|gb|JK476022.1|JK476022	1	427	5	304	6	82
scaffold5865	100	gi|393740941|gb|FS946153.1|FS946153	1	272	270	539
scaffold687	100	gi|393750201|gb|FS956146.1|FS956146	273	996	61	271	1	61
scaffold8227	100	gi|393754573|gb|FS958770.1|FS958770	1	327	321	467
scaffold689	99.9027	gi|393750201|gb|FS956146.1|FS956146	273	864	61	271	866	1028	1	61
scaffold8959	99.8847	gi|393752144|gb|FS959993.1|FS959993	1	724	726	867
scaffold12417	99.8729	gi|393740515|gb|FS945727.1|FS945727	294	787	1	292
scaffold5396	99.8724	gi|170319748|gb|FE861528.1|FE861528	198	784	1	196
scaffold10044	99.8715	gi|393740714|gb|FS945926.1|FS945926	1	629	631	778
scaffold11501	99.8708	gi|393741326|gb|FS946538.1|FS946538	1	532	534	774
scaffold7612	99.8688	gi|212380646|gb|GE652899.1|GE652899	200	762	1	198
scaffold910	99.8663	gi|212378582|gb|GE651300.1|GE651300	1	386	388	748
scaffold1149	99.8649	gi|393750273|gb|FS956218.1|FS956218	1	586	588	740
scaffold3188	99.8649	gi|212381053|gb|GE652471.1|GE652471	257	740	1	255
scaffold14022	99.8639	gi|212379352|gb|GE651026.1|GE651026	312	734	1	312
scaffold2772	99.8584	gi|393752151|gb|FS960000.1|FS960000	205	706	1	203
scaffold15076	99.8569	gi|206583624|gb|GD254717.1|GD254717	1	483	485	699
scaffold12037	99.8557	gi|393741333|gb|FS946545.1|FS946545	1	529	531	693
scaffold15715	99.8525	gi|544637196|gb|JZ485825.1|JZ485825	1	351	353	678
C115995	99.8523	gi|393756009|gb|FS958282.1|FS958282	2	677
scaffold9131	99.8521	gi|393749373|gb|FS952413.1|FS952413	1	431	433	676
scaffold12799	99.8503	gi|366882887|gb|HS398209.1|HS398209	1	496	498	668
scaffold373	99.8483	gi|393746130|gb|FS953047.1|FS953047	1	479	481	659
scaffold11547	99.8464	gi|212377714|gb|GE650301.1|GE650301	1	492	494	651
scaffold15808	99.8435	gi|393753690|gb|FS957284.1|FS957284	1	397	399	639
scaffold2757	99.8423	gi|393756056|gb|FS958329.1|FS958329	258	634	1	256
scaffold2954	99.8397	gi|393756920|gb|FS956627.1|FS956627	242	624	1	240
scaffold1229	99.8347	gi|393391934|gb|JK477462.1|JK477462	225	543	1	223	534	605
scaffold13911	99.8339	gi|393749691|gb|FS955713.1|FS955713	1	414	416	602
C112541	99.8333	gi|343702783|gb|JK342025.1|JK342025	2	600
scaffold15112	99.8331	gi|393749469|gb|FS952509.1|FS952509	1	382	384	594
C112371	99.8325	gi|393752010|gb|FS959859.1|FS959859	2	597
C112147	99.8314	gi|393756168|gb|FS958443.1|FS958443	2	593
scaffold13617	99.8261	gi|393739606|gb|FS944013.1|FS944013	254	575	1	252
scaffold13772	99.8261	gi|393749195|gb|FS952233.1|FS952233	1	389	391	575
scaffold10527	99.8239	gi|393741137|gb|FS946349.1|FS946349	275	568	1	273
scaffold320	99.8239	gi|393741013|gb|FS946225.1|FS946225	1	404	406	568
scaffold15695	99.8217	gi|206583656|gb|GD254749.1|GD254749	1	885	888	1122
C109493	99.8179	gi|212380550|gb|GE652891.1|GE652891	2	549
scaffold11055	99.8175	gi|393749229|gb|FS952267.1|FS952267	268	548	1	266
scaffold14279	99.8175	gi|212379714|gb|GE651710.1|GE651710	1	283	285	548
scaffold13655	99.8141	gi|343703078|gb|JK341675.1|JK341675	1	322	324	538
scaffold5351	99.8092	gi|393748792|gb|FS953979.1|FS953979	1	394	396	524
scaffold11905	99.8077	gi|393389716|gb|JK476158.1|JK476158	1	301	303	520
scaffold3804	99.8073	gi|393746708|gb|FS949824.1|FS949824	1	393	395	519
scaffold9045	99.8073	gi|212378618|gb|GE651528.1|GE651528	1	375	377	519
scaffold2669	99.8047	gi|393752313|gb|FS960162.1|FS960162	1	327	329	512
scaffold7665	99.8031	gi|393753113|gb|FS956502.1|FS956502	1	292	294	508
scaffold9130	99.802	gi|393749373|gb|FS952413.1|FS952413	1	260	262	505
C105627	99.798	gi|393751465|gb|FS959314.1|FS959314	2	495
scaffold8029	99.7963	gi|215398986|gb|GH159037.1|GH159037	1	278	280	491
C104061	99.7895	gi|393749693|gb|FS955715.1|FS955715	2	475
scaffold8354	99.7881	gi|393389842|gb|JK476284.1|JK476284	1	308	310	472
C103683	99.7872	gi|224708640|gb|GO254956.1|GO254956	1	469
scaffold12586	99.7854	gi|212380995|gb|GE652800.1|GE652800	1	296	298	466
scaffold3356	99.7845	gi|393749526|gb|FS952566.1|FS952566	1	339	341	464
scaffold11296	99.7807	gi|212378676|gb|GE651586.1|GE651586	1	295	297	456
scaffold11294	99.7701	gi|393753061|gb|FS956450.1|FS956450	284	870	1	281
scaffold4430	99.7691	gi|393744778|gb|FS947568.1|FS947568	1	296	298	433
scaffold1403	99.768	gi|206583687|gb|GD254780.1|GD254780	1	320	322	431
scaffold2955	99.7674	gi|393740028|gb|FS944435.1|FS944435	1	306	308	430
scaffold8285	99.7674	gi|393751812|gb|FS959661.1|FS959661	1	249	251	430
scaffold8420	99.7658	gi|547900775|gb|JZ494985.1|JZ494985	1	286	288	427
scaffold9449	99.7647	gi|393751991|gb|FS959840.1|FS959840	1	258	260	425
scaffold9729	99.7619	gi|544637615|gb|JZ486244.1|JZ486244	1	272	274	420
scaffold16763	99.7616	gi|547900968|gb|JZ495178.1|JZ495178	431	839	1	428
scaffold6880	99.7613	gi|393740240|gb|FS944647.1|FS944647	1	273	275	419
scaffold8606	99.7613	gi|393744327|gb|FS947117.1|FS947117	1	276	278	419
scaffold4668	99.7608	gi|544637373|gb|JZ486002.1|JZ486002	1	260	262	418
scaffold6988	99.7567	gi|393738659|gb|FS944920.1|FS944920	1	276	278	411
scaffold875	99.7567	gi|343702564|gb|JK341806.1|JK341806	186	411	1	184
scaffold8882	99.7537	gi|544637148|gb|JZ485777.1|JZ485777	1	259	261	406
scaffold3594	99.7403	gi|393390651|gb|JK477093.1|JK477093	1	260	262	385
scaffold1760	99.7392	gi|393753905|gb|FS957499.1|FS957499	1	765
scaffold973	99.7319	gi|212378402|gb|GE651897.1|GE651897	1	207	209	373
C116915	99.7151	gi|212380225|gb|GE651776.1|GE651776	3	702
C88093	99.7085	gi|544637666|gb|JZ486295.1|JZ486295	1	342
CL952Contig1	99.7076	gi|393749143|gb|FS954328.1|FS954328	254	684	1	251
C115375	99.6974	gi|393741388|gb|FS946600.1|FS946600	1	659
scaffold12800	99.687	gi|366882887|gb|HS398209.1|HS398209	1	467	470	639
C113895	99.682	gi|393756868|gb|FS957021.1|FS957021	3	629
C79183	99.6678	gi|393752264|gb|FS960113.1|FS960113	1	300
scaffold2043	99.6622	gi|393748757|gb|FS953944.1|FS953944	1	466	644	888	469	642
C111331	99.6534	gi|170319676|gb|FE861456.1|FE861456	3	577
C71919	99.635	gi|51453291|gb|CV014077.1|CV014077	2	274
C70093	99.6283	gi|393747064|gb|FS950180.1|FS950180	2	269
scaffold8678	99.6269	gi|393741984|gb|FS943359.1|FS943359	1	393	396	536
scaffold14426	99.6117	gi|393756915|gb|FS956622.1|FS956622	1	288	290	514
C66373	99.6109	gi|547901145|gb|JZ495355.1|JZ495355	2	257
C65501	99.6078	gi|327361034|gb|GW696766.1|GW696766	1	254
scaffold9189	99.6071	gi|224708647|gb|GO254963.1|GO254963	3	509
C106341	99.6032	gi|170319816|gb|FE861212.1|FE861212	1	502
C118653	99.6005	gi|393756592|gb|FS956745.1|FS956745	1	748
scaffold2867	99.5918	gi|212379385|gb|GE650675.1|GE650675	1	271	273	489
C61179	99.5902	gi|393756858|gb|FS957011.1|FS957011	1	243
C103995	99.5781	gi|393749210|gb|FS952248.1|FS952248	1	472
C57323	99.5763	gi|547901229|gb|JZ495440.1|JZ495440	1	235
scaffold2070	99.5683	gi|393753470|gb|FS957064.1|FS957064	1	692
C116621	99.5677	gi|393740171|gb|FS944578.1|FS944578	4	694
C53241	99.5595	gi|282162100|gb|GT969241.1|GT969241	1	226
C48487	99.5434	gi|393746752|gb|FS949868.1|FS949868	1	218
scaffold3755	99.5402	gi|224708687|gb|GO255003.1|GO255003	1	307	309	434
C114591	99.5342	gi|212380534|gb|GE652875.1|GE652875	2	642
C44907	99.5305	gi|366894595|gb|HS396857.1|HS396857	2	213
C42829	99.5215	gi|393390917|gb|JK479716.1|JK479716	2	209
scaffold374	99.5146	gi|221758398|gb|GH709920.1|GH709920	2	240	242	412
scaffold724	99.511	gi|393393210|gb|JK478204.1|JK478204	1	304	307	409
C38879	99.5098	gi|393754346|gb|FS958543.1|FS958543	1	203
scaffold1629	99.5041	gi|393389211|gb|JK475685.1|JK475685	3	356	358	605
C35213	99.4975	gi|393747508|gb|FS950624.1|FS950624	1	198
C34265	99.4949	gi|393753091|gb|FS956480.1|FS956480	1	197
C111927	99.4907	gi|393753851|gb|FS957445.1|FS957445	4	589
C32843	99.4898	gi|212380633|gb|GE652633.1|GE652633	2	196
C32305	99.4872	gi|393740338|gb|FS944745.1|FS944745	2	195
C111463	99.4836	gi|393739125|gb|FS945386.1|FS945386	1	578
C28107	99.4764	gi|393756369|gb|FS957721.1|FS957721	2	191
C111041	99.4764	gi|212380478|gb|GE652819.1|GE652819	1	570	9	109	9	109	43	109
C27797	99.4737	gi|393753658|gb|FS957252.1|FS957252	2	111	90	190
scaffold2862	99.47	gi|393746602|gb|FS949718.1|FS949718	1	223	225	379
scaffold5938	99.47	gi|393738974|gb|FS945235.1|FS945235	2	564
C26059	99.4681	gi|51453719|gb|CV014505.1|CV014505	1	187
C90965	99.446	gi|393745380|gb|FS951860.1|FS951860	1	359
C106919	99.4129	gi|51453379|gb|CV014165.1|CV014165	4	511
C106819	99.4106	gi|206583669|gb|GD254762.1|GD254762	1	506
scaffold1761	99.384	gi|170319556|gb|FE861336.1|FE861336	239	485	1	237
scaffold5910	99.3814	gi|393743824|gb|FS948771.1|FS948771	3	353	355	485
C114677	99.3808	gi|393750765|gb|FS955228.1|FS955228	1	642
C114185	99.3701	gi|393752789|gb|FS955383.1|FS955383	5	635
C103609	99.3603	gi|212378412|gb|GE652278.1|GE652278	1	466
C103417	99.3576	gi|393745126|gb|FS948978.1|FS948978	4	467
CL587Contig1	99.3517	gi|393751350|gb|FS959199.1|FS959199	1	613
C102885	99.3492	gi|393748486|gb|FS953673.1|FS953673	4	461
scaffold4536	99.3363	gi|393754010|gb|FS960440.1|FS960440	2	324	327	452
C15719	99.3197	gi|393748786|gb|FS953973.1|FS953973	2	147
C76231	99.3103	gi|51453165|gb|CV013951.1|CV013951	1	288
C75665	99.3056	gi|212380770|gb|GE652682.1|GE652682	3	288
scaffold15111	99.3056	gi|393749469|gb|FS952509.1|FS952509	1	647	649	859
C75587	99.3031	gi|51453371|gb|CV014157.1|CV014157	3	287
C15375	99.3007	gi|393391958|gb|JK477486.1|JK477486	1	142
C109947	99.2793	gi|393753224|gb|FS954867.1|FS954867	1	551
scaffold372	99.2661	gi|544636997|gb|JZ485626.1|JZ485626	166	543	1	163
C70595	99.2593	gi|393742903|gb|FS951305.1|FS951305	1	268
scaffold6114	99.257	gi|393749161|gb|FS954346.1|FS954346	1	300	302	444
C69177	99.2453	gi|300124087|gb|HO079146.1|HO079146	3	265
C67841	99.2366	gi|212379945|gb|GE650777.1|GE650777	3	262
scaffold13208	99.2366	gi|393754583|gb|FS958780.1|FS958780	4	298	300	524
scaffold9177	99.2296	gi|212380297|gb|GE650469.1|GE650469	257	645	1	255
C64735	99.2095	gi|393756756|gb|FS956909.1|FS956909	3	253
C64787	99.2095	gi|340629079|gb|JK265033.1|JK265033	1	251
C93763	99.2084	gi|393744478|gb|FS947268.1|FS947268	1	376
scaffold8601	99.2	gi|393745880|gb|FS952797.1|FS952797	298	625	1	292
scaffold838	99.1974	gi|343703000|gb|JK341597.1|JK341597	6	623
scaffold8421	99.1881	gi|547900775|gb|JZ494985.1|JZ494985	309	716	1	307
C12711	99.187	gi|393740062|gb|FS944469.1|FS944469	2	123
scaffold15414	99.187	gi|393746343|gb|FS953260.1|FS953260	1	610
C4269	99.1667	gi|393750088|gb|FS954441.1|FS954441	1	119
scaffold10108	99.1649	gi|393752233|gb|FS960082.1|FS960082	3	304	306	478
scaffold5010	99.1649	gi|393741021|gb|FS946233.1|FS946233	191	479	4	189
C117329	99.1585	gi|393755894|gb|FS958167.1|FS958167	7	713
C88791	99.1354	gi|222372485|gb|GH734026.1|GH734026	4	347
scaffold6463	99.1274	gi|393739739|gb|FS944146.1|FS944146	253	573	5	251
scaffold281	99.1189	gi|393752110|gb|FS959959.1|FS959959	4	803	809	908
C101933	99.115	gi|393740581|gb|FS945793.1|FS945793	5	452
C52743	99.115	gi|393393018|gb|JK475601.1|JK475601	1	224
C119501	99.1014	gi|393752448|gb|FS960297.1|FS960297	8	779
C109867	99.0991	gi|212378268|gb|GE652205.1|GE652205	6	555
C49489	99.0909	gi|393744036|gb|FS949382.1|FS949382	3	220
C47953	99.0826	gi|393742978|gb|FS951380.1|FS951380	1	216
C84975	99.0826	gi|393748185|gb|FS951744.1|FS951744	1	324
C42603	99.0431	gi|393392099|gb|JK477627.1|JK477627	1	207
scaffold13854	99.0291	gi|393750645|gb|FS955108.1|FS955108	1	612
C97213	99.0172	gi|393742923|gb|FS951325.1|FS951325	5	407
CL273Contig1	99.0169	gi|393745804|gb|FS952721.1|FS952721	8	712
scaffold14005	99.0169	gi|170319884|gb|FE861568.1|FE861568	8	712
CL58Contig1	99.0099	gi|393754233|gb|FS960663.1|FS960663	1	300
scaffold1762	98.9858	gi|393745928|gb|FS952845.1|FS952845	1	521	738	979	524	736
C33731	98.9848	gi|393741499|gb|FS946711.1|FS946711	1	195
C32861	98.9796	gi|393754439|gb|FS958636.1|FS958636	1	194
C116103	98.9706	gi|212379355|gb|GE651029.1|GE651029	1	673
C115839	98.9599	gi|393757236|gb|FS958140.1|FS958140	8	673
scaffold1864	98.9552	gi|224708683|gb|GO254999.1|GO254999	8	392	389	670
C111129	98.9547	gi|282162591|gb|GT969324.1|GT969324	1	568
CL1Contig3	98.9399	gi|393393082|gb|JK478076.1|JK478076	60	282	191	283	4	86
C110571	98.9381	gi|393753764|gb|FS957358.1|FS957358	7	565
C23937	98.9247	gi|393391704|gb|JK477232.1|JK477232	1	184
C23943	98.9247	gi|327360815|gb|GW691001.1|GW691001	3	98	97	186
scaffold15812	98.9231	gi|212379563|gb|GE650416.1|GE650416	7	392	394	650
C90749	98.8889	gi|212379854|gb|GE651082.1|GE651082	1	356
CL373Contig1	98.8848	gi|393743920|gb|FS949266.1|FS949266	4	269	197	269
scaffold13536	98.8834	gi|170319823|gb|FE861219.1|FE861219	7	803
scaffold16639	98.8827	gi|393752868|gb|FS955462.1|FS955462	1	708
C117027	98.8652	gi|393748795|gb|FS953982.1|FS953982	1	697
C119187	98.8312	gi|393754303|gb|FS960733.1|FS960733	1	761
C65829	98.8281	gi|212378160|gb|GE650929.1|GE650929	1	253
scaffold16641	98.8281	gi|393756505|gb|FS956658.1|FS956658	3	471	473	762
scaffold12413	98.8136	gi|282162421|gb|GT969035.1|GT969035	1	357	365	590
scaffold8860	98.782	gi|170319840|gb|FE861236.1|FE861236	9	376	378	607	609	821
scaffold1838	98.7749	gi|366886919|gb|JK263436.1|JK263436	1	431	433	646
C110803	98.7698	gi|393749661|gb|FS955683.1|FS955683	1	562
scaffold14891	98.7455	gi|212379797|gb|GE652078.1|GE652078	9	319	321	556
C58795	98.7448	gi|547900846|gb|JZ495056.1|JZ495056	1	236
scaffold12412	98.743	gi|393752484|gb|FS960333.1|FS960333	10	716
C109709	98.7319	gi|170319535|gb|FE861315.1|FE861315	8	552
C117147	98.7288	gi|212378561|gb|GE651279.1|GE651279	10	708
scaffold3976	98.722	gi|393754536|gb|FS958733.1|FS958733	12	813	815	939
C116977	98.7216	gi|393748916|gb|FS954101.1|FS954101	1	695
scaffold1678	98.7216	gi|212377760|gb|GE650347.1|GE650347	9	412	414	704
C108945	98.7061	gi|212379569|gb|GE651657.1|GE651657	1	534
C108725	98.6989	gi|393756972|gb|FS957876.1|FS957876	8	538
scaffold1837	98.6733	gi|366886919|gb|JK263436.1|JK263436	1	422	424	596
C52553	98.6726	gi|51454137|gb|CV014923.1|CV014923	1	223
C115931	98.6686	gi|170319821|gb|FE861217.1|FE861217	10	676
C50479	98.6486	gi|393392449|gb|JK477977.1|JK477977	1	219
C92357	98.645	gi|393756081|gb|FS958354.1|FS958354	1	364
C111787	98.6348	gi|212380438|gb|GE650523.1|GE650523	1	578
scaffold5245	98.6301	gi|393390301|gb|JK476743.1|JK476743	1	270	272	433
scaffold1237	98.6058	gi|393756254|gb|FS957606.1|FS957606	10	628	631	789
scaffold7048	98.6047	gi|393748588|gb|FS953775.1|FS953775	2	283	285	426
scaffold8859	98.5981	gi|170319840|gb|FE861236.1|FE861236	9	428	430	642
C99317	98.5915	gi|393753377|gb|FS955020.1|FS955020	7	426
C116845	98.5714	gi|212380942|gb|GE652747.1|GE652747	6	695
C42847	98.5646	gi|51453970|gb|CV014756.1|CV014756	1	206
scaffold5011	98.556	gi|393741021|gb|FS946233.1|FS946233	195	554	4	189
scaffold10613	98.4962	gi|393757191|gb|FS958095.1|FS958095	9	532
C34771	98.4925	gi|393756499|gb|FS956652.1|FS956652	1	196
C31163	98.4536	gi|393752254|gb|FS960103.1|FS960103	1	191
scaffold543	98.452	gi|393741120|gb|FS946332.1|FS946332	1	441	443	637
C30585	98.4456	gi|366895026|gb|HS397288.1|HS397288	4	193
scaffold8619	98.4099	gi|393393537|gb|JK478531.1|JK478531	1	407	409	558
C92995	98.3957	gi|393739931|gb|FS944338.1|FS944338	1	368
C118403	98.3871	gi|393744559|gb|FS947349.1|FS947349	12	743
C23543	98.3871	gi|393739542|gb|FS943949.1|FS943949	4	186
scaffold12189	98.3871	gi|393756789|gb|FS956942.1|FS956942	292	733	1	290
scaffold2258	98.3849	gi|393739496|gb|FS943903.1|FS943903	276	743	12	274
C81201	98.3819	gi|393749471|gb|FS952511.1|FS952511	6	309
C22887	98.3784	gi|212380420|gb|GE650505.1|GE650505	4	185
C5155	98.374	gi|283049884|gb|GW315281.1|GW315281	3	123
C6737	98.374	gi|340629100|gb|JK265054.1|JK265054	1	123	1	121
C118173	98.3718	gi|393750187|gb|FS956132.1|FS956132	3	727
C113049	98.3633	gi|327360840|gb|GW691026.1|GW691026	1	601
C109059	98.3425	gi|212381062|gb|GE652480.1|GE652480	9	542
C91089	98.3425	gi|393750222|gb|FS956167.1|FS956167	1	356
C59821	98.3402	gi|393751554|gb|FS959403.1|FS959403	1	237
C98757	98.3373	gi|393740295|gb|FS944702.1|FS944702	1	414
scaffold13116	98.3271	gi|313605253|gb|HS389890.1|HS389890	10	538
CL216Contig1	98.3165	gi|224708683|gb|GO254999.1|GO254999	8	655	658	885
scaffold10560	98.3069	gi|393740488|gb|FS945700.1|FS945700	406	930	1	404
C103831	98.3051	gi|212378315|gb|GE652229.1|GE652229	1	464
C122041	98.2896	gi|393752656|gb|FS954851.1|FS954851	1	862
C54591	98.2609	gi|393749896|gb|FS955918.1|FS955918	5	230
C75577	98.2578	gi|212378665|gb|GE651575.1|GE651575	6	287
C110685	98.2363	gi|393751554|gb|FS959403.1|FS959403	11	567
C106403	98.2178	gi|393393652|gb|JK478646.1|JK478646	1	496
C95497	98.2143	gi|393757229|gb|FS958133.1|FS958133	1	385
C115595	98.1982	gi|393740918|gb|FS946130.1|FS946130	1	654
C72831	98.1949	gi|393752822|gb|FS955416.1|FS955416	1	272
scaffold45	98.1865	gi|393750465|gb|FS954619.1|FS954619	15	772
C112619	98.1728	gi|393749391|gb|FS952431.1|FS952431	11	601
scaffold17365	98.172	gi|393754542|gb|FS958739.1|FS958739	18	930
C93969	98.1627	gi|393745243|gb|FS949096.1|FS949096	8	381
C100155	98.1567	gi|393739487|gb|FS943894.1|FS943894	1	426
C70473	98.1481	gi|343702981|gb|JK341578.1|JK341578	1	265
C45161	98.1221	gi|393741816|gb|FS945507.1|FS945507	1	209
C68147	98.0989	gi|393746924|gb|FS950040.1|FS950040	1	258
C68399	98.0989	gi|366882977|gb|HS398299.1|HS398299	6	263
C97943	98.0676	gi|393748275|gb|FS953462.1|FS953462	5	410
scaffold11906	98.051	gi|393390098|gb|JK476540.1|JK476540	1	504	506	655
C117487	98.0501	gi|393749715|gb|FS955737.1|FS955737	15	718
C110481	98.0496	gi|393744263|gb|FS947053.1|FS947053	12	564
C65381	98.0392	gi|393753983|gb|FS957577.1|FS957577	1	250
C115409	98.0363	gi|393739628|gb|FS944035.1|FS944035	1	649
scaffold3078	98.032	gi|393752191|gb|FS960040.1|FS960040	202	811	15	207
C38401	98.0296	gi|393739724|gb|FS944131.1|FS944131	1	199
C38431	98.0296	gi|544637467|gb|JZ486096.1|JZ486096	1	199
C37263	98.0198	gi|393742345|gb|FS950747.1|FS950747	5	202
C89535	98.017	gi|51530095|gb|CV066931.1|CV066931	8	353
C79377	98.0132	gi|547900914|gb|JZ495124.1|JZ495124	5	300
C36335	98.01	gi|393743486|gb|FS948433.1|FS948433	1	197
scaffold1902	97.995	gi|212380519|gb|GE652860.1|GE652860	8	214	216	399
C95889	97.9798	gi|393750937|gb|FS956394.1|FS956394	1	388
C33809	97.9695	gi|393745980|gb|FS952897.1|FS952897	2	194
CL710Contig1	97.967	gi|393751424|gb|FS959273.1|FS959273	1	553	557	774
C120941	97.9592	gi|393750305|gb|FS954459.1|FS954459	18	833
CL7Contig2	97.9592	gi|51453322|gb|CV014108.1|CV014108	1	192
C31559	97.9487	gi|393747021|gb|FS950137.1|FS950137	1	191
C105067	97.9466	gi|393741106|gb|FS946318.1|FS946318	1	477
C30889	97.9381	gi|393393456|gb|JK478450.1|JK478450	1	190
C59465	97.9167	gi|393751353|gb|FS959202.1|FS959202	1	240	114	235	107	197
C94267	97.9112	gi|393752887|gb|FS955481.1|FS955481	9	383
C104133	97.8992	gi|393745776|gb|FS952693.1|FS952693	11	476
scaffold2255	97.891	gi|393739496|gb|FS943903.1|FS943903	276	569	12	274
C74449	97.8799	gi|393393523|gb|JK478517.1|JK478517	7	283
C110549	97.8761	gi|51452925|gb|CV013711.1|CV013711	1	553
C73913	97.8648	gi|212379734|gb|GE652015.1|GE652015	135	281	65	125	1	65
C23551	97.8495	gi|393389758|gb|JK476200.1|JK476200	1	182
C14905	97.8417	gi|393393049|gb|JK478043.1|JK478043	1	136
scaffold11794	97.8224	gi|212378719|gb|GE651916.1|GE651916	10	436	441	597
scaffold4546	97.8208	gi|212378300|gb|GE652226.1|GE652226	1	285	287	405
C122793	97.8094	gi|206583655|gb|GD254748.1|GD254748	1	847	871	913
C114323	97.8056	gi|393742138|gb|FS943513.1|FS943513	15	638
C91061	97.7901	gi|393388887|gb|JK479379.1|JK479379	1	354
scaffold49	97.7852	gi|393755970|gb|FS958243.1|FS958243	396	775	19	394	777	903
C119073	97.7807	gi|393748836|gb|FS954023.1|FS954023	18	766
C70269	97.7695	gi|393744098|gb|FS949444.1|FS949444	7	269
scaffold7812	97.7486	gi|393742192|gb|FS943567.1|FS943567	238	522	1	236
C50575	97.7477	gi|393752562|gb|FS960411.1|FS960411	6	222
CL576Contig1	97.724	gi|212381106|gb|GE652524.1|GE652524	12	698
C114801	97.6888	gi|393750872|gb|FS956329.1|FS956329	1	634
C94437	97.6562	gi|212380668|gb|GE652921.1|GE652921	10	384
scaffold5863	97.6484	gi|212379467|gb|GE651620.1|GE651620	11	553	555	762	764	884
C44215	97.6415	gi|393741662|gb|FS946874.1|FS946874	6	212
scaffold14103	97.6339	gi|212379830|gb|GE651058.1|GE651058	12	611	613	796
C43853	97.6303	gi|393739982|gb|FS944389.1|FS944389	6	211
scaffold5914	97.6226	gi|393740525|gb|FS945737.1|FS945737	195	658	1	193
scaffold7484	97.6131	gi|393749734|gb|FS955756.1|FS955756	19	634	636	796
C42045	97.5962	gi|547900967|gb|JZ495177.1|JZ495177	6	208
scaffold11646	97.5955	gi|393740583|gb|FS945795.1|FS945795	1	401	403	691
C120787	97.5845	gi|212380895|gb|GE653060.1|GE653060	1	808
scaffold9281	97.5794	gi|393753294|gb|FS954937.1|FS954937	303	661	17	305
C62161	97.5709	gi|393744608|gb|FS947398.1|FS947398	1	241
C8857	97.561	gi|347360445|gb|JK511317.1|JK511317	1	120
C121603	97.5553	gi|393746102|gb|FS953019.1|FS953019	1	838
C4693	97.5207	gi|366893375|gb|HS394028.1|HS394028	4	121
C121137	97.5	gi|212380427|gb|GE650512.1|GE650512	14	832
C90563	97.486	gi|393755902|gb|FS958175.1|FS958175	1	349
scaffold4087	97.4648	gi|544637270|gb|JZ485899.1|JZ485899	18	527	529	710
scaffold11072	97.4614	gi|393750587|gb|FS954741.1|FS954741	219	902	19	217
scaffold14272	97.4592	gi|393749897|gb|FS955919.1|FS955919	5	321	326	545
scaffold16331	97.4529	gi|393741777|gb|FS945468.1|FS945468	1	880
scaffold275	97.4515	gi|393751986|gb|FS959835.1|FS959835	21	683	685	824
C111531	97.4227	gi|547900084|gb|JZ494785.1|JZ494785	4	570
scaffold10263	97.4174	gi|393751190|gb|FS959039.1|FS959039	1	943
C118067	97.415	gi|393744773|gb|FS947563.1|FS947563	20	735
scaffold9687	97.4046	gi|393742186|gb|FS943561.1|FS943561	1	500	511	648
C102839	97.397	gi|212378558|gb|GE651276.1|GE651276	13	461
scaffold5555	97.397	gi|224708664|gb|GO254980.1|GO254980	212	451	4	210
scaffold5635	97.3251	gi|212379363|gb|GE651037.1|GE651037	1	344	358	486
scaffold13149	97.314	gi|393752828|gb|FS955422.1|FS955422	1	276	278	472
C23659	97.3118	gi|366893205|gb|HS393943.1|HS393943	1	181
scaffold1479	97.3088	gi|393739858|gb|FS944265.1|FS944265	1	521	523	645	664	706
C104559	97.2973	gi|393749903|gb|FS955925.1|FS955925	1	468
C107013	97.2656	gi|393388538|gb|JK479030.1|JK479030	1	498
C48831	97.2603	gi|393747095|gb|FS950211.1|FS950211	7	219
C109365	97.2578	gi|393751965|gb|FS959814.1|FS959814	16	547
scaffold13201	97.2376	gi|393740578|gb|FS945790.1|FS945790	239	543	76	237	1	61
scaffold13975	97.2358	gi|393748462|gb|FS953649.1|FS953649	1	425	427	599
C120897	97.2323	gi|393752594|gb|FS954789.1|FS954789	7	814
scaffold5864	97.2141	gi|212379467|gb|GE651620.1|GE651620	11	673
C46331	97.2093	gi|212378114|gb|GE651483.1|GE651483	7	215
C63519	97.2	gi|221758670|gb|GH709736.1|GH709736	8	250
scaffold9418	97.1925	gi|393752558|gb|FS960407.1|FS960407	1	526	528	728
scaffold16321	97.1812	gi|393748578|gb|FS953765.1|FS953765	9	732
scaffold13976	97.1787	gi|393748462|gb|FS953649.1|FS953649	1	448	451	622
C108251	97.1751	gi|212379789|gb|GE652070.1|GE652070	9	524
CL26Contig1	97.1391	gi|393752122|gb|FS959971.1|FS959971	17	751	5	69	49	102
CL51Contig1	97.1264	gi|224708660|gb|GO254976.1|GO254976	357	696	20	355
CL985Contig1	97.1074	gi|393752806|gb|FS955400.1|FS955400	1	470
scaffold15985	97.1056	gi|212379937|gb|GE650769.1|GE650769	17	382	384	688
scaffold6029	97.094	gi|51453177|gb|CV013963.1|CV013963	246	574	6	244
C87629	97.0674	gi|393393248|gb|JK478242.1|JK478242	1	331
scaffold16488	97.0513	gi|393740215|gb|FS944622.1|FS944622	1	407	409	758
scaffold12233	97.046	gi|393741377|gb|FS946589.1|FS946589	348	906	60	346	1	41
scaffold12625	97.0117	gi|544637690|gb|JZ486319.1|JZ486319	15	716	723	929
C120993	97.006	gi|393744943|gb|FS947733.1|FS947733	1	810
scaffold7864	97.0015	gi|366882982|gb|HS398304.1|HS398304	21	667
C96235	96.9925	gi|51530141|gb|CV066977.1|CV066977	1	387
C108285	96.9868	gi|393390207|gb|JK476649.1|JK476649	1	515
scaffold7900	96.986	gi|212377777|gb|GE650364.1|GE650364	5	727	732	909
scaffold3741	96.9843	gi|393752734|gb|FS955328.1|FS955328	25	704	706	829
C96083	96.9773	gi|212377779|gb|GE650366.1|GE650366	13	397
scaffold1641	96.9466	gi|393739140|gb|FS945401.1|FS945401	1	658	660	890
scaffold9419	96.9388	gi|393752558|gb|FS960407.1|FS960407	1	526	528	666
scaffold8552	96.9147	gi|393749485|gb|FS952525.1|FS952525	3	258	274	551
C109463	96.9035	gi|393756473|gb|FS957825.1|FS957825	18	549
C52817	96.9027	gi|393743820|gb|FS948767.1|FS948767	8	226
C51967	96.8889	gi|393743133|gb|FS948080.1|FS948080	8	225
C111329	96.8804	gi|366887640|gb|HS399958.1|HS399958	12	570
scaffold2748	96.875	gi|393392460|gb|JK477988.1|JK477988	1	304	314	505
scaffold10093	96.8586	gi|212377656|gb|GE650243.1|GE650243	1	301	303	556
scaffold1345	96.8421	gi|393747899|gb|FS948004.1|FS948004	11	269	272	380
scaffold13109	96.8363	gi|393739850|gb|FS944257.1|FS944257	301	705	1	299
scaffold10378	96.8317	gi|393739557|gb|FS943964.1|FS943964	1	343	345	490
C120437	96.8059	gi|170319692|gb|FE861472.1|FE861472	62	814	2	36
scaffold17152	96.8026	gi|224708687|gb|GO255003.1|GO255003	21	538	530	898
C24791	96.7914	gi|328683991|gb|JG017653.1|JG017653	5	185
C48119	96.789	gi|366896974|gb|HS395964.1|HS395964	8	218
C73239	96.7742	gi|366883066|gb|HS398388.1|HS398388	3	272
C121745	96.7593	gi|393738847|gb|FS945108.1|FS945108	29	864
scaffold1014	96.7552	gi|393751969|gb|FS959818.1|FS959818	1	417	440	678
scaffold17011	96.7497	gi|393753338|gb|FS954981.1|FS954981	5	577	580	899
C120803	96.7391	gi|393748455|gb|FS953642.1|FS953642	5	805
scaffold11928	96.7241	gi|393742993|gb|FS951395.1|FS951395	1	417	419	562
scaffold2741	96.7172	gi|212380516|gb|GE652857.1|GE652857	26	669	671	792
C118919	96.7148	gi|212379711|gb|GE651707.1|GE651707	68	761	1	42
scaffold13669	96.7016	gi|393748881|gb|FS954066.1|FS954066	5	468	485	665
scaffold3016	96.6743	gi|393739169|gb|FS945430.1|FS945430	30	872
C110861	96.6667	gi|393740607|gb|FS945819.1|FS945819	2	552
scaffold17092	96.6667	gi|206583648|gb|GD254741.1|GD254741	1	481	483	813
C95025	96.6581	gi|221071640|gb|GH623746.1|GH623746	1	376
C70207	96.6543	gi|393753506|gb|FS957100.1|FS957100	1	260
CL28Contig1	96.6507	gi|284026184|gb|GW342792.1|GW342792	8	209
C106423	96.6337	gi|393753508|gb|FS957102.1|FS957102	1	488
C41293	96.6184	gi|393752451|gb|FS960300.1|FS960300	1	200
C118125	96.6033	gi|393752766|gb|FS955360.1|FS955360	15	725
scaffold11149	96.5974	gi|55281934|gb|CV699566.1|CV699566	353	523	12	351
C108097	96.5909	gi|393753195|gb|FS956584.1|FS956584	12	521
scaffold8876	96.5753	gi|544637597|gb|JZ486226.1|JZ486226	14	259	316	436	261	316
C119735	96.5736	gi|393748410|gb|FS953597.1|FS953597	1	761
C114295	96.5517	gi|212378661|gb|GE651571.1|GE651571	16	631
C120225	96.5217	gi|327360822|gb|GW691008.1|GW691008	1	777
C92531	96.496	gi|393743528|gb|FS948475.1|FS948475	14	371
scaffold15096	96.4589	gi|212378525|gb|GE651243.1|GE651243	1	468	483	695
scaffold13150	96.4486	gi|393752828|gb|FS955422.1|FS955422	8	523
scaffold6401	96.4045	gi|393745159|gb|FS949012.1|FS949012	1	233	235	430
C30755	96.3918	gi|393740656|gb|FS945868.1|FS945868	1	187
C101023	96.3883	gi|393744168|gb|FS946958.1|FS946958	13	439
C49931	96.3801	gi|547900908|gb|JZ495118.1|JZ495118	6	218
C117481	96.3788	gi|393740310|gb|FS944717.1|FS944717	3	531	532	694
scaffold7623	96.3731	gi|393744370|gb|FS947160.1|FS947160	26	586	588	770
C118393	96.3661	gi|393751616|gb|FS959465.1|FS959465	1	716
C49535	96.3636	gi|51453291|gb|CV014077.1|CV014077	9	220
scaffold8461	96.361	gi|393741140|gb|FS946352.1|FS946352	1	531	549	679
C94255	96.3446	gi|393748675|gb|FS953862.1|FS953862	1	369
scaffold13143	96.3397	gi|393753346|gb|FS954989.1|FS954989	1	616	643	683
C48033	96.3303	gi|393390598|gb|JK477040.1|JK477040	9	218
scaffold10380	96.3206	gi|393751283|gb|FS959132.1|FS959132	1	610	626	748
scaffold2065	96.3184	gi|393739100|gb|FS945361.1|FS945361	387	1005	37	385
C47747	96.3134	gi|393744918|gb|FS947708.1|FS947708	1	209
C84485	96.3077	gi|212378222|gb|GE651519.1|GE651519	13	325
C25559	96.2766	gi|366887457|gb|HS399775.1|HS399775	1	181
scaffold13596	96.2759	gi|212378567|gb|GE651285.1|GE651285	27	542	544	725
scaffold1800	96.2633	gi|544637189|gb|JZ485818.1|JZ485818	20	560
scaffold5915	96.2441	gi|393740525|gb|FS945737.1|FS945737	1	256	258	411
C111701	96.2393	gi|393753490|gb|FS957084.1|FS957084	1	563
C104203	96.2264	gi|393746397|gb|FS953314.1|FS953314	1	459
C112981	96.2233	gi|224708729|gb|GO255045.1|GO255045	24	609
scaffold16670	96.219	gi|212379432|gb|GE650722.1|GE650722	2	739
scaffold9475	96.2056	gi|393751082|gb|FS958931.1|FS958931	287	788	1	284
scaffold13040	96.1992	gi|393748513|gb|FS953700.1|FS953700	24	757
C21655	96.1957	gi|393738893|gb|FS945154.1|FS945154	4	180
C105957	96.1924	gi|170319792|gb|FE861188.1|FE861188	20	499
scaffold7863	96.1864	gi|366882982|gb|HS398304.1|HS398304	21	322	324	472
scaffold5512	96.1856	gi|393749108|gb|FS954293.1|FS954293	38	970
scaffold14301	96.1806	gi|212378869|gb|GE651988.1|GE651988	284	568	14	282
C117995	96.1801	gi|170319738|gb|FE861518.1|FE861518	1	705
scaffold10528	96.173	gi|393741137|gb|FS946349.1|FS946349	308	601	23	306
C42723	96.1722	gi|544637095|gb|JZ485724.1|JZ485724	1	201
scaffold8513	96.1702	gi|393743797|gb|FS948744.1|FS948744	18	302	304	470
scaffold1703	96.1585	gi|221048113|gb|GH618808.1|GH618808	2	802
C121609	96.1583	gi|393749421|gb|FS952461.1|FS952461	1	826
C67131	96.1538	gi|393751678|gb|FS959527.1|FS959527	1	250
C118689	96.1436	gi|170319750|gb|FE861530.1|FE861530	28	750
C109067	96.1326	gi|393752865|gb|FS955459.1|FS955459	22	543
scaffold2064	96.1053	gi|393739100|gb|FS945361.1|FS945361	332	950	37	330
scaffold3009	96.0954	gi|393744620|gb|FS947410.1|FS947410	18	337	339	461
C114381	96.0876	gi|212378898|gb|GE650952.1|GE650952	73	639	1	47
scaffold9420	96.0836	gi|393752437|gb|FS960286.1|FS960286	1	227	229	369
C100041	96.0739	gi|393392483|gb|JK478011.1|JK478011	1	416
C119707	96.061	gi|393742003|gb|FS943378.1|FS943378	1	756
C111597	96.0549	gi|393750120|gb|FS956065.1|FS956065	1	560
C109909	96.036	gi|393739079|gb|FS945340.1|FS945340	23	555
scaffold12957	96.0106	gi|393756855|gb|FS957008.1|FS957008	1	404	406	674	704	752
C117759	96.0055	gi|393753467|gb|FS957061.1|FS957061	30	726
C34715	95.9799	gi|393390675|gb|JK477117.1|JK477117	4	194
scaffold7956	95.9514	gi|393750164|gb|FS956109.1|FS956109	20	355	357	494
CL294Contig1	95.942	gi|212380311|gb|GE650483.1|GE650483	5	666
C121029	95.933	gi|212380865|gb|GE653030.1|GE653030	1	802
C114193	95.9119	gi|212378054|gb|GE650895.1|GE650895	1	610
C118817	95.9049	gi|212379612|gb|GE651677.1|GE651677	17	742
C108625	95.8955	gi|170319806|gb|FE861202.1|FE861202	23	536
C115185	95.8904	gi|170319940|gb|FE861624.1|FE861624	28	657
scaffold5946	95.8848	gi|393751344|gb|FS959193.1|FS959193	31	729
scaffold2664	95.8743	gi|212380243|gb|GE652164.1|GE652164	142	386	388	509	1	121
scaffold48	95.8482	gi|393755970|gb|FS958243.1|FS958243	1	432	435	810
C100085	95.843	gi|212380165|gb|GE652122.1|GE652122	1	373	393	433
C115783	95.8271	gi|212378205|gb|GE651226.1|GE651226	29	671
scaffold4134	95.8254	gi|393749897|gb|FS955919.1|FS955919	5	863	865	1015
scaffold1580	95.8095	gi|393754233|gb|FS960663.1|FS960663	136	360	370	503	1	137
C106129	95.8084	gi|393756390|gb|FS957742.1|FS957742	10	489
C118215	95.7995	gi|393753703|gb|FS957297.1|FS957297	1	707
C109337	95.7952	gi|393744785|gb|FS947575.1|FS947575	66	545	1	44
scaffold1702	95.7921	gi|219524303|gb|GH454312.1|GH454312	33	274	276	387	1	57
C116391	95.7787	gi|393749560|gb|FS952600.1|FS952600	1	658
C105767	95.7746	gi|170319814|gb|FE861210.1|FE861210	1	476
scaffold3552	95.7555	gi|212380660|gb|GE652913.1|GE652913	8	437	439	572
scaffold14846	95.7552	gi|393740120|gb|FS944527.1|FS944527	310	990	20	308
C117077	95.7507	gi|393754631|gb|FS958828.1|FS958828	2	677
C115227	95.7447	gi|170319672|gb|FE861452.1|FE861452	1	541	570	658
C110405	95.7371	gi|170319613|gb|FE861393.1|FE861393	25	563
C123183	95.7082	gi|393741237|gb|FS946449.1|FS946449	32	923
CL532Contig1	95.7011	gi|544637038|gb|JZ485667.1|JZ485667	210	970	35	208
C55649	95.6897	gi|393751850|gb|FS959699.1|FS959699	11	232
C95563	95.6743	gi|221758715|gb|GH709781.1|GH709781	18	393
scaffold14948	95.6327	gi|170319682|gb|FE861462.1|FE861462	39	892
CL490Contig1	95.6311	gi|393741121|gb|FS946333.1|FS946333	27	350	352	618
scaffold10803	95.629	gi|212378504|gb|GE650646.1|GE650646	295	938	40	292
C122715	95.6044	gi|171355190|gb|FE942994.1|FE942994	1	870
scaffold12537	95.5951	gi|393749670|gb|FS955692.1|FS955692	45	464	705	1067	467	703
C97141	95.5774	gi|212378665|gb|GE651575.1|GE651575	19	407
C99589	95.5711	gi|393753210|gb|FS956599.1|FS956599	1	410
scaffold2205	95.5665	gi|51452928|gb|CV013714.1|CV013714	17	288	291	406
C108959	95.5638	gi|393750109|gb|FS956054.1|FS956054	1	517
scaffold8639	95.5631	gi|547900839|gb|JZ495049.1|JZ495049	22	441	447	586
scaffold15824	95.5628	gi|393739674|gb|FS944081.1|FS944081	305	924	41	303
C37403	95.5446	gi|393756009|gb|FS958282.1|FS958282	10	202
C37823	95.5446	gi|393748938|gb|FS954123.1|FS954123	1	193
C51097	95.5157	gi|393748485|gb|FS953672.1|FS953672	11	223
scaffold15961	95.5112	gi|393749111|gb|FS954296.1|FS954296	239	553	555	802	1	203
C112489	95.4925	gi|393751742|gb|FS959591.1|FS959591	3	574
scaffold14853	95.4545	gi|393749607|gb|FS952647.1|FS952647	29	429	431	638
C33823	95.4315	gi|544637403|gb|JZ486032.1|JZ486032	1	188
scaffold5712	95.4248	gi|393389311|gb|JK475785.1|JK475785	1	438
scaffold8636	95.4074	gi|547901007|gb|JZ495217.1|JZ495217	29	474	478	675
C102269	95.3846	gi|366893878|gb|HS394417.1|HS394417	1	434
scaffold16432	95.3826	gi|212380215|gb|GE652148.1|GE652148	1	384	420	758
C122301	95.3777	gi|393738968|gb|FS945229.1|FS945229	34	879
scaffold5791	95.3775	gi|212379536|gb|GE651647.1|GE651647	274	649	30	272
scaffold6480	95.3741	gi|393742129|gb|FS943504.1|FS943504	3	602	622	722
scaffold11791	95.3704	gi|393752704|gb|FS955298.1|FS955298	12	373	388	540
C57293	95.339	gi|393391857|gb|JK477385.1|JK477385	1	225
C29877	95.3368	gi|170319780|gb|FE861176.1|FE861176	3	106	114	193
scaffold12762	95.3206	gi|393739578|gb|FS943985.1|FS943985	20	569
C108445	95.3184	gi|393738963|gb|FS945224.1|FS945224	1	509
scaffold16775	95.3064	gi|393749936|gb|FS955958.1|FS955958	29	759
C116039	95.2802	gi|393740595|gb|FS945807.1|FS945807	33	678
C118257	95.2703	gi|212378516|gb|GE650658.1|GE650658	1	705
CL832Contig1	95.2381	gi|51453110|gb|CV013896.1|CV013896	4	563
C100657	95.2164	gi|547900832|gb|JZ495042.1|JZ495042	142	439	4	123
C119903	95.2141	gi|393748902|gb|FS954087.1|FS954087	1	756
C15649	95.2055	gi|393755970|gb|FS958243.1|FS958243	8	146
C93153	95.2	gi|366895184|gb|HS397446.1|HS397446	19	375
scaffold7010	95.1902	gi|171355041|gb|FE942845.1|FE942845	44	894
C24533	95.1872	gi|219524309|gb|GH454318.1|GH454318	10	187
C116261	95.1754	gi|212380755|gb|GE652667.1|GE652667	34	684
scaffold14251	95.1699	gi|393753430|gb|FS955073.1|FS955073	1	360	375	546
C120231	95.1553	gi|393753716|gb|FS957310.1|FS957310	40	805
scaffold15436	95.1515	gi|393744229|gb|FS947019.1|FS947019	1	333	335	629
C123055	95.1456	gi|393749790|gb|FS955812.1|FS955812	42	923
C85153	95.122	gi|212377770|gb|GE650357.1|GE650357	3	314
C112139	95.1096	gi|393749915|gb|FS955937.1|FS955937	30	593
scaffold12503	95.1039	gi|393750902|gb|FS956359.1|FS956359	1	412	507	674	445	505
scaffold16205	95.0882	gi|170319559|gb|FE861339.1|FE861339	8	762
C4967	95.082	gi|393753667|gb|FS957261.1|FS957261	1	116
scaffold4355	95.082	gi|393739637|gb|FS944044.1|FS944044	22	294	292	427
C120337	95.0617	gi|224708742|gb|GO255058.1|GO255058	3	772
scaffold488	95.0515	gi|393753332|gb|FS954975.1|FS954975	23	525	527	781	804	967
C107823	95.0382	gi|393743032|gb|FS951434.1|FS951434	1	498
scaffold1228	95.0147	gi|393391934|gb|JK477462.1|JK477462	302	620	34	300	611	682
C121131	95	gi|393751481|gb|FS959330.1|FS959330	6	691	729	818
C4497	95	gi|393749255|gb|FS952295.1|FS952295	1	59	66	120
C115247	94.9924	gi|393741603|gb|FS946815.1|FS946815	32	657
scaffold15926	94.9708	gi|170319572|gb|FE861352.1|FE861352	359	814	1	356
scaffold2222	94.9564	gi|206583678|gb|GD254771.1|GD254771	2	796	798	981
C117335	94.9509	gi|393753758|gb|FS957352.1|FS957352	14	690
scaffold5588	94.9495	gi|393739983|gb|FS944390.1|FS944390	118	495	1	92
scaffold6983	94.926	gi|366882297|gb|HS397619.1|HS397619	7	336	340	458
C89811	94.9153	gi|171355314|gb|FE942789.1|FE942789	1	336
scaffold12538	94.9153	gi|393749670|gb|FS955692.1|FS955692	45	521	523	885
C112957	94.9097	gi|212377974|gb|GE650863.1|GE650863	89	609	4	60
CL1105Contig1	94.9091	gi|393750822|gb|FS956279.1|FS956279	265	825	32	253
C120233	94.9068	gi|393740711|gb|FS945923.1|FS945923	1	764
C103687	94.8936	gi|366892028|gb|HS393449.1|HS393449	1	446
scaffold11793	94.8878	gi|212378719|gb|GE651916.1|GE651916	10	770
C115531	94.8872	gi|393389421|gb|JK475895.1|JK475895	5	635
C112805	94.8845	gi|215399038|gb|GH159089.1|GH159089	1	575
C121103	94.8749	gi|170319781|gb|FE861177.1|FE861177	44	839
C31997	94.8718	gi|393748378|gb|FS953565.1|FS953565	79	195	5	72
scaffold16455	94.8684	gi|212380683|gb|GE652936.1|GE652936	40	760
scaffold11799	94.8661	gi|393745890|gb|FS952807.1|FS952807	47	896
scaffold10408	94.863	gi|393743312|gb|FS948259.1|FS948259	1	374	376	555
C110459	94.849	gi|393756203|gb|FS958478.1|FS958478	30	563
scaffold4172	94.849	gi|393746272|gb|FS953189.1|FS953189	64	411	413	562	1	36
scaffold441	94.8468	gi|393739696|gb|FS944103.1|FS944103	1	360	362	682
C81291	94.8387	gi|212379899|gb|GE651127.1|GE651127	1	294
scaffold7724	94.824	gi|393751310|gb|FS959159.1|FS959159	1	188	312	483	213	310
C119115	94.7849	gi|393750734|gb|FS955197.1|FS955197	1	621	648	753
scaffold1078	94.7839	gi|393745929|gb|FS952846.1|FS952846	328	671	35	326
scaffold5511	94.7584	gi|393750318|gb|FS954472.1|FS954472	36	821	824	1052	1054	1195
scaffold1876	94.7222	gi|366893454|gb|HS394107.1|HS394107	290	720	53	285	39	166
C111759	94.7009	gi|212378083|gb|GE650900.1|GE650900	1	554
C120389	94.6979	gi|393744194|gb|FS946984.1|FS946984	6	773
C110605	94.6903	gi|393741848|gb|FS945539.1|FS945539	1	535
scaffold489	94.6844	gi|393753332|gb|FS954975.1|FS954975	23	452	454	714	737	900
scaffold11434	94.6667	gi|393738598|gb|FS944859.1|FS944859	40	591	593	750
C123997	94.6612	gi|393752105|gb|FS959954.1|FS959954	50	971
scaffold11389	94.6494	gi|547901224|gb|JZ495435.1|JZ495435	29	308	310	542
C114149	94.6372	gi|222372636|gb|GH733858.1|GH733858	12	611
scaffold2708	94.6221	gi|393738806|gb|FS945067.1|FS945067	8	563	567	661
scaffold4944	94.5896	gi|393745462|gb|FS951942.1|FS951942	277	536	88	275	11	69
C115553	94.5865	gi|212378465|gb|GE650607.1|GE650607	1	629
scaffold16915	94.5783	gi|327361114|gb|GW696846.1|GW696846	4	496	498	738	780	830
C113807	94.5774	gi|327361089|gb|GW696821.1|GW696821	35	627
C108447	94.5693	gi|393743846|gb|FS948793.1|FS948793	30	534
C94715	94.5596	gi|393741124|gb|FS946336.1|FS946336	1	365
C58359	94.5378	gi|64075784|gb|DN976212.1|DN976212	14	238
C117955	94.5355	gi|212379695|gb|GE650456.1|GE650456	41	732
scaffold14599	94.5302	gi|393757035|gb|FS957939.1|FS957939	8	681
scaffold5884	94.5161	gi|212378238|gb|GE651817.1|GE651817	8	484	490	598
C108069	94.5076	gi|393745850|gb|FS952767.1|FS952767	1	499
CL1068Contig1	94.5055	gi|393740287|gb|FS944694.1|FS944694	1	406	419	528
C94095	94.5026	gi|547900915|gb|JZ495125.1|JZ495125	1	361
C114867	94.4615	gi|212379586|gb|GE652420.1|GE652420	12	561	587	650
C113983	94.4532	gi|393752311|gb|FS960160.1|FS960160	69	627	1	37
scaffold1010	94.4365	gi|393393615|gb|JK478609.1|JK478609	1	321	324	495	497	602	639	701
scaffold13328	94.4341	gi|393740486|gb|FS945698.1|FS945698	1	359	375	524
scaffold4166	94.431	gi|393738613|gb|FS944874.1|FS944874	23	287	289	413
scaffold14092	94.4257	gi|170319846|gb|FE861242.1|FE861242	1	400	398	559
scaffold1834	94.4233	gi|393741769|gb|FS945460.1|FS945460	1	745
C107543	94.4231	gi|547901106|gb|JZ495316.1|JZ495316	30	520
C83731	94.3925	gi|393750881|gb|FS956338.1|FS956338	19	321
scaffold8144	94.385	gi|171355133|gb|FE942937.1|FE942937	21	577	579	727
scaffold12211	94.3662	gi|393756756|gb|FS956909.1|FS956909	10	313	315	479
C104383	94.3633	gi|393739895|gb|FS944302.1|FS944302	1	452
scaffold264	94.347	gi|393750205|gb|FS956150.1|FS956150	67	411	414	513	9	47
C118853	94.3347	gi|393756790|gb|FS956943.1|FS956943	31	746
C6235	94.3089	gi|221758715|gb|GH709781.1|GH709781	8	123
C121169	94.2925	gi|544637300|gb|JZ485929.1|JZ485929	1	623	670	839
C114737	94.2813	gi|393749164|gb|FS954349.1|FS954349	1	417	446	638
C111251	94.2708	gi|393748782|gb|FS953969.1|FS953969	17	559
C103651	94.2553	gi|393742602|gb|FS951004.1|FS951004	28	470
C67371	94.2529	gi|393741686|gb|FS946898.1|FS946898	7	252
C116013	94.2393	gi|366893051|gb|HS393875.1|HS393875	40	677
C52315	94.2222	gi|393743820|gb|FS948767.1|FS948767	14	225
C117133	94.209	gi|212378307|gb|GE651850.1|GE651850	78	708	1	36
C41099	94.2029	gi|547900941|gb|JZ495151.1|JZ495151	1	195
scaffold12711	94.1964	gi|393750076|gb|FS954429.1|FS954429	1	844
C97825	94.1889	gi|393756517|gb|FS956670.1|FS956670	14	402
C40431	94.1748	gi|51453888|gb|CV014674.1|CV014674	6	199
scaffold15897	94.1698	gi|393748833|gb|FS954020.1|FS954020	46	526	528	789
CL634Contig1	94.1667	gi|393393158|gb|JK478152.1|JK478152	15	240
C108275	94.162	gi|393742852|gb|FS951254.1|FS951254	1	500
CL1130Contig1	94.1617	gi|393752989|gb|FS955583.1|FS955583	39	396	398	668
scaffold15373	94.1259	gi|393748549|gb|FS953736.1|FS953736	18	690
C50163	94.1176	gi|393751738|gb|FS959587.1|FS959587	1	208
C87451	94.1176	gi|393739859|gb|FS944266.1|FS944266	21	340
scaffold2536	94.1176	gi|393750821|gb|FS956278.1|FS956278	463	1083	41	254	256	460
C120431	94.1032	gi|212380952|gb|GE652757.1|GE652757	83	791	3	58
scaffold16832	94.0976	gi|393752944|gb|FS955538.1|FS955538	3	530	532	832
C118901	94.0789	gi|170319622|gb|FE861402.1|FE861402	16	730
scaffold6363	94.0594	gi|393754255|gb|FS960685.1|FS960685	36	795
C86675	94.0476	gi|393740779|gb|FS945991.1|FS945991	1	316
scaffold1077	94.0246	gi|393745929|gb|FS952846.1|FS952846	35	569
C64171	94.0239	gi|224708752|gb|GO255068.1|GO255068	12	247
C123221	94.0043	gi|206583697|gb|GD254790.1|GD254790	38	915
C112535	94	gi|393746451|gb|FS953368.1|FS953368	1	459	489	593
scaffold15095	93.9736	gi|212378742|gb|GE651928.1|GE651928	26	524
C107007	93.9453	gi|393738692|gb|FS944953.1|FS944953	1	481
C81977	93.9297	gi|544637697|gb|JZ486326.1|JZ486326	20	313
C54233	93.8865	gi|215399040|gb|GH159091.1|GH159091	15	229
C117969	93.8525	gi|212378452|gb|GE650594.1|GE650594	46	732
scaffold6691	93.8398	gi|393751062|gb|FS958911.1|FS958911	1	248	250	458
CL772Contig1	93.8227	gi|206583680|gb|GD254773.1|GD254773	1	758	761	1223	1235	1304
C90105	93.8202	gi|393393229|gb|JK478223.1|JK478223	22	355
C123611	93.8155	gi|393741737|gb|FS946949.1|FS946949	3	897
scaffold16986	93.8032	gi|393745792|gb|FS952709.1|FS952709	1	414	416	773
C71853	93.7956	gi|393751204|gb|FS959053.1|FS959053	117	274	1	99
scaffold11637	93.7853	gi|393740486|gb|FS945698.1|FS945698	1	694	696	793	818	855
scaffold9474	93.7808	gi|393751082|gb|FS958931.1|FS958931	483	984	1	295	328	480
scaffold89	93.7716	gi|393746196|gb|FS953113.1|FS953113	41	853
scaffold15282	93.75	gi|224708678|gb|GO254994.1|GO254994	378	1040	66	380
scaffold8856	93.75	gi|170319546|gb|FE861326.1|FE861326	235	432	12	218
scaffold12306	93.7413	gi|215398991|gb|GH159042.1|GH159042	274	719	45	272
C109117	93.7385	gi|393746017|gb|FS952934.1|FS952934	1	509
scaffold17383	93.7093	gi|393756361|gb|FS957713.1|FS957713	58	921
C27227	93.6842	gi|544637362|gb|JZ485991.1|JZ485991	12	189
C121873	93.6709	gi|170319694|gb|FE861474.1|FE861474	1	814
scaffold11433	93.6709	gi|393738598|gb|FS944859.1|FS944859	40	473	475	632
scaffold3014	93.6545	gi|212378602|gb|GE651320.1|GE651320	454	851	54	452
C113937	93.6508	gi|393750497|gb|FS954651.1|FS954651	13	602
scaffold2509	93.6475	gi|393750764|gb|FS955227.1|FS955227	2	267	270	399	428	488
scaffold678	93.6468	gi|393739897|gb|FS944304.1|FS944304	50	439	441	787
scaffold13033	93.6128	gi|212380989|gb|GE652794.1|GE652794	1	271	273	470
C110447	93.6057	gi|393744315|gb|FS947105.1|FS947105	24	550
scaffold4171	93.6057	gi|393746272|gb|FS953189.1|FS953189	64	411	413	555	1	36
scaffold16800	93.5966	gi|212380749|gb|GE652661.1|GE652661	436	937	60	434
scaffold1478	93.5897	gi|393739858|gb|FS944265.1|FS944265	1	642	644	877
C116867	93.5806	gi|393750027|gb|FS954380.1|FS954380	46	701
C122921	93.58	gi|393750644|gb|FS955107.1|FS955107	52	911
scaffold15965	93.5484	gi|340629146|gb|JK265100.1|JK265100	1	312	325	630	665	713
scaffold2257	93.5484	gi|393739496|gb|FS943903.1|FS943903	280	828	12	274
scaffold16174	93.5435	gi|393740598|gb|FS945810.1|FS945810	23	383	385	646
C68097	93.5361	gi|212379539|gb|GE651650.1|GE651650	4	249
C36975	93.5323	gi|51454056|gb|CV014842.1|CV014842	1	188
C119761	93.5279	gi|212378378|gb|GE651885.1|GE651885	52	788
scaffold16668	93.5205	gi|393752735|gb|FS955329.1|FS955329	15	846	893	926
C68049	93.5115	gi|222372749|gb|GH733867.1|GH733867	93	262	1	75
C9939	93.4959	gi|393393082|gb|JK478076.1|JK478076	33	115	1	80
C111601	93.482	gi|212379793|gb|GE652074.1|GE652074	32	576
scaffold2537	93.4647	gi|393750821|gb|FS956278.1|FS956278	256	942	41	254
C118045	93.4605	gi|393753546|gb|FS957140.1|FS957140	30	715
scaffold14867	93.4477	gi|544637038|gb|JZ485667.1|JZ485667	8	432	434	607
scaffold12888	93.4325	gi|547900076|gb|JZ494777.1|JZ494777	44	797
C119807	93.4177	gi|170319493|gb|FE861273.1|FE861273	53	790
C118371	93.4051	gi|393746206|gb|FS953123.1|FS953123	50	743
C53213	93.3921	gi|393391729|gb|JK477257.1|JK477257	16	227
C118785	93.3862	gi|393746289|gb|FS953206.1|FS953206	1	706
C116145	93.3824	gi|393750727|gb|FS955190.1|FS955190	1	635
scaffold14424	93.381	gi|393754493|gb|FS958690.1|FS958690	30	361	363	552
scaffold13038	93.3551	gi|224708708|gb|GO255024.1|GO255024	59	743	745	916
C107915	93.346	gi|393741835|gb|FS945526.1|FS945526	3	493
scaffold9815	93.3192	gi|212378809|gb|GE651962.1|GE651962	19	795	798	900
scaffold6908	93.3014	gi|393754021|gb|FS960451.1|FS960451	6	307	391	627	330	375
scaffold5900	93.2867	gi|393744205|gb|FS946995.1|FS946995	1	560	666	715	562	618
scaffold14580	93.2819	gi|170319540|gb|FE861320.1|FE861320	61	706	708	908
C112979	93.2677	gi|212378626|gb|GE651536.1|GE651536	32	599
scaffold6495	93.2568	gi|212378885|gb|GE652369.1|GE652369	1	650
scaffold16781	93.2401	gi|547900682|gb|JZ494892.1|JZ494892	93	844	10	57
C14239	93.2331	gi|393393082|gb|JK478076.1|JK478076	5	108	82	128
scaffold6629	93.2271	gi|393742418|gb|FS950820.1|FS950820	14	443	465	502
scaffold1503	93.2079	gi|393741813|gb|FS945504.1|FS945504	513	893	1	328	330	515
CL87Contig1	93.2059	gi|393751410|gb|FS959259.1|FS959259	33	471
C28803	93.1937	gi|328684017|gb|JG017679.1|JG017679	81	191	14	86
C110935	93.1699	gi|393389365|gb|JK475839.1|JK475839	1	532
C56515	93.1624	gi|393742641|gb|FS951043.1|FS951043	17	234
scaffold10715	93.1478	gi|393752462|gb|FS960311.1|FS960311	1	271	275	438
C114491	93.1464	gi|393748555|gb|FS953742.1|FS953742	1	598
C62829	93.1452	gi|393392395|gb|JK477923.1|JK477923	1	231
CL53Contig1	93.1402	gi|212379703|gb|GE650464.1|GE650464	93	644	1	59
scaffold6554	93.1208	gi|183186676|gb|FF682714.1|FF682714	41	378	380	596
CL485Contig1	93.09	gi|393752568|gb|FS960417.1|FS960417	39	752
scaffold677	93.0889	gi|393739897|gb|FS944304.1|FS944304	50	709
C123227	93.0407	gi|393748840|gb|FS954027.1|FS954027	144	925	34	120
scaffold12181	93.0337	gi|212379409|gb|GE650699.1|GE650699	25	269	271	439
C110171	93.0233	gi|393392382|gb|JK477910.1|JK477910	1	520
C23537	93.0108	gi|393746041|gb|FS952958.1|FS952958	14	186
scaffold1011	93.0057	gi|393393615|gb|JK478609.1|JK478609	1	361	363	430	467	529
C119695	93.0025	gi|393748313|gb|FS953500.1|FS953500	108	778	9	68
C114465	92.9907	gi|212379927|gb|GE651335.1|GE651335	1	597
C22337	92.973	gi|393388499|gb|JK478991.1|JK478991	2	173
scaffold12873	92.9612	gi|393750695|gb|FS955158.1|FS955158	18	783
C22167	92.9348	gi|366893038|gb|HS393862.1|HS393862	14	184
scaffold5102	92.9293	gi|393389411|gb|JK475885.1|JK475885	1	228	230	369
C124971	92.9264	gi|393740570|gb|FS945782.1|FS945782	21	930	970	1018
C118503	92.905	gi|212378612|gb|GE651330.1|GE651330	1	414	450	729
C112819	92.9043	gi|212379759|gb|GE652040.1|GE652040	4	566
C120127	92.8928	gi|212379621|gb|GE652431.1|GE652431	26	733	766	802
scaffold5782	92.8819	gi|366894571|gb|HS396833.1|HS396833	1	535
scaffold8607	92.8728	gi|393744327|gb|FS947117.1|FS947117	66	912
C114559	92.8571	gi|393748976|gb|FS954161.1|FS954161	8	605
scaffold14706	92.8453	gi|393389170|gb|JK475644.1|JK475644	8	350	359	573
C104085	92.8421	gi|340629130|gb|JK265084.1|JK265084	1	441
CL597Contig1	92.8378	gi|393749503|gb|FS952543.1|FS952543	237	740	1	183
C119579	92.8297	gi|393749844|gb|FS955866.1|FS955866	1	725
scaffold9791	92.7824	gi|393739352|gb|FS943759.1|FS943759	67	453	668	956	456	666
scaffold452	92.7361	gi|393743839|gb|FS948786.1|FS948786	88	242	244	359	353	413	15	72
C85543	92.7273	gi|544637091|gb|JZ485720.1|JZ485720	1	258	284	330
C85649	92.7273	gi|393389264|gb|JK475738.1|JK475738	1	264	287	328
scaffold14678	92.7136	gi|212378126|gb|GE650919.1|GE650919	1	592	595	740
C111191	92.6957	gi|393753559|gb|FS957153.1|FS957153	1	533
C119539	92.6923	gi|170319958|gb|FE861142.1|FE861142	56	778
scaffold10046	92.6893	gi|222372817|gb|GH734201.1|GH734201	1	355
C39597	92.6829	gi|222372546|gb|GH733768.1|GH733768	16	205
scaffold9861	92.6829	gi|283558407|gb|GW316711.1|GW316711	1	344	346	457
scaffold16521	92.6585	gi|393745826|gb|FS952743.1|FS952743	444	899	66	442
scaffold1524	92.6316	gi|393740728|gb|FS945940.1|FS945940	56	473	475	760
C47481	92.6267	gi|395439835|gb|JK991004.1|JK991004	1	201
C91845	92.623	gi|393738923|gb|FS945184.1|FS945184	1	339
scaffold2254	92.6136	gi|393739496|gb|FS943903.1|FS943903	276	664	12	274
C113533	92.6045	gi|393756260|gb|FS957612.1|FS957612	1	576
CL125Contig1	92.6027	gi|212380078|gb|GE651414.1|GE651414	32	707
scaffold3517	92.5258	gi|183186665|gb|FF682703.1|FF682703	251	388	138	249	1	109
scaffold11881	92.5156	gi|393389516|gb|JK475990.1|JK475990	238	481	36	236
scaffold8855	92.5033	gi|393740851|gb|FS946063.1|FS946063	1	462	464	692
C113745	92.492	gi|55282234|gb|CV699866.1|CV699866	1	579
C120377	92.4784	gi|393753137|gb|FS956526.1|FS956526	1	750
scaffold1015	92.4494	gi|393751969|gb|FS959818.1|FS959818	1	357	391	535
scaffold2861	92.4433	gi|393742699|gb|FS951101.1|FS951101	1	223	225	368
C63901	92.4303	gi|393740925|gb|FS946137.1|FS946137	1	232
C95783	92.4051	gi|222372476|gb|GH734017.1|GH734017	10	374
C115195	92.4012	gi|393753098|gb|FS956487.1|FS956487	3	538	587	658
C72271	92.3913	gi|393388639|gb|JK479131.1|JK479131	22	276
C117595	92.3717	gi|393756760|gb|FS956913.1|FS956913	1	666
scaffold9527	92.3633	gi|393754246|gb|FS960676.1|FS960676	62	956
scaffold3068	92.3418	gi|393740464|gb|FS945676.1|FS945676	187	901	69	185
C95337	92.3274	gi|393756486|gb|FS957838.1|FS957838	31	391
C124463	92.323	gi|393741243|gb|FS946455.1|FS946455	78	1003
C118723	92.3077	gi|212379641|gb|GE651683.1|GE651683	90	724	1	61
scaffold47	92.2958	gi|393755970|gb|FS958243.1|FS958243	1	452	457	602
scaffold7666	92.2939	gi|170319700|gb|FE861480.1|FE861480	1	477	503	540
scaffold12696	92.2601	gi|393753485|gb|FS957079.1|FS957079	1	467	469	597
scaffold6015	92.25	gi|393744235|gb|FS947025.1|FS947025	24	761
C111289	92.201	gi|393744371|gb|FS947161.1|FS947161	2	533
C116575	92.1965	gi|393754027|gb|FS960457.1|FS960457	1	638
C29701	92.1875	gi|393749074|gb|FS954259.1|FS954259	16	192
C29721	92.1875	gi|393388882|gb|JK479374.1|JK479374	16	192
scaffold11376	92.1637	gi|393752393|gb|FS960242.1|FS960242	68	855
C38737	92.1569	gi|393746199|gb|FS953116.1|FS953116	17	204
scaffold1224	92.155	gi|393741453|gb|FS946665.1|FS946665	65	686	688	1040
scaffold2485	92.1527	gi|393740167|gb|FS944574.1|FS944574	1	869
C118643	92.1438	gi|393744304|gb|FS947094.1|FS947094	1	625	661	726
scaffold12169	92.1362	gi|393750794|gb|FS956251.1|FS956251	35	819
scaffold12493	92.1022	gi|393756446|gb|FS957798.1|FS957798	1	692	694	794
C118057	92.0981	gi|393389515|gb|JK475989.1|JK475989	43	718
C110819	92.0914	gi|393750265|gb|FS956210.1|FS956210	46	569
scaffold8521	92.0896	gi|51452947|gb|CV013733.1|CV013733	223	670	1	168
C116675	92.0863	gi|212378659|gb|GE651569.1|GE651569	41	680
scaffold13041	92.0863	gi|212378835|gb|GE652343.1|GE652343	23	520	522	663
scaffold4791	92.0812	gi|289526372|gb|GO241334.1|GO241334	79	615	793	985	613	790
C115979	92.0236	gi|393742702|gb|FS951104.1|FS951104	55	677
C111261	92.0139	gi|393748812|gb|FS953999.1|FS953999	45	574
C117689	91.989	gi|170319514|gb|FE861294.1|FE861294	37	702
C129629	91.9684	gi|206583665|gb|GD254758.1|GD254758	442	1441	29	375	1470	1519
scaffold7873	91.9577	gi|224708755|gb|GO255071.1|GO255071	241	945	77	245
scaffold12560	91.9463	gi|547900081|gb|JZ494782.1|JZ494782	232	447	21	215
C44159	91.9431	gi|547900708|gb|JZ494918.1|JZ494918	18	211
scaffold9298	91.9323	gi|393756624|gb|FS956777.1|FS956777	24	859	861	947
scaffold690	91.922	gi|393746363|gb|FS953280.1|FS953280	273	718	119	271	1	61
C86367	91.9162	gi|206583642|gb|GD254735.1|GD254735	1	307
scaffold15281	91.9052	gi|224708666|gb|GO254982.1|GO254982	67	997
C85847	91.8429	gi|393739094|gb|FS945355.1|FS945355	1	304
scaffold1341	91.8052	gi|170319494|gb|FE861274.1|FE861274	1	477	479	774
C32327	91.7949	gi|547900829|gb|JZ495039.1|JZ495039	1	179
C112911	91.7763	gi|212380782|gb|GE652694.1|GE652694	15	572
scaffold7115	91.7749	gi|393747996|gb|FS951555.1|FS951555	1	295	297	425
scaffold974	91.7476	gi|212378402|gb|GE651897.1|GE651897	1	539	574	789
C117685	91.7127	gi|393740875|gb|FS946087.1|FS946087	1	664
scaffold318	91.7104	gi|393741616|gb|FS946828.1|FS946828	14	887
scaffold8824	91.6996	gi|170319956|gb|FE861640.1|FE861640	1	371	430	506
scaffold1225	91.6583	gi|393741453|gb|FS946665.1|FS946665	65	623	625	977
CL983Contig1	91.6528	gi|212378630|gb|GE651540.1|GE651540	51	599
C109587	91.6515	gi|393741362|gb|FS946574.1|FS946574	1	505
C64087	91.6335	gi|212378072|gb|GE651465.1|GE651465	1	230
C113483	91.6264	gi|212380572|gb|GE652572.1|GE652572	46	614
scaffold7872	91.6207	gi|224708755|gb|GO255071.1|GO255071	77	907
scaffold3515	91.6168	gi|183186665|gb|FF682703.1|FF682703	139	334	1	110
C112907	91.6118	gi|393750787|gb|FS955250.1|FS955250	1	557
scaffold15751	91.5978	gi|393749556|gb|FS952596.1|FS952596	51	486	489	717
scaffold5014	91.5836	gi|393753226|gb|FS954869.1|FS954869	76	510	512	903
scaffold407	91.5596	gi|222372657|gb|GH734082.1|GH734082	46	442	444	545
scaffold11507	91.5398	gi|393739342|gb|FS943749.1|FS943749	1	432	434	542
scaffold14915	91.5354	gi|212378861|gb|GE652357.1|GE652357	1	763	809	975
scaffold10711	91.5187	gi|170319723|gb|FE861503.1|FE861503	1	354	356	465
scaffold7116	91.5138	gi|393747996|gb|FS951555.1|FS951555	1	399
scaffold6466	91.5094	gi|393739739|gb|FS944146.1|FS944146	5	250	293	530
C114161	91.4961	gi|393751883|gb|FS959732.1|FS959732	1	581
C110429	91.4742	gi|51453200|gb|CV013986.1|CV013986	13	527
C119315	91.4618	gi|393739139|gb|FS945400.1|FS945400	1	580	636	762
C34925	91.4573	gi|393748527|gb|FS953714.1|FS953714	18	199
scaffold9790	91.4541	gi|393739352|gb|FS943759.1|FS943759	67	494	496	784
C70199	91.4498	gi|170319851|gb|FE861247.1|FE861247	24	269
C110269	91.4286	gi|212380999|gb|GE652804.1|GE652804	1	512
scaffold6907	91.4226	gi|393754021|gb|FS960451.1|FS960451	242	478	6	205
scaffold5207	91.4163	gi|393742956|gb|FS951358.1|FS951358	2	319	322	429
C34479	91.4141	gi|544637095|gb|JZ485724.1|JZ485724	18	198
C119093	91.395	gi|212379527|gb|GE650403.1|GE650403	337	739	1	296
scaffold2877	91.3894	gi|393745996|gb|FS952913.1|FS952913	33	633	635	967
C88915	91.3793	gi|393752099|gb|FS959948.1|FS959948	31	348
scaffold1504	91.3725	gi|393741813|gb|FS945504.1|FS945504	321	701	1	318
scaffold7478	91.3696	gi|393740478|gb|FS945690.1|FS945690	241	533	46	239
scaffold8281	91.369	gi|170319774|gb|FE861170.1|FE861170	58	347	349	672
C122729	91.3187	gi|212378802|gb|GE651955.1|GE651955	36	866
scaffold15229	91.2994	gi|544637702|gb|JZ486331.1|JZ486331	20	619	621	828
scaffold11876	91.2669	gi|393742398|gb|FS950800.1|FS950800	1	382	384	582	584	744
C53955	91.2664	gi|171355254|gb|FE943058.1|FE943058	1	209
C120673	91.2621	gi|393746341|gb|FS953258.1|FS953258	73	824
scaffold16704	91.2596	gi|212378496|gb|GE650638.1|GE650638	407	778	68	405
scaffold1579	91.2322	gi|393754233|gb|FS960663.1|FS960663	1	251	267	400
C77721	91.2162	gi|393740210|gb|FS944617.1|FS944617	1	270
C116631	91.2104	gi|393745997|gb|FS952914.1|FS952914	1	633
C107685	91.1877	gi|343703130|gb|JK341727.1|JK341727	21	496
C116561	91.185	gi|393756862|gb|FS957015.1|FS957015	58	688
scaffold13982	91.1765	gi|393392929|gb|JK475512.1|JK475512	60	490	492	680
scaffold5636	91.1765	gi|212379363|gb|GE651037.1|GE651037	1	478	480	559
C116525	91.1722	gi|393756649|gb|FS956802.1|FS956802	1	630
CL627Contig1	91.1638	gi|393748391|gb|FS953578.1|FS953578	38	264	266	461
C123289	91.1514	gi|393753281|gb|FS954924.1|FS954924	18	872
C109037	91.1439	gi|393754218|gb|FS960648.1|FS960648	30	523
scaffold8228	91.1417	gi|393753212|gb|FS954855.1|FS954855	90	876	878	1016
scaffold10662	91.129	gi|343702721|gb|JK341963.1|JK341963	74	410	413	715	718	868
C114461	91.1215	gi|212379539|gb|GE651650.1|GE651650	1	585
scaffold11459	91.1063	gi|393756726|gb|FS956879.1|FS956879	41	297	299	461
scaffold8812	91.1017	gi|226295517|gb|AB461366.1|AB461366	42	275	277	472
C117539	91.0987	gi|393748494|gb|FS953681.1|FS953681	1	655
C121989	91.0857	gi|393749594|gb|FS952634.1|FS952634	37	833
scaffold9051	91.0835	gi|212379440|gb|GE650730.1|GE650730	249	869	62	247
scaffold15332	91.0632	gi|393752522|gb|FS960371.1|FS960371	1	352	371	609
C7265	91.0569	gi|393393225|gb|JK478219.1|JK478219	1	112
scaffold12407	91.0405	gi|212377718|gb|GE650305.1|GE650305	2	631
C84081	91.0217	gi|393389486|gb|JK475960.1|JK475960	30	323
C97751	91.0194	gi|393388782|gb|JK479274.1|JK479274	1	375
scaffold559	91.0173	gi|393392432|gb|JK477960.1|JK477960	205	699	714	856	1	203
scaffold10562	90.991	gi|393740488|gb|FS945700.1|FS945700	1	431	434	709
scaffold12989	90.991	gi|212378702|gb|GE651612.1|GE651612	217	582	3	156	584	770
C98761	90.9739	gi|393754461|gb|FS958658.1|FS958658	39	421
scaffold10714	90.9538	gi|393746210|gb|FS953127.1|FS953127	312	826	1	310	828	893	922	955
scaffold17181	90.9469	gi|393738775|gb|FS945036.1|FS945036	434	961	88	436
scaffold938	90.9462	gi|206583629|gb|GD254722.1|GD254722	110	662	664	994	996	1226
scaffold1116	90.94	gi|393749882|gb|FS955904.1|FS955904	227	654	660	883	75	225
scaffold8282	90.938	gi|170319774|gb|FE861170.1|FE861170	58	629
C85877	90.9366	gi|393753301|gb|FS954944.1|FS954944	1	233	264	331
C24387	90.9091	gi|393391734|gb|JK477262.1|JK477262	1	170
C24787	90.9091	gi|393750016|gb|FS956038.1|FS956038	12	181
C60341	90.9091	gi|212378160|gb|GE650929.1|GE650929	23	242
C116611	90.9091	gi|343702766|gb|JK342008.1|JK342008	1	403	467	693
C120145	90.8978	gi|393740030|gb|FS944437.1|FS944437	108	802	1	34
scaffold5013	90.8654	gi|393753226|gb|FS954869.1|FS954869	76	567	569	832
scaffold2418	90.8434	gi|393744832|gb|FS947622.1|FS947622	38	275	277	415
scaffold5901	90.8277	gi|393744205|gb|FS946995.1|FS946995	1	549	632	894
C97915	90.8213	gi|393752052|gb|FS959901.1|FS959901	174	414	1	135
C114891	90.7834	gi|393744726|gb|FS947516.1|FS947516	11	601
scaffold6014	90.776	gi|393744235|gb|FS947025.1|FS947025	255	644	24	253
C122005	90.7429	gi|393745802|gb|FS952719.1|FS952719	74	867
C70123	90.7063	gi|393753142|gb|FS956531.1|FS956531	26	269
scaffold6073	90.6634	gi|51452843|gb|CV013629.1|CV013629	29	275	286	407
C101605	90.625	gi|393741622|gb|FS946834.1|FS946834	1	329	357	433
C37241	90.5941	gi|547900760|gb|JZ494970.1|JZ494970	20	202
scaffold1016	90.5824	gi|393751969|gb|FS959818.1|FS959818	1	357	569	807	412	546
CL874Contig1	90.5694	gi|393738973|gb|FS945234.1|FS945234	1	289	291	510
scaffold937	90.566	gi|206583629|gb|GD254722.1|GD254722	110	934	936	1166
C27247	90.5263	gi|393741823|gb|FS945514.1|FS945514	19	190
scaffold14636	90.5263	gi|212378700|gb|GE651610.1|GE651610	10	697
C118867	90.5138	gi|393739736|gb|FS944143.1|FS944143	1	687
scaffold15654	90.5022	gi|393752021|gb|FS959870.1|FS959870	87	669	671	916
C93733	90.5013	gi|393744264|gb|FS947054.1|FS947054	275	375	62	228	3	61
C26771	90.4762	gi|393754409|gb|FS958606.1|FS958606	3	173
C100735	90.4545	gi|393747378|gb|FS950494.1|FS950494	1	398
scaffold1115	90.4403	gi|393749882|gb|FS955904.1|FS955904	227	570	572	795	75	225
C119611	90.4337	gi|393751345|gb|FS959194.1|FS959194	36	744
CL1133Contig1	90.4328	gi|212378562|gb|GE651280.1|GE651280	25	818
C79751	90.429	gi|51453438|gb|CV014224.1|CV014224	1	274
C25935	90.4255	gi|393745568|gb|FS952048.1|FS952048	5	174
scaffold8508	90.4198	gi|224708746|gb|GO255062.1|GO255062	1	840
C67087	90.3846	gi|393746266|gb|FS953183.1|FS953183	22	256
scaffold11175	90.3683	gi|212381066|gb|GE652484.1|GE652484	14	651
scaffold16820	90.3585	gi|544637185|gb|JZ485814.1|JZ485814	384	809	78	382
C110253	90.3571	gi|393750797|gb|FS956254.1|FS956254	11	516
scaffold16627	90.3571	gi|393746009|gb|FS952926.1|FS952926	67	544	557	837
C101293	90.3371	gi|393740797|gb|FS946009.1|FS946009	1	402
C106615	90.3353	gi|393389972|gb|JK476414.1|JK476414	24	481
C115823	90.3274	gi|393754362|gb|FS958559.1|FS958559	65	671
scaffold6906	90.3061	gi|393754021|gb|FS960451.1|FS960451	6	205	207	360
scaffold17505	90.3007	gi|393753270|gb|FS954913.1|FS954913	22	581	584	918	941	976
scaffold6821	90.293	gi|393745704|gb|FS952184.1|FS952184	37	529
C104841	90.2893	gi|393753034|gb|FS955628.1|FS955628	1	270	202	315	358	437
scaffold13907	90.2841	gi|393748563|gb|FS953750.1|FS953750	4	836	906	1022	850	884
C119845	90.2778	gi|212378394|gb|GE652272.1|GE652272	74	788
C10139	90.2439	gi|547900775|gb|JZ494985.1|JZ494985	13	123
C10607	90.2439	gi|544637585|gb|JZ486214.1|JZ486214	1	111
scaffold8906	90.237	gi|393749833|gb|FS955855.1|FS955855	103	912	914	1055
C65683	90.2344	gi|366895151|gb|HS397413.1|HS397413	1	231
scaffold16878	90.2222	gi|393755953|gb|FS958226.1|FS958226	1	437	439	813
scaffold6555	90.2135	gi|183186676|gb|FF682714.1|FF682714	41	378	380	548
scaffold16974	90.2124	gi|393750208|gb|FS956153.1|FS956153	493	1021	44	491
scaffold4607	90.2077	gi|212381016|gb|GE653083.1|GE653083	304	674	1	237
scaffold12260	90.1961	gi|393741363|gb|FS946575.1|FS946575	256	516	1	254	559	595
C16491	90.1961	gi|393748121|gb|FS951680.1|FS951680	8	84	93	153
C98229	90.1679	gi|393756971|gb|FS957875.1|FS957875	1	376
scaffold7443	90.1561	gi|212378834|gb|GE652342.1|GE652342	1	657	659	752
scaffold11127	90.1408	gi|393739635|gb|FS944042.1|FS944042	57	798	841	994
C120607	90.122	gi|393756777|gb|FS956930.1|FS956930	60	681	705	820
scaffold15164	90.1099	gi|393392923|gb|JK475506.1|JK475506	1	419	421	575
scaffold16650	90.106	gi|170319964|gb|FE861148.1|FE861148	4	517	519	768
C119083	90.0783	gi|212378720|gb|GE652287.1|GE652287	16	705
scaffold4144	90.0602	gi|170319678|gb|FE861458.1|FE861458	221	599	1	219
C109093	90.0552	gi|393754590|gb|FS958787.1|FS958787	115	543	8	67
scaffold14881	90.0289	gi|393750088|gb|FS954441.1|FS954441	23	426	432	562	587	674
C109583	90.0181	gi|393739142|gb|FS945403.1|FS945403	49	544
scaffold5224	90.0128	gi|393740836|gb|FS946048.1|FS946048	62	764
C96341	90	gi|393750963|gb|FS956420.1|FS956420	1	360
C120037	89.9875	gi|170319513|gb|FE861293.1|FE861293	2	560	601	709	748	798
C89097	89.9713	gi|393748689|gb|FS953876.1|FS953876	11	324
scaffold1167	89.9563	gi|393389566|gb|JK476040.1|JK476040	1	302	307	416
C26939	89.9471	gi|393742011|gb|FS943386.1|FS943386	20	189
C106557	89.9209	gi|393746558|gb|FS949674.1|FS949674	52	468	467	506
C109945	89.9099	gi|393748611|gb|FS953798.1|FS953798	1	355	381	524
scaffold11817	89.9038	gi|393751543|gb|FS959392.1|FS959392	20	633	695	826
scaffold13021	89.8955	gi|212379728|gb|GE652009.1|GE652009	42	540	542	816
C110527	89.8936	gi|393744461|gb|FS947251.1|FS947251	1	507
scaffold4749	89.8931	gi|212380237|gb|GE652158.1|GE652158	31	548	550	956
C113607	89.8876	gi|393741795|gb|FS945486.1|FS945486	64	623
C115777	89.8659	gi|393741893|gb|FS945584.1|FS945584	40	642
C101155	89.8649	gi|393739990|gb|FS944397.1|FS944397	1	399
scaffold4421	89.8618	gi|295345446|gb|GW863524.1|GW863524	1	305	307	391
C113477	89.8551	gi|393751546|gb|FS959395.1|FS959395	1	558
C57289	89.8305	gi|366883096|gb|HS398418.1|HS398418	81	236	1	56
C121709	89.803	gi|212378220|gb|GE651517.1|GE651517	32	806
C68833	89.7727	gi|212380519|gb|GE652860.1|GE652860	6	242
scaffold474	89.771	gi|51453493|gb|CV014279.1|CV014279	473	1094	190	398	52	242	406	771	1185	1227
C118013	89.7681	gi|393752512|gb|FS960361.1|FS960361	1	658
C120103	89.7628	gi|393751665|gb|FS959514.1|FS959514	62	780
C74279	89.7527	gi|222372495|gb|GH734036.1|GH734036	30	283
C90851	89.7222	gi|547900893|gb|JZ495103.1|JZ495103	38	360
C114477	89.7196	gi|393749035|gb|FS954220.1|FS954220	8	583
scaffold17494	89.7143	gi|393750280|gb|FS956225.1|FS956225	58	599	601	1000
scaffold2599	89.6921	gi|212378835|gb|GE652343.1|GE652343	1	603	614	680
scaffold16055	89.6813	gi|393750157|gb|FS956102.1|FS956102	1	404	406	592
C112499	89.6494	gi|393741738|gb|FS946950.1|FS946950	64	561	3	41
scaffold8830	89.6396	gi|212379900|gb|GE651128.1|GE651128	271	796	53	269	1	63
C106911	89.6282	gi|393751902|gb|FS959751.1|FS959751	13	470
scaffold10165	89.6239	gi|393742026|gb|FS943401.1|FS943401	213	692	1	211
C21123	89.6175	gi|393743234|gb|FS948181.1|FS948181	1	164
C82917	89.5899	gi|393754055|gb|FS960485.1|FS960485	34	317
C75655	89.5833	gi|222372914|gb|GH734420.1|GH734420	31	288
scaffold2656	89.5652	gi|393750666|gb|FS955129.1|FS955129	302	575	60	300
C123107	89.5587	gi|393739054|gb|FS945315.1|FS945315	1	832
C124351	89.5477	gi|393741390|gb|FS946602.1|FS946602	5	895
C111119	89.547	gi|393751067|gb|FS958916.1|FS958916	1	514
C19173	89.5349	gi|171355203|gb|FE943007.1|FE943007	1	154
scaffold5051	89.5299	gi|393753676|gb|FS957270.1|FS957270	567	936	98	234	371	565	216	266
scaffold15761	89.527	gi|393389333|gb|JK475807.1|JK475807	303	592	62	301
C54059	89.5197	gi|393746142|gb|FS953059.1|FS953059	25	229
scaffold16371	89.4988	gi|393744515|gb|FS947305.1|FS947305	48	564	604	836
C116673	89.4964	gi|393746410|gb|FS953327.1|FS953327	124	694	10	59
C112893	89.4737	gi|393753392|gb|FS955035.1|FS955035	1	544
C79801	89.4737	gi|393752584|gb|FS960433.1|FS960433	1	272
scaffold2510	89.4737	gi|170319849|gb|FE861245.1|FE861245	61	570
C77155	89.4558	gi|282162070|gb|GT969211.1|GT969211	1	263
scaffold13434	89.4336	gi|393753214|gb|FS954857.1|FS954857	1	737	739	822
C110137	89.4265	gi|393389275|gb|JK475749.1|JK475749	1	499
scaffold1737	89.4231	gi|393756354|gb|FS957706.1|FS957706	387	832	88	385
scaffold1526	89.4027	gi|393740728|gb|FS945940.1|FS945940	56	365	363	519
scaffold15301	89.3764	gi|393742159|gb|FS943534.1|FS943534	367	831	110	365	32	84
scaffold7933	89.3728	gi|393753445|gb|FS955088.1|FS955088	230	516	35	224	538	573
scaffold3970	89.3709	gi|393389014|gb|JK479506.1|JK479506	1	335	344	420
scaffold8587	89.3452	gi|393748212|gb|FS953399.1|FS953399	66	724	744	889
C102721	89.3246	gi|393392885|gb|JK475468.1|JK475468	8	417
C112493	89.3155	gi|393747435|gb|FS950551.1|FS950551	65	599
scaffold15299	89.2999	gi|393756498|gb|FS956651.1|FS956651	70	534	537	747
scaffold13540	89.2982	gi|212380878|gb|GE653043.1|GE653043	62	570
scaffold9218	89.2857	gi|393756514|gb|FS956667.1|FS956667	430	677	207	432	1	204
scaffold544	89.2812	gi|393741120|gb|FS946332.1|FS946332	1	602	604	709
C117477	89.2758	gi|170319656|gb|FE861436.1|FE861436	1	601	623	662
C113209	89.2683	gi|393749942|gb|FS955964.1|FS955964	1	549
C98517	89.2601	gi|212378662|gb|GE651572.1|GE651572	1	374
C45909	89.2523	gi|544637810|gb|JZ486439.1|JZ486439	1	191
C103273	89.2473	gi|224708705|gb|GO255021.1|GO255021	1	415
C23647	89.2473	gi|340629029|gb|JK264983.1|JK264983	1	166
C24081	89.2473	gi|393746976|gb|FS950092.1|FS950092	55	186	21	120
C88233	89.2442	gi|282162578|gb|GT969192.1|GT969192	1	307
scaffold10461	89.218	gi|393738996|gb|FS945257.1|FS945257	50	649	651	803
scaffold9077	89.1945	gi|393746390|gb|FS953307.1|FS953307	1	237	253	469
scaffold783	89.1924	gi|393753696|gb|FS957290.1|FS957290	8	758
scaffold4064	89.1729	gi|393744383|gb|FS947173.1|FS947173	36	380	537	665	417	535
C117865	89.1632	gi|393752113|gb|FS959962.1|FS959962	71	720
scaffold6481	89.1555	gi|547901236|gb|JZ495447.1|JZ495447	60	909	911	989
C126183	89.148	gi|206583634|gb|GD254727.1|GD254727	59	1052
scaffold13318	89.1459	gi|393741784|gb|FS945475.1|FS945475	1	323	385	562
C119819	89.1277	gi|393750636|gb|FS955099.1|FS955099	1	705
C117101	89.1089	gi|170319935|gb|FE861619.1|FE861619	168	707	2	91
scaffold2663	89.0995	gi|212378207|gb|GE651228.1|GE651228	1	692	694	753
C83807	89.0966	gi|393739643|gb|FS944050.1|FS944050	1	286
C123567	89.0756	gi|393749490|gb|FS952530.1|FS952530	73	920
C110093	89.0681	gi|393738779|gb|FS945040.1|FS945040	40	536
C13707	89.0625	gi|393393648|gb|JK478642.1|JK478642	1	114
scaffold3570	89.0323	gi|340629096|gb|JK265050.1|JK265050	42	340	343	457
scaffold9173	89.0316	gi|393752826|gb|FS955420.1|FS955420	214	954	53	212
C101339	89.0135	gi|212378694|gb|GE651604.1|GE651604	86	446	1	36
scaffold1808	89.0122	gi|224708669|gb|GO254985.1|GO254985	67	504	684	894	506	658
scaffold7826	88.9843	gi|393752377|gb|FS960226.1|FS960226	1	501	552	672
C93977	88.9764	gi|221758391|gb|GH709913.1|GH709913	1	339
scaffold546	88.9754	gi|393741120|gb|FS946332.1|FS946332	1	602	604	687
C115391	88.9728	gi|51452973|gb|CV013759.1|CV013759	30	618
C119167	88.9467	gi|212379450|gb|GE650740.1|GE650740	8	691
C34935	88.9447	gi|343702579|gb|JK341821.1|JK341821	1	177
scaffold442	88.9408	gi|393739696|gb|FS944103.1|FS944103	226	606	1	190
C105773	88.9336	gi|393750556|gb|FS954710.1|FS954710	1	442
scaffold12359	88.921	gi|393741850|gb|FS945541.1|FS945541	571	1038	232	500	43	228
C26703	88.8889	gi|393747856|gb|FS947961.1|FS947961	20	187
C94787	88.8889	gi|212379865|gb|GE651093.1|GE651093	25	368
scaffold12161	88.8889	gi|544637424|gb|JZ486053.1|JZ486053	42	492	498	630
scaffold9040	88.8889	gi|393754492|gb|FS958689.1|FS958689	1	697	750	876
C100677	88.8383	gi|393742301|gb|FS950703.1|FS950703	1	390
scaffold14078	88.8372	gi|393745200|gb|FS949053.1|FS949053	73	645
C14311	88.806	gi|327360503|gb|GW690689.1|GW690689	1	119
scaffold6304	88.7989	gi|393753346|gb|FS954989.1|FS954989	4	600	681	741
C88813	88.7931	gi|393756233|gb|FS958508.1|FS958508	14	322
C122555	88.7902	gi|393745764|gb|FS952681.1|FS952681	64	863
C119383	88.7887	gi|393753925|gb|FS957519.1|FS957519	52	740
scaffold6692	88.7879	gi|393751062|gb|FS958911.1|FS958911	1	289	293	479	484	593
scaffold1114	88.774	gi|393749882|gb|FS955904.1|FS955904	227	569	571	677	75	225
C88667	88.7608	gi|340629136|gb|JK265090.1|JK265090	1	308
scaffold5646	88.76	gi|393741585|gb|FS946797.1|FS946797	92	778	781	966	968	1089
scaffold9886	88.7591	gi|212378798|gb|GE652329.1|GE652329	27	634
scaffold10300	88.7538	gi|212380217|gb|GE652150.1|GE652150	28	480	511	641
scaffold12492	88.7417	gi|393756446|gb|FS957798.1|FS957798	1	435	437	537
scaffold5101	88.7417	gi|393389411|gb|JK475885.1|JK475885	1	228	230	403
scaffold13417	88.7409	gi|393750790|gb|FS956048.1|FS956048	9	741
C119811	88.7342	gi|393741735|gb|FS946947.1|FS946947	60	715	746	790
scaffold7717	88.729	gi|170319795|gb|FE861191.1|FE861191	47	279	281	417
scaffold11763	88.728	gi|393750076|gb|FS954429.1|FS954429	1	858
scaffold7932	88.7208	gi|393750798|gb|FS956255.1|FS956255	364	724	79	362
C31793	88.7179	gi|547900874|gb|JZ495084.1|JZ495084	23	195
scaffold1735	88.7179	gi|393756354|gb|FS957706.1|FS957706	335	780	88	333
C83243	88.7147	gi|393746716|gb|FS949832.1|FS949832	1	283
scaffold12477	88.6905	gi|393749438|gb|FS952478.1|FS952478	51	795
scaffold4382	88.6861	gi|393753427|gb|FS955070.1|FS955070	63	548
C121795	88.6836	gi|393740962|gb|FS946174.1|FS946174	56	823
scaffold1189	88.6752	gi|393750049|gb|FS954402.1|FS954402	69	898
C111953	88.6248	gi|393748683|gb|FS953870.1|FS953870	22	543
C113245	88.6179	gi|393741348|gb|FS946560.1|FS946560	71	615
scaffold4501	88.6105	gi|183186759|gb|FF682792.1|FF682792	1	256	336	425	258	300
C103963	88.6076	gi|212380117|gb|GE652098.1|GE652098	55	474
C121433	88.6016	gi|393741071|gb|FS946283.1|FS946283	28	781
scaffold13177	88.5714	gi|393744189|gb|FS946979.1|FS946979	42	593	595	723
scaffold7194	88.5655	gi|393742610|gb|FS951012.1|FS951012	29	345	347	455
C97561	88.5645	gi|170319798|gb|FE861194.1|FE861194	48	411
C121659	88.5017	gi|393746009|gb|FS952926.1|FS952926	100	861
C36181	88.5	gi|222105974|gb|GH710798.1|GH710798	1	177
C125651	88.4865	gi|547901211|gb|JZ495422.1|JZ495422	30	982
scaffold8854	88.455	gi|393740846|gb|FS946058.1|FS946058	17	310	306	537
C120439	88.4521	gi|393754204|gb|FS960634.1|FS960634	69	788
scaffold4411	88.4279	gi|393752092|gb|FS959941.1|FS959941	55	526	528	865
scaffold10923	88.4211	gi|393744462|gb|FS947252.1|FS947252	285	760	88	283
scaffold782	88.4184	gi|393753696|gb|FS957290.1|FS957290	8	416	419	719
C123159	88.412	gi|393752847|gb|FS955441.1|FS955441	23	846
scaffold12372	88.4041	gi|393752581|gb|FS960430.1|FS960430	102	871
scaffold1525	88.3966	gi|393740728|gb|FS945940.1|FS945940	55	333	335	474
C123661	88.3891	gi|393752452|gb|FS960301.1|FS960301	70	914
scaffold832	88.3824	gi|393740502|gb|FS945714.1|FS945714	37	637
scaffold12476	88.3822	gi|393754516|gb|FS958713.1|FS958713	1	383	456	673	747	921	694	731
scaffold16787	88.3657	gi|212377793|gb|GE650380.1|GE650380	78	715
C113823	88.3573	gi|170319898|gb|FE861582.1|FE861582	22	535	588	627
scaffold10238	88.3516	gi|212378004|gb|GE651445.1|GE651445	290	840	36	288
C123575	88.3403	gi|393753050|gb|FS955644.1|FS955644	12	852
C86429	88.3234	gi|393743344|gb|FS948291.1|FS948291	1	295
scaffold8823	88.3212	gi|170319956|gb|FE861640.1|FE861640	38	554	556	687	746	822
scaffold1553	88.3166	gi|393751402|gb|FS959251.1|FS959251	92	556	558	795
scaffold9952	88.3065	gi|366893611|gb|HS394178.1|HS394178	1	552	554	658
C74165	88.2979	gi|393745916|gb|FS952833.1|FS952833	1	249
scaffold10972	88.2911	gi|393738917|gb|FS945178.1|FS945178	59	462	479	632
C65909	88.2812	gi|393753633|gb|FS957227.1|FS957227	8	233
C84283	88.2716	gi|393742281|gb|FS950683.1|FS950683	7	292
C97423	88.2641	gi|51453571|gb|CV014357.1|CV014357	120	409	1	68
C115153	88.2622	gi|212378150|gb|GE651495.1|GE651495	13	446	512	656
C121635	88.2558	gi|393754251|gb|FS960681.1|FS960681	9	403	453	815
C113979	88.254	gi|393744592|gb|FS947382.1|FS947382	65	620
scaffold1987	88.242	gi|224708660|gb|GO254976.1|GO254976	20	619	621	793
C78119	88.2155	gi|393741933|gb|FS945624.1|FS945624	36	297
scaffold11176	88.2147	gi|393754483|gb|FS958680.1|FS958680	283	857	101	281
scaffold16413	88.204	gi|393750855|gb|FS956312.1|FS956312	1	830
scaffold11877	88.1978	gi|393742398|gb|FS950800.1|FS950800	1	413	419	558
scaffold15371	88.1902	gi|393739275|gb|FS943682.1|FS943682	1	426	428	576
C57805	88.1857	gi|221758509|gb|GH709666.1|GH709666	29	237
scaffold5790	88.1799	gi|212379536|gb|GE651647.1|GE651647	113	763	765	956
C112955	88.1773	gi|170319531|gb|FE861311.1|FE861311	64	600
scaffold1640	88.1636	gi|393739140|gb|FS945401.1|FS945401	419	890	108	417	892	1122
scaffold2224	88.1633	gi|393741009|gb|FS946221.1|FS946221	1	809	825	879
scaffold2158	88.1356	gi|393745047|gb|FS948899.1|FS948899	1	267	269	469
C112797	88.1188	gi|327361123|gb|GW696855.1|GW696855	101	599	46	79
scaffold88	88.1137	gi|170319714|gb|FE861494.1|FE861494	301	771	71	281
C22617	88.1081	gi|393752092|gb|FS959941.1|FS959941	1	163
scaffold9192	88.0952	gi|212377627|gb|GE650214.1|GE650214	232	546	65	230
scaffold11712	88.0783	gi|212379769|gb|GE652050.1|GE652050	1	368	404	530
C107551	88.0769	gi|393389482|gb|JK475956.1|JK475956	36	493
C67281	88.0769	gi|547900811|gb|JZ495021.1|JZ495021	29	257
C121311	88.0756	gi|206583691|gb|GD254784.1|GD254784	84	829
CL319Contig1	88.064	gi|544637323|gb|JZ485952.1|JZ485952	39	643
scaffold6303	88.0631	gi|393389638|gb|JK476112.1|JK476112	1	276	278	392
scaffold1877	88.0556	gi|393739265|gb|FS943672.1|FS943672	1	444	459	648
scaffold4654	88.0526	gi|547900671|gb|JZ494881.1|JZ494881	99	664	667	837
C117855	88.0495	gi|393744490|gb|FS947280.1|FS947280	70	667	688	728
scaffold4655	88.0332	gi|547900671|gb|JZ494881.1|JZ494881	521	844	305	519	99	302
scaffold5394	88.0255	gi|393749424|gb|FS952464.1|FS952464	11	528	653	785	557	596
C117187	88.0113	gi|393738651|gb|FS944912.1|FS944912	1	624
C113693	88	gi|393739617|gb|FS944024.1|FS944024	68	617
scaffold15611	87.9673	gi|212378685|gb|GE651595.1|GE651595	343	848	95	341
C104707	87.9668	gi|183186699|gb|FF682737.1|FF682737	3	426
C111989	87.9661	gi|212380223|gb|GE651774.1|GE651774	63	581
scaffold1970	87.9538	gi|393757150|gb|FS958054.1|FS958054	244	606	73	242
C123933	87.9506	gi|393750078|gb|FS954431.1|FS954431	118	971
C101527	87.9464	gi|393753274|gb|FS954917.1|FS954917	1	394
scaffold5500	87.931	gi|393751287|gb|FS959136.1|FS959136	1	312	314	560	563	666
C114203	87.8931	gi|393748649|gb|FS953836.1|FS953836	11	490	556	626
scaffold1676	87.8553	gi|393390891|gb|JK479690.1|JK479690	47	272	274	387
scaffold15230	87.8444	gi|544637702|gb|JZ486331.1|JZ486331	20	351	353	560
C110201	87.8354	gi|393745227|gb|FS949080.1|FS949080	64	554
C118559	87.8342	gi|393749270|gb|FS952310.1|FS952310	92	748
C73293	87.8136	gi|393390008|gb|JK476450.1|JK476450	35	279
scaffold4420	87.8136	gi|170319518|gb|FE861298.1|FE861298	1	406	408	491
C116451	87.8084	gi|212379725|gb|GE652006.1|GE652006	34	638
C120161	87.7958	gi|393751980|gb|FS959829.1|FS959829	9	604	671	779
C122711	87.7888	gi|393749687|gb|FS955709.1|FS955709	1	798
C118155	87.7883	gi|393741910|gb|FS945601.1|FS945601	1	647
C90805	87.7778	gi|212378591|gb|GE651309.1|GE651309	45	360
scaffold7935	87.7759	gi|343702589|gb|JK341831.1|JK341831	1	517
scaffold3592	87.7637	gi|212380822|gb|GE652987.1|GE652987	58	349	351	474
C116531	87.699	gi|393741963|gb|FS943338.1|FS943338	86	691
scaffold8982	87.6923	gi|393747184|gb|FS950300.1|FS950300	2	571
scaffold2665	87.6869	gi|393750517|gb|FS954671.1|FS954671	58	599	607	957	959	1062
C120407	87.6847	gi|393753182|gb|FS956571.1|FS956571	49	760
scaffold5107	87.6777	gi|393744706|gb|FS947496.1|FS947496	1	193	330	422	213	296
C123359	87.6727	gi|212380638|gb|GE652638.1|GE652638	96	920
C109105	87.6611	gi|212378922|gb|GE650976.1|GE650976	37	512
scaffold8822	87.6302	gi|170319956|gb|FE861640.1|FE861640	38	554	691	768	556	633
scaffold12360	87.6232	gi|393741850|gb|FS945541.1|FS945541	446	913	43	234	236	375
C97709	87.6214	gi|343703045|gb|JK341642.1|JK341642	52	412
C121931	87.6147	gi|393744688|gb|FS947478.1|FS947478	45	808
scaffold15305	87.6	gi|393753547|gb|FS957141.1|FS957141	354	894	1	335
C71957	87.5912	gi|212378558|gb|GE651276.1|GE651276	32	271
C102637	87.5817	gi|393741369|gb|FS946581.1|FS946581	211	459	1	153
C122035	87.5713	gi|393749940|gb|FS955962.1|FS955962	35	802
C108711	87.5465	gi|393389768|gb|JK476210.1|JK476210	68	538
C88103	87.5	gi|212380744|gb|GE652656.1|GE652656	1	301
scaffold11428	87.5	gi|224708668|gb|GO254984.1|GO254984	1	552	554	638
CL1041Contig1	87.4874	gi|393752394|gb|FS960243.1|FS960243	75	901	3	41
scaffold14831	87.478	gi|212378405|gb|GE651900.1|GE651900	1	426	500	567
scaffold16299	87.472	gi|393748623|gb|FS953810.1|FS953810	391	783	1	389
C122421	87.458	gi|55282244|gb|CV699876.1|CV699876	60	840
C77655	87.4576	gi|393746590|gb|FS949706.1|FS949706	38	295
C41171	87.4396	gi|393391740|gb|JK477268.1|JK477268	1	181
C34867	87.4372	gi|544637533|gb|JZ486162.1|JZ486162	3	176
C117149	87.4294	gi|393740382|gb|FS944789.1|FS944789	90	708
C68023	87.4046	gi|393746483|gb|FS949599.1|FS949599	139	262	1	105
scaffold15543	87.4016	gi|393741572|gb|FS946784.1|FS946784	1	415	417	778
C87711	87.39	gi|393742466|gb|FS950868.1|FS950868	1	298
scaffold7267	87.3701	gi|393739746|gb|FS944153.1|FS944153	22	754	756	973	975	1116
CL652Contig1	87.3646	gi|393749038|gb|FS954223.1|FS954223	64	547
scaffold1738	87.3473	gi|393756354|gb|FS957706.1|FS957706	88	964	995	1118
CL71Contig1	87.3057	gi|393749125|gb|FS954310.1|FS954310	9	623	656	714
C119003	87.3037	gi|393740994|gb|FS946206.1|FS946206	1	667
scaffold6007	87.3031	gi|393753046|gb|FS955640.1|FS955640	59	807	805	945
C107497	87.2832	gi|393745851|gb|FS952768.1|FS952768	14	422	463	503
scaffold5730	87.2671	gi|313605044|gb|HS389681.1|HS389681	68	513	516	631
scaffold1935	87.2655	gi|393740146|gb|FS944553.1|FS944553	14	897
scaffold1554	87.2603	gi|393751402|gb|FS959251.1|FS959251	92	464	466	729
scaffold5647	87.2428	gi|393741585|gb|FS946797.1|FS946797	92	817	819	940
C25309	87.234	gi|212378660|gb|GE651570.1|GE651570	25	188
C25999	87.234	gi|170319519|gb|FE861299.1|FE861299	25	188
scaffold9052	87.2017	gi|212379440|gb|GE650730.1|GE650730	285	905	165	283	70	133
scaffold4545	87.1901	gi|212378300|gb|GE652226.1|GE652226	1	285	299	435
C120777	87.1826	gi|393744725|gb|FS947515.1|FS947515	67	751	1	36
scaffold15874	87.1429	gi|51452796|gb|CV013582.1|CV013582	8	385	387	557
scaffold13195	87.1399	gi|393741667|gb|FS946879.1|FS946879	325	972	126	323
scaffold2662	87.1394	gi|393749951|gb|FS955973.1|FS955973	19	691	694	745
scaffold918	87.1269	gi|393389966|gb|JK476408.1|JK476408	68	429	432	536
C30803	87.1134	gi|393739678|gb|FS944085.1|FS944085	26	194
C52105	87.1111	gi|393752628|gb|FS954823.1|FS954823	7	202
scaffold1606	87.0968	gi|393739647|gb|FS944054.1|FS944054	77	589
scaffold2756	87.0934	gi|393756056|gb|FS958329.1|FS958329	123	718	720	953
scaffold260	87.0909	gi|393738646|gb|FS944907.1|FS944907	253	724	1	251	726	960
C103811	87.0763	gi|393743961|gb|FS949307.1|FS949307	1	411
scaffold5872	87.0659	gi|547900744|gb|JZ494954.1|JZ494954	328	792	65	326
scaffold4383	87.0637	gi|393753427|gb|FS955070.1|FS955070	291	487	63	289
scaffold13635	87.0526	gi|393749713|gb|FS955735.1|FS955735	124	950
CL411Contig1	87.0455	gi|393739960|gb|FS944367.1|FS944367	1	286	288	384
C29401	86.9792	gi|366882759|gb|HS398081.1|HS398081	26	192
CL21Contig1	86.9516	gi|393738837|gb|FS945098.1|FS945098	46	818
C101961	86.9469	gi|222106086|gb|GH710910.1|GH710910	1	393
scaffold15807	86.9324	gi|393749373|gb|FS952413.1|FS952413	357	900	112	352
scaffold4065	86.9085	gi|393744383|gb|FS947173.1|FS947173	36	380	417	620
C103869	86.8922	gi|393392897|gb|JK475480.1|JK475480	1	411
scaffold8232	86.8805	gi|393752530|gb|FS960379.1|FS960379	136	498	497	792	794	1029
C120849	86.8675	gi|393756848|gb|FS957001.1|FS957001	126	803	2	44
C124739	86.8627	gi|393738758|gb|FS945019.1|FS945019	6	891
scaffold9849	86.8421	gi|212381038|gb|GE653105.1|GE653105	70	311	313	532
C39429	86.8293	gi|393741257|gb|FS946469.1|FS946469	28	205
C119085	86.8146	gi|393738751|gb|FS945012.1|FS945012	90	754
C57139	86.8085	gi|328684054|gb|JG017716.1|JG017716	32	235
C106041	86.8	gi|212380523|gb|GE652864.1|GE652864	1	434
CL284Contig1	86.7857	gi|393751495|gb|FS959344.1|FS959344	85	278	1	49
C52581	86.7257	gi|393741003|gb|FS946215.1|FS946215	31	226
C108003	86.7173	gi|393741993|gb|FS943368.1|FS943368	1	384	428	500
scaffold7221	86.7145	gi|393749805|gb|FS955827.1|FS955827	422	1114	147	419
scaffold16795	86.7052	gi|393754403|gb|FS958600.1|FS958600	37	786
C26115	86.7021	gi|282162144|gb|GT969285.1|GT969285	5	167
C48391	86.6972	gi|393743566|gb|FS948513.1|FS948513	1	149	179	218
C120561	86.6911	gi|393749907|gb|FS955929.1|FS955929	92	708	1	47	748	793
C111349	86.6782	gi|393754578|gb|FS958775.1|FS958775	1	501
C37733	86.6337	gi|393389432|gb|JK475906.1|JK475906	1	175
scaffold14085	86.6327	gi|212378176|gb|GE651221.1|GE651221	31	775	847	950
C122635	86.6298	gi|393744301|gb|FS947091.1|FS947091	62	806	24	62
scaffold14903	86.6128	gi|224708754|gb|GO255070.1|GO255070	149	903	905	1113
scaffold15068	86.6087	gi|206583627|gb|GD254720.1|GD254720	63	1058
scaffold175	86.6071	gi|393752171|gb|FS960020.1|FS960020	465	1071	101	463
C124057	86.6053	gi|393740983|gb|FS946195.1|FS946195	132	978
C117711	86.6022	gi|393741650|gb|FS946862.1|FS946862	50	642	678	711
C120629	86.6017	gi|393751030|gb|FS958879.1|FS958879	1	711
scaffold6516	86.6	gi|170319581|gb|FE861361.1|FE861361	4	774	778	872
C124301	86.5927	gi|393745907|gb|FS952824.1|FS952824	49	907
C118463	86.5772	gi|393748809|gb|FS953996.1|FS953996	1	645
C120209	86.5672	gi|393753086|gb|FS956475.1|FS956475	97	751	1	41
C114681	86.5325	gi|393752142|gb|FS959991.1|FS959991	1	559
scaffold11582	86.5041	gi|183186676|gb|FF682714.1|FF682714	84	615
scaffold10267	86.4964	gi|393748107|gb|FS951666.1|FS951666	30	397	400	505
scaffold16607	86.4865	gi|170319553|gb|FE861333.1|FE861333	86	424	426	726
scaffold13738	86.4815	gi|393741987|gb|FS943362.1|FS943362	1	574	859	1057	698	861
scaffold3017	86.4662	gi|212378602|gb|GE651320.1|GE651320	401	798	108	399
scaffold1698	86.4583	gi|547900979|gb|JZ495189.1|JZ495189	151	492	495	672	1	61
C85961	86.4458	gi|221758636|gb|GH709702.1|GH709702	76	325	9	45
C108257	86.4407	gi|366892790|gb|HS393698.1|HS393698	73	531
scaffold6677	86.4212	gi|212378065|gb|GE651182.1|GE651182	119	869
scaffold15816	86.4139	gi|393740685|gb|FS945897.1|FS945897	78	624
C111109	86.4111	gi|212378570|gb|GE651288.1|GE651288	1	496
C113385	86.4078	gi|393755935|gb|FS958208.1|FS958208	64	597
scaffold9013	86.3825	gi|393749025|gb|FS954210.1|FS954210	9	791	796	843
C34279	86.3636	gi|170319735|gb|FE861515.1|FE861515	1	171
CL982Contig1	86.3636	gi|393392304|gb|JK477832.1|JK477832	1	109	134	176
C119463	86.3578	gi|212379947|gb|GE651343.1|GE651343	60	575	623	777
scaffold7213	86.3539	gi|393391826|gb|JK477354.1|JK477354	232	469	30	196
C111795	86.3481	gi|343702587|gb|JK341829.1|JK341829	81	586
scaffold14559	86.3281	gi|393749298|gb|FS952338.1|FS952338	71	512
CL198Contig1	86.3233	gi|393753377|gb|FS955020.1|FS955020	169	563	13	103
scaffold1475	86.3049	gi|393754581|gb|FS958778.1|FS958778	106	663	665	774
C125403	86.2949	gi|393742037|gb|FS943412.1|FS943412	146	1058
scaffold3212	86.2924	gi|393741544|gb|FS946756.1|FS946756	187	684	23	185
C13081	86.2903	gi|393393082|gb|JK478076.1|JK478076	1	124	4	123	13	107	5	74
scaffold9076	86.2903	gi|393746232|gb|FS953149.1|FS953149	422	992	135	419
C119293	86.2872	gi|212377643|gb|GE650230.1|GE650230	1	667
scaffold14642	86.2857	gi|393752176|gb|FS960025.1|FS960025	33	321	323	486
C38903	86.2745	gi|284026053|gb|GW342648.1|GW342648	29	204
C112341	86.2647	gi|547901123|gb|JZ495333.1|JZ495333	83	597
scaffold5870	86.2408	gi|547900744|gb|JZ494954.1|JZ494954	302	771	70	305
scaffold10009	86.2403	gi|393741744|gb|FS945435.1|FS945435	10	367	369	455
C122565	86.2375	gi|393753144|gb|FS956533.1|FS956533	71	847
scaffold13034	86.2267	gi|393738916|gb|FS945177.1|FS945177	61	548	585	697
C110159	86.2254	gi|544637342|gb|JZ485971.1|JZ485971	32	513
C117687	86.1878	gi|393744499|gb|FS947289.1|FS947289	101	724
scaffold8212	86.1644	gi|544637403|gb|JZ486032.1|JZ486032	99	567	570	729
C51815	86.1607	gi|171355160|gb|FE942964.1|FE942964	32	224
scaffold10874	86.1607	gi|393389323|gb|JK475797.1|JK475797	94	672
scaffold1888	86.1566	gi|393749623|gb|FS952663.1|FS952663	104	787	789	1050
C115101	86.128	gi|393752297|gb|FS960146.1|FS960146	1	565
scaffold11647	86.1206	gi|340629023|gb|JK264977.1|JK264977	121	573	576	879
scaffold10172	86.0955	gi|544637401|gb|JZ486030.1|JZ486030	1	562	564	614
C124279	86.0747	gi|393753169|gb|FS956558.1|FS956558	24	876
scaffold12063	86.0728	gi|212380573|gb|GE652573.1|GE652573	17	330	332	636	689	755
scaffold9684	86.037	gi|222372807|gb|GH733899.1|GH733899	68	308	310	487
scaffold15963	86.0229	gi|212379627|gb|GE650434.1|GE650434	1	511	646	735	513	588
C16177	86	gi|429481136|gb|JK993226.1|JK993226	22	150
scaffold10316	85.9833	gi|393742641|gb|FS951043.1|FS951043	137	328	1	111	330	437
C45707	85.9813	gi|393748670|gb|FS953857.1|FS953857	30	213
C123185	85.9593	gi|212381014|gb|GE653081.1|GE653081	64	865
scaffold2394	85.9504	gi|282162639|gb|GT969372.1|GT969372	103	726
C22431	85.9459	gi|212377703|gb|GE650290.1|GE650290	1	159
scaffold5208	85.9451	gi|393743948|gb|FS949294.1|FS949294	249	554	22	247
C101613	85.9375	gi|212380143|gb|GE652112.1|GE652112	64	393	390	448
C88829	85.9195	gi|343703130|gb|JK341727.1|JK341727	1	299
C106355	85.9127	gi|393741151|gb|FS946363.1|FS946363	1	433
C62857	85.8871	gi|393740704|gb|FS945916.1|FS945916	32	244
scaffold8145	85.8796	gi|171355133|gb|FE942937.1|FE942937	21	242	263	411
scaffold17136	85.8736	gi|393740658|gb|FS945870.1|FS945870	2	489	492	927
scaffold15091	85.8667	gi|547900916|gb|JZ495126.1|JZ495126	22	665
C28641	85.8639	gi|393389231|gb|JK475705.1|JK475705	8	171
CL552Contig1	85.8607	gi|393750891|gb|FS956348.1|FS956348	33	592	594	871
C40047	85.8537	gi|366893759|gb|HS394298.1|HS394298	13	188
C81429	85.8521	gi|393753424|gb|FS955067.1|FS955067	42	308
C4495	85.8333	gi|393739764|gb|FS944171.1|FS944171	1	103
scaffold259	85.83	gi|393738646|gb|FS944907.1|FS944907	1	848
C124343	85.8291	gi|393752605|gb|FS954800.1|FS954800	1	854
scaffold8231	85.8216	gi|393752530|gb|FS960379.1|FS960379	136	1049
C18601	85.7988	gi|51530116|gb|CV066952.1|CV066952	1	102	129	169
scaffold13871	85.7868	gi|393749820|gb|FS955842.1|FS955842	323	677	1	321
C52277	85.7778	gi|300124165|gb|HO079225.1|HO079225	33	225
scaffold9800	85.7741	gi|55282201|gb|CV699833.1|CV699833	1	331	333	411
scaffold2623	85.727	gi|393738603|gb|FS944864.1|FS944864	1	515	675	969	517	673
C123011	85.7143	gi|393756978|gb|FS957882.1|FS957882	8	799
C4161	85.7143	gi|212380933|gb|GE652738.1|GE652738	1	102
scaffold10947	85.7143	gi|393744608|gb|FS947398.1|FS947398	25	260	278	521
scaffold16142	85.7143	gi|393752713|gb|FS955307.1|FS955307	389	767	72	370
scaffold4242	85.7143	gi|393741523|gb|FS946735.1|FS946735	127	734	736	889	151	188
scaffold6125	85.7143	gi|212380893|gb|GE653058.1|GE653058	102	792	794	960
scaffold10812	85.689	gi|393749083|gb|FS954268.1|FS954268	115	383	386	566	1	35
C87795	85.6725	gi|393390217|gb|JK476659.1|JK476659	50	342
C114835	85.6703	gi|215399044|gb|GH159095.1|GH159095	47	602
scaffold14767	85.6688	gi|343702643|gb|JK341885.1|JK341885	90	422	424	628
scaffold10968	85.6681	gi|393750800|gb|FS956257.1|FS956257	214	795	1	216
C105039	85.6263	gi|544637246|gb|JZ485875.1|JZ485875	1	417
scaffold15183	85.625	gi|282162106|gb|GT969247.1|GT969247	120	847	1	94
C113405	85.622	gi|51530116|gb|CV066952.1|CV066952	35	430	451	581
C118399	85.5989	gi|393754289|gb|FS960719.1|FS960719	1	636
scaffold4390	85.5705	gi|393750436|gb|FS954590.1|FS954590	24	788
scaffold6515	85.5705	gi|170319581|gb|FE861361.1|FE861361	4	670	672	766
CL355Contig1	85.5638	gi|327361128|gb|GW696860.1|GW696860	87	898
scaffold11089	85.5485	gi|393389756|gb|JK476198.1|JK476198	228	715	1	226	717	813
C119943	85.5346	gi|393740187|gb|FS944594.1|FS944594	107	786
C97977	85.5072	gi|547900725|gb|JZ494935.1|JZ494935	1	207	268	414
scaffold14054	85.473	gi|212378222|gb|GE651519.1|GE651519	146	297	389	490	247	343	7	78	387	442	531	579
scaffold4209	85.4626	gi|393751905|gb|FS959754.1|FS959754	242	403	5	162	172	239
scaffold6334	85.4626	gi|327361183|gb|GW696722.1|GW696722	58	321	323	446
C110501	85.461	gi|393741017|gb|FS946229.1|FS946229	1	292	322	473	508	545
scaffold4892	85.4526	gi|259016558|gb|GT088036.1|GT088036	86	799	797	878
C104573	85.447	gi|393744719|gb|FS947509.1|FS947509	3	413
scaffold2783	85.4442	gi|393747554|gb|FS950670.1|FS950670	1	452
C121251	85.4265	gi|51453136|gb|CV013922.1|CV013922	9	729
scaffold1809	85.4234	gi|224708669|gb|GO254985.1|GO254985	67	590	731	926	653	729	670	729
C85495	85.4103	gi|393750736|gb|FS955199.1|FS955199	37	317
C103349	85.4077	gi|366894643|gb|HS396905.1|HS396905	64	461
scaffold13231	85.4037	gi|393750168|gb|FS956113.1|FS956113	78	902
C48729	85.3881	gi|212378052|gb|GE650893.1|GE650893	7	193
C64715	85.3755	gi|544637379|gb|JZ486008.1|JZ486008	1	216
C119879	85.372	gi|393744823|gb|FS947613.1|FS947613	438	793	54	374
scaffold2403	85.3488	gi|393750049|gb|FS954402.1|FS954402	67	800
C124029	85.3484	gi|393745828|gb|FS952745.1|FS952745	43	875
scaffold16216	85.3392	gi|212379660|gb|GE650444.1|GE650444	79	692	253	965	478	1103	79	281	1139	1222	1109	1253
scaffold1165	85.332	gi|393751704|gb|FS959553.1|FS959553	107	967
scaffold5442	85.3201	gi|547900889|gb|JZ495099.1|JZ495099	379	774	1	377
scaffold10170	85.3073	gi|544637401|gb|JZ486030.1|JZ486030	1	569
C122643	85.3039	gi|224708751|gb|GO255067.1|GO255067	29	800
C116305	85.2555	gi|393749040|gb|FS954225.1|FS954225	1	584
C117055	85.2482	gi|393749340|gb|FS952380.1|FS952380	105	705
C101441	85.2349	gi|222372722|gb|GH734147.1|GH734147	77	417	37	99
C121941	85.2234	gi|393750563|gb|FS954717.1|FS954717	130	873
C119997	85.1945	gi|393745752|gb|FS952669.1|FS952669	119	797
scaffold7223	85.1927	gi|393749805|gb|FS955827.1|FS955827	147	986
scaffold6494	85.1908	gi|222372593|gb|GH733815.1|GH733815	3	499	501	561
C108909	85.1852	gi|393746371|gb|FS953288.1|FS953288	13	472
C115355	85.174	gi|393740560|gb|FS945772.1|FS945772	89	651
C123791	85.166	gi|212379661|gb|GE650445.1|GE650445	103	923
scaffold14532	85.1595	gi|393749634|gb|FS955656.1|FS955656	329	683	69	327
scaffold2539	85.1555	gi|393740619|gb|FS945831.1|FS945831	108	956
C99139	85.1415	gi|393742907|gb|FS951309.1|FS951309	1	205	268	423
scaffold5333	85.1305	gi|393741833|gb|FS945524.1|FS945524	112	861
C122305	85.1184	gi|393744676|gb|FS947466.1|FS947466	133	887
C124327	85.1107	gi|212379988|gb|GE650796.1|GE650796	8	853
C93365	85.1064	gi|393749651|gb|FS955673.1|FS955673	46	365
scaffold13050	85.0987	gi|393744506|gb|FS947296.1|FS947296	84	557
scaffold13317	85.0975	gi|393741784|gb|FS945475.1|FS945475	1	323	541	718	480	539	370	419
C109085	85.0829	gi|51452889|gb|CV013675.1|CV013675	82	543
C125571	85.0607	gi|393748645|gb|FS953832.1|FS953832	159	1069
scaffold1887	85.0541	gi|393749623|gb|FS952663.1|FS952663	104	790	792	969
C121205	85.0534	gi|393749828|gb|FS955850.1|FS955850	85	801
C99553	85.0467	gi|222457795|gb|GH738690.1|GH738690	64	427
C71801	85.0365	gi|283558403|gb|GW316725.1|GW316725	1	233
scaffold405	85.0356	gi|222372657|gb|GH734082.1|GH734082	63	317	319	421
scaffold15573	85.0331	gi|393749255|gb|FS952295.1|FS952295	105	523	525	747
scaffold2035	85.0318	gi|212378417|gb|GE652283.1|GE652283	94	381	383	628
scaffold14781	85.0214	gi|547900834|gb|JZ495044.1|JZ495044	52	477	496	665
scaffold779	85.0153	gi|393744566|gb|FS947356.1|FS947356	103	654	683	953	774	964
C35547	85	gi|393745434|gb|FS951914.1|FS951914	1	170
scaffold16855	84.9887	gi|393741881|gb|FS945572.1|FS945572	418	886	133	416
scaffold1152	84.9821	gi|393750273|gb|FS956218.1|FS956218	1	652	779	839
scaffold7762	84.9558	gi|393753202|gb|FS956591.1|FS956591	72	571	622	828	861	1017
C73383	84.9462	gi|366883072|gb|HS398394.1|HS398394	1	237
scaffold2899	84.9377	gi|212379774|gb|GE652055.1|GE652055	64	739	742	815
scaffold16156	84.9315	gi|393745969|gb|FS952886.1|FS952886	38	384	386	526	599	730
scaffold13232	84.9123	gi|393750168|gb|FS956113.1|FS956113	78	677	679	791
scaffold16799	84.9	gi|212379618|gb|GE652428.1|GE652428	53	901
C121961	84.897	gi|393741655|gb|FS946867.1|FS946867	1	742
scaffold7268	84.8691	gi|393739746|gb|FS944153.1|FS944153	22	896
C22839	84.8649	gi|393392022|gb|JK477550.1|JK477550	29	185
scaffold15380	84.8629	gi|393753358|gb|FS955001.1|FS955001	106	584	607	839
C48435	84.8624	gi|393752291|gb|FS960140.1|FS960140	78	218	1	44
C123687	84.8485	gi|393741236|gb|FS946448.1|FS946448	97	908
scaffold16304	84.8454	gi|393752917|gb|FS955511.1|FS955511	332	917	94	330
C43701	84.8341	gi|393751574|gb|FS959423.1|FS959423	1	179
C43811	84.8341	gi|544637564|gb|JZ486193.1|JZ486193	33	211
C51703	84.8214	gi|393388509|gb|JK479001.1|JK479001	35	224
C79569	84.8185	gi|544637670|gb|JZ486299.1|JZ486299	1	257
scaffold777	84.8087	gi|393756236|gb|FS958511.1|FS958511	139	776	778	915
scaffold5685	84.8073	gi|393748389|gb|FS953576.1|FS953576	67	440
scaffold6464	84.7981	gi|393392913|gb|JK475496.1|JK475496	1	420	422	715
scaffold693	84.7926	gi|393738641|gb|FS944902.1|FS944902	65	329	332	434
C113321	84.765	gi|393739556|gb|FS943963.1|FS943963	1	523
scaffold14375	84.7548	gi|215399022|gb|GH159073.1|GH159073	73	741	743	868
scaffold13004	84.7514	gi|393746073|gb|FS952990.1|FS952990	1	425	478	683	685	820
C118513	84.739	gi|393748666|gb|FS953853.1|FS953853	97	729
C122475	84.7269	gi|393750192|gb|FS956137.1|FS956137	259	878	54	193
scaffold692	84.7222	gi|393738641|gb|FS944902.1|FS944902	65	338	340	553
scaffold1329	84.6886	gi|393740985|gb|FS946197.1|FS946197	220	953	8	218	971	1004
scaffold1934	84.6823	gi|393748696|gb|FS953883.1|FS953883	227	903	16	224	905	991
C114647	84.6749	gi|393739057|gb|FS945318.1|FS945318	92	638
scaffold939	84.6734	gi|206583629|gb|GD254722.1|GD254722	110	662	964	1194	736	962
scaffold8611	84.6705	gi|393746751|gb|FS949867.1|FS949867	107	556	558	698
C125707	84.658	gi|393748596|gb|FS953783.1|FS953783	6	921
C93573	84.6561	gi|547900858|gb|JZ495068.1|JZ495068	1	320
scaffold14271	84.6409	gi|393744346|gb|FS947136.1|FS947136	51	657	659	817
scaffold4053	84.6318	gi|212378020|gb|GE650885.1|GE650885	42	602	604	835
scaffold11648	84.6154	gi|340629023|gb|JK264977.1|JK264977	121	780
scaffold7958	84.6154	gi|393738825|gb|FS945086.1|FS945086	1	199	205	445
scaffold17319	84.6073	gi|393749261|gb|FS952301.1|FS952301	147	554	556	955
scaffold15581	84.6024	gi|221758446|gb|GH709603.1|GH709603	1	358	361	502
C101429	84.5638	gi|393749144|gb|FS954329.1|FS954329	1	378
C118467	84.5638	gi|393746187|gb|FS953104.1|FS953104	366	745	62	311
C110085	84.5601	gi|51453632|gb|CV014418.1|CV014418	87	557
scaffold13020	84.5471	gi|212379728|gb|GE652009.1|GE652009	272	518	42	270
scaffold15156	84.5283	gi|393749949|gb|FS955971.1|FS955971	21	285	287	469
C101971	84.5133	gi|393750649|gb|FS955112.1|FS955112	133	452	1	61
C119915	84.5088	gi|393740466|gb|FS945678.1|FS945678	111	781
C76289	84.4828	gi|393747626|gb|FS949589.1|FS949589	1	245
scaffold3784	84.474	gi|393745864|gb|FS952781.1|FS952781	14	647	792	943	750	790
scaffold2204	84.4639	gi|51452928|gb|CV013714.1|CV013714	17	402
scaffold13882	84.4538	gi|206583693|gb|GD254786.1|GD254786	1	344	423	627	346	399
scaffold11978	84.4538	gi|393389194|gb|JK475668.1|JK475668	5	261	263	407
C107919	84.4106	gi|393740469|gb|FS945681.1|FS945681	83	526
C119923	84.4025	gi|393752143|gb|FS959992.1|FS959992	1	613	737	777
scaffold6917	84.3964	gi|393741047|gb|FS946259.1|FS946259	304	627	1	279	629	766
C105045	84.3943	gi|212378221|gb|GE651518.1|GE651518	112	487	1	35
C114713	84.3895	gi|51452886|gb|CV013672.1|CV013672	98	643
scaffold634	84.3886	gi|393752633|gb|FS954828.1|FS954828	470	915	9	167	260	427
scaffold10107	84.375	gi|393752233|gb|FS960082.1|FS960082	3	758
scaffold12239	84.3627	gi|393743958|gb|FS949304.1|FS949304	1	535	537	643
C90457	84.3575	gi|393747213|gb|FS950329.1|FS950329	57	358
scaffold9075	84.3498	gi|393746232|gb|FS953149.1|FS953149	299	869	135	296
scaffold7583	84.3444	gi|284026179|gb|GW342787.1|GW342787	5	302	379	511
C102101	84.3267	gi|393744264|gb|FS947054.1|FS947054	72	453
[truncated: 10,407 more rows]
