# Supplementary material for: Comparative Transcriptome Analysis of Chinary, Assamica and Cambod tea (Camellia sinensis) Types during Development and Seasonal Variation using RNA-seq Technology
Source: Sci Rep. 2016 Nov 17;6:37244. doi: 10.1038/srep37244 (PMC5112563; doi:10.1038/srep37244)
Supplement: Supplementary Table S3 [file srep37244-s4.xls]

## Sheet: Sup. Table S3
Supplementary Table S3: Functional annotations and expression of unigenes in different conditions of three tea cultivars namely, Him Sphurti, TV23 and UPASI-9 along with annotations for combined unigenes representing three cultivars.

## Sheet: Him Sphurti
Transcript_ID	HBA	HSA	HBMD	HSMD	HBD	HSD	HBMA	HSMA	P	P_desc	F	F_desc	C	C_desc	KEGG_ID	KEGG_pathway	EC	BLAST
C100005	3.17	5.52	0	27.78	29.21	52.1	5.93	9.63	GO:0019395	"fatty acid oxidation"	GO:0004508	"steroid 17-alpha-monooxygenase activity"	GO:0009506	"plasmodesma"	K00517	"Aminobenzoate degradation"	"Isoflavone3{prime}-hydroxylase."	ref|XP_004295152.1| PREDICTED: cytochrome P450 89A2-like [Fragar...
C100015	31.74	22.07	72.14	19.23	123.31	16.03	14.82	35.32	NA	NA	NA	NA	NA	NA	NA	NA	NA	ref|XP_002277637.1| PREDICTED: uncharacterized protein LOC100267...
C100059	18.95	1.83	30.76	2.13	6.46	3.99	35.38	15.97	GO:0043547	"positive regulation of GTPase activity"	GO:0005085	"guanyl-nucleotide exchange factor activity"	GO:0005737	"cytoplasm"	K10595	"Ubiquitin mediated proteolysis"	"Non-specificserine/threonineproteinkinase."	ref|XP_007019446.1| Regulator of chromosome condensation (RCC1) ...
C100063	6.32	7.32	15.38	6.38	12.92	7.98	5.9	6.39	NA	NA	NA	NA	NA	NA	NA	NA	NA	ref|XP_010652512.1| PREDICTED: uncharacterized protein LOC100267...
C100069	44.21	0	20.51	0	25.83	0	44.22	6.39	GO:0009617	"response to bacterium"	NA	NA	NA	NA	NA	NA	NA	gb|KJB39006.1| hypothetical protein B456_007G290300 [Gossypium r...
scaffold12902	72.54	40.67	96.27	60.93	83.44	56.35	50.7	56.11	NA	NA	NA	NA	NA	NA	NA	NA	NA	ref|XP_011099020.1| PREDICTED: uncharacterized protein LOC105177...
C100139	14.21	12.81	10.25	17.01	22.6	11.96	8.84	12.78	GO:0006997	"nucleus organization"	GO:0004871	"signal transducer activity"	GO:0009507	"chloroplast"	NA	NA	"Histidinekinase."	ref|XP_010557547.1| PREDICTED: putative nuclear matrix constitue...
C100149	56.84	40.26	66.66	102.06	29.06	51.85	23.59	36.74	NA	NA	NA	NA	NA	NA	NA	NA	NA	ref|XP_010263199.1| PREDICTED: uncharacterized protein LOC104601...
C100177	7.89	43.92	0	8.5	12.92	15.95	0	1.6	GO:0042542	"response to hydrogen peroxide"	NA	NA	NA	NA	K13993	"Protein processing in endoplasmic reticulum"	NA	ref|XP_002282763.1| PREDICTED: 21.7 kDa class VI heat shock prot...
C100179	17.28	5.46	35.72	21.16	32.13	11.91	23.46	6.36	GO:0006164	"purine nucleotide biosynthetic process"	GO:0005515	"protein binding"	GO:0016020	"membrane"	K14565	"Ribosome biogenesis in eukaryotes"	NA	tpg|DAA45360.1| TPA: hypothetical protein ZEAMMB73_906298 [Zea m...
C100213	6.28	32.77	5.1	48.67	3.21	11.91	2.93	14.3	GO:0009062	"fatty acid catabolic process"	GO:0016298	"lipase activity"	GO:0005615	"extracellular space"	K14452	"Glycerolipid metabolism"	"Triacylglycerollipase."	ref|XP_002320493.2| hypothetical protein POPTR_0014s15810g [Popu...
C100221	26.7	16.38	10.2	8.46	12.85	15.88	2.93	6.36	GO:0010467	"gene expression"	GO:0005515	"protein binding"	GO:0030016	"myofibril"	NA	NA	NA	ref|XP_010651124.1| PREDICTED: uncharacterized protein LOC100258...
CL11Contig1	47.93	104.84	111.61	51.94	45.76	30.65	27.9	127.51	NA	NA	NA	NA	NA	NA	NA	NA	NA	ref|XP_011095916.1| PREDICTED: pollen-specific leucine-rich repe...
C100289	14.14	18.21	30.61	8.46	32.13	11.91	14.66	9.54	GO:0034599	"cellular response to oxidative stress"	GO:0008296	"3{prime}-5{prime}-exodeoxyribonuclease activity"	GO:0005634	"nucleus"	NA	NA	NA	ref|XP_011094244.1| PREDICTED: putative deoxyribonuclease TATDN1...
C100297	32.98	0	25.51	0	0	0	8.8	12.71	NA	NA	NA	NA	NA	NA	NA	NA	NA	ref|XP_002283843.1| PREDICTED: uncharacterized protein LOC100245...
C100333	29.84	14.56	25.51	4.23	9.64	7.94	17.6	20.66	GO:0007286	"spermatid development"	GO:0005515	"protein binding"	GO:0005923	"tight junction"	K06102	"Tight junction"	NA	emb|CBI26294.3| unnamed protein product [Vitis vinifera]
C100343	9.38	14.49	30.47	21.06	60.74	43.45	14.59	31.63	NA	NA	NA	NA	NA	NA	NA	NA	NA	ref|XP_004235328.1| PREDICTED: vacuolar protein 8-like [Solanum ...
C100355	43.75	9.06	106.63	8.42	70.33	11.85	26.26	34.79	NA	NA	NA	NA	NA	NA	NA	NA	NA	ref|XP_007014142.1| Uncharacterized protein TCM_038892 [Theobrom...
C100389	34.38	27.17	30.47	46.33	6.39	19.75	11.67	20.56	GO:0030538	"embryonic genitalia morphogenesis"	GO:0001047	"core promoter binding"	GO:0005634	"nucleus"	NA	NA	NA	ref|XP_010270606.1| PREDICTED: uncharacterized protein LOC104606...
C100431	9.38	25.36	10.16	2.11	3.2	3.95	0	7.91	GO:0009740	"gibberellic acid mediated signaling pathway"	GO:0003700	"sequence-specific DNA binding transcription factor activity"	GO:0005634	"nucleus"	K12126	"Circadian rhythm - plant"	NA	ref|XP_011099632.1| PREDICTED: transcription factor BEE 2 [Sesam...
C100433	18.75	7.25	15.23	14.74	3.2	0	0	11.07	NA	NA	NA	NA	GO:0005737	"cytoplasm"	NA	NA	NA	ref|XP_007039140.1| Transcription factor IIIC, subunit 5, putati...
C100461	15.63	9.06	15.23	8.42	35.17	15.8	14.59	1.58	GO:0009651	"response to salt stress"	GO:0005515	"protein binding"	GO:0015629	"actin cytoskeleton"	K12327	"Vascular smooth muscle contraction"	"Non-specificserine/threonineproteinkinase."	emb|CAN66261.1| hypothetical protein VITISV_030975 [Vitis vinifera]
C100463	26.56	14.49	10.16	4.21	6.39	7.9	11.67	9.49	GO:0006487	"protein N-linked glycosylation"	GO:0003836	"beta-galactoside (CMP) alpha-2,3-sialyltransferase activity"	GO:0000139	"Golgi membrane"	K00780	"Glycosaminoglycan biosynthesis - keratan sulfate"	"Beta-galactosidealpha-2,3-sialyltransferase."	emb|CAN64919.1| hypothetical protein VITISV_027339 [Vitis vinifera]
C100475	31.25	0	5.08	2.11	38.36	3.95	17.5	1.58	GO:0007623	"circadian rhythm"	GO:0004702	"receptor signaling protein serine/threonine kinase activity"	GO:0005886	"plasma membrane"	K13415	"Plant hormone signal transduction"	"Non-specificprotein-tyrosinekinase."	ref|XP_010278329.1| PREDICTED: protein STRUBBELIG-RECEPTOR FAMIL...
scaffold10839	153.68	88.19	306.47	113.65	258.08	113.63	99.04	99.49	GO:0006879	"cellular iron ion homeostasis"	GO:0004049	"anthranilate synthase activity"	GO:0005634	"nucleus"	K01951	"Purine metabolism"	"GMPsynthase(glutamine-hydrolyzing)."	ref|XP_007042811.1| Class I glutamine amidotransferase-like supe...
C100481	12.5	28.98	106.63	77.91	386.83	292.27	5.83	33.21	NA	NA	NA	NA	NA	NA	NA	NA	NA	ref|XP_011093736.1| PREDICTED: LOW QUALITY PROTEIN: uncharacteri...
C100489	10.88	12.62	20.21	8.38	19.09	7.86	2.9	17.31	NA	NA	NA	NA	NA	NA	NA	NA	NA	ref|XP_006386158.1| hypothetical protein POPTR_0002s01760g [Popu...
C100493	15.54	7.21	50.53	10.48	41.36	3.93	17.41	14.16	GO:0048193	"Golgi vesicle transport"	NA	NA	GO:0005886	"plasma membrane"	NA	NA	NA	ref|XP_009594232.1| PREDICTED: CASP-like protein 5B1 isoform X1 ...
C100503	12.44	5.41	5.05	18.86	9.54	7.86	2.9	3.15	NA	NA	NA	NA	NA	NA	NA	NA	NA	ref|XP_011017650.1| PREDICTED: uncharacterized protein LOC105120...
C100525	12.44	10.81	35.37	8.38	19.09	3.93	20.32	6.29	NA	NA	NA	NA	NA	NA	NA	NA	NA	ref|XP_008228395.1| PREDICTED: NADP-specific glutamate dehydroge...
C100529	29.53	5.41	30.32	6.29	22.27	23.58	26.12	9.44	GO:0046686	"response to cadmium ion"	GO:0005515	"protein binding"	GO:0016020	"membrane"	NA	NA	NA	ref|XP_006838426.1| hypothetical protein AMTR_s00002p00116290 [A...
C100531	166.33	248.71	353.71	291.29	200.41	271.21	197.35	209.27	GO:0006487	"protein N-linked glycosylation"	GO:0004579	"dolichyl-diphosphooligosaccharide-protein glycotransferase activity"	GO:0008250	"oligosaccharyltransferase complex"	NA	NA	NA	emb|CBI30578.3| unnamed protein product [Vitis vinifera]
C100541	32.64	10.81	15.16	8.38	22.27	3.93	2.9	20.45	NA	NA	NA	NA	NA	NA	NA	NA	NA	gb|KCW70159.1| hypothetical protein EUGRSUZ_F03448 [Eucalyptus g...
C100565	32.64	16.22	15.16	12.57	9.54	31.44	5.8	7.87	GO:0007601	"visual perception"	GO:0070181	"SSU rRNA binding"	GO:0005829	"cytosol"	K11883	"Ribosome biogenesis in eukaryotes"	NA	gb|KDO76171.1| hypothetical protein CISIN_1g028198mg [Citrus sin...
C100579	13.99	5.41	20.21	8.38	6.36	7.86	8.71	3.15	GO:0035304	"regulation of protein dephosphorylation"	GO:0005515	"protein binding"	GO:0005886	"plasma membrane"	K04368	"Melanogenesis"	"Mitogen-activatedproteinkinasekinase."	gb|AEP60142.1| putative mitogen-activated protein kinase kinase ...
C10059	0	0	0	0	0	0	0	0	GO:0051157	"arabitol catabolic process"	GO:0046872	"metal ion binding"	GO:0005829	"cytosol"	K00100	"Fructose and mannose metabolism"	"L-iditol2-dehydrogenase."	gb|KDO58516.1| hypothetical protein CISIN_1g0179012mg, partial [...
scaffold19289	83.44	0.42	56.83	0	24.24	0	68.96	2.59	GO:0009611	"response to wounding"	GO:0016531	"copper chaperone activity"	GO:0000785	"chromatin"	K07213	"Mineral absorption"	NA	ref|XP_002284132.1| PREDICTED: uncharacterized protein LOC100249...
C100659	10.83	8.97	30.17	31.28	50.65	50.85	31.76	20.35	GO:0009664	"plant-type cell wall organization"	NA	NA	GO:0005886	"plasma membrane"	K13420	"Plant-pathogen interaction"	"Non-specificserine/threonineproteinkinase."	ref|XP_009615450.1| PREDICTED: probable leucine-rich repeat rece...
C100663	38.66	50.21	50.29	81.34	50.65	58.68	23.1	15.66	GO:0007476	"imaginal disc-derived wing morphogenesis"	GO:0046872	"metal ion binding"	NA	NA	NA	NA	NA	ref|XP_011084535.1| PREDICTED: protein yippee-like At4g27745 [Se...
C100697	88.15	17.93	75.43	37.54	22.16	11.74	95.27	20.35	GO:0001510	"RNA methylation"	GO:0003735	"structural constituent of ribosome"	GO:0005829	"cytosol"	K02943	"Ribosome"	NA	ref|XP_011090363.1| PREDICTED: 60S acidic ribosomal protein P2B-...
C100737	10.83	16.14	10.06	33.37	25.32	27.38	8.66	12.53	GO:0046777	"protein autophosphorylation"	GO:0035257	"nuclear hormone receptor binding"	GO:0005634	"nucleus"	NA	NA	NA	ref|XP_006447520.1| hypothetical protein CICLE_v10015921mg [Citr...
C100759	24.74	8.97	45.26	8.34	34.82	3.91	11.55	12.53	GO:0006979	"response to oxidative stress"	GO:0005515	"protein binding"	NA	NA	NA	NA	NA	ref|XP_011076720.1| PREDICTED: nematode resistance protein-like ...
C100761	13.92	3.59	5.03	10.43	25.32	7.82	8.66	4.7	NA	NA	NA	NA	GO:0005634	"nucleus"	NA	NA	NA	ref|XP_007050670.1| Tudor/PWWP/MBT domain-containing protein, pu...
C122385	16.02	9.42	8.99	8.43	14.01	14.03	13.61	14.45	GO:0006637	"acyl-CoA metabolic process"	GO:0003986	"acetyl-CoA hydrolase activity"	GO:0005739	"mitochondrion"	K01068	"Biosynthesis of unsaturated fatty acids"	"Palmitoyl-CoAhydrolase."	ref|XP_011085045.1| PREDICTED: acyl-coenzyme A thioesterase 9, m...
C100777	4.62	33.9	5	8.3	12.6	35.04	2.87	1.56	GO:0048579	"negative regulation of long-day photoperiodism, flowering"	GO:0003700	"sequence-specific DNA binding transcription factor activity"	GO:0005634	"nucleus"	K12135	"Circadian rhythm - plant"	NA	ref|XP_009765376.1| PREDICTED: zinc finger protein CONSTANS-LIKE...
C100783	9.23	14.27	10.01	6.23	9.45	19.47	2.87	6.23	GO:0009791	"post-embryonic development"	GO:0003677	"DNA binding"	GO:0005829	"cytosol"	NA	NA	NA	ref|XP_011098171.1| PREDICTED: zinc finger BED domain-containing...
C100797	6.15	5.35	15.01	18.68	9.45	11.68	11.49	1.56	GO:0031505	"fungal-type cell wall organization"	GO:0004888	"transmembrane signaling receptor activity"	GO:0005935	"cellular bud neck"	NA	NA	NA	emb|CAN78871.1| hypothetical protein VITISV_024970 [Vitis vinifera]
scaffold15679	52.47	0.96	15.65	0.38	2.29	0	28.33	3.63	NA	NA	NA	NA	NA	NA	NA	NA	NA	ref|XP_002273979.1| PREDICTED: uncharacterized protein LOC100241...
C100811	7.69	3.57	35.03	24.91	12.6	3.89	5.74	28.04	GO:0015976	"carbon utilization"	NA	NA	NA	NA	K00800	"Phenylalanine	"3-phosphoshikimate1-carboxyvinyltransferase."	ref|XP_010265210.1| PREDICTED: uncharacterized protein LOC104603...
C110797	23.62	8.78	35.57	5.91	8.91	0	27.95	20.85	GO:0042331	"phototaxis"	GO:0005515	"protein binding"	GO:0031410	"cytoplasmic vesicle"	NA	NA	NA	ref|XP_010650007.1| PREDICTED: protein WVD2-like 1 isoform X2 [V...
C100939	22.96	7.1	0	8.26	6.27	11.62	8.57	10.85	NA	NA	NA	NA	GO:0005634	"nucleus"	NA	NA	NA	ref|XP_002279425.2| PREDICTED: putative methyltransferase NSUN5-...
C100941	12.25	1.78	4.98	10.33	9.4	7.75	8.57	6.2	GO:0007165	"signal transduction"	GO:0005097	"Rab GTPase activator activity"	GO:0005829	"cytosol"	NA	NA	NA	ref|XP_002272358.3| PREDICTED: GTPase-activating protein gyp7-li...
C100977	29.09	7.1	14.94	28.92	25.08	15.5	8.57	12.4	GO:0019568	"arabinose catabolic process"	GO:0016616	"oxidoreductase activity, acting on the CH-OH group of donors, NAD or NADP as acceptor"	GO:0005634	"nucleus"	K00100	"Fructose and mannose metabolism"	"D-xylosereductase."	ref|XP_002273213.1| PREDICTED: aldo-keto reductase family 4 memb...
scaffold13213	18.81	1.92	0	1.14	5.13	2.13	4.55	1.68	GO:0002237	"response to molecule of bacterial origin"	GO:0016301	"kinase activity"	GO:0009506	"plasmodesma"	K13416	"Plant hormone signal transduction"	"Non-specificserine/threonineproteinkinase."	emb|CBI24527.3| unnamed protein product [Vitis vinifera]
C101023	10.72	14.2	4.98	2.07	21.94	11.62	0	7.75	GO:2000762	"regulation of phenylpropanoid metabolic process"	GO:0005515	"protein binding"	GO:0005829	"cytosol"	NA	NA	NA	ref|XP_006351641.1| PREDICTED: F-box/kelch-repeat protein OR23-l...
C101063	24.49	3.55	24.9	6.2	37.62	15.5	20	10.85	NA	NA	NA	NA	GO:0005730	"nucleolus"	NA	NA	NA	ref|XP_010264326.1| PREDICTED: uncharacterized protein LOC104602...
C125807	21.96	5.31	79.97	2.38	74.69	8.91	27.11	16.28	NA	NA	NA	NA	NA	NA	NA	NA	NA	ref|XP_002270124.1| PREDICTED: uncharacterized protein LOC100247...
C101091	15.23	137.81	34.7	217.95	0	61.7	0	46.28	NA	NA	NA	NA	NA	NA	NA	NA	NA	ref|XP_010662880.1| PREDICTED: uncharacterized protein LOC100852...
C101107	16.75	3.53	14.87	6.17	9.36	3.86	8.53	15.43	NA	NA	NA	NA	NA	NA	NA	NA	NA	emb|CAN66425.1| hypothetical protein VITISV_007985 [Vitis vinifera]
C101119	33.51	10.6	29.74	6.17	6.24	3.86	2.84	7.71	GO:0007018	"microtubule-based movement"	GO:0003774	"motor activity"	GO:0030286	"dynein complex"	NA	NA	NA	gb|EYU41347.1| hypothetical protein MIMGU_mgv1a018330mg [Erythra...
C101121	16.75	5.3	0	12.34	28.08	19.28	5.69	3.09	GO:0006355	"regulation of transcription, DNA-dependent"	GO:0005524	"ATP binding"	GO:0005737	"cytoplasm"	K14571	"Ribosome biogenesis in eukaryotes"	NA	ref|XP_010681887.1| PREDICTED: cell division control protein 48 ...
scaffold15975	20.25	3.11	13.5	3.01	13.96	5.62	9.71	9.83	GO:0009867	"jasmonic acid mediated signaling pathway"	GO:0005515	"protein binding"	GO:0005829	"cytosol"	NA	NA	NA	emb|CAN65635.1| hypothetical protein VITISV_007120 [Vitis vinifera]
scaffold8115	8.92	5.2	7.02	6.74	13.36	6.46	6.4	0	GO:0006606	"protein import into nucleus"	GO:0003724	"RNA helicase activity"	GO:0005730	"nucleolus"	NA	NA	"RNAhelicase."	ref|XP_011097892.1| PREDICTED: DEAD-box ATP-dependent RNA helica...
C101157	22.85	35.34	14.87	39.07	24.96	34.71	11.37	21.6	NA	NA	GO:0005515	"protein binding"	GO:0005634	"nucleus"	NA	NA	NA	ref|XP_010245282.1| PREDICTED: UPF0235 protein C15orf40 [Nelumbo...
scaffold16267	14.58	7.3	7.67	5.2	5.95	4.49	8.8	9.9	NA	NA	NA	NA	NA	NA	NA	NA	"Peptide-N(4)-(N-acetyl-beta-glucosaminyl)asparagineamidase."	ref|XP_010257133.1| PREDICTED: peptide-N4-(N-acetyl-beta-glucosa...
C101179	27.42	0	14.87	0	3.12	0	28.43	3.09	GO:0000278	"mitotic cell cycle"	GO:0005515	"protein binding"	GO:0005634	"nucleus"	K06627	"Cell cycle"	NA	dbj|BAA20410.1| A-type cyclin [Catharanthus roseus]
C74941	47.16	0	54.55	0	0	0	34.46	14.11	GO:0009617	"response to bacterium"	GO:0004564	"beta-fructofuranosidase activity"	GO:0000325	"plant-type vacuole"	K01193	"Galactose metabolism"	"Beta-fructofuranosidase."	gb|AJO70155.1| invertase 5 [Camellia sinensis]
C101203	7.58	91.42	19.73	28.65	3.1	26.87	0	1.54	GO:0009408	"response to heat"	GO:0031072	"heat shock protein binding"	GO:0005875	"microtubule associated complex"	NA	NA	"NADH:ubiquinonereductase(H(+)-translocating)."	gb|KDO49584.1| hypothetical protein CISIN_1g029075mg [Citrus sin...
C101205	6.06	3.52	0	6.14	3.1	7.68	8.49	1.54	NA	NA	NA	NA	NA	NA	NA	NA	NA	ref|XP_010644994.1| PREDICTED: uncharacterized protein LOC100255...
C101207	18.19	8.79	24.67	24.56	18.63	38.38	2.83	7.68	GO:0006413	"translational initiation"	GO:0005515	"protein binding"	GO:0005852	"eukaryotic translation initiation factor 3 complex"	K03248	"RNA transport"	NA	emb|CBI31616.3| unnamed protein product [Vitis vinifera]
C10121	0	0	772.66	1433.69	0	0	0	0	GO:0030003	"cellular cation homeostasis"	GO:0005515	"protein binding"	GO:0016020	"membrane"	K08910	"Photosynthesis - antenna proteins"	NA	ref|WP_039310946.1| hypothetical protein [Paenibacillus sp. IHB ...
C101247	15.15	14.07	4.93	16.37	12.42	15.35	8.49	10.75	NA	NA	NA	NA	NA	NA	NA	NA	NA	ref|XP_002284218.1| PREDICTED: uncharacterized protein LOC100255...
C101253	42.43	7.03	49.34	24.56	21.73	15.35	14.14	16.89	GO:0010067	"procambium histogenesis"	GO:0003700	"sequence-specific DNA binding transcription factor activity"	GO:0005634	"nucleus"	NA	NA	NA	ref|XP_002284927.1| PREDICTED: WUSCHEL-related homeobox 4 [Vitis...
C101279	46.98	68.57	54.27	79.81	46.57	53.74	19.8	42.98	GO:0055114	"oxidation-reduction process"	GO:0009055	"electron carrier activity"	GO:0009941	"chloroplast envelope"	NA	NA	"Ferredoxin:thioredoxinreductase."	ref|XP_010552463.1| PREDICTED: ferredoxin-thioredoxin reductase ...
C101281	31.82	15.82	4.93	8.19	9.31	26.87	19.8	10.75	NA	NA	NA	NA	NA	NA	NA	NA	NA	gb|KDP31217.1| hypothetical protein JCGZ_11593 [Jatropha curcas]
C101295	127.3	72.08	64.14	45.02	15.52	11.51	31.11	98.25	GO:0008360	"regulation of cell shape"	NA	NA	GO:0005604	"basement membrane"	NA	NA	NA	gb|KDP39125.1| hypothetical protein JCGZ_00882 [Jatropha curcas]
scaffold5915	10.38	11.24	13.37	1.11	25.04	18.76	1.48	20.51	GO:0042353	"fucose biosynthetic process"	GO:0016757	"transferase activity, transferring glycosyl groups"	GO:0005768	"endosome"	NA	NA	NA	ref|XP_002270309.1| PREDICTED: xyloglucan galactosyltransferase ...
C101349	15.08	54.24	19.64	32.59	6.18	19.1	0	18.33	GO:0016358	"dendrite development"	GO:0005515	"protein binding"	GO:0045202	"synapse"	NA	NA	NA	ref|XP_004302298.1| PREDICTED: trafficking protein particle comp...
C101375	18.09	1.75	24.55	0	3.09	3.82	16.88	4.58	GO:0019933	"cAMP-mediated signaling"	GO:0005515	"protein binding"	GO:0000785	"chromatin"	NA	NA	NA	ref|XP_007033810.1| Uncharacterized protein isoform 1 [Theobroma...
C101403	13.57	0	29.46	0	40.17	0	22.51	0	NA	NA	NA	NA	NA	NA	NA	NA	NA	ref|XP_011069544.1| PREDICTED: uncharacterized protein LOC105155...
C101425	95	7	157.14	4.07	40.17	22.92	135.08	16.8	GO:0010413	"glucuronoxylan metabolic process"	GO:0003691	"double-stranded telomeric DNA binding"	GO:0005730	"nucleolus"	NA	NA	"Ubiquitinylhydrolase1."	emb|CAN71833.1| hypothetical protein VITISV_005586 [Vitis vinifera]
C101429	25.63	7	24.55	16.3	43.26	19.1	8.44	15.28	NA	NA	NA	NA	NA	NA	NA	NA	NA	ref|XP_010251019.1| PREDICTED: uncharacterized protein LOC104593...
C101443	12.06	5.25	4.91	6.11	6.18	11.46	0	3.06	GO:2001289	"lipid X metabolic process"	GO:0009029	"tetraacyldisaccharide 4{prime}-kinase activity"	GO:0005739	"mitochondrion"	NA	NA	"Tetraacyldisaccharide4{prime}-kinase."	gb|EXB66352.1| Tetraacyldisaccharide 4'-kinase [Morus notabilis]
C101459	19.6	24.5	29.46	20.37	24.72	3.82	11.26	16.8	GO:0006121	"mitochondrial electron transport, succinate to ubiquinone"	GO:0005524	"ATP binding"	GO:0005794	"Golgi apparatus"	K00234	"Citrate cycle (TCA cycle)"	"Succinatedehydrogenase(quinone)."	ref|XP_004170583.1| PREDICTED: succinate dehydrogenase [ubiquino...
C101519	16.59	20.99	0	26.48	6.18	7.64	11.26	21.39	GO:0009630	"gravitropism"	GO:0003700	"sequence-specific DNA binding transcription factor activity"	GO:0005829	"cytosol"	K09521	"Protein processing in endoplasmic reticulum"	NA	ref|XP_004230980.1| PREDICTED: protein RADIALIS-like 6-like [Sol...
C101533	24.13	0	0	0	6.18	0	11.26	6.11	GO:0009741	"response to brassinosteroid stimulus"	GO:0005515	"protein binding"	GO:0005886	"plasma membrane"	K13416	"Plant hormone signal transduction"	"Receptorprotein-tyrosinekinase."	ref|XP_006421411.1| hypothetical protein CICLE_v100042991mg, par...
C101537	24.13	10.5	19.64	4.07	6.18	0	2.81	7.64	GO:0009560	"embryo sac egg cell differentiation"	NA	NA	GO:0005739	"mitochondrion"	NA	NA	NA	emb|CBI21840.3| unnamed protein product [Vitis vinifera]
C101547	15	17.41	68.43	77.05	58.43	83.65	14	22.81	NA	NA	NA	NA	NA	NA	NA	NA	NA	gb|KDP29771.1| hypothetical protein JCGZ_18706 [Jatropha curcas]
C101561	18	8.71	14.66	14.19	18.45	15.21	16.8	9.12	NA	NA	NA	NA	NA	NA	NA	NA	NA	ref|XP_009776356.1| PREDICTED: kanadaptin [Nicotiana sylvestris]
C101569	0	10.45	4.89	52.72	6.15	91.26	0	0	GO:0010286	"heat acclimation"	GO:0005515	"protein binding"	GO:0009506	"plasmodesma"	NA	NA	NA	ref|XP_007040346.1| Heavy metal transport/detoxification superfa...
C101571	9	5.22	24.44	12.17	18.45	15.21	0	1.52	GO:0000742	"karyogamy involved in conjugation with cellular fusion"	GO:0005200	"structural constituent of cytoskeleton"	GO:0005822	"inner plaque of spindle pole body"	K10352	"Tight junction"	"Serine--tRNAligase."	gb|KJB81146.1| hypothetical protein B456_013G131200 [Gossypium r...
C101583	21.01	8.71	0	6.08	24.6	3.8	2.8	3.04	GO:0030587	"sorocarp development"	NA	NA	NA	NA	NA	NA	NA	ref|XP_009766130.1| PREDICTED: anthranilate N-benzoyltransferase...
C101585	21.01	19.15	24.44	18.25	36.9	22.81	14	16.72	GO:0010029	"regulation of seed germination"	GO:0003700	"sequence-specific DNA binding transcription factor activity"	GO:0005634	"nucleus"	K09187	"Lysine degradation"	"Histone-lysineN-methyltransferase."	gb|EXB80599.1| Zinc finger protein MAGPIE [Morus notabilis]
C101619	9	15.67	4.89	12.17	0	45.63	2.8	6.08	GO:0046148	"pigment biosynthetic process"	GO:0080046	"quercetin 4{prime}-O-glucosyltransferase activity"	GO:0005829	"cytosol"	NA	NA	"Isoflavone7-O-glucosyltransferase."	gb|AIL51399.1| glycosyltransferase [Actinidia deliciosa]
scaffold6761	22.43	22.1	12.97	4.54	9.71	3.38	10.98	0.43	GO:0006354	"transcription elongation, DNA-dependent"	GO:0004017	"adenylate kinase activity"	GO:0005737	"cytoplasm"	K00939	"Purine metabolism"	"Adenylatekinase."	ref|XP_002263142.1| PREDICTED: probable adenylate kinase 1, chlo...
scaffold6885	19.05	15.17	6.38	1.04	3.78	3.25	14.68	20.87	GO:0042542	"response to hydrogen peroxide"	GO:0051015	"actin filament binding"	GO:0032982	"myosin filament"	K09880	"Cysteine and methionine metabolism"	"Acireductonesynthase."	emb|CAN59884.1| hypothetical protein VITISV_026166 [Vitis vinifera]
C101643	22.51	8.71	19.55	26.36	3.08	34.22	11.2	7.6	GO:0009888	"tissue development"	GO:0005515	"protein binding"	GO:0005634	"nucleus"	NA	NA	NA	ref|XP_011463172.1| PREDICTED: transcription factor CPC-like [Fr...
C101661	11.94	13.86	48.65	28.25	36.73	64.34	16.72	45.39	NA	NA	NA	NA	NA	NA	NA	NA	NA	ref|XP_009138250.1| PREDICTED: E3 ubiquitin-protein ligase RNF17...
C101669	71.66	71.04	145.94	139.25	128.55	98.41	86.36	71.11	GO:0006865	"amino acid transport"	GO:0008565	"protein transporter activity"	GO:0005886	"plasma membrane"	K07342	"Protein export"	NA	gb|KHG30558.1| hypothetical protein F383_14207 [Gossypium arboreum]
C132177	16.11	16.25	32.12	41.87	54.89	58.5	9.45	21.58	GO:0019068	"virion assembly"	GO:0005515	"protein binding"	GO:0000813	"ESCRT I complex"	K12185	"Endocytosis"	"Non-specificserine/threonineproteinkinase."	ref|XP_002263868.1| PREDICTED: vacuolar protein-sorting-associat...
C101705	83.61	65.84	189.73	181.63	146.91	113.55	100.29	80.19	NA	NA	NA	NA	NA	NA	NA	NA	NA	ref|XP_002535277.1| conserved hypothetical protein [Ricinus comm...
C101721	26.87	48.51	34.05	48.44	21.42	41.63	8.36	24.21	NA	NA	NA	NA	NA	NA	NA	NA	NA	ref|XP_009793588.1| PREDICTED: uncharacterized protein LOC104240...
C101733	4.48	5.2	4.86	38.34	6.12	41.63	5.57	15.13	GO:0046686	"response to cadmium ion"	GO:0000287	"magnesium ion binding"	GO:0009536	"plastid"	NA	NA	"Glycerophosphodiesterphosphodiesterase."	gb|ACU21010.1| unknown [Glycine max]
C101881	16.34	1.72	62.95	2.01	109.66	22.6	47.12	19.58	GO:0010082	"regulation of root meristem growth"	GO:0005215	"transporter activity"	GO:0005886	"plasma membrane"	NA	NA	NA	gb|KDP28042.1| hypothetical protein JCGZ_19719 [Jatropha curcas]
C101889	20.8	10.35	14.53	30.13	12.18	22.6	5.54	9.04	GO:0006378	"mRNA polyadenylation"	GO:0004652	"polynucleotide adenylyltransferase activity"	GO:0005737	"cytoplasm"	K00970	"RNA degradation"	"Polynucleotideadenylyltransferase."	ref|XP_002266814.1| PREDICTED: CCA-adding enzyme [Vitis vinifera...
C101893	14.86	0	4.84	6.03	3.05	15.07	8.32	4.52	GO:0009594	"detection of nutrient"	GO:0005515	"protein binding"	GO:0000152	"nuclear ubiquitin ligase complex"	K07198	"Regulation of autophagy"	"Non-specificserine/threonineproteinkinase."	gb|AJO70159.1| SnRK1.3 [Camellia sinensis]
C101921	2.96	13.73	0	4	18.19	56.25	2.76	4.5	NA	NA	NA	NA	NA	NA	NA	NA	NA	emb|CAN65737.1| hypothetical protein VITISV_037753 [Vitis vinifera]
C101925	22.18	8.58	57.84	29.99	33.35	3.75	38.62	32.97	GO:0045491	"xylan metabolic process"	GO:0030775	"glucuronoxylan 4-O-methyltransferase activity"	GO:0005794	"Golgi apparatus"	NA	NA	"Glucuronoxylan4-O-methyltransferase."	gb|EYU46603.1| hypothetical protein MIMGU_mgv1a0268891mg, partia...
C101943	23.65	8.58	14.46	4	24.26	15	13.79	13.49	GO:0080167	"response to karrikin"	GO:0005515	"protein binding"	GO:0005720	"nuclear heterochromatin"	NA	NA	NA	ref|XP_007016410.1| Methyl-CPG-binding domain protein 5, putativ...
C101957	1.48	22.31	24.1	20	48.51	116.25	0	0	GO:0009750	"response to fructose stimulus"	GO:0005515	"protein binding"	GO:0005829	"cytosol"	NA	NA	"Non-specificserine/threonineproteinkinase."	ref|XP_004173329.1| PREDICTED: CBL-interacting serine/threonine-...
C101963	11.83	17.16	9.64	55.99	30.32	37.5	8.27	38.97	NA	NA	NA	NA	NA	NA	NA	NA	NA	ref|XP_002278074.1| PREDICTED: uncharacterized protein LOC100256...
C101973	42.87	1.72	14.46	8	0	3.75	0	31.47	GO:0046777	"protein autophosphorylation"	GO:0004674	"protein serine/threonine kinase activity"	GO:0005773	"vacuole"	NA	NA	"Non-specificserine/threonineproteinkinase."	ref|XP_008235409.1| PREDICTED: G-type lectin S-receptor-like ser...
scaffold9075	11.17	9.54	11.22	4.17	17.86	10.74	4.75	6.69	GO:0010540	"basipetal auxin transport"	GO:0004674	"protein serine/threonine kinase activity"	GO:0005737	"cytoplasm"	NA	NA	"Non-specificserine/threonineproteinkinase."	ref|XP_002272711.1| PREDICTED: protein kinase PVPK-1-like [Vitis...
C102007	19.22	8.58	28.92	18	18.19	22.5	11.03	19.48	NA	NA	NA	NA	NA	NA	NA	NA	NA	emb|CBI20386.3| unnamed protein product [Vitis vinifera]
C102023	17.74	15.44	62.66	33.99	51.54	82.5	13.79	16.49	GO:0006457	"protein folding"	GO:0051087	"chaperone binding"	GO:0005840	"ribosome"	K09523	"Protein processing in endoplasmic reticulum"	NA	gb|KDO55522.1| hypothetical protein CISIN_1g0053741mg, partial [...
C102071	16.18	10.25	23.99	21.9	33.2	18.66	38.43	19.39	NA	NA	NA	NA	NA	NA	NA	NA	NA	ref|XP_006593327.1| PREDICTED: protein kinase isoform X1 [Glycin...
C102083	13.24	0	9.6	5.97	15.09	14.93	13.72	8.95	NA	NA	NA	NA	NA	NA	NA	NA	NA	ref|XP_011027962.1| PREDICTED: DNA-directed RNA polymerase III s...
C102111	20.6	1.71	19.19	1.99	9.05	11.2	16.47	2.98	GO:0010975	"regulation of neuron projection development"	NA	NA	NA	NA	NA	NA	"Non-specificserine/threonineproteinkinase."	ref|XP_002276882.1| PREDICTED: serine/threonine-protein kinase U...
C102123	11.77	15.37	9.6	15.92	15.09	14.93	8.23	8.95	GO:0006486	"protein glycosylation"	GO:0003700	"sequence-specific DNA binding transcription factor activity"	GO:0005829	"cytosol"	K14494	"Plant hormone signal transduction"	NA	ref|XP_002280765.1| PREDICTED: scarecrow-like protein 14 [Vitis ...
C102129	19.13	37.57	62.37	65.69	60.36	33.6	32.94	28.34	GO:0007018	"microtubule-based movement"	GO:0016887	"ATPase activity"	NA	NA	NA	NA	NA	ref|XP_002283288.1| PREDICTED: uncharacterized protein LOC100256...
C102131	10.3	1.71	4.8	1.99	6.04	3.73	8.23	4.47	GO:0048510	"regulation of timing of transition from vegetative to reproductive phase"	GO:0003700	"sequence-specific DNA binding transcription factor activity"	GO:0005634	"nucleus"	NA	NA	NA	ref|XP_011086813.1| PREDICTED: squamosa promoter-binding-like pr...
C102169	17.65	6.83	9.6	9.95	21.12	3.73	13.72	5.97	GO:0044351	"macropinocytosis"	NA	NA	NA	NA	NA	NA	NA	ref|XP_007211189.1| hypothetical protein PRUPE_ppa006632mg [Prun...
C102269	29.28	6.8	19.1	0	15.02	0	8.19	2.97	GO:0048830	"adventitious root development"	GO:0005215	"transporter activity"	GO:0009921	"auxin efflux carrier complex"	NA	NA	NA	ref|XP_002530487.1| hypothetical protein RCOM_0566910 [Ricinus c...
C102319	11.66	1.69	9.51	7.89	17.94	22.19	29.9	13.3	GO:0044237	"cellular metabolic process"	GO:0022857	"transmembrane transporter activity"	GO:0005753	"mitochondrial proton-transporting ATP synthase complex"	NA	NA	NA	emb|CAN64222.1| hypothetical protein VITISV_037395 [Vitis vinifera]
C102321	61.19	6.77	123.61	15.78	11.96	11.1	54.36	60.58	GO:0075342	"disassembly by symbiont of host cell PML body"	GO:0004842	"ubiquitin-protein ligase activity"	GO:0000790	"nuclear chromatin"	K10652	"RIG-I-like receptor signaling pathway"	"Ubiquitin--proteinligase."	ref|XP_011089224.1| PREDICTED: RNA-binding protein MEX3B-like, p...
C102333	29.14	13.53	14.26	5.92	29.9	11.1	10.87	16.25	GO:0015780	"nucleotide-sugar transport"	GO:0005338	"nucleotide-sugar transmembrane transporter activity"	GO:0005794	"Golgi apparatus"	NA	NA	NA	ref|XP_006490127.1| PREDICTED: GDP-mannose transporter GONST3-li...
C10237	0	0	0	0	0	517.28	0	0	GO:0051262	"protein tetramerization"	GO:0004427	"inorganic diphosphatase activity"	NA	NA	K06124	"Glycerophospholipid metabolism"	"Inorganicdiphosphatase."	gb|KDP40798.1| hypothetical protein JCGZ_24797 [Jatropha curcas]
C102377	32.05	8.46	19.02	3.95	11.96	7.4	21.74	14.78	GO:0010228	"vegetative to reproductive phase transition of meristem"	GO:0047262	"polygalacturonate 4-alpha-galacturonosyltransferase activity"	GO:0005768	"endosome"	K13648	"Starch and sucrose metabolism"	NA	ref|XP_002264525.2| PREDICTED: probable galacturonosyltransferas...
C102385	14.57	0	14.26	1.97	17.94	3.7	24.46	8.87	GO:0007275	"multicellular organismal development"	GO:0008017	"microtubule binding"	GO:0010005	"cortical microtubule, transverse to long axis"	NA	NA	NA	ref|XP_010644421.1| PREDICTED: microtubule-associated protein TO...
C102401	718.28	426.34	793.94	522.73	559.1	480.89	478.35	471.36	GO:0006626	"protein targeting to mitochondrion"	GO:0003723	"RNA binding"	GO:0022625	"cytosolic large ribosomal subunit"	K02924	"Ribosome"	NA	ref|XP_002523523.1| ribosomal protein L39e, putative [Ricinus co...
C102409	16.03	11.84	33.28	23.67	38.87	40.69	27.18	22.16	GO:0006083	"acetate metabolic process"	GO:0003987	"acetate-CoA ligase activity"	GO:0005777	"peroxisome"	K01897	"Adipocytokine signaling pathway"	"Acetate--CoAligase."	emb|CBI22909.3| unnamed protein product [Vitis vinifera]
C102437	11.66	10.15	14.26	31.56	32.89	18.5	13.59	5.91	GO:0009086	"methionine biosynthetic process"	GO:0005516	"calmodulin binding"	GO:0005783	"endoplasmic reticulum"	K08288	"Protein processing in endoplasmic reticulum"	"Matriptase."	gb|KJB48818.1| hypothetical protein B456_008G097900 [Gossypium r...
C102465	10.15	23.57	18.93	13.75	5.95	14.73	5.41	1.47	NA	NA	NA	NA	NA	NA	NA	NA	NA	ref|XP_007021113.1| GRAS family transcription factor isoform 4, ...
C10247	0	0	0	0	0	517.28	0	0	GO:0019684	"photosynthesis, light reaction"	GO:0050278	"sedoheptulose-bisphosphatase activity"	GO:0048046	"apoplast"	K01100	"Carbon fixation in photosynthetic organisms"	"Sedoheptulose-bisphosphatase."	gb|KDO69103.1| hypothetical protein CISIN_1g022390mg [Citrus sin...
C102479	21.75	16.84	18.93	29.46	44.64	34.11	18.93	25	GO:0007165	"signal transduction"	GO:0005515	"protein binding"	GO:0005737	"cytoplasm"	NA	NA	NA	ref|XP_010248340.1| PREDICTED: F-box protein SKIP22-like [Nelumb...
C102559	4.35	31.99	28.4	0	2.98	0	0	41.18	GO:0006949	"syncytium formation"	NA	NA	GO:0009506	"plasmodesma"	NA	NA	NA	gb|AEX12538.1| hypothetical protein 2_4686_01 [Pinus taeda] >gi|...
C102579	31.9	3.37	9.47	11.78	5.95	3.68	8.11	2.94	NA	NA	NA	NA	NA	NA	NA	NA	"RNAhelicase."	ref|XP_009610795.1| PREDICTED: uncharacterized protein LOC104104...
C102591	15.87	5.03	18.85	25.41	41.47	29.33	24.22	10.25	GO:0044351	"macropinocytosis"	GO:0003899	"DNA-directed RNA polymerase activity"	GO:0005736	"DNA-directed RNA polymerase I complex"	K03002	"Pyrimidine metabolism"	"DNA-directedRNApolymerase."	ref|XP_010659082.1| PREDICTED: DNA-directed RNA polymerase I sub...
C102603	49.06	40.22	18.85	19.55	8.89	14.66	10.77	21.96	NA	NA	NA	NA	NA	NA	NA	NA	NA	gb|KJB46646.1| hypothetical protein B456_007G361500 [Gossypium r...
C102631	18.76	11.73	32.98	11.73	20.74	14.66	16.15	5.86	NA	NA	NA	NA	NA	NA	NA	NA	NA	gb|KDP32778.1| hypothetical protein JCGZ_12070 [Jatropha curcas]
C102657	60.61	41.9	113.07	70.38	56.29	65.99	56.52	46.84	GO:0033108	"mitochondrial respiratory chain complex assembly"	NA	NA	GO:0005737	"cytoplasm"	NA	NA	NA	ref|XP_008232404.1| PREDICTED: cytochrome c oxidase-assembly fac...
C102661	4.33	8.38	9.42	19.55	20.74	36.66	2.69	8.78	GO:0009723	"response to ethylene stimulus"	GO:0004674	"protein serine/threonine kinase activity"	GO:0005886	"plasma membrane"	K13416	"Plant hormone signal transduction"	"Non-specificserine/threonineproteinkinase."	ref|XP_009616448.1| PREDICTED: probable receptor-like protein ki...
C102675	7.22	26.82	84.8	99.7	8.89	73.32	0	29.28	NA	NA	NA	NA	NA	NA	NA	NA	NA	ref|XP_011027103.1| PREDICTED: uncharacterized protein LOC105127...
C102687	27.42	3.35	9.42	1.95	2.96	0	10.77	2.93	NA	NA	NA	NA	NA	NA	NA	NA	NA	ref|XP_010262754.1| PREDICTED: aspartic proteinase nepenthesin-1...
C102689	0	8.38	4.71	64.51	14.81	230.95	0	2.93	GO:0023014	"signal transduction by phosphorylation"	GO:0004702	"receptor signaling protein serine/threonine kinase activity"	GO:0009506	"plasmodesma"	NA	NA	"Non-specificserine/threonineproteinkinase."	ref|XP_007021936.1| Leucine-rich repeat transmembrane protein ki...
C102705	30.3	13.41	197.87	78.2	269.58	69.65	45.76	30.74	GO:0045892	"negative regulation of transcription, DNA-dependent"	GO:0005515	"protein binding"	GO:0005634	"nucleus"	NA	NA	NA	ref|XP_011040285.1| PREDICTED: programmed cell death protein 4-l...
C102723	4.33	15.08	9.42	15.64	14.81	32.99	2.69	5.86	GO:0051726	"regulation of cell cycle"	GO:0005515	"protein binding"	NA	NA	NA	NA	"Cyclin-dependentkinase."	ref|XP_007020813.1| RNI-like superfamily protein isoform 1 [Theo...
C102727	8.66	1.68	28.27	9.77	0	3.67	13.46	4.39	GO:0006464	"cellular protein modification process"	GO:0004559	"alpha-mannosidase activity"	GO:0070062	"extracellular vesicular exosome"	K12311	"Lysosome"	"Alpha-mannosidase."	ref|XP_002265360.1| PREDICTED: lysosomal alpha-mannosidase [Viti...
C10273	0	0	0	0	0	0	0	0	GO:0010817	"regulation of hormone levels"	NA	NA	NA	NA	NA	NA	"Non-specificserine/threonineproteinkinase."	ref|XP_004169857.1| PREDICTED: probable leucine-rich repeat rece...
C102731	15.87	5.03	4.71	5.86	11.85	3.67	21.53	7.32	GO:0022008	"neurogenesis"	GO:0000179	"rRNA (adenine-N6,N6-)-dimethyltransferase activity"	GO:0005634	"nucleus"	NA	NA	"18SrRNA(adenine(1779)-N(6)/adenine(1780)-N(6))-dimethyltransferase."	ref|XP_002267827.2| PREDICTED: dimethyladenosine transferase-lik...
C102749	8.62	36.7	9.38	60.33	23.59	127.73	0	5.83	GO:0006355	"regulation of transcription, DNA-dependent"	GO:0003700	"sequence-specific DNA binding transcription factor activity"	GO:0005634	"nucleus"	K09189	"Lysine degradation"	"Protein-tyrosine-phosphatase."	ref|XP_011083103.1| PREDICTED: transcription factor PIF1 [Sesamu...
C102765	10.05	13.35	14.07	9.73	11.8	10.95	10.71	7.29	GO:0007165	"signal transduction"	GO:0004871	"signal transducer activity"	GO:0005737	"cytoplasm"	NA	NA	NA	ref|XP_009784447.1| PREDICTED: scarecrow-like transcription fact...
C102769	15.8	1.67	14.07	1.95	2.95	14.6	5.36	13.11	NA	NA	NA	NA	NA	NA	K03723	"Nucleotide excision repair"	NA	ref|XP_010904750.1| PREDICTED: probable disease resistance prote...
C102783	8.62	50.05	23.45	21.41	56.03	186.13	5.36	14.57	GO:0009691	"cytokinin biosynthetic process"	NA	NA	NA	NA	NA	NA	"Non-specificserine/threonineproteinkinase."	ref|XP_006362170.1| PREDICTED: CBL-interacting serine/threonine-...
C102805	24.41	13.35	14.07	27.25	35.39	29.2	8.04	10.2	GO:0006935	"chemotaxis"	GO:0004713	"protein tyrosine kinase activity"	GO:0005938	"cell cortex"	K04424	"Tight junction"	"Non-specificserine/threonineproteinkinase."	gb|ACU23132.1| unknown [Glycine max]
C102809	5.74	18.35	23.45	27.25	50.13	36.5	5.36	10.2	GO:0008361	"regulation of cell size"	GO:0005515	"protein binding"	GO:0005634	"nucleus"	NA	NA	NA	ref|XP_003549105.1| PREDICTED: transcription factor TCP20-like [...
C102853	25.85	15.01	93.8	64.23	85.52	80.29	21.43	36.43	GO:0045292	"nuclear mRNA cis splicing, via spliceosome"	GO:0003676	"nucleic acid binding"	GO:0005634	"nucleus"	K12846	"Spliceosome"	NA	ref|XP_008391635.1| PREDICTED: U4/U6.U5 small nuclear ribonucleo...
C102909	25.73	14.94	18.68	13.56	11.74	0	2.67	14.5	GO:0019243	"methylglyoxal catabolic process to D-lactate"	GO:0019146	"arabinose-5-phosphate isomerase activity"	NA	NA	NA	NA	"Arabinose-5-phosphateisomerase."	gb|EXB88381.1| putative arabinose 5-phosphate isomerase [Morus n...
C102919	42.88	31.55	42.02	50.38	32.29	29.07	13.33	30.46	GO:0009062	"fatty acid catabolic process"	NA	NA	GO:0005829	"cytosol"	NA	NA	NA	gb|EXB67321.1| Uncharacterized protein L484_025803 [Morus notabi...
C103039	12.86	8.3	4.67	13.56	41.1	29.07	13.33	8.7	GO:0006355	"regulation of transcription, DNA-dependent"	GO:0003700	"sequence-specific DNA binding transcription factor activity"	GO:0005634	"nucleus"	K14494	"Plant hormone signal transduction"	NA	gb|EYU26598.1| hypothetical protein MIMGU_mgv1a001935mg [Erythra...
C103063	34.14	51.24	41.84	3.86	29.22	10.85	7.96	56.31	GO:2000652	"regulation of secondary cell wall biogenesis"	GO:0005515	"protein binding"	GO:0030863	"cortical cytoskeleton"	NA	NA	NA	ref|XP_010662940.1| PREDICTED: transcription repressor OFP10-lik...
C103071	14.23	28.1	9.3	50.15	0	39.79	2.65	10.11	NA	NA	NA	NA	NA	NA	NA	NA	NA	ref|XP_002279648.2| PREDICTED: protein FAF-like, chloroplastic [...
C103091	51.21	0	9.3	0	0	0	34.49	7.22	GO:0008283	"cell proliferation"	NA	NA	GO:0009505	"plant-type cell wall"	K13415	"Plant hormone signal transduction"	"Non-specificserine/threonineproteinkinase."	emb|CAN72030.1| hypothetical protein VITISV_018744 [Vitis vinifera]
C103099	19.92	6.61	13.95	1.93	0	7.23	15.92	4.33	NA	NA	NA	NA	GO:0005886	"plasma membrane"	NA	NA	NA	ref|XP_002513759.1| DNA double-strand break repair rad50 ATPase,...
C103149	27.03	8.26	13.95	1.93	8.77	3.62	5.31	7.22	NA	NA	NA	NA	NA	NA	NA	NA	NA	ref|XP_002280684.1| PREDICTED: uncharacterized protein LOC100259...
C103151	18.49	18.18	9.3	15.43	17.53	18.09	0	5.78	GO:0048554	"positive regulation of metalloenzyme activity"	NA	NA	NA	NA	NA	NA	NA	gb|KDO46541.1| hypothetical protein CISIN_1g046367mg, partial [C...
C103153	19.92	14.88	4.65	3.86	23.38	10.85	15.92	4.33	NA	NA	NA	NA	NA	NA	NA	NA	NA	emb|CBI18250.3| unnamed protein product [Vitis vinifera]
C103157	0	29.75	4.65	25.08	2.92	61.49	0	1.44	GO:0006968	"cellular defense response"	GO:0004674	"protein serine/threonine kinase activity"	GO:0005886	"plasma membrane"	K13430	"Plant-pathogen interaction"	"Glycerophosphodiesterphosphodiesterase."	ref|XP_002513561.1| BRASSINOSTEROID INSENSITIVE 1-associated rec...
C103165	11.38	8.26	13.95	5.79	35.07	7.23	15.92	1.44	GO:0006355	"regulation of transcription, DNA-dependent"	GO:0005515	"protein binding"	GO:0016602	"CCAAT-binding factor complex"	K08065	"Antigen processing and presentation"	NA	ref|XP_002273231.1| PREDICTED: nuclear transcription factor Y su...
C103171	28.32	46.07	55.53	49.93	20.36	57.62	13.2	38.8	NA	NA	NA	NA	NA	NA	NA	NA	NA	gb|EYU27460.1| hypothetical protein MIMGU_mgv1a015347mg [Erythra...
C103185	14.16	4.94	18.51	1.92	2.91	10.8	21.12	14.37	GO:0007020	"microtubule nucleation"	GO:0004675	"transmembrane receptor protein serine/threonine kinase activity"	GO:0005886	"plasma membrane"	K13415	"Plant hormone signal transduction"	"Non-specificserine/threonineproteinkinase."	ref|XP_008354599.1| PREDICTED: probable inactive receptor kinase...
C103207	7.08	16.45	13.88	28.81	20.36	61.22	0	11.5	GO:0030968	"endoplasmic reticulum unfolded protein response"	NA	NA	GO:0009941	"chloroplast envelope"	NA	NA	NA	gb|KJB76172.1| hypothetical protein B456_012G076300 [Gossypium r...
C103217	7.08	21.39	18.51	11.52	14.55	0	2.64	1.44	GO:0006355	"regulation of transcription, DNA-dependent"	GO:0003700	"sequence-specific DNA binding transcription factor activity"	NA	NA	NA	NA	NA	ref|XP_007049285.1| GRAS family transcription factor isoform 1 [...
C103263	14.16	23.03	18.51	13.44	5.82	3.6	15.84	15.81	GO:0016192	"vesicle-mediated transport"	GO:0005515	"protein binding"	GO:0005794	"Golgi apparatus"	NA	NA	NA	ref|XP_011079906.1| PREDICTED: BI1-like protein [Sesamum indicum]
C103275	22.66	16.45	18.51	13.44	11.64	7.2	13.2	4.31	GO:0031505	"fungal-type cell wall organization"	NA	NA	GO:0005634	"nucleus"	NA	NA	NA	gb|KDP33655.1| hypothetical protein JCGZ_07226 [Jatropha curcas]
C103315	11.27	4.91	32.25	19.12	8.69	3.59	18.4	11.45	GO:0070979	"protein K11-linked ubiquitination"	GO:0005515	"protein binding"	GO:0005680	"anaphase-promoting complex"	K03358	"Cell cycle"	"Ubiquitin--proteinligase."	ref|XP_008232037.1| PREDICTED: anaphase-promoting complex subuni...
C103321	14.09	1.64	13.82	1.91	2.9	0	2.63	0	GO:0009658	"chloroplast organization"	NA	NA	GO:0005783	"endoplasmic reticulum"	NA	NA	NA	ref|XP_007018631.1| Uncharacterized protein TCM_034800 [Theobrom...
C103339	21.14	62.24	41.47	76.49	14.48	21.51	15.77	28.61	NA	NA	NA	NA	NA	NA	NA	NA	NA	ref|XP_006429769.1| hypothetical protein CICLE_v10013268mg [Citr...
C103365	15.5	16.38	23.04	3.82	0	14.34	21.02	5.72	GO:0009409	"response to cold"	NA	NA	GO:0005794	"Golgi apparatus"	NA	NA	NA	ref|WP_039311086.1| hypothetical protein [Paenibacillus sp. IHB ...
C103375	2.82	0	18.43	13.38	57.92	25.1	2.63	5.72	GO:0042593	"glucose homeostasis"	GO:0005515	"protein binding"	GO:0005654	"nucleoplasm"	K01528	"Fc gamma R-mediated phagocytosis"	"Exo-alpha-sialidase."	ref|XP_011072240.1| PREDICTED: F-box only protein 6-like [Sesamu...
C103387	15.5	9.83	23.04	15.3	31.86	17.93	15.77	15.74	GO:0009651	"response to salt stress"	GO:0005515	"protein binding"	GO:0005829	"cytosol"	K13126	"RNA transport"	NA	ref|XP_010270544.1| PREDICTED: polyadenylate-binding protein 2-l...
C103395	9.87	11.46	9.21	0	5.79	10.76	10.51	7.15	NA	NA	NA	NA	NA	NA	NA	NA	NA	ref|XP_011033344.1| PREDICTED: AP2-like ethylene-responsive tran...
C103415	35.07	9.78	36.7	13.33	28.83	0	18.31	21.36	NA	NA	NA	NA	NA	NA	NA	NA	NA	ref|XP_011087798.1| PREDICTED: uncharacterized protein LOC105169...
C103459	25.25	4.89	22.94	7.62	20.18	7.14	13.08	7.12	NA	NA	NA	NA	NA	NA	NA	NA	NA	emb|CBI16015.3| unnamed protein product [Vitis vinifera]
C103525	28.06	4.89	22.94	11.42	11.53	10.71	13.08	47	GO:0030162	"regulation of proteolysis"	GO:0001540	"beta-amyloid binding"	GO:0005802	"trans-Golgi network"	NA	NA	NA	gb|EYU46796.1| hypothetical protein MIMGU_mgv1a002033mg [Erythra...
C103529	11.22	3.26	13.76	7.62	8.65	14.28	5.23	8.55	GO:0019563	"glycerol catabolic process"	GO:0004368	"glycerol-3-phosphate dehydrogenase activity"	GO:0005739	"mitochondrion"	K00111	"Glycerophospholipid metabolism"	"Glycerol-3-phosphatedehydrogenase."	gb|EXB96211.1| Glycerol-3-phosphate dehydrogenase SDP6 [Morus no...
C103541	15.43	16.3	45.87	43.79	34.6	57.12	18.31	19.94	GO:0043484	"regulation of RNA splicing"	GO:0005515	"protein binding"	GO:0005654	"nucleoplasm"	NA	NA	"Methyltransferasecap1."	ref|XP_011070489.1| PREDICTED: zinc finger CCCH domain-containin...
C103551	25.13	9.74	27.4	17.06	28.7	10.66	26.03	25.52	GO:0032511	"late endosome to vacuole transport via multivesicular body sorting pathway"	GO:0005515	"protein binding"	GO:0005773	"vacuole"	NA	NA	NA	ref|XP_006436802.1| hypothetical protein CICLE_v10033036mg [Citr...
C103579	16.76	6.49	9.13	5.69	14.35	10.66	7.81	5.67	GO:0006970	"response to osmotic stress"	GO:0004673	"protein histidine kinase activity"	GO:0005886	"plasma membrane"	K14489	"Plant hormone signal transduction"	"Histidinekinase."	gb|ACE63260.1| histidine kinase 2 [Betula pendula]
C103581	25.13	17.85	9.13	7.58	25.83	3.55	15.62	4.25	NA	NA	NA	NA	GO:0005777	"peroxisome"	NA	NA	NA	ref|XP_010254953.1| PREDICTED: UPF0496 protein At4g34320-like [N...
C103667	29.32	22.72	18.27	5.69	17.22	35.54	18.22	9.92	NA	NA	NA	NA	NA	NA	NA	NA	NA	ref|XP_002270435.1| PREDICTED: protein KRI1 homolog [Vitis vinif...
C103671	23.63	8.08	18.19	5.66	5.72	17.69	5.18	2.82	GO:0003009	"skeletal muscle contraction"	GO:0005515	"protein binding"	GO:0016529	"sarcoplasmic reticulum"	K01046	"Glycerolipid metabolism"	"Triacylglycerollipase."	emb|CBI28130.3| unnamed protein product [Vitis vinifera]
C103689	25.02	1.62	9.09	0	0	0	23.32	1.41	GO:0000734	"gene conversion at mating-type locus, DNA repair synthesis"	GO:0005515	"protein binding"	GO:0005634	"nucleus"	K02320	"Pyrimidine metabolism"	"DNA-directedDNApolymerase."	gb|KCW59063.1| hypothetical protein EUGRSUZ_H01686 [Eucalyptus g...
C103703	23.63	0	4.55	0	0	0	28.5	1.41	GO:0000122	"negative regulation of transcription from RNA polymerase II promoter"	GO:0003677	"DNA binding"	GO:0005634	"nucleus"	NA	NA	NA	ref|XP_002281528.2| PREDICTED: myb-related protein 3R-1-like [Vi...
C103713	25.02	48.47	36.38	28.31	40.01	21.23	12.96	32.46	GO:0045892	"negative regulation of transcription, DNA-dependent"	GO:0044212	"transcription regulatory region DNA binding"	GO:0005739	"mitochondrion"	NA	NA	NA	ref|XP_010258319.1| PREDICTED: uncharacterized protein LOC104598...
scaffold8669	10.11	10.04	15.64	6.51	16.27	14.23	8.66	9.59	GO:0002244	"hemopoietic progenitor cell differentiation"	GO:0005515	"protein binding"	GO:0008021	"synaptic vesicle"	NA	NA	NA	ref|XP_008375960.1| PREDICTED: WD repeat-containing protein 7 [M...
C103737	4.17	40.39	13.64	49.07	8.57	70.78	2.59	5.65	GO:0010260	"organ senescence"	NA	NA	GO:0005886	"plasma membrane"	NA	NA	NA	ref|XP_004486688.1| PREDICTED: uncharacterized protein At1g15400...
C103757	70.88	32.31	18.19	26.42	2.86	14.16	18.14	49.4	NA	NA	NA	NA	NA	NA	NA	NA	NA	ref|XP_010263540.1| PREDICTED: uncharacterized protein LOC104601...
C103767	11.12	9.69	18.19	9.44	17.15	21.23	7.77	5.65	NA	NA	NA	NA	NA	NA	NA	NA	NA	emb|CBI17287.3| unnamed protein product [Vitis vinifera]
C103769	23.63	16.16	4.55	16.99	2.86	7.08	23.32	8.47	NA	NA	NA	NA	NA	NA	NA	NA	NA	gb|KDP39472.1| hypothetical protein JCGZ_05153 [Jatropha curcas]
C103779	15.29	6.46	18.19	5.66	2.86	3.54	33.69	9.88	GO:0048527	"lateral root development"	GO:0005515	"protein binding"	GO:0005635	"nuclear envelope"	NA	NA	NA	ref|XP_011009190.1| PREDICTED: WPP domain-interacting tail-ancho...
C103791	15.29	11.31	13.64	7.55	11.43	21.23	20.73	9.88	GO:0007399	"nervous system development"	GO:0005515	"protein binding"	GO:0005737	"cytoplasm"	NA	NA	NA	gb|AGG38113.1| maternal effect embryo arrest 50 protein [Dimocar...
C103831	13.84	6.43	4.53	3.76	11.38	10.57	12.9	5.62	GO:0055085	"transmembrane transport"	GO:0022857	"transmembrane transporter activity"	GO:0005794	"Golgi apparatus"	K12307	"Lysosome"	NA	ref|XP_011033812.1| PREDICTED: SPX domain-containing membrane pr...
C103863	19.37	14.48	18.11	7.52	28.45	10.57	7.74	4.22	NA	NA	NA	NA	NA	NA	NA	NA	NA	ref|XP_006428326.1| hypothetical protein CICLE_v10013195mg [Citr...
C103877	23.52	11.26	22.64	13.15	11.38	24.67	5.16	12.65	NA	NA	NA	NA	NA	NA	NA	NA	NA	gb|KJB14271.1| hypothetical protein B456_002G117000 [Gossypium r...
C103887	17.99	4.83	13.58	3.76	28.45	3.52	2.58	7.03	NA	NA	NA	NA	NA	NA	NA	NA	NA	ref|XP_003551646.1| PREDICTED: uncharacterized protein LOC100815...
C10389	0	0	0	0	610.71	0	0	0	GO:0000184	"nuclear-transcribed mRNA catabolic process, nonsense-mediated decay"	GO:0003747	"translation release factor activity"	GO:0005622	"intracellular"	K03267	"mRNA surveillance pathway"	NA	gb|KJB37189.1| hypothetical protein B456_006G193100 [Gossypium r...
C103895	34.59	12.87	36.22	35.71	25.61	21.14	23.21	21.08	GO:0016226	"iron-sulfur cluster assembly"	GO:0008047	"enzyme activator activity"	GO:0009507	"chloroplast"	NA	NA	NA	gb|KJB18533.1| hypothetical protein B456_003G058300 [Gossypium r...
C134833	34.15	49.62	43.31	34.76	55.17	43.36	29.45	33.07	GO:0045454	"cell redox homeostasis"	GO:0003938	"IMP dehydrogenase activity"	GO:0009507	"chloroplast"	K00088	"Purine metabolism"	"IMPdehydrogenase."	gb|KCW55171.1| hypothetical protein EUGRSUZ_I01128 [Eucalyptus g...
C103919	5.53	4.83	36.22	15.03	19.92	17.62	2.58	9.84	GO:0040007	"growth"	GO:0016758	"transferase activity, transferring hexosyl groups"	NA	NA	K02563	"Peptidoglycan biosynthesis"	"acetylglucosaminyltransferase."	ref|XP_010268482.1| PREDICTED: uncharacterized protein LOC104605...
scaffold14061	23.93	10.33	15.37	9.98	13.24	8.67	10.59	10.1	NA	NA	NA	NA	GO:0005618	"cell wall"	NA	NA	"DNAhelicase."	ref|XP_002281793.1| PREDICTED: uncharacterized protein LOC100265...
C103951	33.2	11.26	13.58	15.03	17.07	14.09	7.74	12.65	NA	NA	NA	NA	NA	NA	NA	NA	NA	ref|XP_002277580.2| PREDICTED: uncharacterized protein LOC100256...
scaffold2114	39.97	10.86	41.78	10.12	25.65	7.12	34.5	39.66	GO:0043248	"proteasome assembly"	GO:0010329	"auxin efflux transmembrane transporter activity"	GO:0016020	"membrane"	K05658	"ABC transporters"	"Xenobiotic-transportingATPase."	ref|XP_002277547.1| PREDICTED: ABC transporter B family member 2...
C103981	27.54	14.41	4.51	11.23	19.83	14.03	10.27	2.8	GO:0043132	"NAD transport"	GO:0051724	"NAD transporter activity"	GO:0031969	"chloroplast membrane"	NA	NA	NA	gb|KDO87106.1| hypothetical protein CISIN_1g021150mg [Citrus sin...
C103999	78.5	38.43	279.5	132.85	269.1	154.37	79.59	103.52	NA	NA	NA	NA	GO:0005737	"cytoplasm"	NA	NA	NA	gb|EYU34816.1| hypothetical protein MIMGU_mgv1a023280mg [Erythra...
C104027	16.53	6.41	9.02	7.48	19.83	24.56	17.97	9.79	GO:0006272	"leading strand elongation"	GO:0005515	"protein binding"	GO:0008622	"epsilon DNA polymerase complex"	K02324	"Pyrimidine metabolism"	"DNA-directedDNApolymerase."	ref|XP_009799159.1| PREDICTED: DNA polymerase epsilon catalytic ...
C104089	20.66	4.8	13.52	11.23	5.67	14.03	7.7	9.79	GO:0006355	"regulation of transcription, DNA-dependent"	GO:0004152	"dihydroorotate dehydrogenase activity"	GO:0005739	"mitochondrion"	K00226	"Pyrimidine metabolism"	"Dihydroorotatedehydrogenase(quinone)."	ref|XP_007043246.1| Dihydroorotate dehydrogenase, putative [Theo...
C69601	13.08	0	38.33	5.23	33.07	59.19	16.67	20.91	GO:0009414	"response to water deprivation"	GO:0005515	"protein binding"	GO:0005634	"nucleus"	K14503	"Plant hormone signal transduction"	"Beta-amylase."	gb|AEA86340.1| BES1/BZR1-like protein [Solanum nigrum]
C104137	38.39	3.19	8.98	0	11.28	0	30.67	25.07	NA	NA	NA	NA	NA	NA	NA	NA	NA	ref|XP_010655543.1| PREDICTED: serine/threonine-protein kinase B...
C104161	42.5	0	4.49	3.73	8.46	3.49	38.33	6.96	NA	NA	GO:0005515	"protein binding"	GO:0005828	"kinetochore microtubule"	K02178	"Cell cycle - yeast"	NA	ref|XP_010063180.1| PREDICTED: mitotic spindle checkpoint protei...
C104163	19.19	1.59	13.47	9.32	5.64	0	10.22	4.18	GO:0048440	"carpel development"	GO:0047769	"arogenate dehydratase activity"	GO:0009507	"chloroplast"	K14170	"Phenylalanine	"Prephenatedehydratase."	gb|KJB35338.1| hypothetical protein B456_006G109800 [Gossypium r...
C104193	10.97	4.78	13.47	14.91	31.02	3.49	20.45	16.71	NA	NA	NA	NA	NA	NA	NA	NA	NA	ref|XP_007159394.1| hypothetical protein PHAVU_002G234600g [Phas...
C104223	12.28	6.35	0	1.86	8.42	13.91	7.63	6.93	NA	NA	NA	NA	NA	NA	K01872	"Aminoacyl-tRNA biosynthesis"	"Alanine--tRNAligase."	ref|XP_002515023.1| ATP binding protein, putative [Ricinus commu...
C104261	16.38	14.28	4.47	14.84	5.62	13.91	17.81	9.71	GO:0043572	"plastid fission"	GO:0005515	"protein binding"	GO:0031359	"integral to chloroplast outer membrane"	NA	NA	NA	ref|XP_009771807.1| PREDICTED: plastid division protein PDV2 [Ni...
C104313	24.57	42.85	17.88	44.53	33.7	41.74	2.54	47.15	NA	NA	NA	NA	NA	NA	NA	NA	NA	ref|XP_009628151.1| PREDICTED: uncharacterized protein LOC104118...
C104321	13.65	15.87	8.94	11.13	5.62	6.96	0	8.32	NA	NA	NA	NA	NA	NA	NA	NA	NA	gb|EYU40154.1| hypothetical protein MIMGU_mgv1a016844mg [Erythra...
C104355	17.66	12.64	4.45	3.69	13.98	10.39	5.06	8.28	GO:0000184	"nuclear-transcribed mRNA catabolic process, nonsense-mediated decay"	GO:0005515	"protein binding"	GO:0005829	"cytosol"	K08873	"mRNA surveillance pathway"	"Non-specificserine/threonineproteinkinase."	ref|XP_002281272.2| PREDICTED: serine/threonine-protein kinase S...
C104407	13.59	3.16	48.95	33.25	41.94	20.78	7.6	6.9	GO:0008654	"phospholipid biosynthetic process"	GO:0008444	"CDP-diacylglycerol-glycerol-3-phosphate 3-phosphatidyltransferase activity"	GO:0005739	"mitochondrion"	K00995	"Glycerophospholipid metabolism"	"CDP-diacylglycerol--glycerol-3-phosphate3-phosphatidyltransferase."	ref|XP_008233394.1| PREDICTED: CDP-diacylglycerol--glycerol-3-ph...
C104409	2834.09	260.72	1624.4	190.29	1026.08	346.38	1149.7	944.32	NA	NA	GO:0003723	"RNA binding"	GO:0042788	"polysomal ribosome"	NA	NA	NA	ref|WP_039311851.1| hypothetical protein, partial [Paenibacillus...
C104415	10.87	3.16	0	1.85	16.78	10.39	7.6	9.66	NA	NA	NA	NA	GO:0005739	"mitochondrion"	NA	NA	NA	ref|XP_008464121.1| PREDICTED: uncharacterized protein C20orf24 ...
C104427	16.3	30.02	13.35	9.24	2.8	10.39	7.6	17.95	GO:0051555	"flavonol biosynthetic process"	GO:0035251	"UDP-glucosyltransferase activity"	GO:0005829	"cytosol"	K12356	"Phenylpropanoid biosynthesis"	"Flavonol3-O-glucosyltransferase."	gb|KDO66239.1| hypothetical protein CISIN_1g019791mg [Citrus sin...
scaffold14067	60.56	38.06	73.62	49.59	52.1	50.79	37.67	26.67	GO:0001510	"RNA methylation"	GO:0003723	"RNA binding"	GO:0022625	"cytosolic large ribosomal subunit"	K02923	"Ribosome"	NA	emb|CBI17596.3| unnamed protein product [Vitis vinifera]
C104435	38.04	28.44	75.66	51.73	44.73	58.88	60.78	28.99	NA	NA	NA	NA	NA	NA	NA	NA	NA	gb|KJB28411.1| hypothetical protein B456_005G046200 [Gossypium r...
C104447	10.87	25.28	22.25	36.95	22.37	10.39	5.06	12.43	GO:0010207	"photosystem II assembly"	GO:0000095	"S-adenosylmethionine transmembrane transporter activity"	GO:0005739	"mitochondrion"	NA	NA	NA	gb|KJB46777.1| hypothetical protein B456_008G100700 [Gossypium r...
C104455	25.81	11.06	4.45	9.24	16.78	3.46	5.06	1.38	GO:0006127	"glycerophosphate shuttle"	GO:0004368	"glycerol-3-phosphate dehydrogenase activity"	GO:0005739	"mitochondrion"	K00111	"Glycerophospholipid metabolism"	"Glycerol-3-phosphatedehydrogenase."	gb|KHN08822.1| Glycerol-3-phosphate dehydrogenase SDP6, mitochon...
C104475	21.74	12.64	4.45	11.08	5.59	20.78	10.13	2.76	GO:0009791	"post-embryonic development"	GO:0003677	"DNA binding"	GO:0005829	"cytosol"	NA	NA	NA	ref|XP_007199330.1| hypothetical protein PRUPE_ppa023755mg [Prun...
C104503	2.71	9.44	17.73	9.2	25.05	41.39	7.56	8.25	NA	NA	NA	NA	GO:0005886	"plasma membrane"	NA	NA	NA	emb|CBI38174.3| unnamed protein product [Vitis vinifera]
C10453	0	0	0	0	0	0	0	0	GO:0009414	"response to water deprivation"	GO:0003677	"DNA binding"	GO:0005794	"Golgi apparatus"	K11254	"Systemic lupus erythematosus"	NA	ref|XP_011069522.1| PREDICTED: histone H4-like, partial [Sesamum...
scaffold11790	20.56	19.81	15.27	14.92	18.18	29.19	12.55	15.69	GO:0016197	"endosomal transport"	GO:0051018	"protein kinase A binding"	GO:0016020	"membrane"	NA	NA	"Non-specificserine/threonineproteinkinase."	ref|XP_010664423.1| PREDICTED: BEACH domain-containing protein l...
C104545	16.23	3.15	4.43	3.68	0	17.25	7.56	1.37	NA	NA	NA	NA	NA	NA	NA	NA	NA	ref|XP_010660089.1| PREDICTED: 39S ribosomal protein L45, mitoch...
C104547	16.23	7.87	39.88	5.52	8.35	24.14	7.56	5.5	NA	NA	NA	NA	NA	NA	NA	NA	NA	ref|XP_004236324.1| PREDICTED: uncharacterized protein LOC101261...
C104555	10.82	7.87	17.73	9.2	27.84	13.8	2.52	13.75	NA	NA	NA	NA	NA	NA	NA	NA	NA	ref|XP_010257462.1| PREDICTED: uncharacterized protein LOC104597...
C10459	0	0	0	0	0	0	0	0	GO:0016036	"cellular response to phosphate starvation"	GO:0047334	"diphosphate-fructose-6-phosphate 1-phosphotransferase activity"	GO:0005829	"cytosol"	K00895	"Fructose and mannose metabolism"	"Diphosphate--fructose-6-phosphate1-phosphotransferase."	gb|ABI14552.1| PPi-dependent phosphofructokinase beta subunit [C...
C104605	9.43	10.96	17.65	12.82	22.18	10.3	15.06	16.42	NA	NA	NA	NA	GO:0005634	"nucleus"	NA	NA	NA	ref|XP_002273654.2| PREDICTED: uncharacterized protein LOC100254...
scaffold3694	10.84	14.94	3.82	16.58	7.52	14.77	6.98	8.21	NA	NA	NA	NA	GO:0070062	"extracellular vesicular exosome"	K01061	"Chlorocyclohexane and chlorobenzene degradation"	"Carboxymethylenebutenolidase."	ref|XP_002524812.1| endo-1,3-1,4-beta-d-glucanase, putative [Ric...
C105445	9.18	12.21	4.3	14.3	2.7	6.7	2.44	5.34	GO:0000956	"nuclear-transcribed mRNA catabolic process"	GO:0008265	"Mo-molybdopterin cofactor sulfurase activity"	GO:0005622	"intracellular"	NA	NA	"Molybdenumcofactorsulfurtransferase."	emb|CBI21736.3| unnamed protein product [Vitis vinifera]
C104721	13.47	9.4	13.24	10.99	36.03	27.48	10.04	13.69	GO:0006335	"DNA replication-dependent nucleosome assembly"	GO:0070087	"chromo shadow domain binding"	GO:0033186	"CAF-1 complex"	K04407	"MAPK signaling pathway"	"Histone-lysineN-methyltransferase."	gb|KDP41354.1| hypothetical protein JCGZ_15761 [Jatropha curcas]
C104795	28.15	6.24	13.18	1.82	0	10.26	12.49	4.09	GO:0071466	"cellular response to xenobiotic stimulus"	GO:0001077	"RNA polymerase II core promoter proximal region sequence-specific DNA binding transcription factor activity involved in positive regulation of transcription"	GO:0005634	"nucleus"	NA	NA	NA	emb|CBI33881.3| unnamed protein product [Vitis vinifera]
C104843	9.38	12.48	17.58	12.77	19.32	17.1	14.99	10.9	GO:0010324	"membrane invagination"	GO:0005515	"protein binding"	GO:0030133	"transport vesicle"	K12182	"Endocytosis"	"Sterol3-beta-glucosyltransferase."	gb|KHG20426.1| SH3 domain-containing protein [Gossypium arboreum]
C104905	29.36	21.74	26.26	27.25	27.48	30.65	4.97	10.85	NA	NA	NA	NA	NA	NA	NA	NA	NA	ref|XP_010660601.1| PREDICTED: protein RIK isoform X3 [Vitis vin...
C10493	0	0	0	0	0	0	0	0	GO:0010228	"vegetative to reproductive phase transition of meristem"	NA	NA	GO:0005829	"cytosol"	K12603	"RNA degradation"	"Poly(A)-specificribonuclease."	ref|XP_011075092.1| PREDICTED: carbon catabolite repressor prote...
C10495	0	0	0	1720.42	0	517.28	0	0	NA	NA	NA	NA	NA	NA	NA	NA	NA	ref|XP_003565069.1| PREDICTED: ganglioside-induced differentiati...
C105011	14.62	4.64	17.43	3.62	21.89	16.96	2.48	5.4	NA	NA	NA	NA	NA	NA	NA	NA	NA	ref|XP_007022393.1| Phosphatidylinositol glycan, putative [Theob...
C111645	27.05	7.3	10.35	1.43	21.6	10.75	5.8	5.32	GO:0051259	"protein oligomerization"	GO:0003975	"UDP-N-acetylglucosamine-dolichyl-phosphate N-acetylglucosaminephosphotransferase activity"	GO:0016021	"integral to membrane"	K01001	"N-Glycan biosynthesis"	"N-acetylglucosaminephosphotransferase."	ref|XP_002274738.1| PREDICTED: UDP-N-acetylglucosamine--dolichyl...
C105045	21.26	30.92	21.79	14.47	16.42	37.31	12.38	9.46	GO:0031297	"replication fork processing"	GO:0005515	"protein binding"	GO:0071821	"FANCM-MHF complex"	NA	NA	NA	gb|KDP31003.1| hypothetical protein JCGZ_11379 [Jatropha curcas]
C105049	22.59	12.37	8.72	9.05	0	3.39	4.95	14.86	NA	NA	NA	NA	GO:0005886	"plasma membrane"	NA	NA	NA	ref|XP_010246408.1| PREDICTED: filament-like plant protein 4 [Ne...
C105083	15.87	32.33	8.68	9.01	27.25	23.65	12.33	0	NA	NA	NA	NA	NA	NA	NA	NA	"Caffeinesynthase."	ref|XP_011069379.1| PREDICTED: probable S-adenosylmethionine-dep...
C105099	17.2	7.7	60.75	43.24	103.56	37.16	24.65	26.9	GO:0009827	"plant-type cell wall modification"	GO:0052689	"carboxylic ester hydrolase activity"	GO:0005634	"nucleus"	K14493	"Plant hormone signal transduction"	"Carboxylesterase."	gb|ABB89014.1| CXE carboxylesterase, partial [Actinidia arguta]
C105109	13.23	7.7	13.02	5.41	32.7	23.65	9.86	18.83	GO:0000394	"RNA splicing, via endonucleolytic cleavage and ligation"	GO:0015079	"potassium ion transmembrane transporter activity"	GO:0005886	"plasma membrane"	NA	NA	NA	gb|KDO66244.1| hypothetical protein CISIN_1g040260mg, partial [C...
C105145	23.81	29.25	160.56	39.64	122.63	40.53	39.44	24.21	GO:0009658	"chloroplast organization"	NA	NA	GO:0005737	"cytoplasm"	NA	NA	NA	gb|KHN03686.1| hypothetical protein glysoja_041233 [Glycine soja]
C105151	22.49	4.62	17.36	5.41	21.8	16.89	4.93	10.76	NA	NA	NA	NA	NA	NA	NA	NA	NA	gb|KJB50371.1| hypothetical protein B456_008G167100 [Gossypium r...
C105181	9.26	21.55	17.36	25.22	29.98	33.78	12.33	22.87	GO:0016127	"sterol catabolic process"	GO:0005515	"protein binding"	GO:0009579	"thylakoid"	NA	NA	"Long-chain-alcoholO-fatty-acyltransferase."	ref|XP_007146545.1| hypothetical protein PHAVU_006G049700g [Phas...
C105203	0	4.62	4.34	10.81	204.39	131.74	0	0	NA	NA	NA	NA	NA	NA	NA	NA	NA	gb|KDP20376.1| hypothetical protein JCGZ_05259 [Jatropha curcas]
C105205	10.58	1.54	6.89	18.02	10.9	13.51	17.26	18.83	GO:0009617	"response to bacterium"	GO:0000166	"nucleotide binding"	GO:0005622	"intracellular"	K13459	"Plant-pathogen interaction"	NA	ref|XP_007203747.1| hypothetical protein PRUPE_ppa016994mg [Prun...
C10521	0	0	0	0	0	0	0	0	NA	NA	NA	NA	NA	NA	NA	NA	NA	gb|KHG06504.1| Serine/threonine-protein kinase fray2 [Gossypium ...
C128675	28.98	13.67	22.94	17.08	42.81	24.29	19.66	24.97	GO:0010212	"response to ionizing radiation"	GO:0005515	"protein binding"	GO:0005634	"nucleus"	K12840	"Spliceosome"	NA	ref|XP_002281743.1| PREDICTED: DNA-damage-repair/toleration prot...
C105239	5.27	36.79	34.57	25.12	29.85	16.82	12.27	21.43	NA	NA	NA	NA	NA	NA	NA	NA	NA	ref|XP_009630894.1| PREDICTED: uncharacterized protein LOC104120...
C105261	42.15	22.99	21.61	12.56	43.42	37	7.36	20.09	GO:0010363	"regulation of plant-type hypersensitive response"	NA	NA	GO:0005886	"plasma membrane"	NA	NA	NA	ref|XP_008352871.1| PREDICTED: MACPF domain-containing protein A...
C105291	26.34	18.39	17.29	19.74	40.71	16.82	12.27	17.41	NA	NA	NA	NA	NA	NA	NA	NA	NA	ref|XP_006374050.1| hypothetical protein POPTR_0016s14330g [Popu...
C105299	9.22	9.2	21.61	8.97	8.14	16.82	4.91	18.75	GO:0006526	"arginine biosynthetic process"	GO:0000064	"L-ornithine transmembrane transporter activity"	GO:0005740	"mitochondrial envelope"	NA	NA	NA	ref|XP_002529704.1| mitochondrial carrier protein, putative [Ric...
C105323	167.28	16.86	112.36	0	697.42	6.73	171.79	0	GO:0006865	"amino acid transport"	GO:0043621	"protein self-association"	GO:0009505	"plant-type cell wall"	NA	NA	NA	ref|XP_010919517.1| PREDICTED: 14 kDa proline-rich protein DC2.1...
C105353	17.05	18.32	43.04	69.69	5.4	6.7	17.1	14.67	GO:0046686	"response to cadmium ion"	GO:0003700	"sequence-specific DNA binding transcription factor activity"	GO:0005829	"cytosol"	K00901	"Glycerolipid metabolism"	"Protein-disulfidereductase."	ref|XP_009375313.1| PREDICTED: uncharacterized protein LOC103964...
C105385	11.8	9.16	4.3	14.3	8.11	10.05	4.89	13.34	GO:0006798	"polyphosphate catabolic process"	GO:0004309	"exopolyphosphatase activity"	GO:0005813	"centrosome"	K01524	"Purine metabolism"	"Exopolyphosphatase."	ref|XP_002278296.1| PREDICTED: exopolyphosphatase [Vitis vinifer...
C105391	15.74	10.68	17.22	16.08	16.21	6.7	9.77	9.34	NA	NA	NA	NA	NA	NA	NA	NA	NA	ref|XP_009621859.1| PREDICTED: uncharacterized protein LOC104113...
C105427	22.29	38.16	8.61	42.89	24.32	97.15	4.89	10.67	GO:0009627	"systemic acquired resistance"	GO:0052638	"indole-3-butyrate beta-glucosyltransferase activity"	GO:0005737	"cytoplasm"	K12356	"Phenylpropanoid biosynthesis"	"Anthocyanidin3-O-glucosyltransferase."	ref|XP_009784052.1| PREDICTED: UDP-glycosyltransferase 92A1-like...
C105465	10.45	4.56	30	21.36	21.53	43.37	21.89	15.94	NA	NA	GO:0005515	"protein binding"	NA	NA	NA	NA	NA	ref|XP_009774097.1| PREDICTED: upstream activation factor subuni...
C105561	11.75	3.04	4.29	12.46	10.76	10.01	7.3	3.98	GO:0010167	"response to nitrate"	GO:0003700	"sequence-specific DNA binding transcription factor activity"	GO:0005634	"nucleus"	NA	NA	NA	ref|XP_010915986.1| PREDICTED: protein NLP3-like [Elaeis guineen...
scaffold16264	1.59	0	15.15	5.32	20.54	16.46	0	4.06	GO:0006511	"ubiquitin-dependent protein catabolic process"	GO:0005515	"protein binding"	GO:0031372	"UBC13-MMS2 complex"	NA	NA	NA	ref|XP_008367344.1| PREDICTED: ubiquitin-conjugating enzyme E2 v...
C105617	6.5	16.65	12.81	47.86	32.16	53.17	4.84	5.29	NA	NA	NA	NA	NA	NA	NA	NA	NA	gb|EXC35033.1| hypothetical protein L484_017734 [Morus notabilis]
C105629	31.2	21.19	12.81	14.18	24.12	13.29	4.84	1.32	GO:0015824	"proline transport"	GO:0004482	"mRNA (guanine-N7-)-methyltransferase activity"	GO:0032153	"cell division site"	K00565	"mRNA surveillance pathway"	"mRNA(guanine-N(7)-)-methyltransferase."	ref|XP_002283163.1| PREDICTED: mRNA cap guanine-N7 methyltransfe...
C105671	18.2	3.03	17.07	5.32	21.44	13.29	14.53	6.61	GO:0006290	"pyrimidine dimer repair"	GO:0030983	"mismatched DNA binding"	GO:0005886	"plasma membrane"	K08735	"Colorectal cancer"	NA	ref|XP_002275304.2| PREDICTED: DNA mismatch repair protein Msh2 ...
C105677	16.9	6.05	8.54	8.86	34.84	16.61	21.8	18.52	NA	NA	NA	NA	NA	NA	NA	NA	NA	gb|EXC27254.1| hypothetical protein L484_004831 [Morus notabilis]
C105783	41.43	10.55	17	7.06	26.69	6.62	21.7	5.27	NA	NA	NA	NA	NA	NA	NA	NA	NA	ref|XP_011101191.1| PREDICTED: uncharacterized protein LOC105179...
C105795	15.53	19.59	0	14.12	10.68	13.24	16.88	6.59	GO:0030488	"tRNA methylation"	GO:0005515	"protein binding"	GO:0005829	"cytosol"	NA	NA	NA	ref|XP_008347032.1| PREDICTED: protein MTO1 homolog, mitochondri...
C105825	85.08	40.52	25.4	12.31	15.95	23.07	16.81	15.74	GO:0051085	"chaperone mediated protein folding requiring cofactor"	GO:0005515	"protein binding"	GO:0022626	"cytosolic ribosome"	K04077	"Tuberculosis"	NA	dbj|BAC43221.1| putative chaperonin 60 beta [Arabidopsis thaliana]
C105851	25.78	36.02	16.94	15.82	13.29	13.18	14.41	26.23	GO:0010089	"xylem development"	GO:0005089	"Rho guanyl-nucleotide exchange factor activity"	GO:0005886	"plasma membrane"	NA	NA	NA	ref|XP_009766155.1| PREDICTED: rop guanine nucleotide exchange f...
C105869	5.16	9.01	8.47	15.82	18.61	6.59	31.22	17.05	GO:0009556	"microsporogenesis"	GO:0003700	"sequence-specific DNA binding transcription factor activity"	GO:0009941	"chloroplast envelope"	K01344	"Complement and coagulation cascades"	"ProteinC(activated)."	ref|XP_003634111.1| PREDICTED: uncharacterized protein LOC100241...
C105881	28.36	22.51	67.74	63.3	66.45	42.85	26.41	36.73	NA	NA	NA	NA	NA	NA	NA	NA	NA	gb|EYU22029.1| hypothetical protein MIMGU_mgv11b017472mg [Erythr...
C105931	0	30.02	4.23	12.31	5.32	23.07	0	3.94	GO:0015706	"nitrate transport"	GO:0015112	"nitrate transmembrane transporter activity"	GO:0005886	"plasma membrane"	K14206	"Protein digestion and absorption"	NA	ref|XP_007014834.1| Major facilitator superfamily protein [Theob...
C105975	21.82	11.96	37.95	22.77	47.65	32.83	26.3	26.12	GO:0019450	"L-cysteine catabolic process to pyruvate"	GO:0080146	"L-cysteine desulfhydrase activity"	GO:0005829	"cytosol"	NA	NA	NA	ref|XP_010271034.1| PREDICTED: L-cysteine desulfhydrase-like [Ne...
C105991	33.37	37.36	33.74	40.28	45	42.68	7.17	11.76	GO:0006362	"transcription elongation from RNA polymerase I promoter"	GO:0005515	"protein binding"	GO:0005654	"nucleoplasm"	K03020	"Pyrimidine metabolism"	"DNA-directedRNApolymerase."	gb|EYU28180.1| hypothetical protein MIMGU_mgv1a016747mg [Erythra...
C105997	47.49	0	25.3	1.75	21.18	0	47.82	5.22	NA	NA	NA	NA	NA	NA	NA	NA	NA	ref|XP_002271833.2| PREDICTED: uncharacterized protein LOC100256...
C106037	14.06	2.98	8.4	6.98	21.09	19.62	16.66	3.9	GO:0009942	"longitudinal axis specification"	GO:0004702	"receptor signaling protein serine/threonine kinase activity"	GO:0005777	"peroxisome"	K13417	"Plant-pathogen interaction"	"Non-specificserine/threonineproteinkinase."	ref|XP_009360515.1| PREDICTED: LRR receptor-like serine/threonin...
C106047	11.5	19.35	4.2	27.91	21.09	29.43	11.9	19.51	GO:0006333	"chromatin assembly or disassembly"	NA	NA	GO:0005783	"endoplasmic reticulum"	NA	NA	NA	ref|XP_002281580.1| PREDICTED: uncharacterized membrane protein ...
C106079	60.07	1.49	184.8	12.21	39.54	0	26.19	65.04	GO:0009741	"response to brassinosteroid stimulus"	GO:0005515	"protein binding"	GO:0005634	"nucleus"	NA	NA	NA	ref|XP_010653274.1| PREDICTED: transcription factor PAR1 [Vitis ...
C106113	19.17	7.44	0	1.74	15.82	0	4.76	5.2	NA	NA	NA	NA	NA	NA	NA	NA	NA	ref|XP_008339008.1| PREDICTED: symplekin-like isoform X3 [Malus ...
C106125	63.91	128	37.8	167.44	21.09	39.24	33.33	55.94	GO:0006268	"DNA unwinding involved in replication"	GO:0004003	"ATP-dependent DNA helicase activity"	GO:0005654	"nucleoplasm"	K02542	"DNA replication"	"DNAhelicase."	ref|XP_002317247.2| hypothetical protein POPTR_0011s04140g [Popu...
scaffold10633	15.45	23.72	12.66	23.93	11.59	20.73	6.48	6.94	GO:0048825	"cotyledon development"	GO:0003700	"sequence-specific DNA binding transcription factor activity"	GO:0005634	"nucleus"	NA	NA	"Histidinekinase."	ref|XP_002279257.1| PREDICTED: ethylene-responsive transcription...
C106149	15.34	22.33	554.39	62.79	395.43	16.35	7.14	39.03	NA	NA	NA	NA	NA	NA	NA	NA	NA	ref|XP_004235268.1| PREDICTED: uncharacterized protein LOC101243...
C106171	71.27	182.32	154.78	194.57	99.77	211.68	30.82	97.16	NA	NA	NA	NA	NA	NA	NA	NA	NA	ref|XP_007132667.1| hypothetical protein PHAVU_011G114500g, part...
C106187	8.91	5.93	20.92	26.06	78.77	52.11	21.34	6.48	NA	NA	NA	NA	NA	NA	NA	NA	NA	ref|XP_009361382.1| PREDICTED: UDP-glycosyltransferase 73C1-like...
C106295	19.01	2.95	4.17	5.19	23.53	6.49	9.44	2.58	GO:0000961	"negative regulation of mitochondrial RNA catabolic process"	GO:0051015	"actin filament binding"	GO:0005634	"nucleus"	NA	NA	NA	ref|XP_006452310.1| hypothetical protein CICLE_v10007711mg [Citr...
C106327	31.68	10.33	83.33	48.45	175.2	363.29	33.05	29.67	GO:0080167	"response to karrikin"	GO:0047274	"galactinol-sucrose galactosyltransferase activity"	GO:0009506	"plasmodesma"	NA	NA	"Galactinol--sucrosegalactosyltransferase."	ref|XP_008367398.1| PREDICTED: probable galactinol--sucrose gala...
C106337	10.14	11.81	4.17	15.57	10.46	12.97	7.08	10.32	GO:0016556	"mRNA modification"	GO:0005515	"protein binding"	GO:0009507	"chloroplast"	NA	NA	NA	emb|CBI38872.3| unnamed protein product [Vitis vinifera]
C106347	10.14	8.86	20.83	43.26	20.92	22.71	9.44	12.9	NA	NA	NA	NA	NA	NA	NA	NA	NA	gb|EYU28917.1| hypothetical protein MIMGU_mgv1a017616mg [Erythra...
C106393	31.68	50.19	75	53.64	151.66	110.29	25.97	30.97	GO:0006096	"glycolysis"	GO:0050833	"pyruvate transmembrane transporter activity"	GO:0005739	"mitochondrion"	NA	NA	NA	ref|XP_010252602.1| PREDICTED: mitochondrial pyruvate carrier 2-...
scaffold3970	9.72	11.79	13.82	11.03	1.41	0	0	13.43	NA	NA	NA	NA	NA	NA	NA	NA	NA	ref|XP_006352327.1| PREDICTED: protein TsetseEP-like [Solanum tu...
C106473	8.83	83.8	20.75	99.97	26.04	84	28.21	7.71	GO:0044351	"macropinocytosis"	GO:0005515	"protein binding"	GO:0005634	"nucleus"	K03011	"Pyrimidine metabolism"	NA	ref|XP_011092547.1| PREDICTED: DNA-directed RNA polymerases II, ...
C106487	40.39	1.47	4.15	1.72	5.21	0	18.8	14.13	NA	NA	NA	NA	NA	NA	NA	NA	NA	ref|XP_009587888.1| PREDICTED: uncharacterized protein LOC104085...
C106491	27.77	52.92	62.25	122.37	52.09	58.16	14.1	55.25	GO:0006364	"rRNA processing"	GO:0005515	"protein binding"	GO:0031428	"box C/D snoRNP complex"	K14564	"Ribosome biogenesis in eukaryotes"	NA	ref|XP_010250780.1| PREDICTED: nucleolar protein 56-like [Nelumb...
C106507	12.62	13.23	12.45	8.62	18.23	9.69	14.1	7.71	GO:0000209	"protein polyubiquitination"	GO:0004842	"ubiquitin-protein ligase activity"	NA	NA	NA	NA	NA	ref|XP_011076575.1| PREDICTED: E3 ubiquitin-protein ligase SHPRH...
C106535	16.34	4.39	95.07	103.01	44.1	6.44	2.34	10.24	GO:0046686	"response to cadmium ion"	GO:0005507	"copper ion binding"	GO:0016020	"membrane"	NA	NA	NA	ref|XP_011089462.1| PREDICTED: metallothionein-like protein 1 [S...
C106577	33.93	14.64	4.13	12.02	31.13	9.65	39.79	19.2	NA	NA	NA	NA	NA	NA	NA	NA	NA	ref|XP_004139852.1| PREDICTED: uncharacterized protein LOC101219...
C106583	76.67	32.21	99.2	42.92	54.47	57.93	74.9	72.95	GO:0030148	"sphingolipid biosynthetic process"	GO:0004758	"serine C-palmitoyltransferase activity"	GO:0005737	"cytoplasm"	NA	NA	NA	ref|XP_010649172.1| PREDICTED: uncharacterized protein LOC100852...
C106605	109.34	1.46	66.14	0	5.19	3.22	91.29	1.28	GO:0006816	"calcium ion transport"	GO:0005515	"protein binding"	GO:0005730	"nucleolus"	K11251	"Systemic lupus erythematosus"	NA	ref|XP_011023672.1| PREDICTED: histone H2A.1-like [Populus euphr...
C106653	25.03	11.67	20.59	17.1	25.84	3.21	20.98	31.86	GO:0007020	"microtubule nucleation"	GO:0044325	"ion channel binding"	GO:0005768	"endosome"	NA	NA	NA	gb|KDO63187.1| hypothetical protein CISIN_1g035984mg [Citrus sin...
C106661	15.02	16.04	0	6.84	12.92	6.41	0	1.27	GO:0006486	"protein glycosylation"	GO:0005515	"protein binding"	GO:0005886	"plasma membrane"	K13415	"Plant hormone signal transduction"	"Non-specificserine/threonineproteinkinase."	ref|XP_006448686.1| hypothetical protein CICLE_v10017514mg [Citr...
C106685	30.04	24.79	12.35	8.55	25.84	12.82	11.65	26.77	GO:0052051	"interaction with host via protein secreted by type II secretion system"	GO:0031176	"endo-1,4-beta-xylanase activity"	GO:0005576	"extracellular region"	K01814	"Histidine metabolism"	"Endo-1,4-beta-xylanase."	ref|XP_002510026.1| conserved hypothetical protein [Ricinus comm...
C106687	7.51	7.29	20.59	22.23	31	22.44	13.99	11.47	GO:0019252	"starch biosynthetic process"	NA	NA	NA	NA	NA	NA	NA	emb|CBI28952.3| unnamed protein product [Vitis vinifera]
C106695	12.52	2.92	8.23	5.13	5.17	3.21	11.65	3.82	NA	NA	GO:0005515	"protein binding"	GO:0005634	"nucleus"	NA	NA	NA	ref|XP_010927717.1| PREDICTED: UPF0235 protein At5g63440 isoform...
C106731	70.09	2.92	45.29	0	82.67	0	9.32	73.92	NA	NA	NA	NA	NA	NA	NA	NA	NA	emb|CBI28092.3| unnamed protein product [Vitis vinifera]
C106759	67.31	0	49.21	1.7	0	0	69.63	8.89	GO:0016126	"sterol biosynthetic process"	GO:0005515	"protein binding"	GO:0009524	"phragmoplast"	K08486	"SNARE interactions in vesicular transport"	NA	emb|CAN79713.1| hypothetical protein VITISV_027502 [Vitis vinifera]
C106769	11.22	13.07	0	10.22	12.87	22.35	13.93	1.27	GO:0030218	"erythrocyte differentiation"	GO:0000287	"magnesium ion binding"	GO:0005634	"nucleus"	NA	NA	"Dual-specificitykinase."	ref|XP_010253744.1| PREDICTED: probable serine/threonine-protein...
C106777	9.97	1.45	4.1	10.22	7.72	3.19	13.93	5.08	GO:0032321	"positive regulation of Rho GTPase activity"	GO:0005089	"Rho guanyl-nucleotide exchange factor activity"	GO:0005886	"plasma membrane"	NA	NA	NA	gb|KJB25096.1| hypothetical protein B456_004G176500 [Gossypium r...
C106785	248.04	145.23	332.18	202.7	486.34	319.3	308.71	257.7	GO:0043457	"regulation of cellular respiration"	GO:0003676	"nucleic acid binding"	GO:0005737	"cytoplasm"	NA	NA	"Non-specificserine/threonineproteinkinase."	ref|XP_009340240.1| PREDICTED: glycine-rich protein 2-like isofo...
C106789	6.23	8.71	12.3	10.22	30.88	28.74	13.93	10.16	GO:0006516	"glycoprotein catabolic process"	GO:0004560	"alpha-L-fucosidase activity"	GO:0005773	"vacuole"	NA	NA	"Alpha-L-fucosidase."	ref|XP_007205149.1| hypothetical protein PRUPE_ppa005337mg [Prun...
C106793	33.65	20.33	8.2	11.92	10.29	0	9.28	7.62	GO:0032543	"mitochondrial translation"	GO:0003735	"structural constituent of ribosome"	GO:0005762	"mitochondrial large ribosomal subunit"	K02867	"Ribosome"	NA	gb|KJB10408.1| hypothetical protein B456_001G199600 [Gossypium r...
C106799	13.71	26.14	90.22	28.96	18.01	19.16	18.57	30.47	GO:0042554	"superoxide anion generation"	GO:0020037	"heme binding"	GO:0043020	"NADPH oxidase complex"	K13448	"Plant-pathogen interaction"	"Non-specificserine/threonineproteinkinase."	ref|XP_007029124.1| Calcium-binding EF-hand family protein [Theo...
C106813	14.96	10.17	53.31	34.07	43.75	51.09	30.17	29.2	GO:0009744	"response to sucrose stimulus"	GO:0005515	"protein binding"	GO:0000932	"cytoplasmic mRNA processing body"	K14326	"RNA transport"	NA	ref|XP_006362492.1| PREDICTED: regulator of nonsense transcripts...
C106839	13.71	10.17	36.91	23.85	33.45	41.51	9.28	24.12	GO:0016567	"protein ubiquitination"	GO:0004842	"ubiquitin-protein ligase activity"	GO:0005764	"lysosome"	NA	NA	NA	gb|KDP41198.1| hypothetical protein JCGZ_15605 [Jatropha curcas]
C106847	4.99	4.36	28.71	32.36	15.44	47.89	2.32	10.16	GO:0043069	"negative regulation of programmed cell death"	GO:0004724	"magnesium-dependent protein serine/threonine phosphatase activity"	GO:0005886	"plasma membrane"	NA	NA	"Protein-serine/threoninephosphatase."	ref|XP_011088172.1| PREDICTED: probable protein phosphatase 2C 6...
C106859	43.45	0	0	3.39	0	3.18	16.18	0	GO:0009737	"response to abscisic acid stimulus"	GO:0016682	"oxidoreductase activity, acting on diphenols and related substances as donors, oxygen as acceptor"	GO:0005829	"cytosol"	K05277	"Flavonoid biosynthesis"	"(S)-norcoclaurinesynthase."	ref|XP_011090939.1| PREDICTED: protein SRG1 [Sesamum indicum]
C106865	17.38	10.12	8.17	3.39	15.38	9.54	16.18	10.11	NA	NA	NA	NA	NA	NA	NA	NA	NA	ref|XP_010652638.1| PREDICTED: uncharacterized protein LOC100258...
C106881	12.41	17.36	12.26	10.18	5.13	3.18	13.87	2.53	GO:0048316	"seed development"	GO:0005515	"protein binding"	GO:0005635	"nuclear envelope"	K09291	"MAPK signaling pathway - yeast"	NA	ref|XP_009621284.1| PREDICTED: caldesmon-like isoform X3 [Nicoti...
C106913	37.24	4.34	20.43	5.09	17.94	12.72	9.25	17.7	GO:0042353	"fucose biosynthetic process"	GO:0016757	"transferase activity, transferring glycosyl groups"	GO:0030173	"integral to Golgi membrane"	NA	NA	"3,9-dihydroxypterocarpan6A-monooxygenase."	ref|XP_002510893.1| Xyloglucan galactosyltransferase KATAMARI1, ...
C106969	3.71	12.97	4.07	13.52	2.55	12.67	2.3	8.82	GO:0007178	"transmembrane receptor protein serine/threonine kinase signaling pathway"	GO:0004674	"protein serine/threonine kinase activity"	GO:0005886	"plasma membrane"	NA	NA	"Non-specificserine/threonineproteinkinase."	ref|XP_003634437.1| PREDICTED: putative receptor protein kinase ...
scaffold13495	4.62	13.96	23.77	17.53	64.38	54.46	4.27	4.81	GO:0006979	"response to oxidative stress"	GO:0003700	"sequence-specific DNA binding transcription factor activity"	GO:0005886	"plasma membrane"	NA	NA	NA	ref|XP_002283114.2| PREDICTED: zinc finger CCCH domain-containin...
C106991	34.61	15.85	12.21	16.9	17.87	12.67	25.32	3.78	GO:0000910	"cytokinesis"	GO:0019901	"protein kinase binding"	GO:0032133	"chromosome passenger complex"	K12327	"Vascular smooth muscle contraction"	"DNAligase(ATP)."	ref|XP_010245419.1| PREDICTED: uncharacterized protein LOC104588...
C107019	40.8	34.57	48.83	42.25	61.27	60.2	32.23	20.15	NA	NA	NA	NA	NA	NA	NA	NA	NA	ref|XP_003524529.1| PREDICTED: uncharacterized protein LOC100820...
C107033	14.83	5.76	4.07	1.69	10.21	6.34	9.21	2.52	GO:0006342	"chromatin silencing"	GO:0005515	"protein binding"	GO:0005829	"cytosol"	K12619	"Ribosome biogenesis in eukaryotes"	NA	ref|XP_010674890.1| PREDICTED: 5'-3' exoribonuclease 4 isoform X...
C107035	22.25	25.93	36.62	23.66	30.63	15.84	11.51	16.37	GO:0009617	"response to bacterium"	NA	NA	NA	NA	NA	NA	"Pectinesterase."	ref|XP_008242145.1| PREDICTED: probable pectinesterase/pectinest...
scaffold16129	20.9	12.9	18.29	16.87	16.07	15.48	13.96	14.79	GO:0072332	"signal transduction by p53 class mediator resulting in induction of apoptosis"	GO:0002039	"p53 binding"	GO:0005634	"nucleus"	K10137	"p53 signaling pathway"	NA	ref|XP_009631101.1| PREDICTED: uncharacterized protein LOC104120...
C107047	46.98	38.9	28.48	10.14	15.32	9.5	34.53	8.82	GO:0048730	"epidermis morphogenesis"	GO:0005515	"protein binding"	GO:0005737	"cytoplasm"	K13065	"Phenylpropanoid biosynthesis"	"ShikimateO-hydroxycinnamoyltransferase."	gb|AGT37414.1| anthocyanin 5-aromatic acyltransferase [Vaccinium...
C107079	62.79	66	60.8	55.56	55.94	59.96	61.9	28.85	GO:0001510	"RNA methylation"	GO:0005507	"copper ion binding"	GO:0005758	"mitochondrial intermembrane space"	NA	NA	NA	ref|XP_002277915.2| PREDICTED: LOW QUALITY PROTEIN: mitochondria...
C107103	20.93	15.78	72.96	5.05	12.71	0	11.46	25.09	GO:0009834	"secondary cell wall biogenesis"	GO:0030247	"polysaccharide binding"	GO:0031225	"anchored to membrane"	K03211	"MAPK signaling pathway - fly"	"mRNA(guanine-N(7)-)-methyltransferase."	ref|XP_010920871.1| PREDICTED: fasciclin-like arabinogalactan pr...
C10711	0	0	772.66	0	0	0	0	0	GO:0007020	"microtubule nucleation"	GO:0005515	"protein binding"	GO:0009506	"plasmodesma"	K11252	"Systemic lupus erythematosus"	NA	gb|KJB83791.1| hypothetical protein B456_013G264700 [Gossypium r...
C107201	19.62	10	8.08	10.06	32.93	18.86	15.98	5	GO:0000480	"endonucleolytic cleavage in 5{prime}-ETS of tricistronic rRNA transcript (SSU-rRNA, 5.8S rRNA, LSU-rRNA)"	GO:0030515	"snoRNA binding"	GO:0032040	"small-subunit processome"	K14555	"Ribosome biogenesis in eukaryotes"	NA	gb|KDP39531.1| hypothetical protein JCGZ_02551 [Jatropha curcas]
C107203	55.18	42.87	48.45	63.73	55.72	59.73	43.38	44.98	GO:0009737	"response to abscisic acid stimulus"	GO:0003723	"RNA binding"	GO:0005829	"cytosol"	K12624	"Spliceosome"	NA	gb|KDP26409.1| hypothetical protein JCGZ_17567 [Jatropha curcas]
C107209	25.75	15.72	16.15	5.03	7.6	9.43	2.28	9.99	NA	NA	NA	NA	NA	NA	NA	NA	NA	ref|XP_002279758.1| PREDICTED: uncharacterized protein LOC100258...
C107219	95.64	0	60.56	1.68	22.8	0	47.94	37.48	GO:0006355	"regulation of transcription, DNA-dependent"	GO:0003700	"sequence-specific DNA binding transcription factor activity"	GO:0005634	"nucleus"	NA	NA	NA	gb|EYU34615.1| hypothetical protein MIMGU_mgv1a016748mg [Erythra...
C107221	23.3	12.86	44.41	13.42	40.53	12.58	18.26	11.24	NA	NA	NA	NA	NA	NA	NA	NA	NA	gb|EXB63116.1| hypothetical protein L484_001734 [Morus notabilis]
C107271	25.65	5.69	12.07	10.02	5.05	15.66	11.37	3.73	GO:0071460	"cellular response to cell-matrix adhesion"	GO:0005515	"protein binding"	GO:0005737	"cytoplasm"	NA	NA	NA	ref|XP_010648466.1| PREDICTED: uncharacterized protein LOC100854...
C107331	43.96	0	44.24	0	30.28	0	25.01	1.24	NA	NA	NA	NA	NA	NA	NA	NA	NA	ref|XP_006373199.1| hypothetical protein POPTR_0017s09580g [Popu...
C107375	9.77	1.42	12.07	15.04	42.89	28.19	6.82	7.47	GO:0006096	"glycolysis"	GO:0004708	"MAP kinase kinase activity"	GO:0005737	"cytoplasm"	K04368	"Melanogenesis"	"Mitogen-activatedproteinkinasekinase."	ref|XP_009775056.1| PREDICTED: mitogen-activated protein kinase ...
C107401	12.16	14.18	8.01	14.98	12.57	15.6	4.53	2.48	GO:0009651	"response to salt stress"	GO:0005515	"protein binding"	GO:0005634	"nucleus"	K02580	"T cell receptor signaling pathway"	"Non-specificserine/threonineproteinkinase."	ref|XP_002273773.1| PREDICTED: ankyrin repeat-containing protein...
C107419	1004.69	978.31	444.74	289.61	40.21	46.8	219.65	431.35	GO:0070838	"divalent metal ion transport"	GO:0005515	"protein binding"	GO:0009522	"photosystem I"	K14332	"Photosynthesis"	NA	gb|AEC10974.1| 16kda membrane protein [Camellia sinensis]
C107495	35.13	32.48	63.86	36.48	55.08	18.65	20.3	19.75	GO:0019722	"calcium-mediated signaling"	GO:0005179	"hormone activity"	GO:0009506	"plasmodesma"	NA	NA	NA	ref|XP_007050868.1| Ralf-like 33, putative [Theobroma cacao] >gi...
C107527	16.96	19.77	3.99	6.63	12.52	24.86	20.3	14.82	NA	NA	NA	NA	NA	NA	NA	NA	NA	ref|XP_002270591.1| PREDICTED: uncharacterized protein LOC100259...
C107537	20.59	14.12	19.96	36.48	37.55	31.08	9.02	22.22	GO:0009793	"embryo development ending in seed dormancy"	GO:0016788	"hydrolase activity, acting on ester bonds"	GO:0005739	"mitochondrion"	NA	NA	"Sulfurdioxygenase."	ref|XP_004303887.1| PREDICTED: hydroxyacylglutathione hydrolase ...
C10755	0	0	0	0	0	0	0	0	GO:0043936	"asexual sporulation resulting in formation of a cellular spore"	GO:0004674	"protein serine/threonine kinase activity"	GO:0005829	"cytosol"	NA	NA	"Non-specificserine/threonineproteinkinase."	ref|XP_010256137.1| PREDICTED: TP53-regulating kinase-like isofo...
C107557	56.71	18.29	139.17	44.6	34.91	30.96	38.18	61.49	NA	NA	NA	NA	NA	NA	NA	NA	NA	ref|XP_003634523.1| PREDICTED: uncharacterized protein LOC100854...
C107563	41.02	21.1	51.69	52.86	44.89	15.48	29.2	36.9	GO:0010048	"vernalization response"	GO:0005515	"protein binding"	GO:0031083	"BLOC-1 complex"	K10866	"Non-homologous end-joining"	NA	ref|XP_002282212.1| PREDICTED: uncharacterized protein LOC100263...
C107607	33.78	26.73	19.88	13.21	7.48	9.29	2.25	13.53	NA	NA	NA	NA	NA	NA	NA	NA	NA	ref|XP_009764806.1| PREDICTED: uncharacterized protein LOC104216...
C107617	20.51	8.44	31.81	26.43	42.39	58.83	29.2	19.68	GO:0001708	"cell fate specification"	GO:0005515	"protein binding"	NA	NA	NA	NA	NA	ref|XP_006345428.1| PREDICTED: protein OBERON 4-like [Solanum tu...
C107643	7.24	15.47	19.88	14.87	12.47	18.58	6.74	7.38	NA	NA	NA	NA	NA	NA	NA	NA	NA	ref|XP_010651742.1| PREDICTED: protein saal1 isoform X2 [Vitis v...
C107649	0	0	91.45	1.65	52.37	0	6.74	0	GO:0009414	"response to water deprivation"	GO:0009815	"1-aminocyclopropane-1-carboxylate oxidase activity"	GO:0005829	"cytosol"	K05933	"Cysteine and methionine metabolism"	"Deacetoxyvindoline4-hydroxylase."	ref|XP_009616763.1| PREDICTED: probable 2-oxoglutarate/Fe(II)-de...
C107671	20.43	7.01	0	8.23	17.39	12.34	13.42	6.13	GO:0006734	"NADH metabolic process"	GO:0004368	"glycerol-3-phosphate dehydrogenase activity"	GO:0005829	"cytosol"	K00006	"Glycerophospholipid metabolism"	"Glycerol-3-phosphatedehydrogenase(NAD(+))."	ref|XP_011097351.1| PREDICTED: glycerol-3-phosphate dehydrogenas...
C107691	25.24	9.81	27.73	18.1	47.2	24.68	29.08	15.93	GO:0006913	"nucleocytoplasmic transport"	GO:0005515	"protein binding"	GO:0005643	"nuclear pore"	NA	NA	NA	ref|XP_007045265.1| Nucleoporin 155 [Theobroma cacao] >gi|508709...
C107723	19.23	14.01	23.77	3.29	14.91	6.17	31.32	24.5	GO:0010214	"seed coat development"	GO:0004252	"serine-type endopeptidase activity"	GO:0005576	"extracellular region"	NA	NA	NA	ref|XP_008367646.1| PREDICTED: subtilisin-like protease [Malus d...
C107737	49.27	0	23.77	3.29	0	0	20.13	1.23	NA	NA	NA	NA	NA	NA	NA	NA	NA	ref|XP_011041242.1| PREDICTED: uncharacterized protein LOC105137...
C107739	0	95.28	0	169.5	4.97	49.35	0	3.68	NA	NA	NA	NA	NA	NA	NA	NA	NA	ref|XP_002305415.1| hypothetical protein POPTR_0004s15820g [Popu...
C107745	37.26	14.01	102.99	19.75	62.11	6.17	67.11	26.95	GO:0009409	"response to cold"	GO:0003676	"nucleic acid binding"	GO:0005634	"nucleus"	NA	NA	NA	ref|XP_009615249.1| PREDICTED: glycine-rich protein 2-like [Nico...
scaffold7031	2.17	3.2	3.67	3.58	8.01	6.61	3.01	1.36	GO:0008380	"RNA splicing"	GO:0003723	"RNA binding"	GO:0005739	"mitochondrion"	NA	NA	NA	ref|XP_010648592.1| PREDICTED: pentatricopeptide repeat-containi...
C107821	15.56	33.5	15.78	103.29	12.37	70.68	6.68	20.75	GO:0009723	"response to ethylene stimulus"	GO:0005509	"calcium ion binding"	GO:0005929	"cilium"	K10840	"Nucleotide excision repair"	"Non-specificserine/threonineproteinkinase."	ref|XP_007021226.1| Ccd1, putative [Theobroma cacao] >gi|5087208...
C107845	8.38	22.33	19.73	27.87	24.75	58.38	0	7.32	GO:0010224	"response to UV-B"	GO:0015020	"glucuronosyltransferase activity"	GO:0005829	"cytosol"	K13030	"Cyanoamino acid metabolism"	"Crocetinglucosyltransferase."	ref|XP_002297794.2| UDP-glucoronosyl/UDP-glucosyl transferase fa...
C107857	14.36	11.17	27.62	8.2	66.82	15.36	13.37	9.76	GO:0006949	"syncytium formation"	GO:0050113	"inositol oxygenase activity"	NA	NA	K00469	"Inositol phosphate metabolism"	"Inositoloxygenase."	ref|XP_009794933.1| PREDICTED: inositol oxygenase 2-like [Nicoti...
C107865	373.48	309.86	94.71	77.05	84.14	39.95	169.34	46.37	GO:0009408	"response to heat"	GO:0005507	"copper ion binding"	GO:0005739	"mitochondrion"	NA	NA	NA	ref|XP_011070622.1| PREDICTED: 10 kDa chaperonin-like [Sesamum i...
C107893	19.15	19.54	15.78	22.95	22.27	27.66	8.91	10.98	GO:0030242	"peroxisome degradation"	GO:0005515	"protein binding"	GO:0005768	"endosome"	NA	NA	NA	ref|XP_007225775.1| hypothetical protein PRUPE_ppa007369mg [Prun...
C107897	14.36	9.77	15.78	9.84	22.27	9.22	4.46	9.76	GO:0044351	"macropinocytosis"	NA	NA	GO:0071818	"BAT3 complex"	NA	NA	NA	ref|XP_011078849.1| PREDICTED: Golgi to ER traffic protein 4 hom...
C107903	23.94	8.37	3.95	24.59	12.37	9.22	8.91	10.98	GO:0006364	"rRNA processing"	GO:0008168	"methyltransferase activity"	GO:0005634	"nucleus"	NA	NA	"23SrRNA(uridine(2552)-2{prime}-O)-methyltransferase."	ref|XP_010262027.1| PREDICTED: rRNA methyltransferase 2, mitocho...
C10791	0	0	0	0	0	1034.55	0	0	GO:0075512	"viral entry into host cell via clathrin-mediated endocytosis"	NA	NA	GO:0020002	"host cell plasma membrane"	NA	NA	"1,3-beta-glucansynthase."	gb|EYU40120.1| hypothetical protein MIMGU_mgv1a000075mg [Erythra...
C107919	7.15	151.55	98.28	311.96	128.19	851.05	2.22	18.23	GO:0008283	"cell proliferation"	NA	NA	GO:0031012	"extracellular matrix"	NA	NA	NA	ref|XP_004290991.1| PREDICTED: phytosulfokines 2-like [Fragaria ...
C107963	16.69	18.07	11.79	9.8	32.05	6.12	13.32	6.08	GO:0009698	"phenylpropanoid metabolic process"	GO:0004843	"ubiquitin-specific protease activity"	GO:0016592	"mediator complex"	NA	NA	NA	ref|XP_007034585.1| REF4-related 1 [Theobroma cacao] >gi|5087136...
C108001	35.77	11.12	7.86	13.07	22.19	6.12	15.54	10.94	GO:0020033	"antigenic variation"	GO:0046975	"histone methyltransferase activity (H3-K36 specific)"	GO:0034399	"nuclear periphery"	K04043	"Tuberculosis"	"Histone-lysineN-methyltransferase."	emb|CBI36477.3| unnamed protein product [Vitis vinifera]
C108037	11.88	12.47	0	21.15	36.84	21.35	15.47	8.48	NA	NA	NA	NA	NA	NA	NA	NA	NA	ref|XP_010247447.1| PREDICTED: U11/U12 small nuclear ribonucleop...
C108073	46.32	8.31	66.58	16.27	12.28	0	44.21	29.06	GO:0006612	"protein targeting to membrane"	GO:0050285	"sinapine esterase activity"	GO:0005773	"vacuole"	NA	NA	"Acetylajmalineesterase."	gb|EYU34854.1| hypothetical protein MIMGU_mgv1a020326mg [Erythra...
C108117	21.29	60.71	62.43	103.76	24.47	72.93	17.61	36.19	NA	NA	NA	NA	NA	NA	NA	NA	NA	ref|XP_009364195.1| PREDICTED: uncharacterized protein LOC103954...
C108127	13.01	30.35	19.51	19.45	4.89	24.31	17.61	12.06	GO:0009793	"embryo development ending in seed dormancy"	GO:0016682	"oxidoreductase activity, acting on diphenols and related substances as donors, oxygen as acceptor"	GO:0005794	"Golgi apparatus"	K05933	"Cysteine and methionine metabolism"	"Codeine3-O-demethylase."	ref|XP_006389409.1| oxidoreductase family protein [Populus trich...
C108191	22.48	2.76	31.22	1.62	44.04	12.15	26.42	10.86	GO:0007420	"brain development"	GO:0030742	"GTP-dependent protein binding"	GO:0005777	"peroxisome"	NA	NA	"Non-specificserine/threonineproteinkinase."	gb|KJB62344.1| hypothetical protein B456_009G412800 [Gossypium r...
C108239	121.37	108.58	186.6	211.59	129.18	148.34	107.46	103.35	NA	NA	NA	NA	NA	NA	NA	NA	NA	ref|XP_002272289.1| PREDICTED: uncharacterized protein LOC100267...
C108273	49.49	57.72	143.83	124.37	107.25	99.9	57.02	60.09	NA	NA	NA	NA	NA	NA	NA	NA	NA	ref|XP_006435427.1| hypothetical protein CICLE_v10003083mg [Citr...
C108275	28.28	8.25	42.76	38.76	21.94	15.14	13.16	12.02	GO:0071806	"protein transmembrane transport"	GO:0015450	"P-P-bond-hydrolysis-driven protein transmembrane transporter activity"	GO:0005742	"mitochondrial outer membrane translocase complex"	NA	NA	NA	ref|XP_010934236.1| PREDICTED: mitochondrial import receptor sub...
C108325	11.78	38.48	38.87	66.22	24.37	21.19	17.54	25.24	GO:0031348	"negative regulation of defense response"	GO:0005515	"protein binding"	GO:0009705	"plant-type vacuole membrane"	K06268	"T cell receptor signaling pathway"	NA	ref|XP_010268498.1| PREDICTED: uncharacterized protein LOC104605...
C108327	7.07	4.12	31.1	21	29.25	33.3	0	6.01	GO:0009695	"jasmonic acid biosynthetic process"	NA	NA	NA	NA	K04424	"Tight junction"	"Non-specificserine/threonineproteinkinase."	ref|XP_004172818.1| PREDICTED: probable mediator of RNA polymera...
C108331	21.13	9.58	15.49	3.22	7.28	9.05	6.55	14.37	GO:0006863	"purine base transport"	GO:0005460	"UDP-glucose transmembrane transporter activity"	GO:0005783	"endoplasmic reticulum"	NA	NA	NA	gb|KHN20877.1| Putative sugar phosphate/phosphate translocator [...
C108337	21.13	23.28	38.73	14.48	31.57	24.13	17.48	25.14	NA	NA	NA	NA	NA	NA	NA	NA	NA	ref|XP_009772159.1| PREDICTED: uncharacterized protein LOC104222...
C10835	0	0	0	0	0	0	0	0	GO:0006094	"gluconeogenesis"	GO:0005515	"protein binding"	GO:0009506	"plasmodesma"	K07374	"Phagosome"	NA	dbj|BAP75320.1| alpha tubulin, partial [Colpoda cucullus]
C108355	23.48	17.8	11.62	22.53	4.86	27.14	2.18	14.37	NA	NA	NA	NA	NA	NA	NA	NA	NA	ref|XP_008242195.1| PREDICTED: protein bem46 [Prunus mume]
C108379	57.51	0	11.62	0	2.43	0	24.03	1.2	GO:0042793	"transcription from plastid promoter"	NA	NA	GO:0009707	"chloroplast outer membrane"	NA	NA	NA	gb|EXC04663.1| hypothetical protein L484_000914 [Morus notabilis]
C108399	41.08	2.74	7.75	0	0	0	15.29	7.18	GO:0009409	"response to cold"	GO:0051753	"mannan synthase activity"	GO:0005802	"trans-Golgi network"	K00770	"Starch and sucrose metabolism"	"Cellulosesynthase(UDP-forming)."	emb|CAN83176.1| hypothetical protein VITISV_042740 [Vitis vinifera]
C108417	17.54	6.82	11.58	8.02	9.68	27.05	13.06	10.73	GO:0044351	"macropinocytosis"	GO:0043996	"histone acetyltransferase activity (H4-K8 specific)"	GO:0005654	"nucleoplasm"	NA	NA	NA	ref|XP_009760505.1| PREDICTED: INO80 complex subunit D-like [Nic...
C108473	12.86	9.55	11.58	19.24	16.93	18.03	2.18	9.54	GO:0032508	"DNA duplex unwinding"	GO:0043621	"protein self-association"	GO:0005737	"cytoplasm"	NA	NA	"DNAhelicase."	ref|XP_007036110.1| DNA glycosylase superfamily protein isoform ...
C108475	9.35	27.28	15.43	19.24	9.68	15.03	2.18	7.16	GO:0071456	"cellular response to hypoxia"	GO:0003779	"actin binding"	GO:0005576	"extracellular region"	K02184	"Dorso-ventral axis formation"	NA	ref|XP_006365546.1| PREDICTED: 60S ribosomal protein L18a-like p...
C108489	11.69	9.55	42.45	20.84	9.68	18.03	10.88	10.73	GO:0009648	"photoperiodism"	GO:0042803	"protein homodimerization activity"	GO:0005634	"nucleus"	NA	NA	NA	gb|EXB38921.1| hypothetical protein L484_027356 [Morus notabilis]
C108561	11.65	55.71	11.53	47.92	4.82	20.96	4.33	19.01	GO:0001578	"microtubule bundle formation"	NA	NA	GO:0055028	"cortical microtubule"	NA	NA	NA	ref|XP_002312434.2| hypothetical protein POPTR_0008s12820g [Popu...
C108567	44.26	14.95	26.91	27.16	28.92	14.97	6.5	10.69	NA	NA	NA	NA	NA	NA	NA	NA	NA	ref|XP_008228668.1| PREDICTED: nucleolin-like [Prunus mume]
C108599	19.72	13.54	22.98	50.93	36.02	77.56	30.23	22.49	GO:0006396	"RNA processing"	GO:0003714	"transcription corepressor activity"	GO:0005634	"nucleus"	NA	NA	"RNAhelicase."	ref|XP_007218940.1| hypothetical protein PRUPE_ppa003372mg [Prun...
C108611	12.76	9.48	11.49	22.28	21.61	5.97	8.64	7.1	GO:0019918	"peptidyl-arginine methylation, to symmetrical-dimethyl arginine"	GO:0035243	"protein-arginine omega-N symmetric methyltransferase activity"	NA	NA	NA	NA	"Histone-arginineN-methyltransferase."	ref|XP_006366742.1| PREDICTED: protein arginine N-methyltransfer...
C108625	22.04	23.01	19.15	25.47	31.22	14.92	19.43	11.84	GO:0009152	"purine ribonucleotide biosynthetic process"	GO:0004644	"phosphoribosylglycinamide formyltransferase activity"	GO:0009507	"chloroplast"	K00601	"One carbon pool by folate"	"Phosphoribosylglycinamideformyltransferase."	ref|XP_006467347.1| PREDICTED: phosphoribosylglycinamide formylt...
C108661	4.64	0	30.64	3.18	127.26	5.97	8.64	1.18	GO:0034219	"carbohydrate transmembrane transport"	GO:0051119	"sugar transmembrane transporter activity"	GO:0005887	"integral to plasma membrane"	NA	NA	NA	ref|XP_002279031.1| PREDICTED: bidirectional sugar transporter S...
C108707	17.34	4.05	15.27	12.69	7.18	14.86	8.6	5.9	GO:0009611	"response to wounding"	GO:0004033	"aldo-keto reductase (NADP) activity"	GO:0005829	"cytosol"	K00064	"Ascorbate and aldarate metabolism"	"Perakinereductase."	ref|XP_007034874.1| NAD(P)-linked oxidoreductase superfamily pro...
C108721	1.16	210.38	7.63	49.16	9.57	151.58	0	7.08	GO:0009785	"blue light signaling pathway"	GO:0005515	"protein binding"	GO:0005634	"nucleus"	K12135	"Circadian rhythm - plant"	NA	ref|XP_010657357.1| PREDICTED: B-box zinc finger protein 32 [Vit...
C108731	13.87	12.14	34.35	14.27	16.75	14.86	15.05	3.54	GO:0051480	"cytosolic calcium ion homeostasis"	GO:0005515	"protein binding"	GO:0005783	"endoplasmic reticulum"	NA	NA	NA	ref|XP_009393892.1| PREDICTED: uncharacterized membrane protein ...
C108745	9.25	10.79	11.45	33.3	14.35	20.81	12.9	14.15	NA	NA	NA	NA	NA	NA	NA	NA	NA	ref|XP_007199980.1| hypothetical protein PRUPE_ppa025106mg, part...
C108811	8.06	8.06	22.82	12.64	14.3	2.96	6.43	9.4	NA	NA	NA	NA	NA	NA	NA	NA	NA	ref|XP_011089296.1| PREDICTED: uncharacterized protein LOC105170...
C108849	29.94	32.24	34.22	26.86	52.43	32.58	12.85	17.62	GO:0042752	"regulation of circadian rhythm"	GO:0005515	"protein binding"	GO:0005634	"nucleus"	NA	NA	NA	emb|CBI36850.3| unnamed protein product [Vitis vinifera]
C108853	26.48	8.06	3.8	9.48	38.14	17.77	2.14	9.4	NA	NA	NA	NA	NA	NA	NA	NA	NA	ref|XP_006853623.1| hypothetical protein AMTR_s00056p00059990 [A...
C108857	33.39	1.34	22.82	0	14.3	0	6.43	10.57	NA	NA	NA	NA	NA	NA	NA	NA	NA	ref|XP_007219700.1| hypothetical protein PRUPE_ppa024048mg [Prun...
C108863	32.24	51.05	53.24	94.81	52.44	59.23	17.14	29.37	GO:0000394	"RNA splicing, via endonucleolytic cleavage and ligation"	GO:0005515	"protein binding"	GO:0005737	"cytoplasm"	K03132	"Basal transcription factors"	NA	emb|CBI16511.3| unnamed protein product [Vitis vinifera]
C108947	259.23	13.39	1913.32	36.21	2918.51	53.11	296.65	103	GO:0009739	"response to gibberellin stimulus"	GO:0005515	"protein binding"	GO:0005886	"plasma membrane"	NA	NA	NA	ref|XP_002520219.1| Gibberellin-regulated protein 3 precursor, p...
C108983	1.15	10.71	11.37	14.17	16.62	29.51	2.13	7.02	GO:0010228	"vegetative to reproductive phase transition of meristem"	GO:0005515	"protein binding"	GO:0005730	"nucleolus"	NA	NA	NA	emb|CBI20761.3| unnamed protein product [Vitis vinifera]
C109023	3.43	32.01	3.78	9.41	0	0	0	5.83	GO:0019761	"glucosinolate biosynthetic process"	GO:0015171	"amino acid transmembrane transporter activity"	GO:0009705	"plant-type vacuole membrane"	NA	NA	NA	ref|XP_006453493.1| hypothetical protein CICLE_v10008665mg [Citr...
C109055	12.57	10.67	26.43	34.51	30.76	23.52	23.39	19.82	GO:0009555	"pollen development"	GO:0005543	"phospholipid binding"	GO:0005886	"plasma membrane"	K10591	"Endocytosis"	"Non-specificserine/threonineproteinkinase."	ref|XP_002275013.1| PREDICTED: ADP-ribosylation factor GTPase-ac...
C109075	16	6.67	3.78	7.84	7.1	11.76	8.5	2.33	GO:0006364	"rRNA processing"	GO:0005515	"protein binding"	GO:0005730	"nucleolus"	K14544	"Ribosome biogenesis in eukaryotes"	NA	gb|KDP42811.1| hypothetical protein JCGZ_23753 [Jatropha curcas]
C109115	12.57	8	3.78	4.71	2.37	5.88	8.5	4.66	NA	NA	NA	NA	NA	NA	NA	NA	NA	ref|XP_010662711.1| PREDICTED: uncharacterized protein LOC100262...
C109149	11.38	17.27	22.57	28.14	28.29	26.37	4.24	18.59	NA	NA	NA	NA	NA	NA	NA	NA	NA	ref|XP_010661681.1| PREDICTED: uncharacterized protein LOC100262...
C109155	1.14	43.84	7.52	10.94	2.36	5.86	0	0	GO:0009408	"response to heat"	GO:0003700	"sequence-specific DNA binding transcription factor activity"	NA	NA	NA	NA	NA	gb|KDO63532.1| hypothetical protein CISIN_1g048246mg, partial [C...
C109173	67.16	61.12	199.36	196.96	89.58	111.32	61.42	49.96	NA	NA	NA	NA	NA	NA	NA	NA	NA	ref|XP_006410284.1| hypothetical protein EUTSA_v10017500mg [Eutr...
C109187	15.94	9.3	22.57	6.25	9.43	5.86	6.35	9.29	GO:0006024	"glycosaminoglycan biosynthetic process"	GO:0030158	"protein xylosyltransferase activity"	GO:0000139	"Golgi membrane"	K00771	"Glycosaminoglycan biosynthesis - chondroitin sulfate"	"Proteinxylosyltransferase."	emb|CBI30571.3| unnamed protein product [Vitis vinifera]
C109207	15.94	7.97	11.28	17.2	14.14	32.23	4.24	3.49	GO:0010200	"response to chitin"	GO:0005515	"protein binding"	GO:0005737	"cytoplasm"	K04461	"MAPK signaling pathway"	"Protein-serine/threoninephosphatase."	ref|XP_002515217.1| protein phosphatase 2c, putative [Ricinus co...
C109253	11.34	1.32	7.5	4.67	2.35	5.84	4.22	2.32	GO:0009644	"response to high light intensity"	GO:0003700	"sequence-specific DNA binding transcription factor activity"	GO:0005737	"cytoplasm"	NA	NA	NA	gb|KDO84442.1| hypothetical protein CISIN_1g027074mg [Citrus sin...
C109329	46.5	33.09	56.22	52.96	49.33	61.3	42.2	42.83	GO:0006281	"DNA repair"	GO:0000182	"rDNA binding"	GO:0005654	"nucleoplasm"	K10845	"Nucleotide excision repair"	NA	gb|KDP25584.1| hypothetical protein JCGZ_20740 [Jatropha curcas]
C109339	6.8	18.53	14.99	23.36	11.74	14.6	14.77	12.73	GO:0009853	"photorespiration"	GO:0016618	"hydroxypyruvate reductase activity"	GO:0005829	"cytosol"	K00015	"Glyoxylate and dicarboxylate metabolism"	"Hydroxypyruvatereductase."	ref|XP_006440485.1| hypothetical protein CICLE_v10024328mg [Citr...
C109345	40.83	5.29	18.74	12.46	7.05	2.92	16.88	18.52	NA	NA	NA	NA	NA	NA	NA	NA	NA	ref|XP_009343297.1| PREDICTED: uncharacterized protein LOC103935...
C109353	32.77	51.44	63.49	66.74	28.08	49.45	23.12	33.45	NA	NA	NA	NA	NA	NA	NA	NA	NA	ref|XP_011089661.1| PREDICTED: wound-induced basic protein [Sesa...
C109363	15.82	0	3.73	7.76	14.04	5.82	12.61	11.53	GO:0010222	"stem vascular tissue pattern formation"	GO:0005515	"protein binding"	GO:0005886	"plasma membrane"	NA	NA	NA	ref|XP_007016835.1| ABC-2 type transporter family protein isofor...
C109389	300.54	209.7	160.59	197.11	128.72	139.62	73.57	51.9	GO:0009644	"response to high light intensity"	GO:0005515	"protein binding"	GO:0022625	"cytosolic large ribosomal subunit"	K02893	"Ribosome"	NA	sp|O22644.1|RL23A_FRIAG RecName: Full=60S ribosomal protein L23A...
C109411	12.43	14.51	3.73	13.97	11.7	8.73	10.51	5.77	NA	NA	NA	NA	NA	NA	NA	NA	NA	ref|XP_002274647.1| PREDICTED: uncharacterized protein LOC100252...
C109417	16.95	22.42	22.41	24.83	30.42	23.27	14.71	11.53	GO:0009408	"response to heat"	GO:0051087	"chaperone binding"	GO:0016020	"membrane"	NA	NA	NA	ref|XP_002271034.1| PREDICTED: uncharacterized protein LOC100244...
C109449	7.88	11.83	22.33	10.83	9.33	11.59	2.09	6.9	NA	NA	NA	NA	NA	NA	NA	NA	NA	ref|XP_003520057.1| PREDICTED: uncharacterized protein LOC100818...
C109499	27.02	19.71	7.44	15.47	11.66	11.59	10.47	6.9	GO:0006744	"ubiquinone biosynthetic process"	GO:0050347	"trans-octaprenyltranstransferase activity"	GO:0005739	"mitochondrion"	K14066	"Terpenoid backbone biosynthesis"	"All-trans-nonaprenyl-diphosphatesynthase(geranyl-diphosphatespecific)."	ref|XP_006600931.1| PREDICTED: solanesyl diphosphate synthase 3,...
C109507	397.35	28.91	476.32	4.64	293.82	8.7	349.7	47.12	GO:0009862	"systemic acquired resistance, salicylic acid mediated signaling pathway"	GO:0043621	"protein self-association"	GO:0005783	"endoplasmic reticulum"	NA	NA	NA	gb|KJB42593.1| hypothetical protein B456_007G159400 [Gossypium r...
C109543	56.28	6.57	89.31	6.19	48.97	0	37.69	43.67	NA	NA	NA	NA	NA	NA	NA	NA	NA	ref|XP_010250556.1| PREDICTED: uncharacterized protein LOC104592...
C109545	12.38	7.88	40.93	29.39	34.98	14.49	20.94	14.94	GO:0045648	"positive regulation of erythrocyte differentiation"	GO:0005515	"protein binding"	GO:0030496	"midbody"	K01425	"Arginine and proline metabolism"	"Glutaminase."	gb|KJB75471.1| hypothetical protein B456_012G042800 [Gossypium r...
C109581	13.46	24.88	25.96	49.32	27.88	28.88	16.69	20.61	NA	NA	NA	NA	NA	NA	NA	NA	NA	gb|KDP45987.1| hypothetical protein JCGZ_11890 [Jatropha curcas]
C109591	21.31	269.7	63.04	109.42	72.03	135.74	4.17	123.66	GO:0009963	"positive regulation of flavonoid biosynthetic process"	NA	NA	GO:0031012	"extracellular matrix"	NA	NA	NA	ref|XP_002320667.1| Phytosulfokines 3 precursor family protein [...
C123955	76.37	49.29	105.99	68.41	86.75	55.12	44.5	43.2	GO:0009830	"cell wall modification involved in abscission"	GO:0046872	"metal ion binding"	NA	NA	NA	NA	NA	ref|XP_006435717.1| hypothetical protein CICLE_v10033070mg [Citr...
C109611	8.97	7.86	7.42	9.25	6.97	5.78	2.09	5.72	GO:0048193	"Golgi vesicle transport"	GO:0001205	"RNA polymerase II distal enhancer sequence-specific DNA binding transcription factor activity involved in positive regulation of transcription"	GO:0005768	"endosome"	K02109	"Photosynthesis"	NA	gb|EXB52177.1| Protein CASP [Morus notabilis]
C109639	12.29	6.52	18.47	10.75	6.95	11.51	16.63	6.85	GO:0010252	"auxin homeostasis"	GO:0030429	"kynureninase activity"	GO:0005730	"nucleolus"	K01556	"Tryptophan metabolism"	"Kynureninase."	ref|XP_010654367.1| PREDICTED: pumilio homolog 23 isoform X3 [Vi...
C109663	23.46	11.74	14.78	19.96	11.58	20.15	12.47	4.56	GO:0006310	"DNA recombination"	GO:0005515	"protein binding"	GO:0005739	"mitochondrion"	K03553	"Homologous recombination"	NA	ref|XP_010250454.1| PREDICTED: DNA repair protein recA homolog 3...
C109679	6.7	3.91	22.17	4.61	6.95	0	10.39	33.08	GO:0000041	"transition metal ion transport"	GO:0004351	"glutamate decarboxylase activity"	GO:0005829	"cytosol"	K01580	"Butanoate metabolism"	"Glutamatedecarboxylase."	gb|KDO41165.1| hypothetical protein CISIN_1g0110571mg, partial [...
C109693	26.82	15.65	29.56	52.21	55.56	60.44	20.78	20.54	GO:0002183	"cytoplasmic translational initiation"	GO:0003725	"double-stranded RNA binding"	GO:0045111	"intermediate filament cytoskeleton"	NA	NA	NA	ref|XP_009782131.1| PREDICTED: probable RNA-binding protein EIF1...
C10973	0	0	0	0	0	0	0	0	NA	NA	NA	NA	NA	NA	NA	NA	NA	ref|XP_006479992.1| PREDICTED: uncharacterized protein LOC102611...
C109765	25.6	10.4	29.46	18.36	18.46	14.34	20.71	18.19	GO:0000749	"response to pheromone involved in conjugation with cellular fusion"	GO:0005515	"protein binding"	GO:0005737	"cytoplasm"	NA	NA	NA	ref|XP_002301259.2| hypothetical protein POPTR_0002s14400g [Popu...
C109771	12.25	28.59	7.36	18.36	6.92	17.21	4.14	7.96	NA	NA	NA	NA	NA	NA	K08906	"Photosynthesis"	NA	ref|XP_002277599.2| PREDICTED: cytochrome c6, chloroplastic isof...
C109829	28.94	15.6	25.77	16.83	20.76	17.21	8.28	20.46	GO:0009620	"response to fungus"	NA	NA	GO:0005783	"endoplasmic reticulum"	NA	NA	NA	ref|XP_004299786.1| PREDICTED: uncharacterized protein LOC101312...
C109833	14.47	6.5	22.09	13.77	29.99	11.47	12.42	4.55	GO:0000209	"protein polyubiquitination"	GO:0004842	"ubiquitin-protein ligase activity"	GO:0005634	"nucleus"	K10875	"Homologous recombination"	"DNAhelicase."	gb|AIA57944.1| sucrose nonfermenting 2, partial [Jatropha curcas]
C109841	45.47	15.54	36.69	19.82	27.58	8.57	35.07	10.19	GO:0009853	"photorespiration"	GO:0008270	"zinc ion binding"	GO:0005739	"mitochondrion"	NA	NA	NA	ref|XP_002322283.1| hypothetical protein POPTR_0015s11410g [Popu...
C109843	14.42	7.77	22.01	3.05	0	8.57	14.44	18.12	GO:0019722	"calcium-mediated signaling"	GO:0005544	"calcium-dependent phospholipid binding"	GO:0016021	"integral to membrane"	K01047	"Fat digestion and absorption"	"PhospholipaseA(2)."	ref|XP_008243596.1| PREDICTED: LOW QUALITY PROTEIN: multiple C2 ...
C109845	14.42	9.07	44.03	22.87	50.57	51.44	10.31	22.65	GO:0051301	"cell division"	GO:0019789	"SUMO ligase activity"	GO:0005634	"nucleus"	K10884	"Non-homologous end-joining"	"DNAhelicase."	ref|XP_009342348.1| PREDICTED: E3 SUMO-protein ligase SIZ1-like ...
C109889	14.42	42.74	25.68	6.1	25.29	17.15	12.38	14.72	GO:0006355	"regulation of transcription, DNA-dependent"	GO:0003700	"sequence-specific DNA binding transcription factor activity"	NA	NA	NA	NA	NA	ref|XP_002267092.1| PREDICTED: dof zinc finger protein DOF5.4-li...
C109907	22.18	19.43	62.37	35.07	41.38	31.44	26.82	23.79	NA	NA	NA	NA	GO:0009507	"chloroplast"	NA	NA	NA	gb|KDO68292.1| hypothetical protein CISIN_1g007548mg [Citrus sin...
C109919	560.09	33.67	231.15	1.52	55.17	0	303.26	130.26	GO:0010286	"heat acclimation"	GO:0005515	"protein binding"	GO:0009506	"plasmodesma"	NA	NA	"Histone-lysineN-methyltransferase."	ref|XP_002285141.1| PREDICTED: uncharacterized protein LOC100257...
C109947	17.75	10.36	22.01	4.57	20.69	20	16.5	10.19	GO:0010163	"high-affinity potassium ion import"	GO:0015079	"potassium ion transmembrane transporter activity"	GO:0034399	"nuclear periphery"	NA	NA	NA	ref|XP_010278282.1| PREDICTED: cation/calcium exchanger 5 [Nelum...
C109969	15.47	14.19	21.94	15.2	36.65	11.39	18.5	14.67	GO:0006623	"protein targeting to vacuole"	GO:0005515	"protein binding"	GO:0042406	"extrinsic to endoplasmic reticulum membrane"	NA	NA	NA	ref|XP_006344395.1| PREDICTED: RINT1-like protein-like isoform X...
C109983	141.44	3.87	263.24	3.04	9.16	2.85	131.54	14.67	NA	NA	NA	NA	NA	NA	NA	NA	NA	ref|XP_002298730.2| hypothetical protein POPTR_0001s27530g [Popu...
C110003	17.68	10.32	10.97	28.87	36.65	48.41	8.22	6.77	NA	NA	NA	NA	NA	NA	NA	NA	NA	ref|XP_002283257.1| PREDICTED: uncharacterized protein LOC100246...
C110013	25.42	6.45	0	0	6.87	5.7	16.44	2.26	GO:0000919	"cell plate assembly"	GO:0005515	"protein binding"	GO:0009524	"phragmoplast"	NA	NA	NA	ref|XP_011045827.1| PREDICTED: kinesin-like protein NACK1 isofor...
C110065	9.91	9	14.57	25.75	20.54	19.87	2.05	3.37	GO:0006096	"glycolysis"	GO:0003677	"DNA binding"	GO:0005737	"cytoplasm"	K01689	"Glycolysis / Gluconeogenesis"	"Phosphopyruvatehydratase."	ref|XP_009623017.1| PREDICTED: enolase [Nicotiana tomentosiformis]
C110117	39.64	52.72	36.43	68.15	20.54	39.73	14.33	24.74	GO:0034514	"mitochondrial unfolded protein response"	GO:0005515	"protein binding"	GO:0005737	"cytoplasm"	NA	NA	NA	ref|XP_006838813.1| hypothetical protein AMTR_s00002p00262170 [A...
C110171	13.16	7.69	14.52	3.02	4.55	22.62	4.08	5.6	NA	NA	NA	NA	NA	NA	NA	NA	NA	emb|CBI37642.3| unnamed protein product [Vitis vinifera]
C110181	23.04	17.94	29.05	22.64	25.02	19.8	16.32	17.93	GO:0006355	"regulation of transcription, DNA-dependent"	GO:0003700	"sequence-specific DNA binding transcription factor activity"	NA	NA	NA	NA	NA	ref|XP_007209313.1| hypothetical protein PRUPE_ppa008182mg [Prun...
C110203	14.26	10.25	0	21.13	31.84	33.94	12.24	10.09	GO:0009817	"defense response to fungus, incompatible interaction"	GO:0004842	"ubiquitin-protein ligase activity"	GO:0005829	"cytosol"	K08332	"Regulation of autophagy"	NA	gb|EXC10953.1| U-box domain-containing protein 17 [Morus notabilis]
C110227	96.54	42.28	105.29	67.91	43.21	59.39	61.21	44.82	NA	NA	NA	NA	NA	NA	NA	NA	NA	ref|XP_004138393.1| PREDICTED: ubiquinol-cytochrome c reductase ...
C110265	27.33	20.43	47.04	19.55	27.2	19.73	16.26	18.98	GO:0006325	"chromatin organization"	GO:0001168	"RNA polymerase I upstream control element sequence-specific DNA binding transcription factor activity"	GO:0000500	"RNA polymerase I upstream activating factor complex"	NA	NA	NA	gb|KDP39609.1| hypothetical protein JCGZ_02629 [Jatropha curcas]
C110267	6.56	16.6	10.85	15.04	11.33	28.18	2.03	10.05	NA	NA	NA	NA	NA	NA	NA	NA	NA	ref|XP_003554698.1| PREDICTED: uncharacterized protein LOC100800...
C110271	8.74	25.53	10.85	19.55	13.6	36.64	4.07	5.58	GO:0006355	"regulation of transcription, DNA-dependent"	GO:0003723	"RNA binding"	GO:0005654	"nucleoplasm"	K14411	"mRNA surveillance pathway"	NA	gb|KDO58413.1| hypothetical protein CISIN_1g007997mg [Citrus sin...
C110295	63.4	34.47	43.42	36.1	22.66	33.82	18.3	12.28	GO:0006360	"transcription from RNA polymerase I promoter"	GO:0005515	"protein binding"	GO:0005829	"cytosol"	NA	NA	NA	ref|XP_009625777.1| PREDICTED: protein TRI1-like [Nicotiana tome...
C110329	57.72	11.45	32.45	25.48	36.14	14.04	28.36	43.39	GO:0009627	"systemic acquired resistance"	GO:0070001	"aspartic-type peptidase activity"	GO:0005783	"endoplasmic reticulum"	NA	NA	"Nepenthesin."	emb|CAN80962.1| hypothetical protein VITISV_022007 [Vitis vinifera]
C110351	3.27	24.17	10.82	40.47	9.03	44.94	0	7.79	NA	NA	NA	NA	NA	NA	NA	NA	NA	ref|XP_011100898.1| PREDICTED: uncharacterized protein LOC105179...
C110363	2.18	34.35	0	4.5	11.29	44.94	2.03	4.45	GO:0009691	"cytokinin biosynthetic process"	GO:0005515	"protein binding"	GO:0005829	"cytosol"	NA	NA	"Non-specificserine/threonineproteinkinase."	ref|XP_003536206.1| PREDICTED: CBL-interacting serine/threonine-...
C110409	10.89	10.18	28.85	38.97	38.4	42.13	18.23	20.03	NA	NA	NA	NA	NA	NA	NA	NA	NA	ref|XP_002530963.1| hypothetical protein RCOM_0845740 [Ricinus c...
C110411	57.72	36.89	68.51	50.96	47.43	33.7	42.53	27.82	NA	NA	NA	NA	NA	NA	NA	NA	NA	ref|XP_008221173.1| PREDICTED: uncharacterized protein LOC103321...
C110437	36.9	7.61	28.75	8.96	33.76	16.79	32.29	41.02	GO:0044351	"macropinocytosis"	GO:0005515	"protein binding"	GO:0005829	"cytosol"	NA	NA	NA	ref|XP_009614046.1| PREDICTED: uncharacterized protein LOC104107...
C110475	13.02	10.14	17.97	8.96	18.01	11.2	12.11	19.96	GO:0007059	"chromosome segregation"	NA	NA	NA	NA	NA	NA	NA	ref|XP_002276594.1| PREDICTED: centromere/kinetochore protein zw...
C110477	51	39.3	68.27	40.33	36.01	47.58	42.38	46.57	NA	NA	NA	NA	NA	NA	NA	NA	NA	ref|XP_010242270.1| PREDICTED: uncharacterized protein LOC104586...
C110491	78.13	43.1	68.27	29.87	31.51	8.4	62.56	34.37	GO:0010493	"Lewis a epitope biosynthetic process"	GO:0010488	"UDP-galactose:N-glycan beta-1,3-galactosyltransferase activity"	GO:0005794	"Golgi apparatus"	K14413	"Various types of N-glycan biosynthesis"	NA	gb|KDP41206.1| hypothetical protein JCGZ_15613 [Jatropha curcas]
C110499	462.29	560.29	733.04	1035.14	713.46	1225.98	310.79	414.68	NA	NA	NA	NA	NA	NA	NA	NA	NA	gb|AEC10990.1| b12d-like protein [Camellia sinensis]
C110517	6.51	8.87	21.56	26.89	24.76	14	8.07	17.74	GO:0090090	"negative regulation of canonical Wnt receptor signaling pathway"	GO:0042803	"protein homodimerization activity"	GO:0005737	"cytoplasm"	K15009	"Glutamatergic synapse"	"NAD(+)ADP-ribosyltransferase."	ref|XP_010657187.1| PREDICTED: uncharacterized protein LOC100242...
C110527	26.04	1.27	25.15	4.48	27.01	0	18.16	17.74	NA	NA	NA	NA	NA	NA	NA	NA	NA	ref|XP_010264226.1| PREDICTED: uncharacterized protein LOC104602...
C110539	40.15	13.94	28.75	8.96	15.75	14	22.2	9.98	GO:0009860	"pollen tube growth"	NA	NA	GO:0005886	"plasma membrane"	NA	NA	NA	ref|XP_011033589.1| PREDICTED: BTB/POZ domain-containing protein...
C110551	46.5	8.84	60.88	7.44	67.29	13.95	54.29	18.78	GO:0031048	"chromatin silencing by small RNA"	NA	NA	GO:0031225	"anchored to membrane"	NA	NA	"Glucanendo-1,3-beta-D-glucosidase."	ref|XP_009772723.1| PREDICTED: glucan endo-1,3-beta-glucosidase ...
C110609	38.93	51.79	89.52	41.68	71.77	72.53	20.11	46.4	GO:0006468	"protein phosphorylation"	GO:0005515	"protein binding"	GO:0016020	"membrane"	K13456	"Plant-pathogen interaction"	NA	ref|XP_006346128.1| PREDICTED: RPM1-interacting protein 4-like i...
C110625	9.73	21.47	21.49	16.37	29.16	27.89	8.04	8.84	GO:0009693	"ethylene biosynthetic process"	GO:0016301	"kinase activity"	GO:0005886	"plasma membrane"	K13416	"Plant hormone signal transduction"	"Non-specificserine/threonineproteinkinase."	gb|KCW46318.1| hypothetical protein EUGRSUZ_K00180 [Eucalyptus g...
C110631	17.3	15.16	14.32	8.93	6.73	0	8.04	19.89	NA	NA	NA	NA	NA	NA	NA	NA	NA	ref|XP_008218232.1| PREDICTED: uncharacterized protein LOC103318...
C110657	25.86	25.17	24.98	29.67	40.23	16.68	18.03	12.11	GO:0046938	"phytochelatin biosynthetic process"	GO:0016756	"glutathione gamma-glutamylcysteinyltransferase activity"	GO:0005829	"cytosol"	NA	NA	"Glutathionegamma-glutamylcysteinyltransferase."	ref|XP_011445377.1| PREDICTED: glutathione gamma-glutamylcystein...
C110661	18.32	50.35	153.46	121.65	286.09	164.02	6.01	34.13	NA	NA	NA	NA	NA	NA	NA	NA	NA	ref|XP_009788053.1| PREDICTED: uncharacterized protein LOC104235...
C110711	37.71	40.28	71.38	84.56	24.59	50.04	24.04	19.82	NA	NA	NA	NA	NA	NA	NA	NA	NA	gb|KDO80724.1| hypothetical protein CISIN_1g044900mg, partial [C...
scaffold15633	20.32	8.08	14.35	10.76	15.34	15.59	8.7	12.85	GO:0015713	"phosphoglycerate transport"	GO:0071917	"triose-phosphate transmembrane transporter activity"	GO:0009536	"plastid"	NA	NA	NA	ref|XP_011093419.1| PREDICTED: xylulose 5-phosphate/phosphate tr...
C110727	35.56	28.95	89.22	100.88	75.99	75.06	34.06	37.43	GO:0009062	"fatty acid catabolic process"	NA	NA	GO:0005829	"cytosol"	NA	NA	NA	ref|XP_009627569.1| PREDICTED: uncharacterized protein At2g34160...
C110729	10.77	6.29	3.57	1.48	2.24	2.78	4.01	8.81	GO:0009640	"photomorphogenesis"	GO:0004871	"signal transducer activity"	GO:0005737	"cytoplasm"	K14494	"Plant hormone signal transduction"	NA	ref|XP_009761823.1| PREDICTED: scarecrow-like transcription fact...
C110731	26.94	23.92	24.98	29.67	26.82	30.58	8.01	13.21	GO:0006121	"mitochondrial electron transport, succinate to ubiquinone"	GO:0005524	"ATP binding"	GO:0005794	"Golgi apparatus"	K00234	"Citrate cycle (TCA cycle)"	"Succinatedehydrogenase(quinone)."	gb|EPS73058.1| hypothetical protein M569_01696, partial [Genlise...
C110757	10.74	6.27	10.67	10.35	13.36	11.08	5.99	5.49	GO:0061025	"membrane fusion"	GO:0005509	"calcium ion binding"	GO:0005886	"plasma membrane"	K14497	"Plant hormone signal transduction"	"Protein-serine/threoninephosphatase."	ref|XP_007009637.1| Phosphatase 2C family protein isoform 1 [The...
C110777	8.59	6.27	17.78	8.87	15.59	13.85	13.97	12.07	GO:0006346	"methylation-dependent chromatin silencing"	NA	NA	NA	NA	NA	NA	NA	gb|KDP36258.1| hypothetical protein JCGZ_09823 [Jatropha curcas]
C110785	230.83	141.74	394.78	260.22	240.56	257.66	219.6	218.34	NA	NA	NA	NA	NA	NA	NA	NA	NA	gb|AEC10991.1| fiber protein fb11 [Camellia sinensis]
C110789	24.69	8.78	10.67	2.96	13.36	11.08	2	5.49	GO:0000737	"DNA catabolic process, endonucleolytic"	GO:0070336	"flap-structured DNA binding"	GO:0005634	"nucleus"	NA	NA	"PhosphodiesteraseI."	ref|XP_007034098.1| Zinc ion binding,nucleic acid binding,hydrol...
C110791	177.14	65.23	177.83	116.8	113.6	69.26	97.82	52.67	GO:0001510	"RNA methylation"	GO:0003735	"structural constituent of ribosome"	GO:0005730	"nucleolus"	K02891	"Ribosome"	NA	ref|XP_011023696.1| PREDICTED: 60S ribosomal protein L22-2-like ...
C110805	22.55	2.51	21.34	2.96	17.82	2.77	17.97	6.58	GO:0009750	"response to fructose stimulus"	GO:0030246	"carbohydrate binding"	GO:0005634	"nucleus"	NA	NA	"Non-specificserine/threonineproteinkinase."	ref|XP_002523985.1| ATPP2-A2, putative [Ricinus communis] >gi|22...
C110817	18.25	17.56	24.9	19.22	11.14	11.08	3.99	13.17	NA	NA	NA	NA	NA	NA	NA	NA	NA	ref|XP_008464976.1| PREDICTED: zinc finger CCCH domain-containin...
C110841	1115.48	415.18	1244.82	452.43	1363.17	595.67	1020.15	285.27	GO:0009414	"response to water deprivation"	GO:0003677	"DNA binding"	GO:0005794	"Golgi apparatus"	K11254	"Systemic lupus erythematosus"	NA	gb|AHV84766.1| histone 4, partial [Codiaeum variegatum]
C110849	90.18	100.35	188.5	202.56	129.19	132.99	59.89	79	GO:0000398	"nuclear mRNA splicing, via spliceosome"	GO:0005515	"protein binding"	GO:0005683	"U7 snRNP"	K11097	"Spliceosome"	NA	gb|ADR71258.1| small nuclear ribonucleoprotein E [Hevea brasilie...
C11085	0	0	0	0	610.71	0	0	0	GO:0061025	"membrane fusion"	GO:0043024	"ribosomal small subunit binding"	GO:0005634	"nucleus"	K03113	"RNA transport"	NA	gb|KJB62621.1| hypothetical protein B456_009G426500 [Gossypium r...
C110861	22.47	20	28.36	11.79	11.1	11.04	11.94	16.4	GO:0048589	"developmental growth"	GO:0019199	"transmembrane receptor protein kinase activity"	GO:0005634	"nucleus"	K13416	"Plant hormone signal transduction"	"Non-specificserine/threonineproteinkinase."	emb|CAN66410.1| hypothetical protein VITISV_020977 [Vitis vinifera]
scaffold15126	28.07	20.29	15.98	17.79	25.13	17.47	11.52	8.41	GO:0006422	"aspartyl-tRNA aminoacylation"	GO:0004815	"aspartate-tRNA ligase activity"	GO:0005829	"cytosol"	K01876	"Aminoacyl-tRNA biosynthesis"	"Aspartate--tRNA(Asn)ligase."	ref|XP_002271358.1| PREDICTED: aspartyl-tRNA synthetase [Vitis v...
C110935	17.12	15	3.54	25.05	2.22	16.57	5.97	7.65	GO:0007507	"heart development"	GO:0005515	"protein binding"	NA	NA	NA	NA	NA	ref|XP_004158604.1| PREDICTED: uncharacterized protein LOC101232...
C110961	157.26	5	42.53	2.95	4.44	0	91.5	82	GO:0009750	"response to fructose stimulus"	GO:0005515	"protein binding"	GO:0009506	"plasmodesma"	K12464	"Neurotrophin signaling pathway"	NA	ref|XP_004236040.1| PREDICTED: gibberellin-regulated protein 6-l...
C111003	71.42	0	52.99	1.47	2.21	0	89.2	3.27	NA	NA	NA	NA	NA	NA	NA	NA	"Mitogen-activatedproteinkinasekinasekinase."	ref|XP_002280026.1| PREDICTED: uncharacterized protein LOC100244...
C111031	15.99	16.19	14.13	38.18	8.85	13.76	1.98	4.36	GO:0030335	"positive regulation of cell migration"	GO:0005201	"extracellular matrix structural constituent"	GO:0005607	"laminin-2 complex"	NA	NA	NA	ref|XP_007043610.1| Sugar phosphate exchanger 2, putative [Theob...
C111067	13.81	33.52	42.25	55.62	44.09	43.88	13.83	24.97	GO:0046907	"intracellular transport"	NA	NA	GO:0005783	"endoplasmic reticulum"	NA	NA	NA	ref|XP_010267560.1| PREDICTED: protein kish-like [Nelumbo nucifera]
C111069	108.35	106.75	109.14	215.16	99.21	142.62	43.45	109.67	NA	NA	NA	NA	NA	NA	NA	NA	NA	ref|XP_004237459.1| PREDICTED: uncharacterized protein LOC101255...
C111083	8.5	2.48	14.08	24.88	22.05	30.17	7.9	0	GO:0006357	"regulation of transcription from RNA polymerase II promoter"	GO:0001106	"RNA polymerase II transcription corepressor activity"	GO:0005665	"DNA-directed RNA polymerase II, core complex"	NA	NA	NA	ref|XP_002274667.1| PREDICTED: uncharacterized protein LOC100254...
C111109	28.68	43.45	45.77	76.11	61.73	74.05	27.65	55.38	NA	NA	NA	NA	NA	NA	NA	NA	NA	ref|XP_009378582.1| PREDICTED: uncharacterized protein LOC103967...
C111117	7.44	22.34	7.04	21.96	2.2	27.43	0	8.69	GO:0008654	"phospholipid biosynthetic process"	GO:0008525	"phosphatidylcholine transporter activity"	GO:0005628	"prospore membrane"	NA	NA	NA	gb|KCW47814.1| hypothetical protein EUGRSUZ_K01552 [Eucalyptus g...
C111153	13.81	16.14	21.12	24.88	28.66	21.94	3.95	16.29	GO:0019243	"methylglyoxal catabolic process to D-lactate"	GO:0019146	"arabinose-5-phosphate isomerase activity"	GO:0009507	"chloroplast"	NA	NA	"Arabinose-5-phosphateisomerase."	gb|KDP26520.1| hypothetical protein JCGZ_17678 [Jatropha curcas]
C111183	14.82	4.95	10.53	29.18	54.93	30.07	0	5.41	GO:0008216	"spermidine metabolic process"	GO:0072548	"dicoumaroyl monocaffeoyl spermidine meta-hydroxylase activity"	GO:0005783	"endoplasmic reticulum"	K09754	"Flavonoid biosynthesis"	"Licodionesynthase."	gb|ACU23693.1| unknown [Glycine max]
C111191	89.98	7.42	77.19	5.84	17.58	0	59.04	99.56	GO:0009416	"response to light stimulus"	GO:0005515	"protein binding"	GO:0005773	"vacuole"	NA	NA	NA	ref|XP_007032495.1| Basic helix-loop-helix (bHLH) DNA-binding fa...
C111199	16.94	13.61	10.53	11.67	17.58	27.33	7.87	5.41	NA	NA	NA	NA	NA	NA	NA	NA	NA	ref|XP_008466364.1| PREDICTED: nucleolar protein 58-like [Cucumi...
C111227	31.76	0	10.53	1.46	0	0	37.39	0	NA	NA	NA	NA	NA	NA	NA	NA	NA	gb|EXB53571.1| hypothetical protein L484_009311 [Morus notabilis]
C111239	8.47	14.84	21.05	14.59	10.99	5.47	5.9	4.33	GO:0007165	"signal transduction"	GO:0004871	"signal transducer activity"	GO:0016020	"membrane"	NA	NA	NA	ref|XP_011073778.1| PREDICTED: vesicle transport protein GOT1B i...
C111245	20.11	12.37	10.53	10.21	10.99	8.2	0	5.41	GO:0007165	"signal transduction"	GO:0005515	"protein binding"	GO:0005634	"nucleus"	NA	NA	NA	gb|EXC04891.1| hypothetical protein L484_007123 [Morus notabilis]
C111273	15.82	18.49	17.49	20.36	10.95	21.79	9.81	7.55	GO:0008033	"tRNA processing"	GO:0000171	"ribonuclease MRP activity"	GO:0005773	"vacuole"	K03537	"Ribosome biogenesis in eukaryotes"	"RibonucleaseP."	ref|XP_002321344.1| hypothetical protein POPTR_0015s00340g [Popu...
C111285	16.88	13.56	10.49	14.54	21.9	10.9	13.73	10.78	GO:0006465	"signal peptide processing"	GO:0004252	"serine-type endopeptidase activity"	GO:0005739	"mitochondrion"	NA	NA	"Rhomboidprotease."	ref|XP_002265768.1| PREDICTED: rhomboid protein 1, mitochondrial...
C111319	11.6	3.7	6.99	8.72	35.03	38.14	3.92	11.86	NA	NA	NA	NA	NA	NA	NA	NA	NA	ref|XP_004247311.1| PREDICTED: uncharacterized protein LOC101254...
C111351	22.07	14.74	17.43	24.63	30.55	38.01	17.59	17.2	GO:2000083	"negative regulation of L-ascorbic acid biosynthetic process"	NA	NA	NA	NA	NA	NA	NA	ref|XP_007201791.1| hypothetical protein PRUPE_ppa006538mg [Prun...
C111375	154.52	183.06	135.93	237.65	48.01	81.46	41.04	78.46	GO:0019344	"cysteine biosynthetic process"	GO:0003755	"peptidyl-prolyl cis-trans isomerase activity"	GO:0009579	"thylakoid"	NA	NA	"Peptidylprolylisomerase."	gb|AHI54562.1| cyclophilin [Camellia japonica]
C111379	23.13	6.14	41.83	24.63	34.92	10.86	31.27	31.17	GO:0019761	"glucosinolate biosynthetic process"	GO:0016706	"oxidoreductase activity, acting on paired donors, with incorporation or reduction of molecular oxygen, 2-oxoglutarate as one donor, and incorporation of one atom each of oxygen into both donors"	GO:0016020	"membrane"	NA	NA	"forming)."	ref|XP_007161253.1| hypothetical protein PHAVU_001G054900g [Phas...
C111423	39.94	19.66	31.37	11.59	24.01	19.01	13.68	12.9	NA	NA	NA	NA	NA	NA	NA	NA	NA	gb|AFK46755.1| unknown [Lotus japonicus]
C111431	277.51	445.97	195.18	297.07	135.3	171.06	109.44	261.17	GO:0042742	"defense response to bacterium"	GO:0003735	"structural constituent of ribosome"	GO:0009506	"plasmodesma"	K02935	"Ribosome"	NA	ref|XP_002277258.1| PREDICTED: 50S ribosomal protein L12, chloro...
C111433	45.2	100.74	177.76	226.06	115.66	192.79	48.86	69.86	GO:0030968	"endoplasmic reticulum unfolded protein response"	NA	NA	GO:0005881	"cytoplasmic microtubule"	NA	NA	NA	ref|XP_009343159.1| PREDICTED: uncharacterized protein LOC103935...
C111461	11.52	33.06	13.9	14.44	34.8	24.36	15.58	11.78	GO:0002679	"respiratory burst involved in defense response"	GO:0003700	"sequence-specific DNA binding transcription factor activity"	NA	NA	NA	NA	NA	ref|XP_009803855.1| PREDICTED: heat stress transcription factor ...
C111473	65.99	39.18	59.06	63.55	50.02	54.13	44.79	34.28	NA	NA	NA	NA	NA	NA	NA	NA	NA	ref|XP_011071943.1| PREDICTED: transcription termination factor ...
C111491	18.86	7.35	20.84	8.67	0	0	31.16	19.28	GO:0008283	"cell proliferation"	GO:0005515	"protein binding"	GO:0005634	"nucleus"	NA	NA	NA	gb|KDP31238.1| hypothetical protein JCGZ_11614 [Jatropha curcas]
C111497	183.32	111.42	128.53	160.32	115.27	178.61	81.79	65.34	GO:0000398	"nuclear mRNA splicing, via spliceosome"	GO:0005515	"protein binding"	GO:0005829	"cytosol"	K11099	"Spliceosome"	NA	gb|KDO70466.1| hypothetical protein CISIN_1g0348952mg, partial [...
scaffold4936	45.32	64.35	85.93	104.51	134.25	167.4	12.69	62.62	NA	NA	NA	NA	NA	NA	NA	NA	NA	ref|XP_007045703.1| Uncharacterized protein TCM_011399 [Theobrom...
C11153	0	0	0	0	0	0	0	0	NA	NA	NA	NA	NA	NA	NA	NA	NA	ref|XP_009792838.1| PREDICTED: COBW domain-containing protein 1-...
C111555	12.53	15.86	10.39	20.15	10.84	18.88	1.94	3.2	GO:0000027	"ribosomal large subunit assembly"	GO:0005515	"protein binding"	GO:0005730	"nucleolus"	NA	NA	NA	gb|KDP25848.1| hypothetical protein JCGZ_22878 [Jatropha curcas]
C111569	13.57	7.32	34.62	12.96	30.35	13.49	11.64	16.01	GO:0006355	"regulation of transcription, DNA-dependent"	GO:0003700	"sequence-specific DNA binding transcription factor activity"	NA	NA	NA	NA	NA	ref|XP_007018123.1| DNA binding protein, putative [Theobroma cac...
C111589	12.53	4.88	27.7	14.4	15.17	5.39	21.35	11.74	GO:0009451	"RNA modification"	GO:0004386	"helicase activity"	NA	NA	NA	NA	NA	ref|XP_010261054.1| PREDICTED: uncharacterized protein LOC104599...
C111597	18.79	53.69	17.31	17.27	13.01	35.07	1.94	10.67	GO:0006995	"cellular response to nitrogen starvation"	GO:0005515	"protein binding"	GO:0005886	"plasma membrane"	K13417	"Plant-pathogen interaction"	"Non-specificserine/threonineproteinkinase."	ref|XP_006606025.1| PREDICTED: cysteine-rich receptor-like prote...
C111631	0	55.94	3.45	43.04	15.12	102.16	0	4.26	NA	NA	NA	NA	NA	NA	NA	NA	NA	gb|KDP22340.1| hypothetical protein JCGZ_26171 [Jatropha curcas]
C111657	17.69	20.67	0	5.74	17.28	24.2	9.67	3.19	GO:0006468	"protein phosphorylation"	GO:0004672	"protein kinase activity"	GO:0016020	"membrane"	K12132	"Circadian rhythm - plant"	"Non-specificserine/threonineproteinkinase."	ref|XP_002277287.1| PREDICTED: probable serine/threonine-protein...
C111673	34.33	109.45	106.98	133.44	90.74	102.16	29.01	41.49	NA	NA	NA	NA	NA	NA	NA	NA	NA	ref|XP_011087582.1| PREDICTED: uncharacterized protein LOC105169...
C111697	34.21	14.54	10.32	2.86	12.92	2.68	21.2	23.33	GO:0010584	"pollen exine formation"	GO:0001872	"(1->3)-beta-D-glucan binding"	GO:0005886	"plasma membrane"	NA	NA	"Glucanendo-1,3-beta-D-glucosidase."	ref|XP_004247041.1| PREDICTED: probable glucan endo-1,3-beta-glu...
C111713	23.85	14.54	17.2	45.76	19.38	16.08	3.85	25.45	GO:0009908	"flower development"	GO:0005515	"protein binding"	GO:0005829	"cytosol"	K00430	"Methane metabolism"	"Peroxidase."	ref|XP_010664359.1| PREDICTED: cationic peroxidase 1 isoform X3 ...
scaffold13577	15.53	11.04	50.97	14.61	72.01	25.47	9.23	7.36	GO:0009753	"response to jasmonic acid stimulus"	GO:0004363	"glutathione synthase activity"	GO:0009507	"chloroplast"	K01920	"Glutathione metabolism"	"Glutathionesynthase."	ref|XP_010660086.1| PREDICTED: glutathione synthetase, chloropla...
C121575	222.18	244.9	302.67	296.75	196	221.53	100.07	131.87	GO:0080129	"proteasome core complex assembly"	GO:0008121	"ubiquinol-cytochrome-c reductase activity"	GO:0005739	"mitochondrion"	K00417	"Cardiac muscle contraction"	NA	gb|ADY38691.1| ubiquinol-cytochrome C reductase complex [Camelli...
C111795	6.2	18.12	27.43	48.47	72.97	80.13	11.52	30.65	NA	NA	NA	NA	NA	NA	NA	NA	NA	gb|KDP42587.1| hypothetical protein JCGZ_24361 [Jatropha curcas]
C111807	17.56	4.83	20.57	4.28	36.48	5.34	17.29	11.62	GO:0006378	"mRNA polyadenylation"	GO:0003729	"mRNA binding"	GO:0005849	"mRNA cleavage factor complex"	K14398	"mRNA surveillance pathway"	NA	ref|XP_006368403.1| hydroxyproline-rich glycoprotein [Populus tr...
C111815	781.09	2423.04	562.23	1059.12	128.76	283.11	140.2	627.71	GO:0030003	"cellular cation homeostasis"	NA	NA	GO:0009579	"thylakoid"	K02698	"Photosynthesis"	NA	ref|WP_039311126.1| hypothetical protein [Paenibacillus sp. IHB ...
C111863	18.53	2.41	27.34	12.79	29.95	26.62	13.4	13.69	GO:0044351	"macropinocytosis"	GO:0015187	"glycine transmembrane transporter activity"	GO:0005886	"plasma membrane"	K14207	"Protein digestion and absorption"	NA	emb|CAN70007.1| hypothetical protein VITISV_038750 [Vitis vinifera]
C111867	4.12	16.85	17.09	27	47.06	13.31	7.66	10.53	NA	NA	GO:0017124	"SH3 domain binding"	NA	NA	NA	NA	NA	ref|XP_009792714.1| PREDICTED: uncharacterized protein LOC104239...
C111871	29.86	14.45	95.68	34.1	53.47	53.24	32.54	58.98	NA	NA	NA	NA	NA	NA	NA	NA	NA	ref|XP_009615932.1| PREDICTED: uncharacterized protein LOC104108...
C111881	0	45.75	0	66.78	0	50.58	0	1.05	GO:0009611	"response to wounding"	NA	NA	GO:0005886	"plasma membrane"	NA	NA	NA	ref|XP_006452317.1| hypothetical protein CICLE_v10010508mg [Citr...
C111885	11.33	7.22	27.34	15.63	44.92	18.64	36.37	15.8	NA	NA	NA	NA	NA	NA	NA	NA	NA	ref|XP_008240083.1| PREDICTED: squamosa promoter-binding-like pr...
scaffold1161	13.82	9.51	0	1.84	0	0	5.84	3.11	NA	NA	NA	NA	NA	NA	NA	NA	NA	ref|XP_004289738.1| PREDICTED: uncharacterized protein LOC101294...
C111969	29.76	21.6	47.68	21.24	31.98	10.61	22.89	13.65	GO:0046685	"response to arsenic-containing substance"	GO:0003712	"transcription cofactor activity"	GO:0005634	"nucleus"	NA	NA	NA	ref|NP_001281044.1| uncharacterized protein LOC103455721 [Malus ...
C111977	13.34	21.6	61.31	29.74	27.71	31.84	19.07	26.24	NA	NA	GO:0005515	"protein binding"	NA	NA	NA	NA	NA	ref|XP_002525821.1| conserved hypothetical protein [Ricinus comm...
scaffold14051	4.34	11.76	3.84	17.91	18.6	41.41	1.22	2.35	GO:0009416	"response to light stimulus"	GO:0035671	"enone reductase activity"	GO:0005886	"plasma membrane"	NA	NA	"2-methylene-furan-3-onereductase."	gb|AFB82645.1| quinone oxidoreductase [Camellia sinensis]
C112037	16.42	12	6.81	7.08	10.66	13.27	9.54	2.1	GO:0008284	"positive regulation of cell proliferation"	GO:0030374	"ligand-dependent nuclear receptor transcription coactivator activity"	GO:0000790	"nuclear chromatin"	NA	NA	NA	ref|XP_009359443.1| PREDICTED: SWI/SNF complex component SNF12 h...
C112055	31.81	38.39	13.62	12.75	14.92	0	3.81	45.14	NA	NA	NA	NA	NA	NA	NA	NA	NA	ref|XP_002279855.1| PREDICTED: uncharacterized protein LOC100251...
C112079	22.5	60.99	84.87	35.29	127.49	74.06	15.21	29.29	NA	NA	NA	NA	NA	NA	NA	NA	NA	gb|KJB06474.1| hypothetical protein B456_001G175800 [Gossypium r...
scaffold6057	23.26	11.93	8.3	6.03	11.18	11.56	12.75	8.84	GO:0043966	"histone H3 acetylation"	GO:0042393	"histone binding"	GO:0070776	"MOZ/MORF histone acetyltransferase complex"	NA	NA	NA	emb|CBI20940.3| unnamed protein product [Vitis vinifera]
C112137	635.09	905.24	590.7	748.17	356.98	515.76	279.43	445.69	GO:0002181	"cytoplasmic translation"	NA	NA	NA	NA	NA	NA	NA	ref|NP_563969.1| translation machinery associated protein TMA7 [...
C112139	13.3	5.98	6.79	12.7	12.75	13.22	0	7.32	GO:0034638	"phosphatidylcholine catabolic process"	GO:0004630	"phospholipase D activity"	GO:0009941	"chloroplast envelope"	K01115	"Endocytosis"	"PhospholipaseD."	ref|XP_004138856.1| PREDICTED: phospholipase D alpha 2-like [Cuc...
C112141	17.39	9.57	23.76	25.41	61.62	44.96	9.5	18.83	GO:0009267	"cellular response to starvation"	GO:0005515	"protein binding"	GO:0016020	"membrane"	K08341	"Regulation of autophagy"	NA	ref|XP_002303509.1| autophagy 8g family protein [Populus trichoc...
C112149	12.27	9.57	10.18	18.35	23.37	18.51	11.41	6.28	GO:0006397	"mRNA processing"	GO:0003723	"RNA binding"	GO:0005681	"spliceosomal complex"	K12825	"Spliceosome"	NA	ref|XP_002278970.1| PREDICTED: uncharacterized protein LOC100250...
scaffold5047	21.84	31.91	26.75	54.79	30.57	45.2	7.36	19.78	NA	NA	NA	NA	NA	NA	NA	NA	NA	gb|KJB57996.1| hypothetical protein B456_009G189400 [Gossypium r...
C112181	114.16	90.58	145.51	232.17	137.66	145	79.57	53.18	GO:0002181	"cytoplasmic translation"	GO:0003735	"structural constituent of ribosome"	GO:0022625	"cytosolic large ribosomal subunit"	K02929	"Ribosome"	NA	gb|KJB79863.1| hypothetical protein B456_013G070100 [Gossypium r...
C112193	33.64	10.73	13.54	0	2.12	0	18.94	19.81	GO:0048767	"root hair elongation"	GO:0080075	"spermidine:feruloyl CoA N-acyltransferase activity"	GO:0005829	"cytosol"	K13065	"Phenylpropanoid biosynthesis"	"DeacetylvindolineO-acetyltransferase."	ref|XP_004298111.1| PREDICTED: salutaridinol 7-O-acetyltransfera...
C112247	16.31	1.19	16.92	18.29	27.53	23.73	24.63	15.64	NA	NA	NA	NA	NA	NA	NA	NA	NA	gb|EXC20527.1| LisH domain and HEAT repeat-containing protein KI...
C112251	9.17	9.53	20.3	21.11	40.24	42.18	15.16	26.07	GO:0006007	"glucose catabolic process"	GO:0004805	"trehalose-phosphatase activity"	GO:0005829	"cytosol"	K01087	"Starch and sucrose metabolism"	"Alpha,alpha-trehalose-phosphatesynthase(UDP-forming)."	ref|XP_009782523.1| PREDICTED: probable alpha,alpha-trehalose-ph...
C112269	66.03	84.34	134.92	169.71	181.55	189.21	37.76	50.93	GO:0071806	"protein transmembrane transport"	GO:0015450	"P-P-bond-hydrolysis-driven protein transmembrane transporter activity"	GO:0005774	"vacuolar membrane"	NA	NA	NA	ref|XP_009612612.1| PREDICTED: mitochondrial import receptor sub...
C11227	0	0	0	0	610.71	0	0	0	NA	NA	NA	NA	NA	NA	NA	NA	NA	ref|XP_009608885.1| PREDICTED: probable U3 small nucleolar RNA-a...
C112325	20.32	0	20.24	1.4	50.66	7.88	16.99	4.16	GO:0009560	"embryo sac egg cell differentiation"	GO:0033612	"receptor serine/threonine kinase binding"	GO:0043234	"protein complex"	K13417	"Plant-pathogen interaction"	"Non-specificserine/threonineproteinkinase."	ref|XP_009772119.1| PREDICTED: leucine-rich repeat receptor prot...
C112403	17.21	21.31	16.81	27.96	14.73	23.58	7.53	19.68	GO:0009860	"pollen tube growth"	GO:0005515	"protein binding"	GO:0005737	"cytoplasm"	NA	NA	NA	ref|XP_002266933.1| PREDICTED: uncharacterized protein LOC100258...
C112423	12.15	7.1	20.17	4.19	12.62	0	5.64	21.75	GO:0000226	"microtubule cytoskeleton organization"	NA	NA	GO:0005886	"plasma membrane"	NA	NA	NA	ref|XP_010267739.1| PREDICTED: early nodulin-like protein 1 [Nel...
C112425	22.27	58.02	33.62	39.15	10.52	13.1	20.7	12.43	NA	NA	NA	NA	NA	NA	NA	NA	NA	ref|XP_003534002.1| PREDICTED: UPF0329 protein ECU05_1680/ECU11_...
C112509	187.68	381.17	134.05	294.06	39.85	70.5	41.26	181.73	NA	NA	NA	NA	NA	NA	NA	NA	NA	ref|XP_002284808.1| PREDICTED: uncharacterized protein LOC100255...
scaffold18559	21.03	49.46	36.73	50.97	53.61	77.29	10.82	28.89	GO:0006208	"pyrimidine base catabolic process"	GO:0004157	"dihydropyrimidinase activity"	GO:0005615	"extracellular space"	K01464	"Pyrimidine metabolism"	"Dihydropyrimidinase."	gb|AHB32108.1| dihydropyrimidinase-like protein [Camellia sinensis]
C112549	11.06	15.29	33.41	13.89	27.18	7.81	5.61	14.41	GO:0009627	"systemic acquired resistance"	GO:0016301	"kinase activity"	GO:0005886	"plasma membrane"	K13430	"Plant-pathogen interaction"	"Non-specificserine/threonineproteinkinase."	ref|XP_006436457.1| hypothetical protein CICLE_v10031608mg [Citr...
C112567	29.16	20	60.13	61.12	58.53	49.45	14.95	30.87	NA	NA	NA	NA	NA	NA	NA	NA	NA	gb|KDP36485.1| hypothetical protein JCGZ_09504 [Jatropha curcas]
scaffold13386	14.14	9.4	16.59	12.1	14.21	14.56	10.25	8.24	GO:0009814	"defense response, incompatible interaction"	GO:0000166	"nucleotide binding"	GO:0005886	"plasma membrane"	K13457	"Plant-pathogen interaction"	NA	ref|XP_004248477.1| PREDICTED: putative disease resistance prote...
C112643	17.04	7.03	26.64	2.77	14.59	0	1.86	17.44	GO:0018107	"peptidyl-threonine phosphorylation"	GO:0019901	"protein kinase binding"	GO:0005737	"cytoplasm"	NA	NA	NA	ref|XP_003540028.1| PREDICTED: uncharacterized protein LOC100779...
C112675	14.03	4.69	3.33	2.77	0	0	5.59	9.23	GO:0006310	"DNA recombination"	GO:0043138	"3{prime}-5{prime} DNA helicase activity"	GO:0009506	"plasmodesma"	K10901	"Homologous recombination"	"DNAhelicase."	ref|XP_008227617.1| PREDICTED: ATP-dependent DNA helicase Q-like...
C112693	14.03	31.65	13.32	33.24	16.67	18.16	5.59	20.52	GO:0050832	"defense response to fungus"	GO:0019828	"aspartic-type endopeptidase inhibitor activity"	GO:0005886	"plasma membrane"	NA	NA	NA	ref|XP_002307575.2| hypothetical protein POPTR_0005s22990g [Popu...
C112697	18.04	5.86	23.31	9.69	6.25	7.78	1.86	12.31	GO:0009832	"plant-type cell wall biogenesis"	NA	NA	GO:0005794	"Golgi apparatus"	NA	NA	NA	ref|XP_002510383.1| ATP binding protein, putative [Ricinus commu...
C112749	83.92	148.41	292.1	218.11	182.78	90.52	37.13	147.24	GO:0007267	"cell-cell signaling"	GO:0005179	"hormone activity"	GO:0048046	"apoplast"	NA	NA	NA	ref|XP_011069491.1| PREDICTED: protein RALF-like 24 [Sesamum ind...
C112761	239.76	121.53	209.12	189.12	139.16	98.28	126.24	81.8	GO:0001510	"RNA methylation"	GO:0003735	"structural constituent of ribosome"	GO:0009507	"chloroplast"	K02915	"Ribosome"	NA	ref|XP_002522429.1| 60S ribosomal protein L34, putative [Ricinus...
C112769	30.97	12.85	19.92	11.04	18.69	18.1	13	9.2	GO:0044281	"small molecule metabolic process"	GO:0000166	"nucleotide binding"	GO:0045254	"pyruvate dehydrogenase complex"	K00627	"Pyruvate metabolism"	"Dihydrolipoyllysine-residueacetyltransferase."	ref|XP_007218989.1| hypothetical protein PRUPE_ppa004007mg [Prun...
C112783	249.75	142.57	302.06	263.66	334.41	287.08	228.35	184.05	NA	NA	NA	NA	NA	NA	NA	NA	NA	ref|XP_007199244.1| hypothetical protein PRUPE_ppa022347mg, part...
C112807	368.41	262.08	622.06	555.93	1391.33	899.77	297.9	492.27	GO:0006972	"hyperosmotic response"	GO:0004197	"cysteine-type endopeptidase activity"	GO:0005634	"nucleus"	K01373	"Lysosome"	"Cruzipain."	gb|KJB29613.1| hypothetical protein B456_005G110200 [Gossypium r...
C112829	0	20.97	0	173.39	2.07	5.16	0	4.08	GO:0019243	"methylglyoxal catabolic process to D-lactate"	GO:0005515	"protein binding"	GO:0005634	"nucleus"	NA	NA	"Thioredoxin-disulfidereductase."	gb|EXB74836.1| Monothiol glutaredoxin-S2 [Morus notabilis]
scaffold15315	59.53	54.66	92.47	132.36	103.93	125.46	38.59	49.75	GO:0002098	"tRNA wobble uridine modification"	GO:0016783	"sulfurtransferase activity"	GO:0070062	"extracellular vesicular exosome"	K12161	"Sulfur relay system"	NA	ref|XP_002511777.1| Protein C9orf74, putative [Ricinus communis]...
C112913	15.88	5.81	19.79	23.32	14.45	15.42	20.29	14.22	GO:0090116	"C-5 methylation of cytosine"	GO:0003677	"DNA binding"	GO:0005634	"nucleus"	K00558	"Cysteine and methionine metabolism"	"DNA(cytosine-5-)-methyltransferase."	ref|XP_011016553.1| PREDICTED: DNA (cytosine-5)-methyltransferas...
C112921	187.57	191.57	323.24	364.89	105.25	151.63	116.18	151.37	NA	NA	NA	NA	NA	NA	NA	NA	NA	ref|XP_006429033.1| hypothetical protein CICLE_v10013313mg, part...
C112953	117.11	97.53	164.92	209.88	134.15	97.66	68.24	114.8	GO:0001510	"RNA methylation"	GO:0005515	"protein binding"	GO:0005739	"mitochondrion"	K11600	"RNA degradation"	NA	gb|EYU46408.1| hypothetical protein MIMGU_mgv1a017096mg [Erythra...
C112967	7.91	16.2	3.29	16.41	8.23	28.18	12.87	19.24	NA	NA	NA	NA	NA	NA	NA	NA	NA	emb|CAN78275.1| hypothetical protein VITISV_037788 [Vitis vinifera]
C112995	15.83	18.52	23.02	27.35	28.8	20.5	12.87	22.28	GO:0055114	"oxidation-reduction process"	GO:0016491	"oxidoreductase activity"	GO:0005758	"mitochondrial intermembrane space"	K03885	"Oxidative phosphorylation"	"NADH:ubiquinonereductase(non-electrogenic)."	ref|XP_002274469.1| PREDICTED: external NADH-ubiquinone oxidored...
C113065	43.38	42.68	72.11	50.44	53.32	58.74	38.47	42.39	GO:0006909	"phagocytosis"	GO:0051015	"actin filament binding"	GO:0005905	"coated pit"	K05754	"Regulation of actin cytoskeleton"	NA	ref|XP_010258802.1| PREDICTED: actin-related protein 2/3 complex...
C113087	31.55	36.91	72.11	66.8	57.42	68.96	32.98	33.31	GO:0034605	"cellular response to heat"	GO:0060090	"binding, bridging"	GO:0005634	"nucleus"	K13412	"Plant-pathogen interaction"	"Non-specificserine/threonineproteinkinase."	gb|KCW55659.1| hypothetical protein EUGRSUZ_I01514 [Eucalyptus g...
C113101	133.1	3.46	81.94	8.18	10.25	7.66	146.56	12.11	GO:0042023	"DNA endoreduplication"	GO:0005515	"protein binding"	GO:0005737	"cytoplasm"	K02219	"Cell cycle - yeast"	NA	gb|ABE01245.1| cyclin-dependent kinases regulatory subunit [Came...
C113147	14.74	17.25	9.8	35.33	12.27	7.64	9.13	13.08	GO:2000762	"regulation of phenylpropanoid metabolic process"	GO:0005515	"protein binding"	GO:0005829	"cytosol"	NA	NA	NA	ref|XP_009802815.1| PREDICTED: F-box/kelch-repeat protein At1g15...
C113159	14.74	8.05	19.6	13.59	30.66	20.37	25.56	16.1	NA	NA	NA	NA	NA	NA	NA	NA	NA	ref|XP_007214926.1| hypothetical protein PRUPE_ppa001246mg [Prun...
C113173	21.62	8.05	39.21	32.61	22.49	17.82	23.74	20.12	NA	NA	NA	NA	NA	NA	NA	NA	NA	ref|XP_002279000.1| PREDICTED: uncharacterized protein LOC100243...
C113181	13.76	8.05	9.8	5.44	8.18	7.64	9.13	5.03	GO:0000278	"mitotic cell cycle"	GO:0008017	"microtubule binding"	GO:0010005	"cortical microtubule, transverse to long axis"	NA	NA	NA	emb|CBI26604.3| unnamed protein product [Vitis vinifera]
scaffold18557	19.66	17.01	51.96	30.96	84.93	55.62	30.7	35.72	NA	NA	NA	NA	NA	NA	K04705	"Jak-STAT signaling pathway"	NA	emb|CAN66828.1| hypothetical protein VITISV_015886 [Vitis vinifera]
scaffold18603	32.36	23.26	29.98	27.61	31.44	30.67	16.21	17.58	GO:0010862	"positive regulation of pathway-restricted SMAD protein phosphorylation"	GO:0008143	"poly(A) RNA binding"	GO:0005737	"cytoplasm"	K14407	"mRNA surveillance pathway"	NA	ref|XP_010652787.1| PREDICTED: U1 small nuclear ribonucleoprotei...
C113267	17.63	5.73	6.51	4.06	12.23	2.54	5.46	5.01	GO:0001501	"skeletal system development"	GO:0035326	"enhancer binding"	GO:0005634	"nucleus"	NA	NA	"Protein-disulfidereductase."	ref|XP_010508303.1| PREDICTED: uncharacterized protein LOC104784...
C113283	11.75	2.29	29.32	21.68	52.98	27.92	9.1	20.06	GO:0045893	"positive regulation of transcription, DNA-dependent"	GO:0003677	"DNA binding"	GO:0005634	"nucleus"	K14432	"Plant hormone signal transduction"	NA	ref|XP_002307500.1| G-box binding factor 4 family protein [Popul...
C113315	89.83	49.13	81.18	37.82	46.72	22.77	36.28	33.99	GO:0044267	"cellular protein metabolic process"	GO:0005515	"protein binding"	GO:0005829	"cytosol"	NA	NA	NA	gb|KJB46080.1| hypothetical protein B456_007G347600 [Gossypium r...
C113385	40.88	28.47	38.84	43.08	38.48	37.84	18.08	20.93	GO:0045022	"early endosome to late endosome transport"	GO:0003924	"GTPase activity"	GO:0005769	"early endosome"	K07889	"Tuberculosis"	"Non-specificserine/threonineproteinkinase."	ref|XP_011084296.1| PREDICTED: ras-related protein RABF1 [Sesamu...
C113387	21.41	15.94	55.03	29.62	48.6	58.02	19.89	15.95	GO:0044281	"small molecule metabolic process"	GO:0005381	"iron ion transmembrane transporter activity"	GO:0005743	"mitochondrial inner membrane"	NA	NA	NA	ref|XP_009623931.1| PREDICTED: mitoferrin-like [Nicotiana toment...
C113407	46.72	50.11	100.35	103.67	76.95	47.93	57.86	48.84	NA	NA	NA	NA	NA	NA	NA	NA	NA	ref|XP_009778548.1| PREDICTED: uncharacterized protein LOC104227...
C113435	14.6	22.78	64.74	45.78	50.63	45.4	16.27	22.92	GO:0043009	"chordate embryonic development"	GO:0019904	"protein domain specific binding"	GO:0005737	"cytoplasm"	NA	NA	"Ubiquitin--proteinligase."	ref|XP_009600311.1| PREDICTED: E3 ubiquitin-protein ligase RNF17...
C113437	102.19	84.28	113.3	83.48	123.53	55.49	63.29	79.73	GO:0042631	"cellular response to water deprivation"	GO:0005515	"protein binding"	GO:0016021	"integral to membrane"	NA	NA	NA	ref|XP_003519155.1| PREDICTED: UPF0057 membrane protein At4g3066...
C113439	0	19.36	12.95	63.28	2.03	20.18	3.62	9.97	GO:0006355	"regulation of transcription, DNA-dependent"	GO:0003700	"sequence-specific DNA binding transcription factor activity"	GO:0022626	"cytosolic ribosome"	NA	NA	NA	ref|XP_007047425.1| Zinc finger protein 7, putative [Theobroma c...
C113461	52.39	12.49	16.14	6.71	22.21	12.57	10.81	7.95	GO:0009737	"response to abscisic acid stimulus"	GO:0003691	"double-stranded telomeric DNA binding"	GO:0005886	"plasma membrane"	NA	NA	NA	ref|XP_009619992.1| PREDICTED: uncharacterized protein LOC104111...
C113477	20.37	1.14	12.91	1.34	12.11	0	32.44	1.99	GO:0008283	"cell proliferation"	NA	NA	GO:0005618	"cell wall"	K13417	"Plant-pathogen interaction"	"Non-specificserine/threonineproteinkinase."	ref|XP_007206231.1| hypothetical protein PRUPE_ppa015441mg, part...
C11349	0	0	0	0	0	0	0	0	GO:0006517	"protein deglycosylation"	GO:0004559	"alpha-mannosidase activity"	GO:0070062	"extracellular vesicular exosome"	K12311	"Lysosome"	"Alpha-mannosidase."	ref|XP_010249227.1| PREDICTED: lysosomal alpha-mannosidase-like ...
C113501	63.06	49.95	67.77	92.62	14.13	35.2	32.44	41.73	GO:0042744	"hydrogen peroxide catabolic process"	GO:0005515	"protein binding"	GO:0005825	"half bridge of spindle pole body"	K13448	"Plant-pathogen interaction"	"Non-specificserine/threonineproteinkinase."	ref|XP_004306641.1| PREDICTED: calcium-binding protein KIC-like ...
C113531	99.92	118.07	148.45	134.23	145.35	120.7	64.89	105.31	NA	NA	NA	NA	NA	NA	NA	NA	NA	gb|KDP28418.1| hypothetical protein JCGZ_14189 [Jatropha curcas]
C113561	28.04	30.56	19.3	0	0	0	8.98	27.73	GO:0009416	"response to light stimulus"	GO:0005515	"protein binding"	GO:0005773	"vacuole"	NA	NA	NA	ref|XP_006357115.1| PREDICTED: transcription factor bHLH135-like...
C113571	33.85	7.92	3.22	13.38	2.01	2.51	0	6.93	NA	NA	NA	NA	NA	NA	NA	NA	NA	ref|XP_002266853.2| PREDICTED: uncharacterized protein LOC100251...
C113585	14.51	5.66	86.86	10.71	34.21	2.51	17.97	13.87	NA	NA	NA	NA	NA	NA	NA	NA	NA	ref|XP_002265894.1| PREDICTED: uncharacterized protein LOC100258...
C113599	65.76	70.17	80.43	95.01	84.52	72.7	62.88	49.52	GO:0006289	"nucleotide-excision repair"	GO:0003899	"DNA-directed RNA polymerase activity"	GO:0000419	"DNA-directed RNA polymerase V complex"	K03007	"Pyrimidine metabolism"	"DNA-directedRNApolymerase."	ref|XP_006381558.1| hypothetical protein POPTR_0006s13850g [Popu...
C113617	2.9	10.19	9.65	409.47	2.01	85.24	1.8	0.99	GO:0019243	"methylglyoxal catabolic process to D-lactate"	GO:0005515	"protein binding"	GO:0005737	"cytoplasm"	NA	NA	"Thioredoxin-disulfidereductase."	ref|XP_010024635.1| PREDICTED: monothiol glutaredoxin-S2-like [E...
C113621	11.6	22.63	25.74	72.26	24.15	52.65	16.17	27.73	NA	NA	NA	NA	NA	NA	NA	NA	NA	ref|XP_003525172.1| PREDICTED: small glutamine-rich tetratricope...
C113713	3.86	27.08	16.04	64.03	14.04	2.5	7.16	40.48	NA	NA	NA	NA	NA	NA	NA	NA	NA	ref|XP_010650994.1| PREDICTED: uncharacterized protein LOC104879...
C113753	14.41	20.24	12.79	11.97	18	22.42	10.71	12.79	GO:0006635	"fatty acid beta-oxidation"	GO:0015181	"arginine transmembrane transporter activity"	GO:0005774	"vacuolar membrane"	NA	NA	NA	ref|XP_010661384.1| PREDICTED: cationic amino acid transporter 9...
C113755	16.33	14.62	3.2	10.64	28	39.87	10.71	15.75	GO:0000282	"cellular bud site selection"	GO:0004568	"chitinase activity"	GO:0009986	"cell surface"	K01183	"Amino sugar and nucleotide sugar metabolism"	"Chitinase."	emb|CBI28253.3| unnamed protein product [Vitis vinifera]
C113757	15.37	11.25	35.17	19.95	38	34.88	5.36	11.81	NA	NA	NA	NA	NA	NA	NA	NA	NA	ref|XP_006346493.1| PREDICTED: uncharacterized protein LOC102590...
C126003	120.28	112.18	226	207.25	104.37	132.25	56.71	59.23	GO:0006606	"protein import into nucleus"	GO:0008536	"Ran GTPase binding"	GO:0005634	"nucleus"	K14285	"mRNA surveillance pathway"	"Mitogen-activatedproteinkinasekinase."	ref|XP_006438006.1| hypothetical protein CICLE_v10033081mg [Citr...
C11381	0	0	1545.32	0	0	0	0	0	GO:0019853	"L-ascorbic acid biosynthetic process"	GO:0051287	"NAD binding"	GO:0005829	"cytosol"	K10046	"Ascorbate and aldarate metabolism"	"GDP-mannose3,5-epimerase."	gb|ABA94524.1| NAD dependent epimerase/dehydratase family protei...
C113839	25.86	22.42	31.88	11.93	15.95	24.84	16.01	28.45	GO:0034605	"cellular response to heat"	GO:0001030	"RNA polymerase III type 1 promoter DNA binding"	GO:0005764	"lysosome"	K07204	"mTOR signaling pathway"	NA	gb|EPY88233.1| hypothetical protein CB1_000188020 [Camelus ferus]
C113845	17.24	19.06	19.13	7.96	11.96	19.87	3.56	5.89	NA	NA	NA	NA	NA	NA	NA	NA	NA	ref|XP_009359282.1| PREDICTED: two-component response regulator ...
scaffold12838	24.3	11.44	16.82	7.41	13.24	7.46	24.12	10.46	GO:0006906	"vesicle fusion"	GO:0005509	"calcium ion binding"	GO:0005770	"late endosome"	K08332	"Regulation of autophagy"	"PhospholipaseD."	ref|XP_002285869.2| PREDICTED: uncharacterized protein LOC100260...
C113899	87.84	112.88	187.5	122.94	23.85	22.29	12.42	51.84	GO:0009862	"systemic acquired resistance, salicylic acid mediated signaling pathway"	GO:0008270	"zinc ion binding"	GO:0005783	"endoplasmic reticulum"	NA	NA	NA	ref|XP_008391039.1| PREDICTED: uncharacterized protein LOC103453...
C113933	42.01	17.88	22.25	22.47	37.77	19.81	10.64	5.87	NA	NA	NA	NA	NA	NA	NA	NA	NA	ref|XP_010249149.1| PREDICTED: uncharacterized protein LOC104591...
C113941	14.32	17.88	12.71	30.4	21.86	19.81	8.87	11.74	GO:0019344	"cysteine biosynthetic process"	GO:0005515	"protein binding"	GO:0005773	"vacuole"	NA	NA	NA	ref|XP_009619126.1| PREDICTED: potassium transporter 7-like isof...
C113943	11.46	7.82	28.6	15.86	21.86	12.38	3.55	6.85	GO:0006661	"phosphatidylinositol biosynthetic process"	GO:0003682	"chromatin binding"	GO:0005886	"plasma membrane"	NA	NA	NA	ref|XP_009365310.1| PREDICTED: protein PLANT CADMIUM RESISTANCE ...
C113945	23.87	12.29	50.85	17.19	27.83	14.86	19.51	13.69	NA	NA	NA	NA	NA	NA	NA	NA	NA	ref|XP_007040662.1| Uncharacterized protein TCM_016565 [Theobrom...
scaffold11525	7.55	13.05	6.82	25.59	9.55	17.3	2.79	6.76	GO:0000023	"maltose metabolic process"	GO:0005524	"ATP binding"	GO:0009507	"chloroplast"	K03688	"Ubiquinone and other terpenoid-quinone biosynthesis"	NA	ref|XP_011072918.1| PREDICTED: uncharacterized aarF domain-conta...
C122921	26.61	4.58	34.99	13.67	2.73	1.71	15.63	47.5	GO:0000278	"mitotic cell cycle"	GO:0008017	"microtubule binding"	GO:0010005	"cortical microtubule, transverse to long axis"	NA	NA	NA	emb|CBI15107.3| unnamed protein product [Vitis vinifera]
C114065	23.72	22.21	53.7	38.11	27.66	17.23	17.62	21.39	GO:0010161	"red light signaling pathway"	GO:0005515	"protein binding"	GO:0005634	"nucleus"	NA	NA	NA	gb|KDO77673.1| hypothetical protein CISIN_1g026857mg [Citrus sin...
C11409	0	0	1545.32	1720.42	0	2586.38	0	0	GO:0019252	"starch biosynthetic process"	GO:0004618	"phosphoglycerate kinase activity"	GO:0005739	"mitochondrion"	K00927	"Glycolysis / Gluconeogenesis"	"Phosphoglyceratekinase."	gb|AFK39156.1| unknown [Lotus japonicus] >gi|388514271|gb|AFK451...
C114099	11.39	7.78	18.95	22.34	17.78	24.62	3.52	8.75	GO:0015706	"nitrate transport"	GO:0042803	"protein homodimerization activity"	GO:0005634	"nucleus"	NA	NA	"Cytokininriboside5{prime}-monophosphatephosphoribohydrolase."	gb|KJB54659.1| hypothetical protein B456_009G043600 [Gossypium r...
C114105	4.74	8.89	9.48	28.91	63.22	51.69	3.52	11.66	GO:0055114	"oxidation-reduction process"	GO:0036201	"ent-isokaurene C2-hydroxylase activity"	GO:0009507	"chloroplast"	K00517	"Aminobenzoate degradation"	"Ent-isokaureneC2-hydroxylase."	gb|AJD25237.1| cytochrome P450 CYP706C35 [Salvia miltiorrhiza]
C114139	14.19	8.86	28.34	13.1	7.88	12.27	10.54	4.85	GO:0016192	"vesicle-mediated transport"	GO:0005543	"phospholipid binding"	GO:0005794	"Golgi apparatus"	K10591	"Endocytosis"	"ProteinkinaseC."	ref|XP_007011070.1| Calcium-dependent ARF-type GTPase activating...
C114141	20.81	12.18	9.45	10.48	19.69	9.82	10.54	3.88	GO:0007052	"mitotic spindle organization"	GO:0003735	"structural constituent of ribosome"	GO:0022627	"cytosolic small ribosomal subunit"	K02957	"Ribosome"	NA	ref|XP_010259805.1| PREDICTED: 40S ribosomal protein S15a-5-like...
C114187	247.03	327.85	524.35	602.13	498.73	699.79	211.91	210.61	GO:0006412	"translation"	GO:0008270	"zinc ion binding"	GO:0022627	"cytosolic small ribosomal subunit"	K02980	"Ribosome"	NA	gb|KCW68667.1| hypothetical protein EUGRSUZ_F02264, partial [Euc...
C114223	28.29	26.49	40.82	60.08	35.34	56.28	24.52	16.42	NA	NA	NA	NA	NA	NA	K00099	"Terpenoid backbone biosynthesis"	"1-deoxy-D-xylulose-5-phosphatereductoisomerase."	ref|XP_011016464.1| PREDICTED: 1-deoxy-D-xylulose 5-phosphate re...
C114253	19.74	15.41	37.56	15.63	27.41	21.96	12.22	13.48	GO:0009416	"response to light stimulus"	GO:0005515	"protein binding"	GO:0005829	"cytosol"	K13239	"Fatty acid metabolism"	"Dodecenoyl-CoAisomerase."	ref|XP_002284025.1| PREDICTED: acyl-CoA-binding domain-containin...
C114275	31.02	18.71	15.65	6.51	13.7	9.76	5.24	4.82	GO:0008544	"epidermis development"	GO:0001653	"peptide receptor activity"	GO:0005886	"plasma membrane"	K13420	"Plant-pathogen interaction"	"Non-specificserine/threonineproteinkinase."	gb|KDP26387.1| hypothetical protein JCGZ_17545 [Jatropha curcas]
C114357	202.39	357.67	193.5	310.31	115.15	136.21	113.13	267.9	GO:0010207	"photosystem II assembly"	GO:0016168	"chlorophyll binding"	GO:0009507	"chloroplast"	K01772	"Porphyrin and chlorophyll metabolism"	"Ferrochelatase."	ref|XP_010039197.1| PREDICTED: high-light-induced protein, chlor...
C114377	13.12	12.07	28.09	44.14	21.47	24.32	10.44	12.48	GO:0042318	"penicillin biosynthetic process"	GO:0050640	"isopenicillin-N N-acyltransferase activity"	NA	NA	K10852	"Penicillin and cephalosporin biosynthesis"	"Isopenicillin-NN-acyltransferase."	gb|KJB52219.1| hypothetical protein B456_008G251600 [Gossypium r...
C114379	62.78	36.21	99.87	51.93	44.89	36.48	57.43	44.17	NA	NA	NA	NA	NA	NA	NA	NA	NA	ref|XP_010252842.1| PREDICTED: uncharacterized protein LOC104594...
C114405	22.42	9.84	40.45	49.19	87.56	43.65	19.08	14.36	GO:0048666	"neuron development"	GO:0005515	"protein binding"	GO:0005737	"cytoplasm"	NA	NA	"Non-specificserine/threonineproteinkinase."	gb|KDP28146.1| hypothetical protein JCGZ_13917 [Jatropha curcas]
C114421	26.15	16.41	12.45	20.71	17.51	7.28	10.41	12.44	NA	NA	NA	NA	NA	NA	NA	NA	NA	ref|XP_006434473.1| hypothetical protein CICLE_v10003212mg, part...
C114453	18.68	7.66	6.22	2.59	3.89	0	8.67	18.19	GO:0030587	"sorocarp development"	GO:0005515	"protein binding"	GO:0030864	"cortical actin cytoskeleton"	K12366	"Chemokine signaling pathway"	NA	ref|XP_009373207.1| PREDICTED: ELMO domain-containing protein A ...
C114457	916.36	62.35	970.86	112.62	274.35	104.28	1047.92	139.77	GO:0009414	"response to water deprivation"	GO:0005515	"protein binding"	GO:0005829	"cytosol"	K11254	"Systemic lupus erythematosus"	NA	gb|AEC10948.1| histone H4 [Camellia sinensis]
C114467	18.62	10.9	3.1	15.49	23.28	14.51	10.38	6.68	NA	NA	NA	NA	NA	NA	NA	NA	NA	ref|XP_008223421.1| PREDICTED: uncharacterized protein LOC103323...
C114501	7.45	37.08	21.72	37.43	23.28	29.01	5.19	18.13	GO:0034976	"response to endoplasmic reticulum stress"	GO:0042349	"guiding stereospecific synthesis activity"	GO:0005618	"cell wall"	NA	NA	NA	gb|KDO70858.1| hypothetical protein CISIN_1g043227mg [Citrus sin...
C114549	61.27	128.29	55.68	176.3	25.14	74.73	6.9	55.19	NA	NA	NA	NA	NA	NA	NA	NA	NA	ref|XP_002314045.2| hypothetical protein POPTR_0009s06400g [Popu...
C114551	38.99	42.4	58.77	104.24	63.83	67.5	13.79	40.92	NA	NA	NA	NA	NA	NA	NA	NA	NA	ref|XP_010651848.1| PREDICTED: uncharacterized protein LOC100263...
C114553	14.85	16.31	18.56	14.16	21.28	7.23	0	14.27	NA	NA	NA	NA	NA	NA	NA	NA	NA	ref|XP_009795519.1| PREDICTED: uncharacterized protein LOC104242...
C114589	12.07	15.22	27.84	64.34	19.34	36.16	12.07	38.06	GO:0006974	"response to DNA damage stimulus"	GO:0005515	"protein binding"	GO:0005634	"nucleus"	NA	NA	"Starchsynthase."	ref|XP_008234756.1| PREDICTED: soluble starch synthase 1, chloro...
C114617	46.28	10.84	40.09	52.61	11.57	14.42	22.35	30.36	NA	NA	NA	NA	NA	NA	NA	NA	NA	ref|XP_007031588.1| Uncharacterized protein TCM_016972 [Theobrom...
C114619	224.9	149.58	117.2	134.73	111.84	88.93	67.04	65.46	GO:0080129	"proteasome core complex assembly"	NA	NA	GO:0005739	"mitochondrion"	K03945	"Huntingtons disease"	NA	gb|AEC11002.1| hypothetical protein [Camellia sinensis]
C130841	1383.74	490.27	2208.26	485.76	3468.91	2140.69	792.66	426.44	GO:0016068	"type I hypersensitivity"	GO:0005507	"copper ion binding"	GO:0009507	"chloroplast"	NA	NA	NA	ref|WP_039311017.1| hypothetical protein, partial [Paenibacillus...
C114661	16.66	6.5	33.93	19.25	27	33.65	10.31	8.54	GO:0010189	"vitamin E biosynthetic process"	GO:0045550	"geranylgeranyl reductase activity"	GO:0009941	"chloroplast envelope"	K10960	"Porphyrin and chlorophyll metabolism"	"Geranylgeranyldiphosphatereductase."	ref|XP_008378886.1| PREDICTED: geranylgeranyl diphosphate reduct...
C114677	34.24	10.84	9.25	5.13	21.21	28.84	20.63	10.44	GO:0009630	"gravitropism"	GO:0005515	"protein binding"	GO:0005829	"cytosol"	NA	NA	NA	ref|XP_009759528.1| PREDICTED: FACT complex subunit SPT16-like [...
scaffold6304	10.33	6.76	13.58	4.85	6.04	4.54	7.44	4.15	NA	NA	NA	NA	NA	NA	NA	NA	NA	ref|XP_010664042.1| PREDICTED: uncharacterized protein LOC100264...
C114805	24.84	9.7	30.66	33.17	15.34	40.62	13.67	16.97	NA	NA	NA	NA	NA	NA	NA	NA	NA	ref|XP_009761188.1| PREDICTED: uncharacterized protein LOC104213...
C114831	20.24	25.86	27.59	36.99	51.76	54.96	29.04	26.4	GO:0007059	"chromosome segregation"	GO:0005515	"protein binding"	GO:0071817	"MMXD complex"	NA	NA	NA	ref|XP_008241673.1| PREDICTED: MIP18 family protein At1g68310 [P...
C114839	53.35	25.86	21.46	26.79	1.92	16.73	25.62	28.29	GO:0043090	"amino acid import"	GO:0005509	"calcium ion binding"	GO:0005886	"plasma membrane"	K13448	"Plant-pathogen interaction"	"Non-specificserine/threonineproteinkinase."	ref|XP_010999941.1| PREDICTED: probable calcium-binding protein ...
C114851	15.59	9.67	15.29	10.18	24.85	9.53	5.11	4.7	GO:0046520	"sphingoid biosynthetic process"	GO:0005515	"protein binding"	GO:0005886	"plasma membrane"	NA	NA	NA	ref|XP_006359365.1| PREDICTED: probable sphingolipid transporter...
C114865	29.35	6.44	33.63	11.45	57.34	23.83	49.39	16.92	GO:0009686	"gibberellin biosynthetic process"	GO:0047760	"butyrate-CoA ligase activity"	GO:0005777	"peroxisome"	K01904	"Ubiquinone and other terpenoid-quinone biosynthesis"	"Butyrate--CoAligase."	ref|XP_002263877.2| PREDICTED: medium-chain-fatty-acid--CoA liga...
C114877	18.34	38.67	33.63	76.31	51.6	61.95	6.81	32.91	GO:0006635	"fatty acid beta-oxidation"	GO:0046872	"metal ion binding"	NA	NA	NA	NA	NA	gb|EXC30580.1| hypothetical protein L484_015073 [Morus notabilis]
C114933	26.51	5.35	24.39	16.49	15.24	23.76	23.77	7.5	GO:0006364	"rRNA processing"	NA	NA	GO:0016020	"membrane"	K12667	"N-Glycan biosynthesis"	"Dolichyl-diphosphooligosaccharide--proteinglycotransferase."	ref|XP_009764729.1| PREDICTED: dolichyl-diphosphooligosaccharide...
C127453	65.63	34.73	106.8	40.15	40.32	40.99	38.26	43.26	GO:0009409	"response to cold"	GO:0005515	"protein binding"	GO:0005829	"cytosol"	K13448	"Plant-pathogen interaction"	"Non-specificserine/threonineproteinkinase."	ref|XP_011101132.1| PREDICTED: probable calcium-binding protein ...
C114967	57.6	54.62	115.83	73.56	89.56	80.77	32.26	36.56	GO:0046482	"para-aminobenzoic acid metabolic process"	GO:0005515	"protein binding"	GO:0000324	"fungal-type vacuole"	K08341	"Regulation of autophagy"	NA	ref|XP_004294436.1| PREDICTED: autophagy-related protein 8C-like...
C114999	40.23	51.41	70.11	88.78	11.43	11.88	28.86	67.49	GO:0042538	"hyperosmotic salinity response"	GO:0005515	"protein binding"	GO:0005814	"centriole"	K10840	"Nucleotide excision repair"	"Non-specificserine/threonineproteinkinase."	ref|XP_002263028.1| PREDICTED: calcium-binding protein PBP1 [Vit...
C115063	240.65	126	109.42	82.2	72.2	54.48	66.02	69.16	GO:0006415	"translational termination"	GO:0003723	"RNA binding"	GO:0009507	"chloroplast"	K02910	"Ribosome"	NA	ref|XP_008450816.1| PREDICTED: 60S ribosomal protein L31 [Cucumi...
C115085	26.36	9.58	12.12	10.09	7.58	18.9	13.5	13.98	GO:0009555	"pollen development"	GO:0042803	"protein homodimerization activity"	GO:0000419	"DNA-directed RNA polymerase V complex"	NA	NA	NA	ref|XP_007039062.1| Defective in meristem silencing 3 [Theobroma...
C115123	38.17	26.61	63.64	55.48	49.26	37.79	23.63	17.71	GO:0006360	"transcription from RNA polymerase I promoter"	GO:0003899	"DNA-directed RNA polymerase activity"	GO:0005654	"nucleoplasm"	K03000	"Pyrimidine metabolism"	"DNA-directedRNApolymerase."	ref|XP_004237422.1| PREDICTED: DNA-directed RNA polymerase I sub...
C115193	10.87	19.11	3.02	27.66	15.11	11.78	3.37	10.22	GO:0009658	"chloroplast organization"	GO:0000095	"S-adenosylmethionine transmembrane transporter activity"	GO:0005739	"mitochondrion"	NA	NA	NA	gb|EXB24794.1| hypothetical protein L484_005173 [Morus notabilis]
C115229	21.75	36.09	24.17	116.93	18.89	32.97	6.73	20.44	NA	NA	NA	NA	NA	NA	NA	NA	NA	ref|XP_010269593.1| PREDICTED: vitellogenin-A2 [Nelumbo nucifera]
C121371	156.1	4.1	353.33	0	990.07	7.31	386.99	0	NA	NA	NA	NA	NA	NA	NA	NA	NA	gb|ACH87182.1| unknown protein [Camellia sinensis]
C115265	26.2	15.87	30.13	38.86	9.42	23.48	13.42	7.41	NA	NA	NA	NA	NA	NA	NA	NA	NA	ref|XP_010262167.1| PREDICTED: uncharacterized protein At4g29660...
C115291	26.2	6.35	30.13	16.3	16.95	21.14	13.42	15.75	NA	NA	NA	NA	NA	NA	NA	NA	NA	gb|KCW63350.1| hypothetical protein EUGRSUZ_G00989 [Eucalyptus g...
C115313	72.27	33.87	60.26	43.88	43.32	21.14	45.29	19.45	GO:0034968	"histone lysine methylation"	GO:0030515	"snoRNA binding"	GO:0005730	"nucleolus"	K11129	"Ribosome biogenesis in eukaryotes"	"RibonucleaseP."	gb|EYU20180.1| hypothetical protein MIMGU_mgv1a015461mg [Erythra...
C115337	49.54	8.44	42.06	3.75	15.02	2.34	51.84	14.78	GO:0080188	"RNA-directed DNA methylation"	GO:0003723	"RNA binding"	GO:0009506	"plasmodesma"	NA	NA	NA	ref|XP_004510284.1| PREDICTED: uncharacterized protein PFB0145c-...
C115347	13.51	3.17	72.1	0	35.68	2.34	6.69	1.85	GO:0009886	"post-embryonic morphogenesis"	NA	NA	GO:0005634	"nucleus"	NA	NA	NA	ref|XP_006348870.1| PREDICTED: uncharacterized protein LOC102600...
C115363	14.41	10.55	12.02	13.75	15.02	25.76	8.36	5.54	GO:0009646	"response to absence of light"	NA	NA	GO:0005773	"vacuole"	NA	NA	NA	gb|KCW44224.1| hypothetical protein EUGRSUZ_L02351, partial [Euc...
C139015	18.7	95.56	93.87	135.2	101.43	180.08	6.31	49.16	GO:0046686	"response to cadmium ion"	GO:0050269	"coniferyl-aldehyde dehydrogenase activity"	GO:0005739	"mitochondrion"	K12355	"Phenylpropanoid biosynthesis"	"Aldehydedehydrogenase(NAD(+))."	gb|AIL29215.1| aldehyde dehydrogenase [Camellia oleifera]
C115447	15.27	8.42	17.97	37.4	20.6	25.68	15.01	11.05	GO:0043572	"plastid fission"	GO:0005515	"protein binding"	GO:0031359	"integral to chloroplast outer membrane"	NA	NA	NA	emb|CBI32539.3| unnamed protein product [Vitis vinifera]
C115463	44.9	24.2	35.95	28.67	52.43	18.68	48.35	26.71	GO:0009830	"cell wall modification involved in abscission"	GO:0046872	"metal ion binding"	NA	NA	NA	NA	NA	ref|XP_011098279.1| PREDICTED: protein yippee-like At5g53940 [Se...
C115471	648.22	430.11	310.67	324.41	295	244.47	232.74	166.21	GO:0007052	"mitotic spindle organization"	GO:0003735	"structural constituent of ribosome"	GO:0009507	"chloroplast"	K02910	"Ribosome"	NA	ref|XP_009588260.1| PREDICTED: 60S ribosomal protein L31-like [N...
C115483	17.91	5.25	11.95	6.21	14.94	18.63	16.62	16.53	NA	NA	NA	NA	GO:0005813	"centrosome"	NA	NA	NA	emb|CBI38624.3| unnamed protein product [Vitis vinifera]
C115507	121.76	93.36	286.77	196.39	91.49	111.76	96.42	84.48	NA	NA	NA	NA	NA	NA	NA	NA	NA	gb|AFK34798.1| unknown [Lotus japonicus]
C115513	34.92	24.13	92.6	48.48	41.08	34.92	44.88	62.44	GO:0009744	"response to sucrose stimulus"	GO:0005515	"protein binding"	GO:0005884	"actin filament"	K05765	"Regulation of actin cytoskeleton"	NA	ref|XP_004158407.1| PREDICTED: actin-depolymerizing factor 5-lik...
C115523	17.91	38.81	38.83	48.48	41.08	51.22	14.96	23.88	GO:0006729	"tetrahydrobiopterin biosynthetic process"	GO:0008124	"4-alpha-hydroxytetrahydrobiopterin dehydratase activity"	NA	NA	NA	NA	"4a-hydroxytetrahydrobiopterindehydratase."	ref|XP_010243693.1| PREDICTED: uncharacterized protein LOC104587...
C115583	9.82	9.41	8.94	8.68	14.89	37.15	1.66	13.73	NA	NA	GO:0005509	"calcium ion binding"	GO:0005856	"cytoskeleton"	NA	NA	NA	ref|XP_010269853.1| PREDICTED: uncharacterized protein LOC104606...
C115665	28.48	6.26	17.82	23.48	9.28	6.95	14.87	9.13	GO:0007623	"circadian rhythm"	GO:0004672	"protein kinase activity"	GO:0016020	"membrane"	K12132	"Circadian rhythm - plant"	"Non-specificserine/threonineproteinkinase."	ref|XP_008389007.1| PREDICTED: serine/threonine-protein kinase W...
scaffold7096	40.78	18.13	19.02	20.84	31.98	15.12	32.6	13.08	GO:0010193	"response to ozone"	GO:0005515	"protein binding"	GO:0009506	"plasmodesma"	NA	NA	NA	ref|XP_011015316.1| PREDICTED: TMV resistance protein N-like, pa...
C115707	10.65	11.44	5.92	11.09	27.77	27.7	6.59	6.37	GO:0001756	"somitogenesis"	GO:0001085	"RNA polymerase II transcription factor binding"	GO:0005667	"transcription factor complex"	NA	NA	"Histoneacetyltransferase."	ref|XP_008372479.1| PREDICTED: uncharacterized protein LOC103435...
C115715	30.17	20.8	11.85	7.39	27.77	13.85	13.18	10.01	GO:0016926	"protein desumoylation"	GO:0016929	"SUMO-specific protease activity"	GO:0009506	"plasmodesma"	K03345	"RNA transport"	"Ulp1peptidase."	ref|XP_008458450.1| PREDICTED: ubiquitin-like-specific protease ...
C115731	23.96	15.6	32.58	8.63	31.47	39.24	28.01	21.85	GO:0097028	"dendritic cell differentiation"	GO:0005515	"protein binding"	GO:0005737	"cytoplasm"	K12651	"RIG-I-like receptor signaling pathway"	"Non-specificserine/threonineproteinkinase."	ref|XP_009768111.1| PREDICTED: uncharacterized protein LOC104219...
C123049	82.54	1.52	67.37	0.91	5.42	0	89.61	3.99	GO:0010468	"regulation of gene expression"	GO:0005515	"protein binding"	GO:0005730	"nucleolus"	K11251	"Systemic lupus erythematosus"	"DNA-directedDNApolymerase."	ref|XP_004247205.1| PREDICTED: probable histone H2A variant 3-li...
C115753	8.87	48.88	32.58	54.23	40.72	32.32	1.65	22.76	GO:0009908	"flower development"	GO:0003700	"sequence-specific DNA binding transcription factor activity"	GO:0005829	"cytosol"	K09521	"Protein processing in endoplasmic reticulum"	NA	ref|XP_010263639.1| PREDICTED: protein RADIALIS-like 3 [Nelumbo ...
C115777	130.96	57.03	112.23	83.57	71.98	92.08	69	68.08	GO:0043069	"negative regulation of programmed cell death"	GO:0004576	"oligosaccharyl transferase activity"	GO:0016020	"membrane"	K12668	"N-Glycan biosynthesis"	"Dolichyl-diphosphooligosaccharide--proteinglycotransferase."	gb|AAO73434.1| DAD1 [Petunia x hybrida]
C115783	16.81	18.66	47.25	29.5	23.99	23.02	18.07	22.69	GO:0090042	"tubulin deacetylation"	GO:0043014	"alpha-tubulin binding"	GO:0005634	"nucleus"	NA	NA	"Histonedeacetylase."	ref|XP_008373046.1| PREDICTED: histone deacetylase 6 [Malus dome...
C115805	49.55	40.44	97.46	94.63	103.36	59.85	29.57	37.22	GO:0006366	"transcription from RNA polymerase II promoter"	GO:0046982	"protein heterodimerization activity"	GO:0005654	"nucleoplasm"	NA	NA	NA	ref|XP_002315361.1| hypothetical protein POPTR_0010s26160g [Popu...
C115811	19.47	15.55	23.63	22.12	14.77	0	6.57	19.06	NA	NA	NA	NA	NA	NA	NA	NA	NA	ref|XP_011464722.1| PREDICTED: uncharacterized protein LOC101302...
C115821	23.89	13.48	17.72	15.98	14.77	20.72	16.43	10.89	GO:0045492	"xylan biosynthetic process"	GO:0005515	"protein binding"	NA	NA	NA	NA	NA	emb|CBI26088.3| unnamed protein product [Vitis vinifera]
C115835	240.67	293.45	330.78	423.99	271.33	322.28	136.35	250.53	GO:0009773	"photosynthetic electron transport in photosystem I"	GO:0008270	"zinc ion binding"	GO:0009570	"chloroplast stroma"	K02909	"Ribosome"	NA	ref|XP_011083657.1| PREDICTED: 50S ribosomal protein L31, chloro...
C115851	9.7	5.17	8.84	7.35	7.36	6.89	4.91	4.53	GO:0040007	"growth"	GO:0042973	"glucan endo-1,3-beta-D-glucosidase activity"	GO:0005887	"integral to plasma membrane"	NA	NA	NA	ref|XP_002526924.1| conserved hypothetical protein [Ricinus comm...
C115853	12.35	6.2	5.89	3.68	29.45	13.77	3.28	12.67	GO:0009698	"phenylpropanoid metabolic process"	NA	NA	GO:0016592	"mediator complex"	NA	NA	NA	ref|XP_009784277.1| PREDICTED: mediator of RNA polymerase II tra...
scaffold19246	63.11	39.77	54.22	33.17	54.53	27.01	31.29	34.62	GO:0019243	"methylglyoxal catabolic process to D-lactate"	GO:0008690	"3-deoxy-manno-octulosonate cytidylyltransferase activity"	GO:0031307	"integral to mitochondrial outer membrane"	K00979	"Lipopolysaccharide biosynthesis"	"3-deoxy-manno-octulosonatecytidylyltransferase."	ref|XP_006362955.1| PREDICTED: 3-deoxy-manno-octulosonate cytidy...
scaffold5201	7.37	6.52	12.52	11.75	7.79	8.55	11.08	8.58	NA	NA	NA	NA	NA	NA	NA	NA	NA	ref|XP_002263415.1| PREDICTED: uncharacterized protein LOC100254...
C115867	230.27	128.21	253.28	147.06	191.41	176.76	99.91	80.55	GO:0048523	"negative regulation of cellular process"	GO:0005496	"steroid binding"	GO:0005829	"cytosol"	NA	NA	NA	ref|XP_007226013.1| hypothetical protein PRUPE_ppa013839mg [Prun...
C115869	19.41	4.14	26.51	4.9	22.09	11.48	31.12	11.77	GO:0009266	"response to temperature stimulus"	GO:0005515	"protein binding"	GO:0009507	"chloroplast"	K00688	"Starch and sucrose metabolism"	"Glycogenphosphorylase."	ref|XP_008365513.1| PREDICTED: alpha-1,4 glucan phosphorylase L ...
C115891	10.59	19.64	32.4	14.71	1.84	4.59	1.64	8.15	GO:0006486	"protein glycosylation"	GO:0035250	"UDP-galactosyltransferase activity"	GO:0005737	"cytoplasm"	NA	NA	"Fucosylgalactoside3-alpha-galactosyltransferase."	ref|XP_009760648.1| PREDICTED: uncharacterized protein At1g28695...
C115903	43.1	14.43	32.3	22	29.36	16.02	24.5	18.05	GO:0071806	"protein transmembrane transport"	GO:0015450	"P-P-bond-hydrolysis-driven protein transmembrane transporter activity"	GO:0005742	"mitochondrial outer membrane translocase complex"	NA	NA	NA	ref|XP_009801898.1| PREDICTED: mitochondrial import receptor sub...
C115915	153.94	125.78	243.76	163.76	168.84	164.82	96.35	85.74	NA	NA	NA	NA	NA	NA	NA	NA	NA	ref|XP_004291540.1| PREDICTED: uncharacterized protein LOC101312...
C115929	15.83	7.22	8.81	13.44	25.69	18.31	21.23	15.34	NA	NA	NA	NA	NA	NA	NA	NA	NA	emb|CAN75603.1| hypothetical protein VITISV_016382 [Vitis vinifera]
C115949	21.11	25.77	20.56	4.89	11.01	16.02	9.8	16.25	NA	NA	NA	NA	NA	NA	NA	NA	NA	ref|XP_007046501.1| RB1-inducible coiled-coil protein 1, putativ...
C115957	26.39	62.89	267.25	232.2	286.3	130.48	16.33	83.03	NA	NA	NA	NA	NA	NA	NA	NA	NA	ref|XP_010663997.1| PREDICTED: uncharacterized protein LOC104882...
C115971	14.03	4.11	43.93	26.81	16.47	38.81	9.77	28.8	NA	NA	NA	NA	NA	NA	NA	NA	NA	ref|XP_007013336.1| Uncharacterized protein TCM_037996 [Theobrom...
scaffold13766	23.34	7.52	18.65	4.54	11.57	6.07	11.3	19.56	GO:0045892	"negative regulation of transcription, DNA-dependent"	GO:0005515	"protein binding"	GO:0005886	"plasma membrane"	K13430	"Plant-pathogen interaction"	"Non-specificserine/threonineproteinkinase."	ref|XP_009768138.1| PREDICTED: pto-interacting protein 1 [Nicoti...
C116059	195.91	168.11	125.58	147.05	34.67	43.25	89.3	117.56	NA	NA	NA	NA	NA	NA	NA	NA	NA	gb|ACU13202.1| unknown [Glycine max]
C116079	17.49	17.43	26.28	6.08	14.6	18.21	12.99	14.36	GO:0009738	"abscisic acid mediated signaling pathway"	GO:0005515	"protein binding"	GO:0070062	"extracellular vesicular exosome"	K07195	"Insulin signaling pathway"	NA	ref|XP_002532729.1| protein binding protein, putative [Ricinus c...
C116081	34.11	20.5	29.2	32.81	25.55	22.76	14.61	21.54	GO:0030150	"protein import into mitochondrial matrix"	GO:0005515	"protein binding"	GO:0001405	"presequence translocase-associated import motor"	NA	NA	NA	ref|XP_010245963.1| PREDICTED: mitochondrial import inner membra...
scaffold17013	55.45	88.11	107.78	118.31	148.1	149.44	60.14	75.12	NA	NA	NA	NA	NA	NA	NA	NA	NA	ref|XP_010275122.1| PREDICTED: 60S ribosomal protein L18a-like p...
C116099	27.11	11.28	5.84	6.08	5.47	2.28	11.37	3.59	GO:0090063	"positive regulation of microtubule nucleation"	GO:0005515	"protein binding"	GO:0005635	"nuclear envelope"	NA	NA	NA	ref|XP_006378637.1| hypothetical protein POPTR_0010s18810g [Popu...
C116107	30.52	32.71	11.65	21.81	9.1	15.89	6.48	14.32	NA	NA	NA	NA	NA	NA	NA	NA	NA	ref|XP_011100515.1| PREDICTED: uncharacterized protein LOC105178...
C116143	14.82	13.29	17.47	8.48	10.92	15.89	19.43	21.48	NA	NA	NA	NA	NA	NA	K15009	"Glutamatergic synapse"	NA	ref|XP_002281396.2| PREDICTED: uncharacterized protein LOC100262...
C116149	24.42	14.31	8.74	12.12	7.28	4.54	6.48	11.63	GO:0019761	"glucosinolate biosynthetic process"	GO:0019156	"isoamylase activity"	GO:0009507	"chloroplast"	NA	NA	"Isoamylase."	ref|XP_002533079.1| isoamylase, putative [Ricinus communis] >gi|...
C116217	80.87	41.79	98.74	114.81	59.88	72.44	37.13	34.8	GO:0008380	"RNA splicing"	GO:0003729	"mRNA binding"	GO:0005689	"U12-type spliceosomal complex"	K12833	"Spliceosome"	"DNAhelicase."	ref|XP_010245492.1| PREDICTED: splicing factor 3B subunit 6-like...
C116259	22.54	11.18	17.38	2.41	12.67	0	8.05	7.12	GO:0009737	"response to abscisic acid stimulus"	GO:0008092	"cytoskeletal protein binding"	NA	NA	NA	NA	NA	gb|KDO82617.1| hypothetical protein CISIN_1g015255mg [Citrus sin...
C116277	6.07	25.41	17.38	31.34	28.95	49.66	8.05	10.68	GO:0009411	"response to UV"	GO:0000166	"nucleotide binding"	GO:0005886	"plasma membrane"	K13428	"Plant-pathogen interaction"	"Non-specificserine/threonineproteinkinase."	ref|XP_006374305.1| hypothetical protein POPTR_0015s05870g [Popu...
C116281	10.4	1.02	52.13	44.59	128.48	40.63	1.61	11.57	GO:0009646	"response to absence of light"	NA	NA	GO:0005773	"vacuole"	NA	NA	NA	ref|XP_002285305.1| PREDICTED: umecyanin [Vitis vinifera] >gi|29...
C116303	26.88	33.54	57.92	44.59	45.24	36.12	19.31	29.36	GO:0009853	"photorespiration"	GO:0032403	"protein complex binding"	GO:0005739	"mitochondrion"	K03952	"Huntingtons disease"	NA	ref|XP_011077035.1| PREDICTED: NADH dehydrogenase [ubiquinone] 1...
C116305	32.08	16.26	28.96	26.52	38	24.83	17.7	11.57	GO:0019243	"methylglyoxal catabolic process to D-lactate"	GO:0016653	"oxidoreductase activity, acting on NADH or NADPH, heme protein as acceptor"	GO:0005739	"mitochondrion"	K02259	"Oxidative phosphorylation"	"NADH:ubiquinonereductase(Na(+)-transporting)."	ref|XP_011092463.1| PREDICTED: adrenodoxin-like protein 2, mitoc...
C116309	15.61	22.36	26.07	65.08	21.71	126.42	4.83	3.56	NA	NA	NA	NA	NA	NA	NA	NA	NA	ref|XP_002266819.2| PREDICTED: uncharacterized protein LOC100242...
C116315	36.42	99.6	95.57	124.14	229.82	137.71	30.58	40.93	NA	NA	NA	NA	NA	NA	NA	NA	NA	ref|XP_002283180.1| PREDICTED: uncharacterized protein LOC100245...
C116327	26.8	9.12	34.66	6.01	25.26	0	14.44	7.1	NA	NA	NA	NA	NA	NA	NA	NA	NA	ref|XP_009783989.1| PREDICTED: uncharacterized protein LOC104232...
C116345	6.05	20.27	20.22	12.02	5.41	9	0	6.21	GO:0006355	"regulation of transcription, DNA-dependent"	GO:0003700	"sequence-specific DNA binding transcription factor activity"	GO:0005634	"nucleus"	K12126	"Circadian rhythm - plant"	NA	ref|XP_007020097.1| Basic helix-loop-helix DNA-binding superfami...
C116355	12.1	14.19	14.44	9.62	16.24	13.51	16.05	7.99	NA	NA	NA	NA	NA	NA	NA	NA	NA	gb|EXB34466.1| hypothetical protein L484_004856 [Morus notabilis]
C116359	62.25	0	31.77	1.2	36.09	0	65.8	12.42	GO:0009595	"detection of biotic stimulus"	GO:0005515	"protein binding"	GO:0005618	"cell wall"	NA	NA	"Glucanendo-1,3-beta-D-glucosidase."	ref|XP_002534154.1| Zeamatin precursor, putative [Ricinus commun...
C116361	28.53	29.39	17.33	13.22	32.48	27.01	8.02	7.1	GO:0019243	"methylglyoxal catabolic process to D-lactate"	GO:0015035	"protein disulfide oxidoreductase activity"	GO:0005794	"Golgi apparatus"	K00384	"Pyrimidine metabolism"	"Thioredoxin-disulfidereductase."	ref|XP_010271513.1| PREDICTED: glutaredoxin-C3 [Nelumbo nucifera]
C116381	6.05	12.16	8.66	4.81	10.83	18.01	4.81	7.99	GO:0009846	"pollen germination"	GO:0005515	"protein binding"	GO:0005886	"plasma membrane"	NA	NA	NA	ref|XP_007019473.1| Exocyst complex component sec5 isoform 3 [Th...
C116393	94.24	125.67	242.6	203.12	155.19	81.04	20.86	95.83	GO:0010043	"response to zinc ion"	GO:0005507	"copper ion binding"	GO:0005829	"cytosol"	NA	NA	NA	ref|XP_008358813.1| PREDICTED: MLP-like protein 329 [Malus domes...
C116407	12.1	11.15	17.33	9.62	41.5	27.01	6.42	7.99	GO:0034612	"response to tumor necrosis factor"	GO:0003690	"double-stranded DNA binding"	GO:0005737	"cytoplasm"	K11294	"Pathogenic Escherichia coli infection"	NA	emb|CBI38155.3| unnamed protein product [Vitis vinifera]
C116433	81.04	93.99	118.09	79.11	44.99	29.19	24	38.93	GO:0009611	"response to wounding"	GO:0005515	"protein binding"	GO:0005634	"nucleus"	NA	NA	"Thioredoxin-disulfidereductase."	ref|XP_002262673.1| PREDICTED: glutaredoxin-C9-like [Vitis vinif...
C116461	56.04	102.07	54.72	64.73	52.19	47.15	28.8	45.12	NA	NA	GO:0005515	"protein binding"	GO:0005618	"cell wall"	K02435	"Aminoacyl-tRNA biosynthesis"	NA	ref|XP_002275650.1| PREDICTED: glutamyl-tRNA(Gln) amidotransfera...
C116467	20.69	6.06	25.92	4.79	9	0	14.4	15.93	GO:0010413	"glucuronoxylan metabolic process"	GO:0005515	"protein binding"	GO:0005886	"plasma membrane"	K04392	"Renal cell carcinoma"	"Non-specificserine/threonineproteinkinase."	gb|KDP31764.1| hypothetical protein JCGZ_12225 [Jatropha curcas]
C116483	30.95	16.12	11.49	14.34	12.56	0	15.96	7.06	GO:0009165	"nucleotide biosynthetic process"	GO:0003735	"structural constituent of ribosome"	GO:0005829	"cytosol"	K02962	"Ribosome"	NA	ref|NP_001234678.1| 40S ribosomal protein S17 [Solanum lycopersi...
C116495	25.79	9.07	28.72	25.1	14.36	17.91	12.77	16.76	GO:0010267	"production of ta-siRNAs involved in RNA interference"	GO:0005515	"protein binding"	GO:0000347	"THO complex"	K12880	"Spliceosome"	"Non-specificserine/threonineproteinkinase."	ref|XP_010061402.1| PREDICTED: THO complex subunit 3 [Eucalyptus...
C116515	53.3	3.02	137.87	5.98	28.71	13.43	71.8	29.12	GO:0009407	"toxin catabolic process"	GO:0050897	"cobalt ion binding"	GO:0005773	"vacuole"	K00799	"Drug metabolism - cytochrome P450"	"Glutathionetransferase."	ref|XP_007050849.1| Glutathione S-transferase phi 8 [Theobroma c...
C116519	39.54	44.34	43.08	87.26	28.71	35.82	15.96	32.65	NA	NA	NA	NA	NA	NA	NA	NA	NA	ref|XP_007224225.1| hypothetical protein PRUPE_ppa017894mg [Prun...
C116521	36.96	11.09	14.36	8.37	8.97	11.19	22.34	11.47	GO:0006355	"regulation of transcription, DNA-dependent"	GO:0003700	"sequence-specific DNA binding transcription factor activity"	GO:0005829	"cytosol"	K14503	"Plant hormone signal transduction"	NA	ref|XP_004233053.1| PREDICTED: BES1/BZR1 homolog protein 4-like ...
C116539	18.05	15.12	14.36	17.93	17.95	8.96	11.17	13.23	NA	NA	NA	NA	NA	NA	NA	NA	NA	ref|NP_001235544.1| uncharacterized protein LOC100527400 [Glycin...
C116545	1.72	36.28	2.87	33.47	0	8.96	0	1.76	GO:0009965	"leaf morphogenesis"	GO:0003700	"sequence-specific DNA binding transcription factor activity"	GO:0005634	"nucleus"	K10802	"Base excision repair"	NA	ref|XP_009624109.1| PREDICTED: high mobility group B protein 9 [...
C116547	145.72	49.24	200.5	128.74	73.37	84.85	65.24	67.75	NA	NA	NA	NA	NA	NA	NA	NA	"NADHdehydrogenase."	ref|XP_009401267.1| PREDICTED: uncharacterized protein LOC103985...
C116575	1.71	16.08	34.37	8.34	191.48	42.42	0	0	GO:0042546	"cell wall biogenesis"	GO:0008289	"lipid binding"	GO:0046658	"anchored to plasma membrane"	NA	NA	NA	ref|XP_002281828.1| PREDICTED: uncharacterized protein LOC100264...
C116603	15.43	13.06	8.59	9.54	5.37	15.63	3.18	8.8	NA	NA	NA	NA	NA	NA	NA	NA	NA	ref|XP_002299313.1| hypothetical protein POPTR_0001s13710g [Popu...
C116651	17.95	4.01	28.57	14.27	19.63	17.81	6.35	5.26	GO:0006888	"ER to Golgi vesicle-mediated transport"	GO:0005484	"SNAP receptor activity"	GO:0000139	"Golgi membrane"	K08495	"SNARE interactions in vesicular transport"	NA	ref|XP_006445301.1| hypothetical protein CICLE_v10021976mg [Citr...
C116685	14.49	18.99	8.55	16.6	17.8	4.44	15.82	16.62	GO:0090342	"regulation of cell aging"	GO:0008266	"poly(U) RNA binding"	GO:0005739	"mitochondrion"	K11584	"Meiosis - yeast"	NA	ref|XP_010932088.1| PREDICTED: serine/threonine protein phosphat...
C116691	78.42	44.97	162.38	99.59	65.85	64.4	58.54	39.37	GO:0045039	"protein import into mitochondrial inner membrane"	GO:0051082	"unfolded protein binding"	GO:0005758	"mitochondrial intermembrane space"	NA	NA	NA	emb|CBI16028.3| unnamed protein product [Vitis vinifera]
C116699	74.16	55.97	145.29	67.58	74.75	57.74	53.79	78.75	GO:0006783	"heme biosynthetic process"	NA	NA	GO:0005739	"mitochondrion"	NA	NA	NA	ref|XP_009795692.1| PREDICTED: UPF0136 membrane protein At2g2624...
C116749	28.05	16.94	25.57	17.74	26.62	6.64	23.66	14.83	GO:0000381	"regulation of alternative nuclear mRNA splicing, via spliceosome"	GO:0008270	"zinc ion binding"	GO:0005685	"U1 snRNP"	K11095	"Spliceosome"	NA	gb|KDP39407.1| hypothetical protein JCGZ_03689 [Jatropha curcas]
C11675	0	0	0	0	0	0	0	0	GO:0045184	"establishment of protein localization"	GO:0030165	"PDZ domain binding"	GO:0043198	"dendritic shaft"	NA	NA	NA	gb|KJB34788.1| hypothetical protein B456_006G083800 [Gossypium r...
C116759	30.6	230.22	102.28	370.09	81.64	174.95	23.66	78.53	NA	NA	NA	NA	NA	NA	NA	NA	NA	gb|KDP24356.1| hypothetical protein JCGZ_25652 [Jatropha curcas]
C116795	11.05	27.91	42.61	53.21	35.5	42.08	12.62	26.18	GO:0016032	"viral reproduction"	GO:0004842	"ubiquitin-protein ligase activity"	GO:0005829	"cytosol"	K03872	"Renal cell carcinoma"	NA	gb|EYU35242.1| hypothetical protein MIMGU_mgv1a016986mg [Erythra...
C116805	203.14	95.67	147.73	81.59	101.16	48.72	77.3	67.19	GO:0001510	"RNA methylation"	GO:0003735	"structural constituent of ribosome"	GO:0005730	"nucleolus"	K02927	"Ribosome"	NA	gb|KGN49832.1| Ubiquitin fusion protein [Cucumis sativus]
C116807	30.6	30.89	93.75	126.52	60.34	81.94	25.24	52.35	NA	NA	NA	NA	NA	NA	NA	NA	NA	ref|XP_006359375.1| PREDICTED: mitochondrial zinc maintenance pr...
scaffold8312	46.56	42.88	74.27	40.03	54.13	60.78	20.8	28.2	GO:0018279	"protein N-linked glycosylation via asparagine"	GO:0004579	"dolichyl-diphosphooligosaccharide-protein glycotransferase activity"	GO:0005615	"extracellular space"	NA	NA	NA	ref|XP_004290910.1| PREDICTED: protein KRTCAP2 homolog [Fragaria...
C116863	25.43	31.8	25.5	36.56	35.4	39.76	11.01	11.31	NA	NA	NA	NA	NA	NA	NA	NA	NA	ref|XP_002267834.1| PREDICTED: uncharacterized protein LOC100266...
C116865	99.73	4.96	305.17	0	217.11	2.2	181.97	0.87	GO:0071456	"cellular response to hypoxia"	GO:0004869	"cysteine-type endopeptidase inhibitor activity"	GO:0005618	"cell wall"	NA	NA	NA	ref|XP_007223500.1| hypothetical protein PRUPE_ppa013544mg [Prun...
C116867	145.38	80.28	251.48	178.76	123.56	103.53	95.69	104.13	GO:0006661	"phosphatidylinositol biosynthetic process"	GO:0005507	"copper ion binding"	GO:0009507	"chloroplast"	K02267	"Cardiac muscle contraction"	"Cytochrome-coxidase."	gb|KHN17535.1| Cytochrome c oxidase subunit 6b-1 [Glycine soja]
C116869	21.13	26.76	22.61	16.46	24.71	37.45	9.41	10.41	NA	NA	NA	NA	NA	NA	NA	NA	NA	ref|XP_002301453.2| hypothetical protein POPTR_0002s18430g [Popu...
C116899	20.28	7.93	28.26	4.7	56.48	15.42	15.69	6.94	NA	NA	NA	NA	NA	NA	NA	NA	"Lactaldehydedehydrogenase."	ref|XP_006374055.1| hypothetical protein POPTR_0016s14630g [Popu...
C116913	77.76	9.91	56.51	5.88	15.89	6.61	56.47	29.5	GO:0001568	"blood vessel development"	GO:0005201	"extracellular matrix structural constituent"	GO:0005588	"collagen type V"	NA	NA	NA	ref|XP_002520688.1| conserved hypothetical protein [Ricinus comm...
C116915	43.11	5.95	39.56	12.94	21.18	13.22	21.96	7.81	GO:0007154	"cell communication"	GO:0003756	"protein disulfide isomerase activity"	GO:0005634	"nucleus"	NA	NA	"Peptide-N(4)-(N-acetyl-beta-glucosaminyl)asparagineamidase."	gb|EYU42040.1| hypothetical protein MIMGU_mgv1a015977mg [Erythra...
C116923	28.74	19.82	56.51	44.69	40.6	30.84	20.39	28.64	GO:0000398	"nuclear mRNA splicing, via spliceosome"	GO:0005515	"protein binding"	GO:0070062	"extracellular vesicular exosome"	K11096	"Spliceosome"	NA	ref|XP_010259548.1| PREDICTED: small nuclear ribonucleoprotein S...
C116939	33.71	0.99	11.27	0	38.73	2.2	35.98	7.79	GO:0080001	"mucilage extrusion from seed coat"	GO:0004252	"serine-type endopeptidase activity"	GO:0005618	"cell wall"	NA	NA	"Tripeptidyl-peptidaseII."	ref|XP_009359724.1| PREDICTED: subtilisin-like protease [Pyrus x...
C116941	30.34	8.9	14.09	2.35	5.28	6.59	7.82	7.79	NA	NA	NA	NA	NA	NA	NA	NA	NA	ref|XP_002281323.1| PREDICTED: uncharacterized protein LOC100266...
C116951	235.15	4.94	208.53	0	846.7	4.39	195.53	0.87	GO:0050832	"defense response to fungus"	GO:0005515	"protein binding"	GO:0009505	"plant-type cell wall"	NA	NA	NA	emb|CAI51313.1| arachidonic acid-induced DEA1 [Capsicum chinense]
C116969	31.19	16.8	22.54	9.38	15.84	15.38	15.64	8.65	NA	NA	NA	NA	NA	NA	NA	NA	NA	gb|KHN32822.1| hypothetical protein glysoja_024181 [Glycine soja]
C117001	19.39	15.81	33.82	21.11	47.53	37.34	15.64	13.85	NA	NA	NA	NA	NA	NA	NA	NA	NA	gb|KCW86641.1| hypothetical protein EUGRSUZ_B03270 [Eucalyptus g...
C117005	96.08	65.23	109.9	99.69	116.18	103.25	64.14	62.31	GO:0006366	"transcription from RNA polymerase II promoter"	GO:0003899	"DNA-directed RNA polymerase activity"	GO:0000419	"DNA-directed RNA polymerase V complex"	K03014	"Pyrimidine metabolism"	"DNA-directedRNApolymerase."	ref|XP_010246465.1| PREDICTED: DNA-directed RNA polymerases II a...
C117037	138.68	71.95	177.06	104.11	121.13	72.3	107.63	88.03	GO:0000723	"telomere maintenance"	GO:0005515	"protein binding"	GO:0005829	"cytosol"	NA	NA	NA	gb|KDP25466.1| hypothetical protein JCGZ_20622 [Jatropha curcas]
C117061	21.85	20.7	11.24	10.53	21.07	13.15	9.36	9.49	NA	NA	GO:0005515	"protein binding"	GO:0005634	"nucleus"	K12866	"Spliceosome"	NA	ref|XP_010255928.1| PREDICTED: basic proline-rich protein-like i...
C117109	84.65	57.99	128.93	134.16	134.81	85.21	68.44	76.6	GO:0016573	"histone acetylation"	GO:0004402	"histone acetyltransferase activity"	GO:0005777	"peroxisome"	NA	NA	NA	gb|KCW70615.1| hypothetical protein EUGRSUZ_F03793 [Eucalyptus g...
C117131	23.47	0.98	126.13	1.17	56.02	2.18	35.78	0.86	GO:0015698	"inorganic anion transport"	GO:0009927	"histidine phosphotransfer kinase activity"	GO:0005737	"cytoplasm"	K14490	"Plant hormone signal transduction"	NA	gb|KDP23569.1| hypothetical protein JCGZ_23402 [Jatropha curcas]
C117139	10.9	12.78	19.62	4.67	43.77	15.29	21.78	6.89	GO:0016567	"protein ubiquitination"	GO:0004842	"ubiquitin-protein ligase activity"	GO:0009507	"chloroplast"	K10352	"Tight junction"	"Ubiquitinylhydrolase1."	emb|CBI27590.3| unnamed protein product [Vitis vinifera]
C117157	528.25	855.78	930.86	919.17	43.65	28.33	248.19	875.47	GO:0006364	"rRNA processing"	NA	NA	NA	NA	NA	NA	NA	ref|XP_004291777.1| PREDICTED: photosystem II 5 kDa protein, chl...
C117169	188.9	127.44	343.83	194.31	226.98	154.72	158.22	164.79	GO:0006366	"transcription from RNA polymerase II promoter"	GO:0003899	"DNA-directed RNA polymerase activity"	GO:0000419	"DNA-directed RNA polymerase V complex"	K03008	"Pyrimidine metabolism"	"DNA-directedRNApolymerase."	ref|XP_002285578.1| PREDICTED: DNA-directed RNA polymerase II su...
C117171	25.08	23.53	27.95	22.11	19.21	21.79	10.86	24.03	GO:0017196	"N-terminal peptidyl-methionine acetylation"	GO:0004596	"peptide alpha-N-acetyltransferase activity"	GO:0005634	"nucleus"	K14682	"Arginine and proline metabolism"	"Ribosomal-protein-alanineN-acetyltransferase."	ref|XP_009590986.1| PREDICTED: uncharacterized protein LOC104088...
C117185	69.38	75.48	164.93	73.3	136.19	128.57	37.23	60.08	GO:0009651	"response to salt stress"	GO:0046961	"proton-transporting ATPase activity, rotational mechanism"	GO:0000220	"vacuolar proton-transporting V-type ATPase, V0 domain"	K02155	"Tuberculosis"	NA	gb|AHC08714.1| vacuolar H+-ATPase subunit c [Rosa rugosa]
C117197	35.94	17.64	36.34	17.45	17.46	17.43	6.2	15.45	GO:0006857	"oligopeptide transport"	GO:0008893	"guanosine-3{prime},5{prime}-bis(diphosphate) 3{prime}-diphosphatase activity"	GO:0009507	"chloroplast"	K08311	"RNA degradation"	"Bis(5{prime}-nucleosyl)-tetraphosphatase(asymmetrical)."	ref|XP_007045145.1| Nudix hydrolase [Theobroma cacao] >gi|508709...
scaffold4444	11.72	6.96	10.27	6.51	16.83	12.19	12.88	9.4	GO:0010228	"vegetative to reproductive phase transition of meristem"	GO:0042800	"histone methyltransferase activity (H3-K4 specific)"	GO:0000790	"nuclear chromatin"	K11422	"Lysine degradation"	"Histone-lysineN-methyltransferase."	ref|XP_010657340.1| PREDICTED: probable histone-lysine N-methylt...
C128751	245.5	118.67	207.41	166.17	171.7	127.46	97.98	156.33	GO:0009688	"abscisic acid biosynthetic process"	GO:0005515	"protein binding"	GO:0009536	"plastid"	K02639	"Photosynthesis"	"Ferredoxin--NAD(+)reductase."	ref|XP_002275749.2| PREDICTED: ferredoxin-3, chloroplastic-like ...
C117241	85.02	61.59	86.43	49.9	121.89	67.37	41.77	26.54	GO:0009688	"abscisic acid biosynthetic process"	GO:0005515	"protein binding"	GO:0009536	"plastid"	K02639	"Photosynthesis"	"Ferredoxin--NAD(+)reductase."	emb|CBI18580.3| unnamed protein product [Vitis vinifera]
C117261	25.01	15.64	11.15	18.57	17.41	23.91	12.38	11.13	GO:0016126	"sterol biosynthetic process"	GO:0000287	"magnesium ion binding"	GO:0009507	"chloroplast"	NA	NA	NA	ref|XP_009603068.1| PREDICTED: uncharacterized protein LOC104098...
C117279	26.67	79.19	33.46	103.28	12.19	58.68	17.02	35.95	NA	NA	NA	NA	NA	NA	NA	NA	NA	gb|EXB62999.1| hypothetical protein L484_000626 [Morus notabilis...
scaffold14275	524.85	52.95	371.09	50.68	99.8	41.73	442.72	52.85	GO:0009062	"fatty acid catabolic process"	GO:0005515	"protein binding"	GO:0005730	"nucleolus"	K11252	"Systemic lupus erythematosus"	NA	gb|KCW52702.1| hypothetical protein EUGRSUZ_J02067 [Eucalyptus g...
C11733	0	0	0	0	0	0	0	0	GO:0045727	"positive regulation of translation"	GO:0005515	"protein binding"	GO:0009570	"chloroplast stroma"	NA	NA	NA	ref|XP_007151408.1| hypothetical protein PHAVU_004G0439001g, par...
C117333	16.62	61.42	16.68	59.02	13.89	10.84	3.09	21.34	NA	NA	NA	NA	NA	NA	NA	NA	NA	gb|KDP35819.1| hypothetical protein JCGZ_10628 [Jatropha curcas]
C117351	147.96	144.29	269.71	282.39	135.46	147.4	155.8	170.73	NA	NA	NA	NA	NA	NA	NA	NA	"Pectinesterase."	ref|XP_002266610.1| PREDICTED: uncharacterized protein LOC100263...
C117371	341.53	275.16	460.34	504.42	422.61	374	206.14	157.5	GO:0001510	"RNA methylation"	GO:0003735	"structural constituent of ribosome"	GO:0022625	"cytosolic large ribosomal subunit"	K02922	"Ribosome"	NA	ref|XP_010538027.1| PREDICTED: 60S ribosomal protein L37-1 [Tare...
scaffold9495	7.47	6.28	7.22	2.26	2.25	7.04	8.88	14.87	GO:0048211	"Golgi vesicle docking"	GO:0042802	"identical protein binding"	GO:0012507	"ER to Golgi transport vesicle membrane"	K10352	"Tight junction"	"Non-specificserine/threonineproteinkinase."	ref|XP_010660910.1| PREDICTED: myosin-9 isoform X2 [Vitis vinifera]
C117391	17.41	30.14	41.6	43.86	50.23	92.96	15.38	17.88	NA	NA	NA	NA	NA	NA	NA	NA	NA	ref|XP_007031016.1| Hypoxia-responsive family protein [Theobroma...
C117407	220.5	202.24	135.88	128.13	65.82	77.83	75.38	88.54	GO:0009853	"photorespiration"	NA	NA	GO:0005747	"mitochondrial respiratory chain complex I"	NA	NA	NA	gb|KHN09808.1| NADH dehydrogenase [ubiquinone] 1 beta subcomplex...
C117503	46.99	3.87	49.65	5.74	18.95	4.3	22.95	15.24	GO:0007623	"circadian rhythm"	NA	NA	GO:0005886	"plasma membrane"	NA	NA	NA	ref|XP_007217036.1| hypothetical protein PRUPE_ppa001617mg [Prun...
C117511	10.72	10.64	16.55	27.56	5.17	6.45	7.65	15.24	GO:0006863	"purine base transport"	GO:0004842	"ubiquitin-protein ligase activity"	GO:0005886	"plasma membrane"	NA	NA	"Ubiquitin--proteinligase."	ref|XP_002270953.1| PREDICTED: RING-H2 finger protein ATL38 [Vit...
C117515	10.72	10.64	11.03	16.08	20.67	8.6	4.59	13.55	GO:0007623	"circadian rhythm"	GO:0005515	"protein binding"	GO:0005829	"cytosol"	K14494	"Plant hormone signal transduction"	NA	ref|XP_006347894.1| PREDICTED: scarecrow-like protein 22-like [S...
C117523	153.34	55.12	96.55	113.67	105.09	73.12	97.91	52.5	GO:0044351	"macropinocytosis"	GO:0003735	"structural constituent of ribosome"	GO:0022625	"cytosolic large ribosomal subunit"	K02921	"Ribosome"	NA	gb|KHG03179.1| 60S ribosomal L37a [Gossypium arboreum]
C117535	70.9	69.63	182.06	179.12	130.93	144.08	65.78	51.65	NA	NA	NA	NA	NA	NA	NA	NA	NA	ref|XP_002263940.1| PREDICTED: uncharacterized protein LOC100267...
C117547	9.89	11.6	22.07	13.78	13.78	6.45	13.77	11.85	GO:0009443	"pyridoxal 5{prime}-phosphate salvage"	GO:0004733	"pyridoxamine-phosphate oxidase activity"	GO:0005829	"cytosol"	K00275	"Vitamin B6 metabolism"	"Pyridoxal5{prime}-phosphatesynthase."	ref|XP_007051505.1| Pyridoxamine 5'-phosphate oxidase family pro...
scaffold13037	70.34	9.9	62.22	17.05	45.36	34.68	62.18	29.83	GO:0009695	"jasmonic acid biosynthetic process"	GO:0046423	"allene-oxide cyclase activity"	GO:0009507	"chloroplast"	K10525	"alpha-Linolenic acid metabolism"	"Allene-oxidecyclase."	gb|ADY38579.1| allene oxide cyclase [Camellia sinensis]
C117571	29.6	3.86	63.28	1.15	0	0	30.51	10.98	NA	NA	NA	NA	NA	NA	NA	NA	NA	ref|XP_003634471.1| PREDICTED: pollen-specific protein C13-like ...
C117579	10.69	6.75	13.76	14.89	12.03	15.01	7.63	5.07	GO:0009788	"negative regulation of abscisic acid mediated signaling pathway"	GO:0004712	"protein serine/threonine/tyrosine kinase activity"	GO:0005829	"cytosol"	K04424	"Tight junction"	"Non-specificserine/threonineproteinkinase."	ref|XP_011010480.1| PREDICTED: dual specificity protein kinase s...
C117595	29.6	19.29	60.53	25.19	34.36	17.16	13.73	16.89	GO:0006606	"protein import into nucleus"	GO:0008536	"Ran GTPase binding"	GO:0005635	"nuclear envelope"	K14285	"mRNA surveillance pathway"	"RNAhelicase."	ref|XP_011098902.1| PREDICTED: nuclear transport factor 2-like [...
C117665	13.94	26.93	27.44	26.27	29.13	29.95	7.61	15.16	GO:0009062	"fatty acid catabolic process"	GO:0005515	"protein binding"	GO:0016020	"membrane"	K08341	"Regulation of autophagy"	NA	ref|XP_010934972.1| PREDICTED: autophagy-related protein 8f [Ela...
C117705	17.17	14.39	16.42	12.53	18.8	14.94	9.1	6.72	GO:0007165	"signal transduction"	GO:0003700	"sequence-specific DNA binding transcription factor activity"	GO:0005737	"cytoplasm"	K14494	"Plant hormone signal transduction"	NA	gb|ACU20273.1| unknown [Glycine max]
C117711	19.63	39.33	38.32	78.61	18.8	34.14	15.17	15.12	NA	NA	NA	NA	NA	NA	NA	NA	NA	gb|KCW88883.1| hypothetical protein EUGRSUZ_A01211 [Eucalyptus g...
C117721	221.61	3.84	188.84	5.7	13.67	0	232.15	18.48	GO:0008283	"cell proliferation"	GO:0005515	"protein binding"	GO:0005654	"nucleoplasm"	K11253	"Systemic lupus erythematosus"	NA	ref|XP_007014942.1| Histone superfamily protein [Theobroma cacao...
C117751	41.7	8.63	27.37	10.25	11.96	12.8	13.66	17.64	NA	NA	GO:0005199	"structural constituent of cell wall"	GO:0005739	"mitochondrion"	NA	NA	NA	ref|XP_010272422.1| PREDICTED: uncharacterized protein LOC104608...
C117761	20.44	14.39	19.16	9.11	20.51	23.47	9.1	10.92	NA	NA	NA	NA	NA	NA	NA	NA	NA	ref|XP_010659305.1| PREDICTED: uncharacterized protein LOC100263...
C117791	70.14	13.39	51.86	12.5	6.82	2.13	57.5	20.11	NA	NA	NA	NA	NA	NA	NA	NA	NA	ref|XP_002525167.1| DNA-binding protein S1FA, putative [Ricinus ...
C117811	26.1	2.87	16.38	1.14	5.11	0	12.11	0.84	GO:0008284	"positive regulation of cell proliferation"	GO:0005515	"protein binding"	GO:0005634	"nucleus"	NA	NA	NA	gb|EYU44342.1| hypothetical protein MIMGU_mgv1a007966mg [Erythra...
C117871	47.99	33.4	35.39	18.13	32.3	19.1	42.26	31.75	GO:0042128	"nitrate assimilation"	GO:0003700	"sequence-specific DNA binding transcription factor activity"	GO:0005634	"nucleus"	NA	NA	NA	ref|XP_003631380.1| PREDICTED: LOW QUALITY PROTEIN: protein NLP7...
C117875	44.73	47.71	46.28	17	45.9	42.45	19.62	35.93	GO:0050790	"regulation of catalytic activity"	GO:0042349	"guiding stereospecific synthesis activity"	GO:0005618	"cell wall"	NA	NA	NA	ref|XP_008393464.1| PREDICTED: dirigent protein 19-like [Malus d...
C117943	17.85	25.7	35.3	54.26	33.91	25.4	18.06	22.5	GO:0046482	"para-aminobenzoic acid metabolic process"	GO:0005515	"protein binding"	GO:0005776	"autophagic vacuole"	K08341	"Regulation of autophagy"	"DNAhelicase."	ref|XP_007045659.1| Ubiquitin-like superfamily protein [Theobrom...
C117947	65.7	5.71	16.29	0	0	0	1.51	5.83	GO:0016126	"sterol biosynthetic process"	NA	NA	GO:0005794	"Golgi apparatus"	NA	NA	NA	gb|KJB59008.1| hypothetical protein B456_009G235400 [Gossypium r...
C117989	27.51	30.37	62.29	3.38	1.69	0	22.51	49.87	NA	NA	NA	NA	NA	NA	NA	NA	NA	ref|XP_007041987.1| SAUR-like auxin-responsive protein family [T...
C118011	19.42	18.03	13.54	11.27	5.07	8.45	10.51	10.81	NA	NA	NA	NA	NA	NA	NA	NA	NA	ref|XP_008358359.1| PREDICTED: uncharacterized protein LOC103422...
C118031	36.31	44.49	121.56	175.43	126.51	214.82	28.44	43.94	GO:0010467	"gene expression"	GO:0019901	"protein kinase binding"	GO:0005829	"cytosol"	K12621	"Spliceosome"	NA	ref|XP_010652110.1| PREDICTED: U6 snRNA-associated Sm-like prote...
C118033	18.56	13.25	13.51	12.37	20.24	23.17	13.47	10.78	GO:0046686	"response to cadmium ion"	GO:0003691	"double-stranded telomeric DNA binding"	GO:0005886	"plasma membrane"	K14565	"Ribosome biogenesis in eukaryotes"	NA	ref|XP_003632159.1| PREDICTED: uncharacterized protein LOC100853...
C118043	12.91	0	118.86	30.36	156.87	31.59	26.94	29.01	GO:0061077	"chaperone-mediated protein folding"	GO:0005515	"protein binding"	GO:0005634	"nucleus"	NA	NA	NA	ref|XP_002306936.1| hypothetical protein POPTR_0005s26220g [Popu...
C118051	23.4	31.24	70.24	60.73	25.3	67.4	20.96	0	GO:0050790	"regulation of catalytic activity"	GO:0042349	"guiding stereospecific synthesis activity"	GO:0005618	"cell wall"	NA	NA	NA	gb|KCW44515.1| hypothetical protein EUGRSUZ_L01975 [Eucalyptus g...
C118119	164.15	152.96	288.31	282.66	275.91	245.78	155.26	187.68	GO:0000398	"nuclear mRNA splicing, via spliceosome"	GO:0005515	"protein binding"	GO:0071011	"precatalytic spliceosome"	K12832	"Spliceosome"	NA	ref|XP_008365020.1| PREDICTED: uncharacterized protein At4g14342...
C118187	18.46	4.71	21.5	20.14	25.17	20.95	17.87	9.9	GO:0002221	"pattern recognition receptor signaling pathway"	GO:0004674	"protein serine/threonine kinase activity"	GO:0005886	"plasma membrane"	K13430	"Plant-pathogen interaction"	"Non-specificserine/threonineproteinkinase."	ref|XP_010521798.1| PREDICTED: probable serine/threonine-protein...
C118227	91.24	61.99	1235.77	554.63	1928.09	624.89	60.88	80.6	GO:0009409	"response to cold"	GO:0005515	"protein binding"	GO:0016021	"integral to membrane"	NA	NA	NA	gb|EYU19377.1| hypothetical protein MIMGU_mgv1a0175922mg [Erythr...
C11823	0	0	0	0	0	0	0	0	GO:0046520	"sphingoid biosynthetic process"	GO:0005515	"protein binding"	GO:0005787	"signal peptidase complex"	K12946	"Protein export"	NA	ref|XP_006484083.1| PREDICTED: probable signal peptidase complex...
C118237	5.6	32.87	13.4	31.25	15.06	45.98	1.48	9.87	GO:0015749	"monosaccharide transport"	GO:0015145	"monosaccharide transmembrane transporter activity"	GO:0090406	"pollen tube"	K08139	"Meiosis - yeast"	NA	ref|XP_009774532.1| PREDICTED: polyol transporter 5-like [Nicoti...
C118253	304.15	166.24	268.06	300.19	175.74	158.84	108.4	92.12	GO:0001510	"RNA methylation"	GO:0008201	"heparin binding"	GO:0022625	"cytosolic large ribosomal subunit"	K02905	"Ribosome"	NA	ref|XP_002276776.1| PREDICTED: 60S ribosomal protein L29-1 [Viti...
C118257	497.04	319.34	573.66	593.69	523.86	491.14	332.63	224.54	GO:0006614	"SRP-dependent cotranslational protein targeting to membrane"	GO:0003735	"structural constituent of ribosome"	GO:0016020	"membrane"	K02920	"Ribosome"	NA	gb|EXC19148.1| 60S ribosomal protein L36-2 [Morus notabilis]
scaffold17201	7.25	18.59	21.69	14.66	31.41	29.03	10.05	10.35	GO:0009651	"response to salt stress"	GO:0005515	"protein binding"	GO:0005634	"nucleus"	K14432	"Plant hormone signal transduction"	NA	gb|AGG39700.1| bZIP transcription factor bZIP8 [Camellia sinensis]
C118305	1402.57	3544.79	1184.48	1543.88	375.61	619.13	398.39	2053.32	GO:0009773	"photosynthetic electron transport in photosystem I"	NA	NA	GO:0009941	"chloroplast envelope"	K08905	"Photosynthesis"	NA	ref|WP_039311173.1| hypothetical protein, partial [Paenibacillus...
C118317	23.15	8.43	34.76	14.47	13.35	14.59	11.85	17.23	GO:0009630	"gravitropism"	GO:0005515	"protein binding"	GO:0005802	"trans-Golgi network"	K08493	"SNARE interactions in vesicular transport"	NA	ref|XP_002530011.1| vesicle transport V-snare protein vti1a, put...
C118333	58.12	98.11	61.34	139.9	33.3	41.59	32.5	118.64	GO:0009767	"photosynthetic electron transport chain"	GO:0045156	"electron transporter, transferring electrons within the cyclic electron transport pathway of photosynthesis activity"	GO:0031977	"thylakoid lumen"	K08901	"Photosynthesis"	NA	gb|KDP33185.1| hypothetical protein JCGZ_13450 [Jatropha curcas]
C118355	35.03	15.88	37.34	39.97	9.99	16.63	19.2	19.64	GO:0016036	"cellular response to phosphate starvation"	GO:0005515	"protein binding"	GO:0005829	"cytosol"	K00609	"Pyrimidine metabolism"	"Aspartatecarbamoyltransferase."	ref|XP_002277415.2| PREDICTED: aspartate carbamoyltransferase 2,...
C118357	11.15	8.41	21.34	2.22	9.99	0	2.95	38.46	NA	NA	NA	NA	NA	NA	NA	NA	NA	ref|XP_002274295.1| PREDICTED: uncharacterized protein LOC100245...
C11837	0	0	0	0	0	0	0	0	NA	NA	NA	NA	NA	NA	NA	NA	NA	ref|XP_009796026.1| PREDICTED: uncharacterized protein LOC104242...
C118371	19.11	4.67	18.67	9.99	16.65	4.16	11.82	15.55	GO:0009744	"response to sucrose stimulus"	NA	NA	GO:0005794	"Golgi apparatus"	NA	NA	NA	ref|XP_002271877.1| PREDICTED: UPF0392 protein RCOM_0530710-like...
C118381	7.96	10.28	29.34	14.43	8.33	18.71	8.86	9	GO:0008152	"metabolic process"	GO:0047631	"ADP-ribose diphosphatase activity"	GO:0005829	"cytosol"	K08311	"RNA degradation"	"NAD(+)diphosphatase."	ref|XP_010321388.1| PREDICTED: nudix hydrolase 2-like isoform X2...
C118389	15.13	16.82	18.67	17.76	13.32	14.56	8.86	8.18	GO:0043269	"regulation of ion transport"	GO:0015369	"calcium:hydrogen antiporter activity"	GO:0009705	"plant-type vacuole membrane"	NA	NA	NA	ref|XP_011082885.1| PREDICTED: vacuolar cation/proton exchanger ...
C118445	174.7	5.59	296.37	9.63	455.05	12.44	157.63	0	GO:0000165	"MAPK cascade"	GO:0032934	"sterol binding"	GO:0005618	"cell wall"	K00215	"Lysine biosynthesis"	"4-hydroxy-tetrahydrodipicolinatereductase."	gb|AHA56682.1| pathogenesis related protein [Camellia sinensis]
CL32Contig1	99.62	177.45	28.42	8.61	16.43	1.2	29.86	17.11	GO:0033383	"geranyl diphosphate metabolic process"	GO:0047461	"(+)-delta-cadinene synthase activity"	NA	NA	K12929	"Diterpenoid biosynthesis"	"Germacradienolsynthase."	gb|AFE56211.1| terpene synthase [Camellia sinensis]
C123215	76.73	75.22	105.61	138.3	77.91	82.38	65.16	56.03	GO:0009816	"defense response to bacterium, incompatible interaction"	GO:0005515	"protein binding"	GO:0019897	"extrinsic to plasma membrane"	K13456	"Plant-pathogen interaction"	NA	ref|XP_006447821.1| hypothetical protein CICLE_v10018013mg [Citr...
C118503	25.34	32.53	42.45	49.71	33.13	12.41	19.1	28.49	GO:0044458	"motile cilium assembly"	GO:0005515	"protein binding"	GO:0030286	"dynein complex"	K10418	"Vasopressin-regulated water reabsorption"	NA	gb|KJB28661.1| hypothetical protein B456_005G061200 [Gossypium r...
C118513	85.54	24.17	45.11	75.12	6.63	4.14	30.85	66.75	NA	NA	NA	NA	NA	NA	NA	NA	NA	ref|XP_011097922.1| PREDICTED: uncharacterized protein LOC105176...
scaffold18702	24.55	15.93	19.41	6.75	23.08	13.9	13.08	16.44	GO:0010089	"xylem development"	GO:0042802	"identical protein binding"	GO:0005634	"nucleus"	NA	NA	NA	emb|CBI24230.3| unnamed protein product [Vitis vinifera]
scaffold10294	20.48	21.95	24.55	19.4	34.52	23.2	8.41	12.18	GO:0051983	"regulation of chromosome segregation"	GO:0005515	"protein binding"	GO:0005737	"cytoplasm"	NA	NA	NA	ref|XP_009366445.1| PREDICTED: chromatin-remodeling complex subu...
C118579	543.47	305.94	682.85	418.71	209.84	130	463.07	451.41	NA	NA	NA	NA	NA	NA	NA	NA	NA	gb|KJB79433.1| hypothetical protein B456_013G049400 [Gossypium r...
C118585	22.91	13.91	13.23	16.53	1.65	12.38	2.93	5.68	NA	NA	NA	NA	NA	NA	NA	NA	NA	ref|XP_010260126.1| PREDICTED: uncharacterized protein LOC104599...
C11859	0	0	0	286.74	0	1551.83	0	0	NA	NA	NA	NA	NA	NA	NA	NA	NA	gb|KJB18281.1| hypothetical protein B456_003G044500 [Gossypium r...
C118593	28.44	216.94	352.01	186.22	284.19	136.19	4.4	31.66	NA	NA	NA	NA	NA	NA	NA	NA	NA	ref|XP_003631638.1| PREDICTED: organ-specific protein S2-like [V...
C120699	10.06	5.91	9.66	4.02	7.53	5.65	17.32	6.66	GO:0048251	"elastic fiber assembly"	GO:0008307	"structural constituent of muscle"	GO:0015629	"actin cytoskeleton"	K10352	"Tight junction"	NA	ref|XP_006380931.1| hypothetical protein POPTR_0006s02200g [Popu...
scaffold16040	11.32	8.18	9.22	10.73	13.47	14.92	10.98	8.58	GO:0043066	"negative regulation of apoptotic process"	GO:0005515	"protein binding"	GO:0070062	"extracellular vesicular exosome"	NA	NA	NA	ref|XP_010649528.1| PREDICTED: bromodomain and WD repeat-contain...
C118611	18.17	26.89	7.94	12.12	23.13	14.44	11.72	16.24	GO:0007005	"mitochondrion organization"	NA	NA	GO:0005739	"mitochondrion"	NA	NA	NA	gb|KJB67715.1| hypothetical protein B456_010G205700 [Gossypium r...
C118617	7.11	31.52	15.88	15.43	9.91	33.02	4.4	1.62	GO:0045087	"innate immune response"	GO:0003700	"sequence-specific DNA binding transcription factor activity"	GO:0005634	"nucleus"	NA	NA	NA	gb|AIA57524.1| NAC domain-containing protein [Boehmeria nivea]
C118623	23.7	17.62	13.23	26.45	13.22	10.32	8.79	12.18	GO:0010262	"somatic embryogenesis"	GO:0003700	"sequence-specific DNA binding transcription factor activity"	GO:0005654	"nucleoplasm"	K08064	"Antigen processing and presentation"	NA	ref|XP_010646337.1| PREDICTED: uncharacterized protein LOC100249...
scaffold14150	61.19	20.59	45.61	24.42	36.31	26.33	24.64	60.22	GO:0016126	"sterol biosynthetic process"	GO:0005515	"protein binding"	GO:0009505	"plant-type cell wall"	K00430	"Methane metabolism"	"Peroxidase."	ref|XP_002280547.1| PREDICTED: peroxidase 31-like [Vitis vinifera]
C118689	34.67	33.29	63.36	36.27	65.92	57.63	11.69	24.29	NA	NA	NA	NA	NA	NA	NA	NA	NA	ref|XP_004230977.1| PREDICTED: uncharacterized protein LOC101246...
C118699	18.91	73.05	66	118.7	60.98	55.58	21.92	42.11	NA	NA	NA	NA	NA	NA	NA	NA	"tRNA-2-methylthio-N(6)-dimethylallyladenosinesynthase."	ref|XP_007033166.1| Uncharacterized protein TCM_019359 [Theobrom...
C118737	51.86	28.59	47.4	33.99	24.66	10.27	21.87	15.35	GO:0006729	"tetrahydrobiopterin biosynthetic process"	GO:0008124	"4-alpha-hydroxytetrahydrobiopterin dehydratase activity"	GO:0005634	"nucleus"	NA	NA	"4a-hydroxytetrahydrobiopterindehydratase."	ref|XP_002273897.1| PREDICTED: putative pterin-4-alpha-carbinola...
C118755	38.4	13.8	31.52	17.5	27.88	14.34	8.72	12.09	NA	NA	NA	NA	NA	NA	NA	NA	NA	ref|XP_003631688.1| PREDICTED: uncharacterized protein LOC100260...
C118757	23.51	16.56	5.25	6.56	16.4	16.38	8.72	6.45	GO:0006297	"nucleotide-excision repair, DNA gap filling"	GO:0003887	"DNA-directed DNA polymerase activity"	GO:0005654	"nucleoplasm"	K08269	"mTOR signaling pathway"	"DNA-directedDNApolymerase."	emb|CBI22452.3| unnamed protein product [Vitis vinifera]
C118763	73.67	45.08	107.7	82.02	47.55	63.49	58.16	52.37	NA	NA	NA	NA	NA	NA	NA	NA	NA	ref|XP_011090012.1| PREDICTED: uncharacterized protein LOC105170...
C118777	87.78	54.28	91.94	60.15	67.23	43.01	34.89	54.79	NA	NA	NA	NA	NA	NA	NA	NA	NA	gb|KCW66302.1| hypothetical protein EUGRSUZ_F00127 [Eucalyptus g...
C118793	30.57	9.2	26.27	6.56	4.92	0	1.45	25.78	GO:0009651	"response to salt stress"	GO:0050162	"oxalate oxidase activity"	GO:0005618	"cell wall"	NA	NA	"Oxalateoxidase."	ref|XP_011466770.1| PREDICTED: germin-like protein subfamily 3 m...
C118797	22.73	28.52	15.76	16.4	8.2	6.14	4.36	8.86	NA	NA	NA	NA	NA	NA	NA	NA	NA	ref|XP_010927429.1| PREDICTED: uncharacterized protein LOC105049...
C118803	565.88	310.03	359.86	374.01	413.21	475.14	286.42	232.84	GO:0009908	"flower development"	GO:0003735	"structural constituent of ribosome"	GO:0022626	"cytosolic ribosome"	K02900	"Ribosome"	NA	ref|XP_010248628.1| PREDICTED: 60S ribosomal protein L27a-3-like...
C118817	50.81	23.86	34.06	5.45	52.34	6.13	43.5	20.89	GO:0009410	"response to xenobiotic stimulus"	GO:0003677	"DNA binding"	GO:0005634	"nucleus"	NA	NA	NA	ref|XP_010258352.1| PREDICTED: zinc-finger homeodomain protein 9...
C118819	17.2	4.59	13.1	3.27	8.18	4.09	8.7	8.84	GO:0009793	"embryo development ending in seed dormancy"	GO:0051082	"unfolded protein binding"	GO:0009507	"chloroplast"	K04308	"Neuroactive ligand-receptor interaction"	NA	ref|XP_004299852.1| PREDICTED: tubulin-specific chaperone E-like...
C118851	25.8	22.94	18.34	13.09	32.71	30.64	5.8	8.04	GO:0051569	"regulation of histone H3-K4 methylation"	GO:0003682	"chromatin binding"	GO:0005634	"nucleus"	NA	NA	"Histone-lysineN-methyltransferase."	gb|EXC03893.1| hypothetical protein L484_016097 [Morus notabilis]
C129651	734.45	307.05	625.88	524.64	487.76	447.28	408.64	256.96	GO:0002181	"cytoplasmic translation"	GO:0003735	"structural constituent of ribosome"	GO:0005829	"cytosol"	K02917	"Ribosome"	NA	gb|EXB75174.1| 60S ribosomal protein L35a-3 [Morus notabilis]
C118885	45.22	51.26	57.5	72.91	48.94	44.83	21.7	44.89	GO:0016578	"histone deubiquitination"	GO:0030374	"ligand-dependent nuclear receptor transcription coactivator activity"	GO:0000124	"SAGA complex"	NA	NA	NA	gb|KJB11680.1| hypothetical protein B456_001G271200 [Gossypium r...
C118889	24.95	22.88	15.68	27.2	19.58	28.53	1.45	15.23	GO:0015824	"proline transport"	GO:0005515	"protein binding"	GO:0016021	"integral to membrane"	NA	NA	NA	ref|XP_007027262.1| Chaperone DnaJ-domain superfamily protein [T...
C118893	16.37	20.14	15.68	5.44	16.31	18.34	5.79	7.21	NA	NA	NA	NA	NA	NA	NA	NA	NA	ref|XP_009787387.1| PREDICTED: uncharacterized protein LOC104235...
C118913	26.51	21.05	39.2	45.7	65.26	48.91	17.36	12.83	NA	NA	NA	NA	NA	NA	NA	NA	NA	gb|EXB94754.1| hypothetical protein L484_003318 [Morus notabilis]
C118921	25.73	14.64	65.34	52.23	40.79	50.94	31.82	24.85	GO:0030488	"tRNA methylation"	GO:0052905	"tRNA (guanine(9)-N(1))-methyltransferase activity"	GO:0005634	"nucleus"	NA	NA	"tRNA(guanine(9)-N(1))-methyltransferase."	ref|XP_002270008.3| PREDICTED: tRNA (guanine(9)-N1)-methyltransf...
C118929	188.21	214.54	318.06	237.71	218.06	231.73	142.82	209.48	NA	NA	NA	NA	NA	NA	NA	NA	NA	gb|KJB59604.1| hypothetical protein B456_009G263400 [Gossypium r...
C118945	21	27.39	23.46	33.65	39.06	22.36	2.89	21.59	GO:0009651	"response to salt stress"	GO:0003723	"RNA binding"	GO:0005739	"mitochondrion"	K12885	"Spliceosome"	"Peptidylprolylisomerase."	ref|XP_002276063.2| PREDICTED: glycine-rich RNA-binding protein ...
C118949	35.77	35.61	18.25	24.97	4.88	0	14.43	52.77	NA	NA	NA	NA	NA	NA	NA	NA	NA	gb|KEH43569.1| DUF688 family protein [Medicago truncatula]
C118991	54.3	51.91	166.44	200.31	168.82	214.93	37.41	43.86	NA	NA	NA	NA	NA	NA	NA	NA	NA	ref|XP_004237382.1| PREDICTED: uncharacterized protein LOC101256...
C119015	6.21	30.05	23.41	14.08	3.25	12.17	4.32	6.38	GO:0009555	"pollen development"	GO:0008060	"ARF GTPase activator activity"	GO:0005773	"vacuole"	K10591	"Endocytosis"	"Non-specificserine/threonineproteinkinase."	ref|XP_002282569.1| PREDICTED: probable ADP-ribosylation factor ...
C119021	25.6	22.77	26.01	35.73	40.58	50.69	14.39	25.52	GO:0008152	"metabolic process"	GO:0047617	"acyl-CoA hydrolase activity"	GO:0070062	"extracellular vesicular exosome"	NA	NA	NA	ref|XP_009337318.1| PREDICTED: acyl-coenzyme A thioesterase 13-l...
C119023	91.53	64.66	67.61	82.29	74.67	44.61	46.04	39.08	NA	NA	NA	NA	GO:0005739	"mitochondrion"	NA	NA	NA	ref|XP_006346599.1| PREDICTED: uncharacterized protein LOC102580...
C119033	7.76	9.11	18.2	18.41	29.22	32.44	10.07	15.15	GO:0006281	"DNA repair"	GO:0004402	"histone acetyltransferase activity"	GO:0005634	"nucleus"	NA	NA	"Histoneacetyltransferase."	ref|XP_007018926.1| Histone acetyltransferase of the MYST family...
C119035	33.36	25.5	52.01	80.12	60.06	95.3	34.53	18.34	GO:0000398	"nuclear mRNA splicing, via spliceosome"	GO:0005515	"protein binding"	GO:0046540	"U4/U6 x U5 tri-snRNP complex"	K12627	"Spliceosome"	NA	ref|XP_011096912.1| PREDICTED: U6 snRNA-associated Sm-like prote...
C119073	10.06	9.99	7.78	14.04	6.48	26.29	7.18	2.39	GO:0035329	"hippo signaling cascade"	GO:0005515	"protein binding"	GO:0070062	"extracellular vesicular exosome"	K06685	"Cell cycle - yeast"	NA	ref|XP_002279119.1| PREDICTED: mps one binder kinase activator-l...
C119085	9.28	24.53	25.94	20.52	32.38	22.25	2.87	11.14	GO:0010224	"response to UV-B"	GO:0005515	"protein binding"	GO:0009536	"plastid"	NA	NA	NA	ref|XP_006402240.1| hypothetical protein EUTSA_v10013323mg [Eutr...
C119091	22.44	17.26	25.94	28.08	32.38	40.45	18.66	5.57	GO:0042542	"response to hydrogen peroxide"	GO:0004842	"ubiquitin-protein ligase activity"	NA	NA	NA	NA	NA	gb|EYU24150.1| hypothetical protein MIMGU_mgv1a012608mg [Erythra...
C119117	27.78	2.72	23.29	5.39	12.92	6.05	14.31	7.94	NA	NA	NA	NA	NA	NA	NA	NA	NA	gb|KDO47336.1| hypothetical protein CISIN_1g029074mg [Citrus sin...
C119123	32.41	29.9	23.29	30.17	4.85	12.11	12.88	12.7	GO:0000742	"karyogamy involved in conjugation with cellular fusion"	GO:0005515	"protein binding"	GO:0005816	"spindle pole body"	NA	NA	NA	ref|XP_004253263.1| PREDICTED: uncharacterized protein LOC101262...
C119129	107.27	72.48	87.98	87.27	58.14	48.42	42.94	65.07	NA	NA	NA	NA	NA	NA	NA	NA	NA	ref|XP_011075352.1| PREDICTED: uncharacterized protein LOC105159...
C119131	10.03	47.11	7.76	63.57	4.85	20.18	5.73	11.9	NA	NA	NA	NA	NA	NA	NA	NA	NA	ref|XP_002280011.3| PREDICTED: uncharacterized protein LOC100249...
C119145	19.29	62.52	18.11	35.55	11.31	32.28	5.73	11.11	NA	NA	NA	NA	NA	NA	NA	NA	NA	ref|XP_002515887.1| conserved hypothetical protein [Ricinus comm...
C119167	5.39	31.63	2.58	4.3	3.22	20.13	0	0.79	GO:0010223	"secondary shoot formation"	GO:0016788	"hydrolase activity, acting on ester bonds"	NA	NA	NA	NA	"Pimeloyl-[acyl-carrierprotein]methylesteresterase."	ref|XP_007202641.1| hypothetical protein PRUPE_ppa012103mg [Prun...
C119171	35.41	20.79	36.14	22.57	24.17	30.19	11.42	8.71	GO:0034976	"response to endoplasmic reticulum stress"	GO:0042349	"guiding stereospecific synthesis activity"	GO:0005618	"cell wall"	NA	NA	NA	ref|XP_011037983.1| PREDICTED: dirigent protein 19-like [Populus...
C119243	10.75	7.21	5.15	5.36	6.43	12.05	14.24	7.9	NA	NA	NA	NA	NA	NA	NA	NA	NA	ref|XP_010254569.1| PREDICTED: BEACH domain-containing protein l...
C119277	348.48	392.07	249.16	470.58	232.45	340.48	161.94	236.27	GO:0050715	"positive regulation of cytokine secretion"	GO:0004167	"dopachrome isomerase activity"	GO:0005737	"cytoplasm"	K07253	"Phenylalanine metabolism"	"Phenylpyruvatetautomerase."	gb|AEC11009.1| light-inducible protein atls1 [Camellia sinensis]
C64729	10.33	11.34	14.73	0	9.59	0	0	4.88	GO:0043086	"negative regulation of catalytic activity"	GO:0004864	"protein phosphatase inhibitor activity"	GO:0005737	"cytoplasm"	NA	NA	NA	gb|EXB62514.1| hypothetical protein L484_008317 [Morus notabilis]
C119335	17.57	26.01	20.5	21.34	17.59	4	7.08	3.14	GO:0061065	"regulation of dauer larval development"	GO:0008757	"S-adenosylmethionine-dependent methyltransferase activity"	GO:0005783	"endoplasmic reticulum"	K03183	"Ubiquinone and other terpenoid-quinone biosynthesis"	"Malonyl-[acyl-carrierprotein]O-methyltransferase."	gb|KDO57738.1| hypothetical protein CISIN_1g021661mg [Citrus sin...
C119367	35.14	5.38	28.19	25.61	23.99	33.96	12.75	9.43	GO:0006635	"fatty acid beta-oxidation"	GO:0015217	"ADP transmembrane transporter activity"	GO:0005777	"peroxisome"	K13354	"Peroxisome"	NA	ref|XP_008246477.1| PREDICTED: peroxisomal adenine nucleotide ca...
C139705	37.06	24.04	48.05	97.08	94.19	91.02	17.1	56.22	GO:0070838	"divalent metal ion transport"	GO:0005363	"maltose transmembrane transporter activity"	GO:0009706	"chloroplast inner membrane"	NA	NA	NA	gb|AJO70160.1| maltose excess protein 1 [Camellia sinensis]
C119421	187.46	197.74	495.87	326.74	354.13	432.49	125.78	222.56	GO:0044351	"macropinocytosis"	NA	NA	GO:0005881	"cytoplasmic microtubule"	NA	NA	NA	ref|XP_010250694.1| PREDICTED: stress-associated endoplasmic ret...
C119483	22.04	19.64	15.3	8.49	11.14	11.93	7.05	8.6	GO:0010155	"regulation of proton transport"	GO:0004345	"glucose-6-phosphate dehydrogenase activity"	GO:0009570	"chloroplast stroma"	K00036	"Pentose phosphate pathway"	"Glucose-6-phosphatedehydrogenase(NADP(+))."	ref|XP_010659726.1| PREDICTED: glucose-6-phosphate 1-dehydrogena...
C119487	411.21	163.33	193.79	134.84	116.16	83.5	146.61	92.24	GO:0006614	"SRP-dependent cotranslational protein targeting to membrane"	GO:0003735	"structural constituent of ribosome"	GO:0016020	"membrane"	K02920	"Ribosome"	NA	gb|KCW46445.1| hypothetical protein EUGRSUZ_K00276 [Eucalyptus g...
C119497	127.38	114.85	119.55	150.4	9.52	13.88	40.78	112.29	NA	NA	NA	NA	NA	NA	NA	NA	NA	ref|XP_006492785.1| PREDICTED: uncharacterized protein LOC102627...
C119513	6.82	9.79	38.15	13.77	47.62	27.77	1.41	9.36	GO:0009744	"response to sucrose stimulus"	GO:0005524	"ATP binding"	GO:0005739	"mitochondrion"	NA	NA	NA	ref|XP_002278252.1| PREDICTED: glycine cleavage system H protein...
C119515	72.79	66.77	132.27	76.26	82.54	85.28	63.28	44.46	GO:0044351	"macropinocytosis"	GO:0042625	"ATPase activity, coupled to transmembrane movement of ions"	GO:0005886	"plasma membrane"	K02151	"Collecting duct acid secretion"	NA	ref|XP_011079944.1| PREDICTED: V-type proton ATPase subunit F [S...
C119529	166.04	170.05	455.3	401.41	300.01	299.49	220.77	280.72	NA	NA	NA	NA	NA	NA	NA	NA	"NADH:ubiquinonereductase(H(+)-translocating)."	gb|KJB27484.1| hypothetical protein B456_005G167100 [Gossypium r...
C119547	40.08	1.78	38.06	0	23.75	0	35.07	28	GO:0006952	"defense response"	NA	NA	GO:0005618	"cell wall"	NA	NA	"Glucanendo-1,3-beta-D-glucosidase."	ref|XP_008236120.1| PREDICTED: thaumatin-like protein 1b [Prunus...
C119583	10.56	28.35	40.5	33.73	18.96	13.82	5.6	19.4	GO:0010363	"regulation of plant-type hypersensitive response"	GO:0030599	"pectinesterase activity"	GO:0005576	"extracellular region"	K01051	"Pentose and glucuronate interconversions"	"Pectinesterase."	ref|XP_002264799.1| PREDICTED: 21 kDa protein-like [Vitis vinifera]
C119605	15.84	77.07	7.59	65.35	7.9	71.06	4.2	17.07	GO:0002238	"response to molecule of fungal origin"	NA	NA	GO:0005886	"plasma membrane"	NA	NA	NA	gb|AID16043.1| putative universal stress protein [Catharanthus r...
C119649	10.54	60.98	63.13	106.2	137.09	108.3	2.79	13.16	NA	NA	NA	NA	NA	NA	NA	NA	NA	ref|XP_002281636.1| PREDICTED: uncharacterized protein LOC100245...
C119651	61.71	20.33	318.17	0	286.79	17.72	60.01	3.1	GO:0043069	"negative regulation of programmed cell death"	GO:0005515	"protein binding"	GO:0009505	"plant-type cell wall"	NA	NA	NA	ref|XP_002271792.1| PREDICTED: 14 kDa proline-rich protein DC2.1...
C119669	159.53	62.75	83.33	12.62	12.61	7.88	110.25	159.45	NA	NA	NA	NA	NA	NA	NA	NA	NA	ref|XP_007041995.1| SAUR family protein [Theobroma cacao] >gi|50...
C119679	40.64	21.21	25.25	34.7	31.52	21.66	26.52	17.03	NA	NA	NA	NA	NA	NA	NA	NA	NA	ref|XP_006493377.1| PREDICTED: uncharacterized protein LOC102622...
C119689	23.33	12.37	30.3	11.57	12.61	9.85	11.16	11.61	GO:0009051	"pentose-phosphate shunt, oxidative branch"	GO:0004345	"glucose-6-phosphate dehydrogenase activity"	GO:0009507	"chloroplast"	K00036	"Pentose phosphate pathway"	"Glucose-6-phosphatedehydrogenase(NADP(+))."	ref|XP_006480276.1| PREDICTED: glucose-6-phosphate 1-dehydrogena...
C119715	10.51	17.63	17.63	34.62	18.86	51.07	9.74	9.27	GO:0006364	"rRNA processing"	GO:0019843	"rRNA binding"	GO:0005634	"nucleus"	K12891	"Spliceosome"	"Peptidylprolylisomerase."	ref|XP_009353996.1| PREDICTED: glycine-rich RNA-binding protein ...
C119771	42.68	13.19	15.08	11.51	36.07	13.72	22.22	10.78	GO:0031048	"chromatin silencing by small RNA"	GO:0003723	"RNA binding"	GO:0005829	"cytosol"	NA	NA	NA	ref|XP_011082808.1| PREDICTED: staphylococcal nuclease domain-co...
scaffold14501	18.35	76.68	55.47	192	50.52	69.89	18.75	37.84	GO:0071457	"cellular response to ozone"	GO:0004784	"superoxide dismutase activity"	GO:0005777	"peroxisome"	K04565	"Peroxisome"	"Superoxidedismutase."	ref|XP_010257634.1| PREDICTED: superoxide dismutase [Cu-Zn] 2 [N...
C119785	7.49	14.07	25.13	6.28	37.63	29.39	2.78	5.39	GO:0051707	"response to other organism"	GO:0042626	"ATPase activity, coupled to transmembrane movement of substances"	GO:0009506	"plasmodesma"	K05672	"ABC transporters"	"Xenobiotic-transportingATPase."	gb|AFK47609.1| unknown [Lotus japonicus]
scaffold6598	25.42	27.55	21.5	24.92	16.56	25.18	10.36	10.79	GO:0010225	"response to UV-C"	GO:0005515	"protein binding"	GO:0005634	"nucleus"	NA	NA	NA	gb|KDP41996.1| hypothetical protein JCGZ_27014 [Jatropha curcas]
C119819	33.61	17.55	65.18	9.4	43.8	15.64	41.55	15.37	GO:0002062	"chondrocyte differentiation"	GO:0044212	"transcription regulatory region DNA binding"	GO:0005783	"endoplasmic reticulum"	K09048	"Melanogenesis"	NA	ref|XP_009588361.1| PREDICTED: uncharacterized protein LOC104085...
scaffold863	15.02	5.09	11.67	8.45	19.52	7.6	17.71	6.71	GO:0010431	"seed maturation"	GO:0035198	"miRNA binding"	GO:0005731	"nucleolus organizer region"	NA	NA	"Argonaute-2."	ref|XP_002279408.1| PREDICTED: protein argonaute 10-like [Vitis ...
C119871	21.61	4.38	25.01	45.82	46.82	37.05	19.34	9.2	GO:0000288	"nuclear-transcribed mRNA catabolic process, deadenylation-dependent decay"	GO:0005515	"protein binding"	GO:0005829	"cytosol"	K07573	"RNA degradation"	"Sulfitereductase(NADPH)."	gb|KHG02005.1| Exosome complex component CSL4 [Gossypium arboreum]
C119877	40.23	91.01	60.02	111.44	32.77	58.51	22.11	33.73	GO:0018315	"molybdenum incorporation into molybdenum-molybdopterin complex"	GO:0030366	"Mo-molybdopterin synthase activity"	GO:0019008	"molybdopterin synthase complex"	K03635	"Folate biosynthesis"	NA	ref|XP_002274036.1| PREDICTED: molybdopterin synthase sulfur car...
C119897	48.43	28.88	82.53	54.16	42.13	52.66	24.87	32.19	GO:0009744	"response to sucrose stimulus"	GO:0005524	"ATP binding"	GO:0005739	"mitochondrion"	NA	NA	NA	ref|XP_009761418.1| PREDICTED: glycine cleavage system H protein...
C11991	0	0	0	0	0	0	0	0	NA	NA	NA	NA	NA	NA	NA	NA	NA	ref|XP_007226050.1| hypothetical protein PRUPE_ppa013157mg [Prun...
scaffold7644	11.37	7.8	55.01	6.26	10.87	5.86	13.56	9.13	NA	NA	NA	NA	NA	NA	NA	NA	NA	ref|XP_002530467.1| conserved hypothetical protein [Ricinus comm...
C119951	259.4	334.35	479.04	824.95	375.18	739.31	206.74	282.92	GO:0006096	"glycolysis"	GO:0009975	"cyclase activity"	GO:0005829	"cytosol"	NA	NA	"Olivetolicacidcyclase."	gb|KDP37139.1| hypothetical protein JCGZ_06195 [Jatropha curcas]
C137741	74.2	168.27	261.6	369.47	279.59	577.58	64.49	87.86	GO:0009805	"coumarin biosynthetic process"	GO:0045551	"cinnamyl-alcohol dehydrogenase activity"	GO:0005829	"cytosol"	K00083	"Phenylpropanoid biosynthesis"	"Cinnamyl-alcoholdehydrogenase."	gb|AEE69007.1| cinnamyl alcohol dehydrogenase 1 [Camellia sinensis]
C119977	68.95	20.03	62.23	22.8	60.57	21.35	28.87	33.56	GO:0007067	"mitosis"	GO:0005515	"protein binding"	GO:0005640	"nuclear outer membrane"	K14319	"RNA transport"	NA	ref|XP_002285058.3| PREDICTED: MFP1 attachment factor 1-like [Vi...
C119985	10.38	6.1	12.45	4.15	15.53	11.65	12.37	6.87	NA	NA	NA	NA	GO:0005634	"nucleus"	NA	NA	NA	ref|XP_008235241.1| PREDICTED: HUA2-like protein 2 isoform X1 [P...
C120013	106.77	51.38	121.96	75.67	31.06	42.7	83.87	55.68	GO:0000122	"negative regulation of transcription from RNA polymerase II promoter"	GO:0003714	"transcription corepressor activity"	GO:0005634	"nucleus"	NA	NA	NA	gb|AEC10973.1| hypothetical protein [Camellia sinensis]
C120027	94.67	77.32	76.98	8.27	9.3	0	34.29	130.89	NA	NA	NA	NA	NA	NA	NA	NA	NA	ref|XP_003523506.1| PREDICTED: indole-3-acetic acid-induced prot...
C120035	45.86	81.66	129.12	190.27	128.59	180.08	68.58	75.34	GO:0030041	"actin filament polymerization"	GO:0005515	"protein binding"	GO:0005886	"plasma membrane"	K05752	"Regulation of actin cytoskeleton"	NA	gb|EXC03911.1| hypothetical protein L484_016117 [Morus notabilis]
C120077	38.46	8.69	29.8	7.24	10.85	7.75	24.69	19.02	NA	NA	NA	NA	NA	NA	NA	NA	NA	gb|EXB54271.1| hypothetical protein L484_014002 [Morus notabilis]
C121499	31.91	18.76	14	14.58	20.37	14.56	15.43	7.14	GO:0002168	"instar larval development"	GO:0004004	"ATP-dependent RNA helicase activity"	GO:0005875	"microtubule associated complex"	K02881	"Ribosome"	NA	ref|XP_006431833.1| hypothetical protein CICLE_v10002842mg [Citr...
C120081	8.12	13	14.86	19.6	20.09	34.77	8.21	15.94	GO:0006979	"response to oxidative stress"	GO:0000287	"magnesium ion binding"	GO:0005737	"cytoplasm"	NA	NA	"Non-specificserine/threonineproteinkinase."	gb|EYU33482.1| hypothetical protein MIMGU_mgv1a0199022mg, partia...
C120099	1553.82	604.93	2068.51	510.65	1693.99	405.67	1662.28	554.16	GO:0009414	"response to water deprivation"	GO:0003677	"DNA binding"	GO:0000786	"nucleosome"	K11254	"Systemic lupus erythematosus"	NA	ref|WP_033581588.1| hypothetical protein, partial [Dickeya zeae]
C120101	50.17	61.53	52.02	81.5	15.46	25.11	27.36	59.97	NA	NA	NA	NA	NA	NA	NA	NA	NA	ref|XP_006438331.1| hypothetical protein CICLE_v10033163mg [Citr...
C120109	233.89	218.4	230.39	336.31	148.38	197.04	108.08	170.04	GO:0060548	"negative regulation of cell death"	GO:0005515	"protein binding"	GO:0030430	"host cell cytoplasm"	NA	NA	NA	ref|XP_010260808.1| PREDICTED: uncharacterized protein LOC104599...
C120121	65.66	81.47	42.11	43.33	58.73	171.93	30.1	39.47	GO:0048193	"Golgi vesicle transport"	GO:0003743	"translation initiation factor activity"	GO:0005737	"cytoplasm"	K03113	"RNA transport"	NA	ref|XP_002280065.1| PREDICTED: protein translation factor SUI1 h...
C120125	39.74	34.58	22.24	18.53	35.46	25.05	10.92	10.6	NA	NA	NA	NA	NA	NA	NA	NA	NA	ref|XP_009800625.1| PREDICTED: uncharacterized protein LOC104246...
C120139	91.27	57.93	168.06	131.74	101.77	119.49	91.44	86.33	GO:0009853	"photorespiration"	GO:0008137	"NADH dehydrogenase (ubiquinone) activity"	GO:0005739	"mitochondrion"	K03938	"Huntingtons disease"	NA	gb|ABY77914.1| NADH-ubiquinone oxidoreductase-like protein [Came...
C120147	29.44	28.53	56.84	42.2	26.21	32.76	12.28	17.42	GO:0019288	"isopentenyl diphosphate biosynthetic process, mevalonate-independent pathway"	GO:0003735	"structural constituent of ribosome"	GO:0016020	"membrane"	K02933	"Ribosome"	NA	ref|XP_002267044.1| PREDICTED: 60S ribosomal protein L6, mitocho...
C120153	256.13	384.74	541.24	886.13	787.92	1495.5	156.95	278.69	GO:0034514	"mitochondrial unfolded protein response"	GO:0005515	"protein binding"	GO:0005737	"cytoplasm"	NA	NA	NA	ref|XP_006436432.1| hypothetical protein CICLE_v10033494mg [Citr...
C120161	35.33	31.99	79.08	92.63	67.84	53.96	31.39	43.17	NA	NA	GO:0005515	"protein binding"	NA	NA	NA	NA	NA	gb|KEH30677.1| hypothetical protein MTR_4g478210 [Medicago trunc...
C120175	13.98	74.35	24.71	43.23	9.25	13.49	0	22.72	GO:0008152	"metabolic process"	GO:0016787	"hydrolase activity"	GO:0070062	"extracellular vesicular exosome"	K01512	"Pyruvate metabolism"	"Acylphosphatase."	gb|KHG20544.1| Acylphosphatase [Gossypium arboreum]
C120179	184.74	165.13	185.36	167.76	126.44	127.19	87.35	68.16	GO:0051298	"centrosome duplication"	GO:0003735	"structural constituent of ribosome"	GO:0022627	"cytosolic small ribosomal subunit"	K02973	"Ribosome"	NA	ref|XP_007218498.1| hypothetical protein PRUPE_ppa012246mg [Prun...
C120205	48.46	66.41	56.71	85.22	49.22	94.21	43.57	43.06	GO:0044351	"macropinocytosis"	NA	NA	NA	NA	NA	NA	NA	ref|XP_009631059.1| PREDICTED: cytochrome b-c1 complex subunit 8...
C120209	18.36	18.11	17.26	9.24	41.53	34.61	10.89	5.29	GO:0048359	"mucilage metabolic process involved seed coat development"	GO:0004252	"serine-type endopeptidase activity"	GO:0048046	"apoplast"	NA	NA	"Tripeptidyl-peptidaseII."	emb|CBI19500.3| unnamed protein product [Vitis vinifera]
C120227	16.89	7.76	22.19	9.24	6.15	13.46	8.17	3.78	GO:0045947	"negative regulation of translational initiation"	GO:0005515	"protein binding"	GO:0022625	"cytosolic large ribosomal subunit"	K02863	"Ribosome"	NA	ref|XP_011098026.1| PREDICTED: 50S ribosomal protein L1, chlorop...
C120231	192.37	294.97	204.64	529.81	107.68	184.58	73.52	197.94	GO:0072593	"reactive oxygen species metabolic process"	GO:0051537	"2 iron, 2 sulfur cluster binding"	GO:0009507	"chloroplast"	NA	NA	NA	ref|XP_006281361.1| hypothetical protein CARUB_v10027417mg [Caps...
C120247	19.82	9.49	12.33	12.32	21.54	28.84	10.89	11.33	GO:0048765	"root hair cell differentiation"	NA	NA	GO:0005634	"nucleus"	NA	NA	NA	gb|EXB82792.1| hypothetical protein L484_012105 [Morus notabilis]
C120255	25.64	5.16	14.76	8.19	7.67	5.75	20.37	13.57	GO:0000122	"negative regulation of transcription from RNA polymerase II promoter"	NA	NA	GO:0005886	"plasma membrane"	NA	NA	NA	ref|XP_007215920.1| hypothetical protein PRUPE_ppa010903mg [Prun...
C120271	52	39.58	41.82	47.12	46.04	36.44	21.73	27.13	NA	NA	NA	NA	NA	NA	NA	NA	NA	ref|XP_007218655.1| hypothetical protein PRUPE_ppa014023mg [Prun...
C120301	306.15	252.36	360.74	323.96	203.62	250.69	197.8	182.71	GO:0009086	"methionine biosynthetic process"	GO:0005515	"protein binding"	GO:0005829	"cytosol"	NA	NA	"Peptidylprolylisomerase."	ref|XP_011461003.1| PREDICTED: peptidyl-prolyl cis-trans isomera...
C120309	19	31.76	22.09	28.62	56.65	49.75	14.9	12.78	NA	NA	NA	NA	NA	NA	NA	NA	NA	ref|XP_009594035.1| PREDICTED: uncharacterized protein LOC104090...
C120337	6.58	103	58.9	174.76	58.18	147.35	0	45.11	NA	NA	NA	NA	NA	NA	NA	NA	NA	ref|XP_006444768.1| hypothetical protein CICLE_v10022948mg [Citr...
C120347	29.96	1.72	22.09	1.02	9.19	1.91	33.87	12.03	NA	NA	NA	NA	NA	NA	NA	NA	NA	ref|XP_002265121.1| PREDICTED: protein IQ-DOMAIN 14 [Vitis vinif...
C12035	0	0	0	0	0	0	0	0	GO:0010189	"vitamin E biosynthetic process"	GO:0050342	"tocopherol O-methyltransferase activity"	GO:0009507	"chloroplast"	K05928	"Ubiquinone and other terpenoid-quinone biosynthesis"	"TocopherolO-methyltransferase."	ref|XP_010276973.1| PREDICTED: probable tocopherol O-methyltrans...
C120351	24.78	17.98	31.83	55.06	53.46	28.64	16.22	20.25	GO:0008033	"tRNA processing"	GO:0004526	"ribonuclease P activity"	GO:0005739	"mitochondrion"	NA	NA	"RibonucleaseP."	ref|XP_008243843.1| PREDICTED: proteinaceous RNase P 1, chloropl...
C120393	10.2	2.57	97.93	29.57	216.88	47.73	12.16	4.5	GO:0045104	"intermediate filament cytoskeleton organization"	GO:0005198	"structural molecule activity"	GO:0045095	"keratin filament"	K00677	"Lipopolysaccharide biosynthesis"	"Acyl-[acyl-carrier-protein]--UDP-N-acetylglucosamineO-acyltransferase."	ref|WP_014175504.1| hypothetical protein [Streptomyces bingcheng...
C120405	23.27	17.94	29.31	22.38	41.14	24.76	14.83	9.73	GO:0030968	"endoplasmic reticulum unfolded protein response"	GO:0005515	"protein binding"	GO:0005886	"plasma membrane"	NA	NA	NA	ref|XP_011079227.1| PREDICTED: hypersensitive-induced response p...
C120411	10.91	9.4	17.1	12.21	12.19	17.14	14.83	5.99	GO:0006468	"protein phosphorylation"	GO:0005515	"protein binding"	GO:0016020	"membrane"	K13456	"Plant-pathogen interaction"	NA	ref|XP_002265336.2| PREDICTED: RPM1-interacting protein 4-like [...
C120421	54.54	6.83	29.31	0	6.09	3.81	33.71	17.21	GO:0009612	"response to mechanical stimulus"	NA	NA	GO:0031225	"anchored to membrane"	NA	NA	NA	ref|XP_010266430.1| PREDICTED: arabinogalactan peptide 20-like [...
C120439	369.39	2245.07	920.83	2341.61	1074.24	3192.32	357.29	993.02	GO:0000165	"MAPK cascade"	GO:0030234	"enzyme regulator activity"	GO:0009579	"thylakoid"	NA	NA	NA	ref|XP_007220989.1| hypothetical protein PRUPE_ppa005158mg [Prun...
C120445	13.09	29.9	31.75	36.62	33.52	26.67	4.04	17.96	NA	NA	NA	NA	GO:0005634	"nucleus"	NA	NA	NA	ref|XP_009796451.1| PREDICTED: F-box protein At1g67340 [Nicotian...
C120469	30.47	6.82	17.06	9.13	9.12	9.5	12.1	5.97	GO:0042274	"ribosomal small subunit biogenesis"	GO:0005515	"protein binding"	GO:0005634	"nucleus"	K14554	"Ribosome biogenesis in eukaryotes"	"Non-specificserine/threonineproteinkinase."	gb|KDO62052.1| hypothetical protein CISIN_1g0025641mg, partial [...
C120479	460.63	208.8	372.83	295.32	170.26	142.52	250.17	120.94	GO:0009908	"flower development"	GO:0003735	"structural constituent of ribosome"	GO:0022625	"cytosolic large ribosomal subunit"	K02900	"Ribosome"	NA	ref|XP_010552673.1| PREDICTED: 60S ribosomal protein L27a-3 [Tar...
C120493	11.61	20.45	26.8	13.19	27.36	24.7	1.34	8.96	GO:0010075	"regulation of meristem growth"	NA	NA	GO:0005829	"cytosol"	NA	NA	NA	ref|XP_007038616.1| IQ-domain 24, putative [Theobroma cacao] >gi...
CL311Contig1	1024.26	830.9	1393.78	776.69	1140.17	587.76	730.41	706.76	GO:0006007	"glucose catabolic process"	GO:0005515	"protein binding"	GO:0005654	"nucleoplasm"	K11253	"Systemic lupus erythematosus"	NA	ref|NP_001078516.1| Histone H3.3 [Arabidopsis thaliana] >gi|3326...
C120517	20.26	17	12.16	13.16	12.13	9.48	6.71	14.9	GO:0030244	"cellulose biosynthetic process"	GO:0005515	"protein binding"	GO:0016020	"membrane"	K04733	"Measles"	"Non-specificserine/threonineproteinkinase."	ref|XP_006354974.1| PREDICTED: receptor-like protein kinase FERO...
C120541	254.01	234.67	352.52	304.76	185.02	159.25	166.38	195.88	GO:0044351	"macropinocytosis"	GO:0032403	"protein complex binding"	GO:0005750	"mitochondrial respiratory chain complex III"	K00416	"Cardiac muscle contraction"	NA	ref|XP_010241723.1| PREDICTED: cytochrome b-c1 complex subunit 6...
C120589	49.81	49.2	72.77	101.02	81.7	49.18	22.75	52.76	GO:0009688	"abscisic acid biosynthetic process"	GO:0009055	"electron carrier activity"	GO:0009536	"plastid"	K02639	"Photosynthesis"	"Ferredoxin--NAD(+)reductase."	emb|CBI26257.3| unnamed protein product [Vitis vinifera]
C120645	13.68	12.69	24.2	14.11	22.64	15.1	9.35	6.67	NA	NA	NA	NA	NA	NA	NA	NA	NA	ref|XP_007046980.1| Sugar transporter, putative [Theobroma cacao...
C120647	41.77	31.31	75.02	103.81	80	92.47	20.03	19.27	GO:0051084	"{prime}de novo{prime} posttranslational protein folding"	GO:0003714	"transcription corepressor activity"	GO:0005829	"cytosol"	NA	NA	NA	ref|XP_007043252.1| Prefoldin 5 [Theobroma cacao] >gi|508707187|...
C120659	85.7	47.39	150.03	65.51	119.25	90.58	65.43	42.25	GO:0009062	"fatty acid catabolic process"	NA	NA	GO:0005829	"cytosol"	NA	NA	NA	ref|XP_007135740.1| hypothetical protein PHAVU_010G154500g [Phas...
C120743	9.32	15.16	14.45	26.08	30.05	35.69	21.26	14.02	NA	NA	NA	NA	NA	NA	NA	NA	NA	ref|XP_002265425.2| PREDICTED: uncharacterized protein LOC100241...
C120747	14.34	20.21	16.86	10.03	12.02	13.15	13.29	17.71	GO:0006953	"acute-phase response"	GO:0005515	"protein binding"	GO:0072562	"blood microparticle"	K05027	"Olfactory transduction"	"Magnesiumchelatase."	ref|XP_011031727.1| PREDICTED: uncharacterized protein LOC105130...
C120793	99.4	165.54	55.27	85.08	20.99	39.36	13.26	61.83	GO:0045038	"protein import into chloroplast thylakoid membrane"	GO:0009977	"proton motive force dependent protein transmembrane transporter activity"	GO:0009535	"chloroplast thylakoid membrane"	K03116	"Protein export"	NA	ref|XP_006432928.1| hypothetical protein CICLE_v10002770mg [Citr...
C120795	22.88	39.49	52.87	53.05	52.47	59.97	14.58	37.54	NA	NA	NA	NA	NA	NA	NA	NA	NA	ref|XP_011077387.1| PREDICTED: uncharacterized protein LOC105161...
C120817	28.6	0.84	36.05	1	23.98	1.87	19.89	17.67	GO:0006952	"defense response"	GO:0005515	"protein binding"	GO:0048046	"apoplast"	K11244	"MAPK signaling pathway - yeast"	"Glucanendo-1,3-beta-D-glucosidase."	ref|XP_004291353.1| PREDICTED: thaumatin-like protein 1-like [Fr...
C120857	17.12	34.37	19.18	12.98	22.43	24.31	9.26	6.61	GO:0009723	"response to ethylene stimulus"	GO:0004842	"ubiquitin-protein ligase activity"	GO:0005789	"endoplasmic reticulum membrane"	K10666	"Protein processing in endoplasmic reticulum"	"ISG15--proteinligase."	ref|XP_002262822.1| PREDICTED: E3 ubiquitin-protein ligase RMA1H...
C120865	32.1	25.15	2.4	14.98	7.48	18.7	18.52	11.75	GO:0000737	"DNA catabolic process, endonucleolytic"	GO:0019104	"DNA N-glycosylase activity"	GO:0042644	"chloroplast nucleoid"	K10773	"Base excision repair"	"DNA-(apurinicorapyrimidinicsite)lyase."	gb|KDO43471.1| hypothetical protein CISIN_1g032317mg [Citrus sin...
C120867	39.24	46.95	71.93	70.9	278.17	224.38	21.16	29.38	GO:0007267	"cell-cell signaling"	GO:0048032	"galacturonate binding"	GO:0005886	"plasma membrane"	NA	NA	NA	ref|XP_008465865.1| PREDICTED: remorin [Cucumis melo]
C120875	97.02	28.5	146.26	50.93	109.17	108.45	89.94	35.98	GO:0008283	"cell proliferation"	GO:0005515	"protein binding"	GO:0005634	"nucleus"	K11251	"Systemic lupus erythematosus"	NA	ref|NP_001235770.1| uncharacterized protein LOC100305465 [Glycin...
C120887	35.67	25.15	47.95	26.96	17.95	11.22	31.74	20.56	GO:0044351	"macropinocytosis"	GO:0042623	"ATPase activity, coupled"	GO:0005737	"cytoplasm"	K10418	"Vasopressin-regulated water reabsorption"	NA	ref|XP_007045236.1| Dynein light chain type 1 family protein [Th...
C120889	11.39	28.44	35.88	16.94	11.94	20.52	2.64	47.62	NA	NA	NA	NA	NA	NA	K02259	"Oxidative phosphorylation"	NA	gb|KCW52380.1| hypothetical protein EUGRSUZ_J01788 [Eucalyptus g...
C120891	80.42	70.26	90.9	114.58	83.56	110.07	48.82	46.16	GO:0008380	"RNA splicing"	GO:0005515	"protein binding"	GO:0030532	"small nuclear ribonucleoprotein complex"	K12625	"Spliceosome"	NA	ref|XP_004505465.1| PREDICTED: U6 snRNA-associated Sm-like prote...
C120899	20.64	10.04	14.35	10.96	13.43	24.25	10.56	17.58	GO:0009630	"gravitropism"	GO:0005515	"protein binding"	GO:0005829	"cytosol"	K12479	"Endocytosis"	NA	ref|XP_006364363.1| PREDICTED: SEC1 family transport protein SLY...
C120901	133.8	532.77	181.81	497.17	44.76	132.46	44.86	190.5	NA	NA	NA	NA	NA	NA	NA	NA	NA	ref|XP_007041356.1| Cytochrome P450 82C4, putative isoform 2 [Th...
C120921	19.22	4.18	28.71	8.97	8.95	3.73	10.56	10.26	NA	NA	NA	NA	NA	NA	NA	NA	NA	ref|XP_002281684.2| PREDICTED: uncharacterized protein LOC100259...
C120949	9.94	29.21	14.32	46.72	31.26	72.59	3.95	19.74	NA	NA	NA	NA	GO:0005654	"nucleoplasm"	NA	NA	NA	gb|KDO56841.1| hypothetical protein CISIN_1g042748mg [Citrus sin...
C120953	15.62	29.21	21.48	37.77	31.26	42.81	7.9	20.47	GO:0061025	"membrane fusion"	GO:0005484	"SNAP receptor activity"	GO:0005886	"plasma membrane"	K04043	"Tuberculosis"	NA	ref|XP_010999313.1| PREDICTED: novel plant SNARE 13 [Populus eup...
C120961	19.17	20.86	14.32	12.92	16.38	29.78	2.63	10.96	GO:0007399	"nervous system development"	GO:0004198	"calcium-dependent cysteine-type endopeptidase activity"	GO:0005737	"cytoplasm"	K14296	"RNA transport"	"Ubiquitinylhydrolase1."	ref|XP_002264382.1| PREDICTED: DNA damage response protein WSS1 ...
C120979	18.46	20.03	19.09	33.8	7.44	16.75	6.58	10.23	GO:0009409	"response to cold"	GO:0005524	"ATP binding"	GO:0005794	"Golgi apparatus"	K12885	"Spliceosome"	"Peptidylprolylisomerase."	ref|XP_006350171.1| PREDICTED: glycine-rich RNA-binding protein ...
C121029	16.25	276.58	16.63	286.97	23.71	248.28	6.55	18.92	NA	NA	NA	NA	NA	NA	NA	NA	NA	gb|KDP31027.1| hypothetical protein JCGZ_11403 [Jatropha curcas]
C121037	92.58	0	11.88	0	1.48	0	31.44	0.73	GO:0009718	"anthocyanin biosynthetic process"	GO:0016747	"transferase activity, transferring acyl groups other than amino-acyl groups"	GO:0005737	"cytoplasm"	K13065	"Phenylpropanoid biosynthesis"	"Acetyl-CoA-benzylalcoholacetyltransferase."	ref|XP_006372866.1| hypothetical protein POPTR_0017s05810g [Popu...
C121073	47.35	13.29	30.89	39.58	23.71	24.09	14.41	15.28	NA	NA	NA	NA	GO:0005737	"cytoplasm"	NA	NA	NA	ref|XP_002269805.1| PREDICTED: protein FAM136A [Vitis vinifera] ...
CL308Contig1	79.74	837.69	177.52	873.76	44.38	181.27	27.16	319.19	GO:0009657	"plastid organization"	GO:0005515	"protein binding"	GO:0009507	"chloroplast"	NA	NA	"Protein-disulfidereductase."	ref|XP_002266022.1| PREDICTED: thioredoxin M-type, chloroplastic...
C121097	48.65	36.46	111.41	62.2	85.75	99.83	19.61	15.24	GO:0002238	"response to molecule of fungal origin"	GO:0004017	"adenylate kinase activity"	GO:0005886	"plasma membrane"	NA	NA	NA	ref|XP_007016274.1| Adenine nucleotide alpha hydrolases-like sup...
C121109	31.02	19.89	26.08	42.45	14.78	33.28	6.54	8.71	GO:0017148	"negative regulation of translation"	GO:0003735	"structural constituent of ribosome"	GO:0022625	"cytosolic large ribosomal subunit"	K02887	"Ribosome"	NA	ref|XP_011096679.1| PREDICTED: 50S ribosomal protein L20, chloro...
C121115	85.31	53.03	26.08	43.44	17.74	20.34	24.83	21.78	GO:0009902	"chloroplast relocation"	NA	NA	GO:0009941	"chloroplast envelope"	NA	NA	"Peptidylprolylisomerase."	gb|AEC10971.1| hypothetical protein [Camellia sinensis]
C121151	0.7	79.37	4.73	79.79	10.33	59.02	1.3	9.42	NA	NA	NA	NA	NA	NA	NA	NA	NA	ref|XP_006370906.1| hypothetical protein POPTR_0019s01610g [Popu...
C121165	109.03	59.53	33.11	52.21	78.18	55.34	49.55	37.66	GO:0060395	"SMAD protein signal transduction"	GO:0005515	"protein binding"	GO:0005634	"nucleus"	NA	NA	NA	ref|XP_004288144.1| PREDICTED: RNA polymerase II transcriptional...
C121169	37.99	1.65	73.32	2.96	11.8	1.84	32.6	15.93	GO:0006355	"regulation of transcription, DNA-dependent"	GO:0003700	"sequence-specific DNA binding transcription factor activity"	GO:0005730	"nucleolus"	K14651	"Basal transcription factors"	NA	ref|XP_007013833.1| Ran BP2/NZF zinc finger-like superfamily pro...
C121175	20.4	26.46	52.03	57.14	26.55	59.02	24.78	21.73	GO:0006355	"regulation of transcription, DNA-dependent"	GO:0003700	"sequence-specific DNA binding transcription factor activity"	GO:0000785	"chromatin"	K10802	"Base excision repair"	NA	ref|XP_010275019.1| PREDICTED: high mobility group B protein 14 ...
C121179	19.7	20.67	26.02	15.76	17.7	14.76	15.65	30.42	GO:0008101	"decapentaplegic signaling pathway"	GO:0005515	"protein binding"	GO:0016324	"apical plasma membrane"	NA	NA	NA	ref|XP_009763999.1| PREDICTED: uncharacterized protein LOC104215...
C121189	23.16	18.15	23.6	17.69	30.91	27.61	14.29	10.12	GO:0009737	"response to abscisic acid stimulus"	GO:0005515	"protein binding"	GO:0005730	"nucleolus"	K14324	"RNA transport"	NA	ref|XP_011083644.1| PREDICTED: histone deacetylase complex subun...
C121199	11.23	23.92	37.76	23.59	52.98	42.33	14.31	32.52	GO:0019375	"galactolipid biosynthetic process"	GO:0004252	"serine-type endopeptidase activity"	GO:0005618	"cell wall"	NA	NA	"Tripeptidyl-peptidaseII."	ref|XP_002526814.1| peptidase, putative [Ricinus communis] >gi|2...
C121221	55.44	51.96	51.91	75.68	42.68	62.57	31.22	26.74	GO:0006661	"phosphatidylinositol biosynthetic process"	GO:0022890	"inorganic cation transmembrane transporter activity"	GO:0005783	"endoplasmic reticulum"	NA	NA	NA	gb|KDP29151.1| hypothetical protein JCGZ_16540 [Jatropha curcas]
C121225	38.6	175.69	176.98	244.74	176.6	196.92	37.73	90.33	NA	NA	NA	NA	NA	NA	NA	NA	NA	ref|XP_007025554.1| Uncharacterized protein TCM_029816 [Theobrom...
C121237	255.45	158.37	219.46	142.52	167.77	132.5	156.12	81.65	GO:0001510	"RNA methylation"	GO:0003735	"structural constituent of ribosome"	GO:0022626	"cytosolic ribosome"	K02901	"Ribosome"	NA	ref|XP_002277425.1| PREDICTED: 60S ribosomal protein L27-3 isofo...
C121257	5.6	10.7	9.42	11.77	17.62	25.71	6.49	10.81	GO:0000723	"telomere maintenance"	GO:0003691	"double-stranded telomeric DNA binding"	GO:0000781	"chromosome, telomeric region"	NA	NA	NA	emb|CAC19789.1| MYB-like DNA-binding protein [Catharanthus roseus]
C124791	50.3	6.27	131.91	16.66	272.64	18.71	63.57	35.42	NA	NA	NA	NA	NA	NA	NA	NA	NA	ref|XP_010268788.1| PREDICTED: glycine-rich cell wall structural...
C121265	42.01	4.11	9.42	5.88	13.22	9.18	10.38	15.14	GO:0006949	"syncytium formation"	GO:0005515	"protein binding"	GO:0005886	"plasma membrane"	NA	NA	NA	gb|KDP44989.1| hypothetical protein JCGZ_01489 [Jatropha curcas]
C121271	15.4	46.91	14.13	15.69	32.3	29.38	3.89	12.26	GO:0006412	"translation"	GO:0003735	"structural constituent of ribosome"	GO:0005773	"vacuole"	K02868	"Ribosome"	NA	gb|EAY96929.1| hypothetical protein OsI_18847 [Oryza sativa Indi...
C121313	187.21	96.06	185.58	97.85	83.51	87.94	115.25	107.18	NA	NA	NA	NA	NA	NA	NA	NA	NA	ref|XP_009781429.1| PREDICTED: DNA-binding protein S1FA-like [Ni...
C121315	24.45	19.71	51.68	22.5	21.98	21.99	10.36	23.74	GO:0007059	"chromosome segregation"	GO:0005525	"GTP binding"	GO:0051233	"spindle midzone"	NA	NA	NA	ref|XP_009414776.1| PREDICTED: ADP-ribosylation factor-like prot...
C121317	12.57	23.81	44.63	73.39	20.51	47.63	7.77	23.02	GO:0060027	"convergent extension involved in gastrulation"	GO:0016787	"hydrolase activity"	GO:0005737	"cytoplasm"	NA	NA	NA	ref|XP_009593660.1| PREDICTED: deSI-like protein At4g17486 [Nico...
C121323	154.38	128.09	190.28	164.38	134.78	174.05	104.89	95.67	GO:0043248	"proteasome assembly"	GO:0005515	"protein binding"	GO:0005654	"nucleoplasm"	K11599	"Proteasome"	NA	ref|XP_008459455.1| PREDICTED: cyclin-B1-2-like [Cucumis melo]
C121327	10.48	2.46	14.09	10.76	16.12	12.82	7.77	9.35	GO:0002244	"hemopoietic progenitor cell differentiation"	NA	NA	GO:0005739	"mitochondrion"	NA	NA	NA	emb|CBI21266.3| unnamed protein product [Vitis vinifera]
C121331	32.13	22.17	44.63	19.57	21.98	23.82	14.24	23.02	NA	NA	NA	NA	NA	NA	NA	NA	NA	gb|KDO57759.1| hypothetical protein CISIN_1g032019mg [Citrus sin...
scaffold13613	17.21	15.37	8.57	26.8	15.09	37.89	6.99	6.52	GO:0051567	"histone H3-K9 methylation"	GO:0048531	"beta-1,3-galactosyltransferase activity"	GO:0005794	"Golgi apparatus"	K03766	"Glycosphingolipid biosynthesis - lacto and neolacto series"	"Lactosylceramide1,3-N-acetyl-beta-D-glucosaminyltransferase."	ref|XP_007018920.1| Galactosyltransferase family protein [Theobr...
C121361	27.88	17.2	49.22	45.89	43.85	49.36	14.21	26.55	GO:0030244	"cellulose biosynthetic process"	GO:0005515	"protein binding"	GO:0005794	"Golgi apparatus"	NA	NA	"Methionineadenosyltransferase."	ref|XP_007218593.1| hypothetical protein PRUPE_ppa013312mg [Prun...
C121363	13.24	51.61	7.03	48.81	17.54	31.08	5.17	0.72	GO:0016556	"mRNA modification"	GO:0004872	"receptor activity"	GO:0016020	"membrane"	K14496	"Plant hormone signal transduction"	"(S)-norcoclaurinesynthase."	ref|XP_010245449.1| PREDICTED: major allergen Pru ar 1-like [Nel...
C121389	24.39	13.11	32.81	33.19	32.16	31.08	19.38	17.22	GO:0006265	"DNA topological change"	GO:0003917	"DNA topoisomerase type I activity"	GO:0005654	"nucleoplasm"	K03165	"Homologous recombination"	"DNAtopoisomerase."	gb|KDP39793.1| hypothetical protein JCGZ_03929 [Jatropha curcas]
C121393	26.48	21.3	16.41	18.55	26.31	10.97	20.67	14.35	NA	NA	NA	NA	NA	NA	NA	NA	NA	ref|XP_010270433.1| PREDICTED: ATP-dependent zinc metalloproteas...
C121409	88.51	70.45	121.88	84.94	76.01	71.29	90.43	76.07	GO:0006357	"regulation of transcription from RNA polymerase II promoter"	GO:0003682	"chromatin binding"	GO:0005654	"nucleoplasm"	NA	NA	NA	gb|KJB74766.1| hypothetical protein B456_012G028300 [Gossypium r...
C121419	19.47	22.89	51.45	59.42	96.26	83.9	29.65	44.39	NA	NA	NA	NA	GO:0005886	"plasma membrane"	NA	NA	NA	ref|XP_011101338.1| PREDICTED: CASP-like protein 4A3 [Sesamum in...
C121423	18.08	18.8	16.37	12.66	16.04	25.53	11.6	4.3	GO:0007084	"mitotic nuclear envelope reassembly"	GO:0005515	"protein binding"	GO:0070062	"extracellular vesicular exosome"	NA	NA	NA	ref|XP_007042739.1| HVA22-like protein K isoform 1 [Theobroma ca...
C121435	56.32	89.91	116.93	149.04	78.75	107.61	21.91	50.12	GO:0006825	"copper ion transport"	GO:0005375	"copper ion transmembrane transporter activity"	GO:0016020	"membrane"	K14686	"Mineral absorption"	NA	ref|XP_007016269.1| Copper transporter, putative [Theobroma caca...
C121475	67.99	50.56	84	60.26	23.28	10.92	39.86	64.3	GO:0045746	"negative regulation of Notch signaling pathway"	GO:0005112	"Notch binding"	GO:0005802	"trans-Golgi network"	NA	NA	NA	ref|XP_007019028.1| ChaC-like family protein isoform 1 [Theobrom...
C121481	9.02	7.34	28	26.24	18.92	27.3	1.29	12.15	GO:0034244	"negative regulation of transcription elongation from RNA polymerase II promoter"	NA	NA	GO:0005654	"nucleoplasm"	NA	NA	NA	ref|XP_007043254.1| C-terminal [Theobroma cacao] >gi|508707189|g...
C121487	29.83	33.43	42	22.35	48.02	30.94	20.57	29.29	GO:0016192	"vesicle-mediated transport"	GO:0005515	"protein binding"	GO:0031083	"BLOC-1 complex"	NA	NA	NA	gb|KDP34936.1| hypothetical protein JCGZ_09224 [Jatropha curcas]
C121517	27.06	9.79	11.67	15.55	27.65	16.38	7.72	9.29	GO:0051028	"mRNA transport"	GO:0005515	"protein binding"	GO:0005654	"nucleoplasm"	K12881	"Spliceosome"	"Histone-lysineN-methyltransferase."	gb|KJB83767.1| hypothetical protein B456_013G264600 [Gossypium r...
C121533	4.15	31.73	13.97	54.31	2.9	18.16	1.28	10.69	GO:0006635	"fatty acid beta-oxidation"	GO:0016298	"lipase activity"	GO:0005615	"extracellular space"	K14452	"Glycerolipid metabolism"	"Triacylglycerollipase."	emb|CBI28877.3| unnamed protein product [Vitis vinifera]
C121565	66.45	29.29	55.88	29.09	29.04	23.61	24.38	18.53	GO:0017196	"N-terminal peptidyl-methionine acetylation"	GO:0004596	"peptide alpha-N-acetyltransferase activity"	GO:0005737	"cytoplasm"	NA	NA	"Peptidealpha-N-acetyltransferase."	gb|KHF99084.1| N-alpha-acetyltransferase 20 [Gossypium arboreum]...
C121583	24.17	45.46	332.2	138.37	123.13	119.58	37.12	70.41	NA	NA	NA	NA	NA	NA	NA	NA	NA	ref|XP_010650051.1| PREDICTED: uncharacterized protein LOC104879...
C121593	33.15	15.42	55.75	19.35	46.36	21.74	29.44	18.49	GO:0080188	"RNA-directed DNA methylation"	GO:0008270	"zinc ion binding"	GO:0005665	"DNA-directed RNA polymerase II, core complex"	K03017	"Pyrimidine metabolism"	"DNA-directedRNApolymerase."	ref|XP_011071392.1| PREDICTED: DNA-directed RNA polymerases II, ...
C121595	75.27	59.26	78.98	48.38	21.73	30.8	30.72	48.36	NA	NA	NA	NA	NA	NA	NA	NA	NA	ref|XP_011072821.1| PREDICTED: uncharacterized protein At5g01610...
C121607	19.34	2.44	151	6.77	239.02	5.44	17.92	0.71	GO:0050832	"defense response to fungus"	GO:0005515	"protein binding"	GO:0009505	"plant-type cell wall"	NA	NA	NA	gb|EYU18564.1| hypothetical protein MIMGU_mgv1a016162mg [Erythra...
C121617	107.04	8.93	225.34	0	141.96	7.25	124.16	2.84	GO:0009862	"systemic acquired resistance, salicylic acid mediated signaling pathway"	GO:0043621	"protein self-association"	GO:0005783	"endoplasmic reticulum"	NA	NA	NA	ref|XP_002268742.1| PREDICTED: putative lipid-transfer protein D...
C121641	29.69	0	11.62	0.97	0	0	40.96	2.13	GO:0048453	"sepal formation"	GO:0005515	"protein binding"	GO:0009524	"phragmoplast"	K14000	"Protein processing in endoplasmic reticulum"	NA	ref|XP_007214354.1| hypothetical protein PRUPE_ppa000411mg [Prun...
C121671	28.94	56.7	46.36	44.41	31.8	41.58	6.39	43.99	GO:0010230	"alternative respiration"	NA	NA	GO:0048046	"apoplast"	NA	NA	NA	ref|XP_008242711.1| PREDICTED: EG45-like domain containing prote...
C121705	131.3	94.55	127.2	123.31	186.04	146.1	66.26	51.68	GO:0034968	"histone lysine methylation"	GO:0030515	"snoRNA binding"	GO:0005732	"small nucleolar ribonucleoprotein complex"	K11129	"Ribosome biogenesis in eukaryotes"	"RibonucleaseP."	ref|XP_011101102.1| PREDICTED: H/ACA ribonucleoprotein complex s...
C121717	56.37	46.06	67.07	86.7	51.92	52.31	35.68	37.52	NA	NA	NA	NA	NA	NA	NA	NA	NA	ref|XP_007133837.1| hypothetical protein PHAVU_011G213100g [Phas...
C121723	188.35	118.79	143.39	99.23	85.09	81.17	84.09	80.71	NA	NA	GO:0005515	"protein binding"	NA	NA	K10881	"Proteasome"	NA	ref|XP_003523073.1| PREDICTED: probable 26S proteasome complex s...
C135951	30.89	10.79	12.07	7.98	19.36	11.78	20.11	10.08	GO:0006606	"protein import into nucleus"	GO:0015288	"porin activity"	GO:0005635	"nuclear envelope"	K14297	"RNA transport"	NA	ref|XP_002271967.1| PREDICTED: nuclear pore complex protein Nup9...
C121757	17.83	10.48	9.23	20.19	17.27	25.2	11.44	9.18	GO:0010048	"vernalization response"	GO:0016161	"beta-amylase activity"	GO:0005634	"nucleus"	K14503	"Plant hormone signal transduction"	"Beta-amylase."	ref|XP_011093139.1| PREDICTED: beta-amylase 7 [Sesamum indicum]
C121759	104.25	65.31	71.54	40.37	67.63	48.59	49.58	50.86	GO:0046686	"response to cadmium ion"	GO:0004842	"ubiquitin-protein ligase activity"	GO:0031372	"UBC13-MMS2 complex"	K10580	"Ubiquitin mediated proteolysis"	"Ubiquitin--proteinligase."	ref|NP_001241639.1| uncharacterized protein LOC100805631 [Glycin...
C121763	74.76	41.93	94.61	78.82	59	53.99	40.68	38.15	GO:0009909	"regulation of flower development"	GO:0003723	"RNA binding"	GO:0022625	"cytosolic large ribosomal subunit"	K02903	"Ribosome"	NA	ref|XP_010267047.1| PREDICTED: 60S ribosomal protein L28-2 [Nelu...
C121765	27.43	12.09	20.77	9.61	21.58	12.6	20.34	4.94	GO:0009793	"embryo development ending in seed dormancy"	GO:0005515	"protein binding"	GO:0005634	"nucleus"	NA	NA	"Ubiquitin--proteinligase."	ref|XP_009627885.1| PREDICTED: E3 ubiquitin-protein ligase BRE1-...
C121811	21.9	31.38	9.21	30.69	17.23	10.77	1.27	10.57	GO:0006996	"organelle organization"	GO:0003735	"structural constituent of ribosome"	GO:0005743	"mitochondrial inner membrane"	K02959	"Ribosome"	NA	ref|XP_010536866.1| PREDICTED: 37S ribosomal protein S16, mitoch...
C121815	14.37	10.46	25.33	16.31	20.1	12.57	10.15	10.57	GO:0045892	"negative regulation of transcription, DNA-dependent"	GO:0043565	"sequence-specific DNA binding"	GO:0005634	"nucleus"	NA	NA	NA	ref|XP_002285580.1| PREDICTED: zinc finger CCCH domain-containin...
C121823	13.69	24.14	9.21	23.98	20.1	21.55	3.81	16.92	GO:0009744	"response to sucrose stimulus"	NA	NA	GO:0005886	"plasma membrane"	NA	NA	NA	gb|KCW56816.1| hypothetical protein EUGRSUZ_I02482 [Eucalyptus g...
C121855	23.9	22.48	22.98	35.41	40.11	32.25	11.39	7.03	NA	NA	NA	NA	NA	NA	NA	NA	NA	ref|XP_002510733.1| conserved hypothetical protein [Ricinus comm...
C121857	137.23	87.49	192.99	222.03	104.58	123.64	93.64	94.24	GO:0005975	"carbohydrate metabolic process"	GO:0008137	"NADH dehydrogenase (ubiquinone) activity"	GO:0031966	"mitochondrial membrane"	K03965	"Huntingtons disease"	NA	gb|AEC10969.1| hypothetical protein [Camellia sinensis]
C121859	34.82	24.08	85.01	41.15	90.25	93.18	46.82	50.64	GO:0009624	"response to nematode"	GO:0005385	"zinc ion transmembrane transporter activity"	GO:0005886	"plasma membrane"	NA	NA	NA	ref|XP_006425108.1| hypothetical protein CICLE_v10028741mg [Citr...
C121871	60.08	59.4	96.5	133.03	38.68	96.76	49.35	42.9	GO:0009060	"aerobic respiration"	GO:0008121	"ubiquinol-cytochrome-c reductase activity"	GO:0005750	"mitochondrial respiratory chain complex III"	K00419	"Cardiac muscle contraction"	NA	ref|XP_010244940.1| PREDICTED: cytochrome b-c1 complex subunit 9...
C121903	51.77	42.45	57.31	95.49	50.03	75.09	32.83	37.19	GO:0032543	"mitochondrial translation"	GO:0003735	"structural constituent of ribosome"	GO:0005739	"mitochondrion"	K03946	"Huntingtons disease"	NA	gb|KJB71670.1| hypothetical protein B456_011G136700 [Gossypium r...
scaffold7128	52.67	12.84	175.11	30.63	0	123.04	0	42.09	GO:0001510	"RNA methylation"	GO:0003735	"structural constituent of ribosome"	GO:0022627	"cytosolic small ribosomal subunit"	K02983	"Ribosome"	NA	gb|EYU41614.1| hypothetical protein MIMGU_mgv1a016770mg [Erythra...
C121931	231.61	7.21	240.71	7.64	11.44	0	198.23	18.95	GO:0008283	"cell proliferation"	GO:0005515	"protein binding"	GO:0000228	"nuclear chromosome"	K11253	"Systemic lupus erythematosus"	NA	gb|KJB71213.1| hypothetical protein B456_011G110600 [Gossypium r...
C121955	74.08	21.58	82.35	9.53	11.41	0	51.65	46.91	GO:0009744	"response to sucrose stimulus"	GO:0005515	"protein binding"	GO:0005884	"actin filament"	K05765	"Regulation of actin cytoskeleton"	NA	ref|XP_007041872.1| Actin depolymerizing factor 5 [Theobroma cac...
C121957	170.6	91.1	212.73	166.75	101.26	137.37	91.96	85.42	GO:1900034	"regulation of cellular response to heat"	GO:0003714	"transcription corepressor activity"	GO:0005654	"nucleoplasm"	NA	NA	NA	ref|XP_009612679.1| PREDICTED: heat shock factor-binding protein...
C121997	572.97	322.85	466.64	378.29	283.82	274.75	259.51	230.35	GO:0002181	"cytoplasmic translation"	GO:0003735	"structural constituent of ribosome"	GO:0022625	"cytosolic large ribosomal subunit"	K02929	"Ribosome"	NA	ref|XP_007043295.1| Zinc-binding ribosomal family protein [Theob...
C122003	34.66	11.19	32.02	18.1	7.13	16.06	17.64	11.2	NA	NA	NA	NA	NA	NA	NA	NA	NA	ref|XP_011012645.1| PREDICTED: uncharacterized protein At2g29880...
C122025	35.94	31.1	63.91	45.64	52.65	33.82	21.37	32.14	GO:0006301	"postreplication repair"	GO:0005515	"protein binding"	GO:0031372	"UBC13-MMS2 complex"	NA	NA	"Ubiquitin--proteinligase."	ref|XP_007045250.1| Mms zwei [Theobroma cacao] >gi|508709185|gb|...
C122031	51.54	30.3	38.8	35.18	18.5	24.92	17.6	13.97	GO:0009062	"fatty acid catabolic process"	NA	NA	GO:0005829	"cytosol"	NA	NA	NA	ref|XP_002285115.1| PREDICTED: uncharacterized protein At2g34160...
C122033	69.17	33.49	54.78	69.41	89.66	65.87	46.5	51.7	GO:0006412	"translation"	GO:0003735	"structural constituent of ribosome"	GO:0005743	"mitochondrial inner membrane"	K02914	"Ribosome"	NA	ref|XP_008228267.1| PREDICTED: uncharacterized protein LOC103327...
scaffold8336	214.53	86.7	213.3	192.96	147.95	78.02	99.13	54.93	GO:0001510	"RNA methylation"	GO:0003723	"RNA binding"	GO:0022625	"cytosolic large ribosomal subunit"	K02922	"Ribosome"	NA	ref|XP_007215188.1| hypothetical protein PRUPE_ppa013930mg [Prun...
C122053	26.39	9.55	31.88	9.49	18.46	8.88	12.54	15.34	NA	NA	NA	NA	GO:0005739	"mitochondrion"	NA	NA	NA	ref|XP_006424848.1| hypothetical protein CICLE_v10029562mg [Citr...
C122079	33.15	41.37	59.21	140.41	25.56	42.63	17.56	67.61	NA	NA	NA	NA	NA	NA	NA	NA	NA	gb|KDP38122.1| hypothetical protein JCGZ_04765 [Jatropha curcas]
C122093	21.65	19.09	27.33	35.1	29.82	12.43	27.59	22.31	GO:0010020	"chloroplast fission"	GO:0043621	"protein self-association"	GO:0035452	"extrinsic to plastid membrane"	K00889	"Inositol phosphate metabolism"	"1-phosphatidylinositol-4-phosphate5-kinase."	emb|CAN65183.1| hypothetical protein VITISV_018355 [Vitis vinifera]
C122101	21.65	7.96	22.77	9.49	19.88	33.75	7.52	11.15	GO:0016192	"vesicle-mediated transport"	GO:0005525	"GTP binding"	GO:0005829	"cytosol"	K07905	"Endocytosis"	"Non-specificserine/threonineproteinkinase."	ref|XP_002518380.1| protein with unknown function [Ricinus commu...
C122107	13.5	19.05	25	26.51	29.75	44.31	15.01	27.12	GO:0042744	"hydrogen peroxide catabolic process"	GO:0001735	"prenylcysteine oxidase activity"	GO:0005773	"vacuole"	NA	NA	"Farnesylcysteinelyase."	ref|XP_009624943.1| PREDICTED: farnesylcysteine lyase-like [Nico...
C122119	13.5	15.88	13.64	10.41	34	12.41	11.26	10.43	GO:0023014	"signal transduction by phosphorylation"	GO:0004674	"protein serine/threonine kinase activity"	GO:0009506	"plasmodesma"	NA	NA	"Non-specificserine/threonineproteinkinase."	ref|XP_006356090.1| PREDICTED: probable LRR receptor-like serine...
C122155	39.74	15.84	58.96	23.62	84.83	30.07	54.93	23.6	GO:0009407	"toxin catabolic process"	GO:0004601	"peroxidase activity"	GO:0005829	"cytosol"	K00432	"Arachidonic acid metabolism"	"Glutathioneperoxidase."	ref|XP_009796153.1| PREDICTED: probable glutathione peroxidase 8...
C122163	134.05	94.26	165.53	192.7	106.03	129.11	63.67	119.36	GO:0009735	"response to cytokinin stimulus"	GO:0050897	"cobalt ion binding"	GO:0005747	"mitochondrial respiratory chain complex I"	K11352	"Huntingtons disease"	NA	ref|XP_007157055.1| hypothetical protein PHAVU_002G039500g [Phas...
C122165	26.27	11.88	18.14	18.89	36.76	14.15	13.73	11.1	GO:0009697	"salicylic acid biosynthetic process"	GO:0042626	"ATPase activity, coupled to transmembrane movement of substances"	GO:0005774	"vacuolar membrane"	K05674	"ABC transporters"	"Xenobiotic-transportingATPase."	emb|CBI25172.3| unnamed protein product [Vitis vinifera]
C122181	28.97	57.03	22.68	54.79	31.1	28.3	9.99	19.43	GO:0016226	"iron-sulfur cluster assembly"	GO:0005506	"iron ion binding"	GO:0005759	"mitochondrial matrix"	NA	NA	NA	ref|XP_006481788.1| PREDICTED: iron-sulfur assembly protein IscA...
C122183	26.27	15.05	36.28	9.45	18.38	15.92	26.22	10.41	GO:0070918	"production of small RNA involved in gene silencing by RNA"	GO:0043621	"protein self-association"	GO:0000419	"DNA-directed RNA polymerase V complex"	NA	NA	NA	emb|CBI26288.3| unnamed protein product [Vitis vinifera]
C122197	24.2	21.34	13.58	12.25	4.23	10.59	2.49	5.54	GO:0006835	"dicarboxylic acid transport"	GO:0017077	"oxidative phosphorylation uncoupler activity"	GO:0005739	"mitochondrion"	K13577	"Proximal tubule bicarbonate reclamation"	NA	ref|XP_007158380.1| hypothetical protein PHAVU_002G148300g [Phas...
C122209	8.07	12.65	11.31	14.14	22.57	22.94	4.98	4.15	GO:0006355	"regulation of transcription, DNA-dependent"	GO:0003700	"sequence-specific DNA binding transcription factor activity"	GO:0005634	"nucleus"	NA	NA	NA	gb|KDO57062.1| hypothetical protein CISIN_1g009155mg [Citrus sin...
C122227	26.21	17.39	31.68	47.13	19.75	33.53	19.93	23.54	NA	NA	NA	NA	NA	NA	NA	NA	NA	ref|XP_010246949.1| PREDICTED: uncharacterized protein LOC104590...
C122229	180.13	85.36	203.64	71.64	50.78	44.12	124.56	118.41	GO:0030036	"actin cytoskeleton organization"	GO:0003785	"actin monomer binding"	GO:0009536	"plastid"	K05759	"Shigellosis"	NA	gb|ADB93072.1| profilin-1 [Jatropha curcas] >gi|643724577|gb|KDP...
C122233	21.51	10.27	52.04	33.93	55.02	33.53	17.44	29.08	GO:0080147	"root hair cell development"	GO:0003700	"sequence-specific DNA binding transcription factor activity"	GO:0005634	"nucleus"	K12126	"Circadian rhythm - plant"	NA	ref|XP_007011960.1| LJRHL1-like 1 [Theobroma cacao] >gi|50878232...
C122237	34.28	1.58	9.05	0	12.7	0	19.93	4.15	GO:0009737	"response to abscisic acid stimulus"	GO:0005515	"protein binding"	GO:0005634	"nucleus"	NA	NA	NA	emb|CAN62265.1| hypothetical protein VITISV_018459 [Vitis vinifera]
C122241	13.44	17.39	42.99	50.9	45.14	52.94	29.9	33.93	NA	NA	NA	NA	NA	NA	NA	NA	NA	ref|XP_002284625.1| PREDICTED: uncharacterized protein LOC100243...
C122247	24.87	37.94	33.94	73.52	22.57	30	16.19	31.85	GO:0009718	"anthocyanin biosynthetic process"	NA	NA	GO:0009535	"chloroplast thylakoid membrane"	NA	NA	NA	ref|XP_002315263.1| immunophilin family protein [Populus trichoc...
C122307	32.12	21.25	36.05	22.52	35.11	15.81	14.88	17.24	GO:0006909	"phagocytosis"	GO:0003723	"RNA binding"	GO:0005681	"spliceosomal complex"	NA	NA	NA	ref|XP_011097769.1| PREDICTED: uncharacterized protein LOC105176...
C122309	24.09	3.93	36.05	3.75	26.69	10.54	44.64	15.86	GO:0016127	"sterol catabolic process"	GO:0005515	"protein binding"	GO:0009579	"thylakoid"	NA	NA	"Long-chain-alcoholO-fatty-acyltransferase."	ref|XP_007213866.1| hypothetical protein PRUPE_ppa018212mg [Prun...
C122313	12.04	66.88	9.01	84.47	22.47	82.59	8.68	8.27	GO:0010163	"high-affinity potassium ion import"	GO:0005515	"protein binding"	GO:0005783	"endoplasmic reticulum"	NA	NA	NA	ref|XP_002279142.1| PREDICTED: uncharacterized protein LOC100267...
C122333	48.85	2.36	20.28	0	2.81	0	24.8	16.55	GO:0000911	"cytokinesis by cell plate formation"	NA	NA	GO:0005886	"plasma membrane"	NA	NA	NA	emb|CBI34572.3| unnamed protein product [Vitis vinifera]
C122357	349.18	612.41	611.48	626.53	483.52	469.92	159.62	262.79	GO:0009620	"response to fungus"	GO:0003735	"structural constituent of ribosome"	GO:0005829	"cytosol"	K02908	"Ribosome"	NA	ref|XP_004306457.1| PREDICTED: 60S ribosomal protein L30-like [F...
C122383	16.02	18.06	26.98	10.3	9.81	5.26	2.47	7.57	GO:0008152	"metabolic process"	GO:0016787	"hydrolase activity"	NA	NA	NA	NA	NA	ref|XP_009801520.1| PREDICTED: probable carbohydrate esterase At...
C122401	325.76	109.68	2202.87	654.16	4606.54	1221.27	472.85	197	GO:0009862	"systemic acquired resistance, salicylic acid mediated signaling pathway"	GO:0008270	"zinc ion binding"	GO:0005783	"endoplasmic reticulum"	NA	NA	NA	ref|XP_003555069.1| PREDICTED: probable non-specific lipid-trans...
C122415	201.19	108.9	257.97	189.71	199.98	152.22	111.11	101.59	GO:0010467	"gene expression"	GO:0005515	"protein binding"	GO:0005681	"spliceosomal complex"	K11096	"Spliceosome"	NA	ref|XP_002302713.1| small nuclear ribonucleoprotein D2 [Populus ...
C122419	66.62	29.77	15.7	12.15	6.99	1.75	25.93	16.47	GO:0008152	"metabolic process"	GO:0080083	"beta-gentiobiose beta-glucosidase activity"	GO:0005794	"Golgi apparatus"	K01188	"Cyanoamino acid metabolism"	"Beta-glucosidase."	gb|ADV40931.2| beta-glucosidase-like protein [Camellia sinensis]
C122455	9.31	21.11	20.15	41.96	25.12	29.68	0	21.23	GO:0006470	"protein dephosphorylation"	GO:0005515	"protein binding"	GO:0005955	"calcineurin complex"	K06268	"T cell receptor signaling pathway"	"NAD(P)Hoxidase(H(2)O(2)-forming)."	ref|XP_009625235.1| PREDICTED: calcineurin subunit B [Nicotiana ...
C122493	47.75	27.3	37.97	33.5	86.33	80.14	29.5	30.76	GO:0008380	"RNA splicing"	GO:0019870	"potassium channel inhibitor activity"	GO:0005634	"nucleus"	K12817	"Spliceosome"	NA	gb|EPS60453.1| hypothetical protein M569_14349, partial [Genlise...
C122505	75.61	54.6	64.78	96.78	37.6	66.2	31.96	79.28	GO:0009408	"response to heat"	NA	NA	NA	NA	K13993	"Protein processing in endoplasmic reticulum"	NA	ref|XP_003635462.1| PREDICTED: 15.4 kDa class V heat shock prote...
C122513	16.58	131.82	35.74	88.4	12.53	80.14	3.69	21.87	NA	NA	NA	NA	NA	NA	NA	NA	NA	ref|XP_006433765.1| hypothetical protein CICLE_v10002740mg [Citr...
C122547	41.03	25.69	46.81	38.07	23.62	22.6	23.3	19.78	NA	NA	NA	NA	NA	NA	NA	NA	NA	ref|XP_002282811.1| PREDICTED: uncharacterized protein LOC100261...
C122601	70	59.03	102.31	122.31	97.05	119.7	28.15	33.34	GO:0006413	"translational initiation"	GO:0005515	"protein binding"	GO:0005829	"cytosol"	K03236	"RNA transport"	NA	ref|XP_006345573.1| PREDICTED: eukaryotic translation initiation...
C122605	128.11	236.88	600.52	933.08	292.54	508.3	79.54	276.96	GO:0007417	"central nervous system development"	GO:0008022	"protein C-terminus binding"	GO:0005622	"intracellular"	K13448	"Plant-pathogen interaction"	NA	ref|XP_010243386.1| PREDICTED: uncharacterized protein LOC104587...
C122611	501.21	448.13	547.14	477.19	1260.3	752.9	298.59	628.1	GO:0006096	"glycolysis"	GO:0004197	"cysteine-type endopeptidase activity"	GO:0005634	"nucleus"	K01373	"Lysosome"	"CathepsinF."	gb|KCW67908.1| hypothetical protein EUGRSUZ_F01612 [Eucalyptus g...
C122625	42.17	82.92	95.44	109.11	45.66	136.76	29.3	56.36	GO:0009062	"fatty acid catabolic process"	GO:0005515	"protein binding"	GO:0005737	"cytoplasm"	K08341	"Regulation of autophagy"	NA	ref|XP_008347578.1| PREDICTED: autophagy-related protein 8f [Mal...
C122649	16.44	18.56	22.15	52.59	16.57	46.64	8.53	14.91	GO:0034599	"cellular response to oxidative stress"	GO:0015036	"disulfide oxidoreductase activity"	GO:0009570	"chloroplast stroma"	NA	NA	"Proteindisulfide-isomerase."	ref|XP_006361675.1| PREDICTED: thioredoxin-like 3-2, chloroplast...
C122655	46.02	50.26	108.52	107.03	73.17	58.73	48.73	39.3	NA	NA	NA	NA	NA	NA	NA	NA	NA	ref|XP_011458606.1| PREDICTED: protein NUCLEAR FUSION DEFECTIVE ...
C122669	263.65	171.67	436.3	245.43	342.37	212.48	194.94	267.64	GO:0042335	"cuticle development"	GO:0000036	"acyl carrier activity"	GO:0009507	"chloroplast"	NA	NA	NA	gb|ACE06753.1| plastid acyl carrier protein [Camellia oleifera]
C122677	36.82	43.31	13.29	39.68	31.75	29.37	13.4	18.97	NA	NA	NA	NA	GO:0005634	"nucleus"	NA	NA	NA	ref|XP_009597274.1| PREDICTED: uncharacterized protein LOC104093...
C122685	11.83	34.03	28.79	47.98	44.18	101.92	4.87	21	NA	NA	NA	NA	NA	NA	NA	NA	NA	ref|XP_002269120.1| PREDICTED: uncharacterized protein LOC100259...
scaffold14541	14.93	7.89	5.48	4.95	6.8	6.42	8.37	6.65	NA	NA	NA	NA	NA	NA	NA	NA	NA	emb|CBI24209.3| unnamed protein product [Vitis vinifera]
C122697	114.15	108.03	92.82	144.55	71.64	101.71	63.22	55.44	GO:0006383	"transcription from RNA polymerase III promoter"	GO:0003899	"DNA-directed RNA polymerase activity"	GO:0005654	"nucleoplasm"	K03019	"Pyrimidine metabolism"	"DNA-directedRNApolymerase."	emb|CBI40586.3| unnamed protein product [Vitis vinifera]
C122701	37.39	76.39	121.55	162.05	155.67	227.54	30.39	57.47	NA	NA	NA	NA	NA	NA	NA	NA	NA	ref|XP_009622511.1| PREDICTED: uncharacterized protein LOC104113...
C122709	69.54	28.55	137.02	107.73	48.22	44.82	889.9	392.15	NA	NA	NA	NA	NA	NA	NA	NA	NA	gb|AFW62558.1| hypothetical protein ZEAMMB73_716887 [Zea mays]
C122729	107.59	150.47	163.54	134.43	132.25	155.14	43.77	81.13	GO:0019243	"methylglyoxal catabolic process to D-lactate"	GO:0050661	"NADP binding"	GO:0005622	"intracellular"	K00384	"Pyrimidine metabolism"	"Thioredoxin-disulfidereductase."	ref|XP_008438572.1| PREDICTED: glutaredoxin [Cucumis melo]
C122741	50.41	27.72	24.26	24.81	37.12	27.52	14.56	17.54	GO:0040007	"growth"	GO:0008270	"zinc ion binding"	GO:0022625	"cytosolic large ribosomal subunit"	K02871	"Ribosome"	NA	ref|XP_011097310.1| PREDICTED: 50S ribosomal protein L13, chloro...
C122755	345.64	167.86	330.8	218.67	210.32	106.65	173.47	114.7	GO:0001510	"RNA methylation"	GO:0003735	"structural constituent of ribosome"	GO:0005829	"cytosol"	K02901	"Ribosome"	NA	ref|XP_009395990.1| PREDICTED: 60S ribosomal protein L27-3 [Musa...
C122769	18.33	22.33	44.11	45.02	39.87	44.72	9.7	18.89	GO:0016578	"histone deubiquitination"	GO:0030374	"ligand-dependent nuclear receptor transcription coactivator activity"	GO:0000124	"SAGA complex"	NA	NA	NA	ref|XP_004233299.1| PREDICTED: enhancer of yellow 2 transcriptio...
C122771	89.03	38.5	59.54	24.81	23.37	0	24.26	66.12	GO:0006084	"acetyl-CoA metabolic process"	GO:0042803	"protein homodimerization activity"	GO:0005618	"cell wall"	NA	NA	NA	ref|XP_011026953.1| PREDICTED: disease resistance response prote...
C122777	81	45.33	66.02	264.97	145.41	163.07	21.79	63.96	NA	NA	NA	NA	NA	NA	NA	NA	NA	ref|XP_002264370.2| PREDICTED: uncharacterized protein LOC100252...
C122783	41.15	25.36	26.41	32.09	16.46	22.32	24.21	24.24	GO:0015824	"proline transport"	GO:0005515	"protein binding"	GO:0016021	"integral to membrane"	NA	NA	NA	ref|XP_002279532.1| PREDICTED: mitochondrial import inner membra...
C122787	48.34	19.98	55.02	42.18	46.64	41.2	37.52	20.87	GO:0006661	"phosphatidylinositol biosynthetic process"	GO:0004518	"nuclease activity"	GO:0005783	"endoplasmic reticulum"	NA	NA	NA	gb|KCW48895.1| hypothetical protein EUGRSUZ_K02517 [Eucalyptus g...
C122791	75.77	23.05	63.82	20.17	67.22	22.32	24.21	37.7	NA	NA	NA	NA	NA	NA	NA	NA	NA	emb|CBI21319.3| unnamed protein product [Vitis vinifera]
scaffold11528	5.79	7.35	11.36	10.97	18.05	33.83	4.58	7.32	GO:0002238	"response to molecule of fungal origin"	GO:0005515	"protein binding"	GO:0005886	"plasma membrane"	NA	NA	NA	ref|XP_002274993.2| PREDICTED: U-box domain-containing protein 3...
C122807	30.05	6.92	15.41	7.33	9.6	0	23	26.93	NA	NA	NA	NA	NA	NA	NA	NA	NA	ref|XP_009618751.1| PREDICTED: uncharacterized protein LOC104110...
C122835	14.34	6.13	28.55	12.81	24.64	10.28	10.87	8.73	GO:0050832	"defense response to fungus"	GO:0005515	"protein binding"	GO:0005886	"plasma membrane"	K13412	"Plant-pathogen interaction"	"Non-specificserine/threonineproteinkinase."	ref|XP_006399768.1| hypothetical protein EUTSA_v10013170mg [Eutr...
C122873	61.14	39.02	85.47	68.48	125.67	63.25	55.44	75.08	NA	NA	GO:0005515	"protein binding"	NA	NA	NA	NA	NA	ref|XP_004507921.1| PREDICTED: transmembrane protein 230-like [C...
C122879	63.09	35.96	63.55	52.04	38.25	56.41	28.92	40.22	GO:0044351	"macropinocytosis"	GO:0005515	"protein binding"	GO:0005737	"cytoplasm"	NA	NA	NA	ref|XP_002279626.1| PREDICTED: trafficking protein particle comp...
C122889	23.41	13.77	26.3	19.17	49.17	34.19	16.87	18.77	GO:0043066	"negative regulation of apoptotic process"	GO:0004175	"endopeptidase activity"	GO:0016021	"integral to membrane"	K06170	"Notch signaling pathway"	NA	ref|XP_008387674.1| PREDICTED: probable gamma-secretase subunit ...
C126899	27.73	21.37	27.08	15.8	17.98	9.86	10.86	15.43	GO:0010204	"defense response signaling pathway, resistance gene-independent"	GO:0005046	"KDEL sequence binding"	GO:0005794	"Golgi apparatus"	K10949	"Vibrio cholerae infection"	NA	ref|XP_011091449.1| PREDICTED: ER lumen protein-retaining recept...
C122903	12.98	36.64	133.4	86.56	134.94	78.47	18.04	17.39	NA	NA	NA	NA	NA	NA	NA	NA	NA	gb|ADO32740.1| auxin-repressed protein [Camellia sinensis]
C122911	36.99	28.25	52.49	53.76	39.53	47.76	19.24	21.41	GO:0015986	"ATP synthesis coupled proton transport"	GO:0046933	"hydrogen ion transporting ATP synthase activity, rotational mechanism"	GO:0000276	"mitochondrial proton-transporting ATP synthase complex, coupling factor F(o)"	K02140	"Oxidative phosphorylation"	NA	ref|XP_002277333.1| PREDICTED: uncharacterized protein LOC100267...
C122945	3.24	305.37	13.12	507.5	47.71	388.93	2.41	8.7	GO:0048767	"root hair elongation"	GO:0005509	"calcium ion binding"	GO:0005634	"nucleus"	K13448	"Plant-pathogen interaction"	"Non-specificserine/threonineproteinkinase."	ref|XP_007018951.1| EF hand calcium-binding family protein [Theo...
C12295	0	0	0	0	0	0	0	0	GO:0006949	"syncytium formation"	NA	NA	GO:0009507	"chloroplast"	NA	NA	NA	gb|AAP48988.1| expansin [Sambucus nigra]
C122975	21.37	16	19.64	19.09	23.12	17.02	8.4	12.02	GO:0009793	"embryo development ending in seed dormancy"	GO:0030246	"carbohydrate binding"	GO:0005634	"nucleus"	NA	NA	NA	ref|XP_010241130.1| PREDICTED: putative F-box protein PP2-B12 is...
C122979	65.41	59.42	63.29	28.19	50.33	40.85	25.2	61.41	NA	NA	NA	NA	NA	NA	NA	NA	NA	ref|XP_009615350.1| PREDICTED: uncharacterized protein LOC104108...
C122997	199.68	605.12	550.98	923.68	378.7	596.25	55.08	502.93	NA	NA	NA	NA	NA	NA	NA	NA	NA	ref|XP_007041372.1| Uncharacterized protein TCM_006292 [Theobrom...
C123011	13.57	17.48	23.96	29.94	16.29	13.59	4.79	8.66	NA	NA	NA	NA	NA	NA	NA	NA	NA	ref|XP_010653485.1| PREDICTED: dirigent protein 17-like [Vitis v...
C123015	15.51	6.08	41.38	8.17	27.15	16.99	9.58	9.99	GO:0015684	"ferrous iron transport"	GO:0015093	"ferrous iron transmembrane transporter activity"	GO:0005886	"plasma membrane"	NA	NA	NA	gb|EYU46276.1| hypothetical protein MIMGU_mgv1a011508mg [Erythra...
C123033	14.83	7.59	21.73	5.43	46.05	18.65	5.97	5.98	GO:0051301	"cell division"	GO:0003700	"sequence-specific DNA binding transcription factor activity"	GO:0005634	"nucleus"	NA	NA	NA	gb|AGH32871.1| auxin response factor 10 [Camellia sinensis]
C123035	26.44	30.34	30.43	53.42	52.83	45.77	15.53	33.24	NA	NA	NA	NA	NA	NA	NA	NA	NA	ref|XP_007039053.1| CLP protease regulatory subunit X isoform 3 ...
C123039	30.95	12.14	26.08	13.58	8.13	11.87	22.7	20.61	GO:0007030	"Golgi organization"	GO:0005515	"protein binding"	GO:0005802	"trans-Golgi network"	NA	NA	NA	ref|XP_010242313.1| PREDICTED: Golgi apparatus membrane protein-...
C123069	1107.84	388.4	1343.07	219.12	551.28	362.77	796.95	478.6	GO:0016126	"sterol biosynthetic process"	GO:0005515	"protein binding"	GO:0005789	"endoplasmic reticulum membrane"	K00360	"Nitrogen metabolism"	"Nitratereductase(NADH)."	ref|XP_002285164.1| PREDICTED: cytochrome b5 [Vitis vinifera] >g...
C123071	36.11	74.34	43.47	39.84	18.96	13.56	8.36	96.38	GO:0031348	"negative regulation of defense response"	NA	NA	GO:0009507	"chloroplast"	K08488	"SNARE interactions in vesicular transport"	NA	ref|XP_011094229.1| PREDICTED: protein YLS9-like [Sesamum indicum]
C123077	48.9	53.75	47.71	35.24	54.07	49.06	20.27	29.85	GO:0045893	"positive regulation of transcription, DNA-dependent"	GO:0005515	"protein binding"	GO:0005730	"nucleolus"	K12834	"Spliceosome"	NA	ref|NP_001054163.1| Os04g0663300 [Oryza sativa Japonica Group] >...
C123085	41.83	24.98	84.58	50.6	66.23	69.36	28.61	42.45	GO:0016573	"histone acetylation"	GO:0003677	"DNA binding"	GO:0005634	"nucleus"	K06062	"Notch signaling pathway"	"Histoneacetyltransferase."	ref|XP_003632127.1| PREDICTED: uncharacterized protein LOC100251...
C123129	17.34	6.04	21.64	17.13	68.79	35.45	16.66	11.91	GO:0051555	"flavonol biosynthetic process"	GO:0080044	"quercetin 7-O-glucosyltransferase activity"	GO:0005829	"cytosol"	K12356	"Phenylpropanoid biosynthesis"	"Flavonol3-O-glucosyltransferase."	gb|KDP33279.1| hypothetical protein JCGZ_13066 [Jatropha curcas]
C123161	60.36	53.63	69.26	73.04	53.95	48.96	36.88	48.98	GO:0006301	"postreplication repair"	GO:0005515	"protein binding"	GO:0005802	"trans-Golgi network"	K12403	"Lysosome"	NA	gb|EXB24698.1| AP-4 complex subunit sigma [Morus notabilis]
C123173	18.58	10.55	41.04	9	17.5	1.68	26.12	24.44	GO:0071555	"cell wall organization"	GO:0005515	"protein binding"	GO:0005886	"plasma membrane"	K13416	"Plant hormone signal transduction"	"Non-specificserine/threonineproteinkinase."	ref|XP_002278965.1| PREDICTED: protein NSP-INTERACTING KINASE 1 ...
C123181	69.2	56.54	129.59	76.49	110.38	90.97	74.79	52.18	GO:0009965	"leaf morphogenesis"	GO:0005515	"protein binding"	GO:0005622	"intracellular"	NA	NA	NA	ref|XP_002274773.1| PREDICTED: nudC domain-containing protein 2 ...
C123195	38.44	272.13	60.47	105.28	74.03	121.3	18.99	29.72	GO:0009414	"response to water deprivation"	GO:0005515	"protein binding"	GO:0009507	"chloroplast"	NA	NA	NA	ref|XP_002285437.1| PREDICTED: protein PROTON GRADIENT REGULATIO...
C123201	67.28	44.48	133.91	80.09	142.68	75.81	71.23	87.85	GO:0042631	"cellular response to water deprivation"	GO:0004252	"serine-type endopeptidase activity"	GO:0005618	"cell wall"	NA	NA	"Tripeptidyl-peptidaseII."	ref|XP_008382023.1| PREDICTED: xylem serine proteinase 1-like [M...
C123211	289.64	13.54	467.71	12.57	69.85	3.36	261.81	231.37	GO:0009739	"response to gibberellin stimulus"	GO:0005515	"protein binding"	GO:0005886	"plasma membrane"	NA	NA	NA	ref|XP_003634253.1| PREDICTED: snakin-2-like [Vitis vinifera]
C123251	131.71	45.13	172.43	68.25	64.48	38.67	40.28	44.16	NA	NA	NA	NA	NA	NA	NA	NA	NA	ref|XP_002282387.1| PREDICTED: uncharacterized protein LOC100268...
C123259	19.82	8.27	12.93	28.74	10.75	15.13	3.55	7.25	GO:0006793	"phosphorus metabolic process"	GO:0015369	"calcium:hydrogen antiporter activity"	GO:0009705	"plant-type vacuole membrane"	NA	NA	NA	ref|XP_006369563.1| hypothetical protein POPTR_0001s25830g [Popu...
C123273	17.86	19.52	27.96	23.3	21.45	31.88	16.55	19.73	GO:0001560	"regulation of cell growth by extracellular stimulus"	GO:0033971	"hydroxyisourate hydrolase activity"	GO:0005777	"peroxisome"	K13484	"Purine metabolism"	"Hydroxyisouratehydrolase."	ref|XP_004229512.1| PREDICTED: uric acid degradation bifunctiona...
C123307	714.99	412	1002.4	915.81	785.22	724.99	401.07	319.02	GO:0006412	"translation"	GO:0003735	"structural constituent of ribosome"	GO:0022625	"cytosolic large ribosomal subunit"	K02912	"Ribosome"	NA	ref|XP_002321286.1| hypothetical protein POPTR_0014s18940g [Popu...
C123317	489.61	11.99	528.03	17.89	50.83	46.88	463.59	32.82	GO:0008283	"cell proliferation"	GO:0005515	"protein binding"	GO:0043234	"protein complex"	K11253	"Systemic lupus erythematosus"	NA	ref|XP_005337153.1| PREDICTED: histone H3.1-like [Ictidomys trid...
C123319	78.31	119.86	180.3	287.08	129.76	169.11	62.52	173.95	NA	NA	NA	NA	NA	NA	NA	NA	NA	ref|XP_010649047.1| PREDICTED: uncharacterized protein LOC104879...
C123331	36.93	28.47	42.93	26.83	9.36	20.09	21.23	34.13	NA	NA	NA	NA	NA	NA	NA	NA	NA	ref|XP_007220770.1| hypothetical protein PRUPE_ppa024515mg, part...
C123335	48.29	36.63	62.12	53.55	29.37	21.72	12.95	28.17	GO:0009853	"photorespiration"	GO:0005507	"copper ion binding"	GO:0005739	"mitochondrion"	K02267	"Cardiac muscle contraction"	"Cytochrome-coxidase."	gb|KHG12868.1| Cytochrome c oxidase subunit 6b-1 -like protein [...
C123337	495.57	226.5	488.39	358.79	293.68	265.68	238.96	169.66	GO:0009620	"response to fungus"	GO:0005515	"protein binding"	GO:0005829	"cytosol"	K02908	"Ribosome"	NA	gb|KHF98251.1| 60S ribosomal L30 [Gossypium arboreum]
C123347	13.98	7.48	12.85	8.93	24.03	11.7	9.42	11.79	GO:0006366	"transcription from RNA polymerase II promoter"	GO:0005515	"protein binding"	GO:0005634	"nucleus"	NA	NA	NA	ref|XP_002284629.1| PREDICTED: uncharacterized protein LOC100250...
C123357	24.14	26.91	29.99	17.85	26.7	20.05	21.19	16.38	GO:0030048	"actin filament-based movement"	GO:0005515	"protein binding"	GO:0005737	"cytoplasm"	K13448	"Plant-pathogen interaction"	"Calpain-2."	ref|XP_007015806.1| Calcium-binding EF-hand family protein [Theo...
C123361	24.14	48.59	44.98	50.87	24.03	30.08	14.13	16.38	NA	NA	NA	NA	NA	NA	NA	NA	NA	gb|AAS79573.1| hypothetical protein [Ipomoea trifida] >gi|117165...
C123389	301.79	129.06	318.52	222.67	270.43	228.45	157.4	115.71	GO:0006511	"ubiquitin-dependent protein catabolic process"	GO:0003735	"structural constituent of ribosome"	GO:0022627	"cytosolic small ribosomal subunit"	K02977	"Ribosome"	"1-phosphatidylinositol4-kinase."	ref|XP_011003162.1| PREDICTED: ubiquitin-40S ribosomal protein S...
C123409	12.68	8.21	25.65	27.61	46.63	35.02	16.45	7.84	NA	NA	NA	NA	NA	NA	NA	NA	NA	ref|XP_002281775.1| PREDICTED: uncharacterized protein LOC100242...
scaffold15864	23.31	0.93	18.83	0	10.87	0	14.61	10.64	GO:0010600	"regulation of auxin biosynthetic process"	GO:0004049	"anthranilate synthase activity"	GO:0005950	"anthranilate synthase complex"	K01657	"Phenylalanine	"Anthranilatesynthase."	gb|AAU84988.1| anthranilate synthase alpha 1 [Camptotheca acumin...
C123437	44.92	0	57.6	0.89	39.88	0	38.68	39.14	GO:0010200	"response to chitin"	GO:0005515	"protein binding"	GO:0005773	"vacuole"	NA	NA	"Glucanendo-1,3-beta-D-glucosidase."	ref|XP_011088584.1| PREDICTED: thaumatin-like protein 1b [Sesamu...
C123457	22.73	10.4	12.77	6.21	26.53	18.27	12.87	7.81	GO:0006355	"regulation of transcription, DNA-dependent"	GO:0003700	"sequence-specific DNA binding transcription factor activity"	GO:0005634	"nucleus"	K14494	"Plant hormone signal transduction"	NA	gb|KJB35732.1| hypothetical protein B456_006G125700 [Gossypium r...
C123463	37.88	12.63	31.93	29.27	14.59	13.29	12.87	13.02	NA	NA	NA	NA	NA	NA	NA	NA	"DNAhelicase."	ref|XP_011070319.1| PREDICTED: uncharacterized protein LOC105156...
C123477	21.47	11.89	17.03	4.44	37.15	13.29	3.51	13.02	GO:0006569	"tryptophan catabolic process"	GO:0004674	"protein serine/threonine kinase activity"	GO:0005737	"cytoplasm"	K13413	"Plant-pathogen interaction"	"Mitogen-activatedproteinkinasekinase."	ref|XP_008240116.1| PREDICTED: mitogen-activated protein kinase ...
C123499	46.62	33.36	70.11	67.28	97.97	74.58	22.18	24.69	GO:0061025	"membrane fusion"	GO:0071568	"UFM1 conjugating enzyme activity"	GO:0070062	"extracellular vesicular exosome"	NA	NA	NA	ref|XP_010254661.1| PREDICTED: ubiquitin-fold modifier-conjugati...
C123505	148.69	143.08	233.71	211.58	225.08	167.39	133.07	126.03	GO:0043433	"negative regulation of sequence-specific DNA binding transcription factor activity"	GO:0005515	"protein binding"	GO:0005829	"cytosol"	K12160	"RNA transport"	NA	gb|KDP26374.1| hypothetical protein JCGZ_17532 [Jatropha curcas]
C123517	30.24	17.05	17	20.36	5.3	4.97	11.67	15.59	GO:0006333	"chromatin assembly or disassembly"	GO:0005515	"protein binding"	GO:0043234	"protein complex"	NA	NA	NA	ref|XP_006436235.1| hypothetical protein CICLE_v10033118mg [Citr...
C123519	180.19	271.34	267.71	488.68	144.31	210.48	130.73	298.84	GO:0032544	"plastid translation"	NA	NA	GO:0009941	"chloroplast envelope"	NA	NA	NA	emb|CBI32867.3| unnamed protein product [Vitis vinifera]
C123589	11.29	13.29	19.04	48.49	25.05	36.31	18.6	31.7	GO:0010182	"sugar mediated signaling pathway"	GO:0003825	"alpha,alpha-trehalose-phosphate synthase (UDP-forming) activity"	GO:0005946	"alpha,alpha-trehalose-phosphate synthase complex (UDP-forming)"	K00697	"Starch and sucrose metabolism"	"Alpha,alpha-trehalose-phosphatesynthase(UDP-forming)."	gb|AFJ06909.1| trehalose-6-phosphate synthase [Camellia sinensis]
C123597	283.59	323.38	175.63	164	130.54	117.2	99.96	117.75	NA	NA	NA	NA	NA	NA	NA	NA	NA	ref|XP_011087965.1| PREDICTED: coiled-coil-helix-coiled-coil-hel...
C123605	13.77	11.05	14.78	21.12	14.47	28	8.12	6.46	GO:0048193	"Golgi vesicle transport"	GO:0005515	"protein binding"	GO:0005886	"plasma membrane"	K07889	"Tuberculosis"	"Non-specificserine/threonineproteinkinase."	ref|XP_002303285.1| hypothetical protein POPTR_0003s05370g [Popu...
C123613	51.97	25.79	46.46	21.12	19.74	16.47	24.36	24.54	NA	NA	NA	NA	NA	NA	NA	NA	NA	ref|XP_007217183.1| hypothetical protein PRUPE_ppa013486mg [Prun...
C123621	12.52	7.37	14.78	18.48	34.21	39.54	12.76	18.72	GO:0030968	"endoplasmic reticulum unfolded protein response"	GO:0004252	"serine-type endopeptidase activity"	GO:0005788	"endoplasmic reticulum lumen"	K08653	"Protein processing in endoplasmic reticulum"	"Site-1protease."	ref|XP_008230031.1| PREDICTED: uncharacterized protein LOC103329...
C123637	20.66	11.05	23.23	8.8	11.84	16.47	12.76	10.98	GO:0006355	"regulation of transcription, DNA-dependent"	GO:0044212	"transcription regulatory region DNA binding"	GO:0022626	"cytosolic ribosome"	NA	NA	NA	ref|XP_002285121.1| PREDICTED: zinc finger protein 4-like [Vitis...
C123687	142.17	377.16	412.24	787.01	837.45	1237.09	91.26	218.63	GO:0006368	"transcription elongation from RNA polymerase II promoter"	GO:0000993	"RNA polymerase II core binding"	GO:0008023	"transcription elongation factor complex"	NA	NA	NA	gb|EMS46056.1| hypothetical protein TRIUR3_02755 [Triticum urart...
C123691	19.33	30.82	65.2	63.1	15.73	50.86	10.4	25.08	NA	NA	NA	NA	NA	NA	NA	NA	NA	gb|EYU22888.1| hypothetical protein MIMGU_mgv1a016962mg [Erythra...
C123693	195.79	315.53	309.18	515.32	301.43	479.09	99.34	138.25	GO:0019243	"methylglyoxal catabolic process to D-lactate"	GO:0043295	"glutathione binding"	GO:0005622	"intracellular"	K00384	"Pyrimidine metabolism"	"Thioredoxin-disulfidereductase."	ref|XP_009375129.1| PREDICTED: glutaredoxin-like [Pyrus x bretsc...
C131141	29.01	28.79	22.88	24.45	15.11	20.09	12.44	11.75	GO:0006468	"protein phosphorylation"	GO:0005515	"protein binding"	GO:0005952	"cAMP-dependent protein kinase complex"	K07199	"Adipocytokine signaling pathway"	NA	ref|XP_002270146.2| PREDICTED: SNF1-related protein kinase regul...
C123721	29.87	47.6	41.98	45.48	62.78	49.12	13.83	30.8	GO:0046836	"glycolipid transport"	GO:0051861	"glycolipid binding"	GO:0016020	"membrane"	NA	NA	NA	ref|XP_011048042.1| PREDICTED: ceramide-1-phosphate transfer pro...
C123731	938.97	1550.98	1221.64	1398.56	300.82	291.46	421.91	1342.5	GO:0042052	"rhabdomere development"	GO:0005515	"protein binding"	GO:0031513	"nonmotile primary cilium"	NA	NA	NA	ref|XP_002514063.1| conserved hypothetical protein [Ricinus comm...
C123767	22.35	4.38	35.61	13.97	27.41	44.12	24.16	16.01	GO:0043090	"amino acid import"	GO:0005515	"protein binding"	GO:0005802	"trans-Golgi network"	K12479	"Endocytosis"	NA	ref|XP_010664890.1| PREDICTED: vacuolar protein sorting-associat...
C123771	340.91	409.25	186.44	397.17	96.59	165.05	115.04	225.43	GO:0032544	"plastid translation"	GO:0003735	"structural constituent of ribosome"	GO:0009507	"chloroplast"	K02895	"Ribosome"	NA	ref|XP_004294327.1| PREDICTED: 50S ribosomal protein L24, chloro...
C123787	40.36	36.54	43.99	62.85	41.77	35.95	31.06	32.02	NA	NA	NA	NA	NA	NA	NA	NA	NA	ref|XP_004230320.1| PREDICTED: uncharacterized protein LOC101253...
C123789	45.33	56.27	62.84	65.47	77.01	98.05	33.36	43.55	GO:0032496	"response to lipopolysaccharide"	GO:0005125	"cytokine activity"	GO:0005794	"Golgi apparatus"	NA	NA	NA	ref|XP_006361919.1| PREDICTED: uncharacterized protein LOC102606...
C123801	19.25	19	27.23	18.33	39.16	21.24	17.26	17.29	GO:0000271	"polysaccharide biosynthetic process"	NA	NA	GO:0055028	"cortical microtubule"	NA	NA	NA	ref|XP_002267630.1| PREDICTED: uncharacterized protein LOC100245...
C123809	50.2	35.01	27.18	31.36	53.41	35.88	24.11	27.48	GO:0016192	"vesicle-mediated transport"	GO:0005484	"SNAP receptor activity"	GO:0005886	"plasma membrane"	K08504	"SNARE interactions in vesicular transport"	NA	ref|XP_002262985.1| PREDICTED: bet1-like SNARE 1-1 [Vitis vinife...
C123821	60.11	22.61	60.63	24.39	93.79	42.4	45.92	32.6	GO:0044351	"macropinocytosis"	NA	NA	GO:0005783	"endoplasmic reticulum"	NA	NA	NA	gb|KJB36150.1| hypothetical protein B456_006G143800 [Gossypium r...
C123831	109.69	86.79	163.07	97.57	121.15	79.91	125.13	92.67	NA	NA	NA	NA	NA	NA	NA	NA	NA	ref|XP_007203877.1| hypothetical protein PRUPE_ppa005088mg [Prun...
C123833	63.21	34.28	52.27	73.18	42.99	47.3	26.4	30.04	GO:0009651	"response to salt stress"	GO:0003690	"double-stranded DNA binding"	GO:0005802	"trans-Golgi network"	K12885	"Spliceosome"	"Peptidylprolylisomerase."	ref|XP_008241409.1| PREDICTED: glycine-rich RNA-binding protein ...
C123843	25.41	16.04	14.63	13.07	11.72	16.31	2.3	10.87	GO:0018023	"peptidyl-lysine trimethylation"	GO:0016279	"protein-lysine N-methyltransferase activity"	NA	NA	K00568	"Ubiquinone and other terpenoid-quinone biosynthesis"	"2-polyprenyl-6-hydroxyphenolmethylase."	ref|XP_002263990.1| PREDICTED: methyltransferase-like protein 21...
C123857	20.41	38.58	22.95	70.42	28.6	35.81	12.6	30.62	GO:0006364	"rRNA processing"	GO:0051738	"xanthophyll binding"	GO:0009507	"chloroplast"	K03542	"Photosynthesis"	NA	ref|XP_003556162.1| PREDICTED: uncharacterized protein LOC100776...
C123881	274.58	427.24	467.37	736.4	145.6	221.36	127.16	260.24	GO:0006412	"translation"	GO:0003735	"structural constituent of ribosome"	GO:0005739	"mitochondrion"	K02914	"Ribosome"	NA	ref|XP_004229053.1| PREDICTED: 50S ribosomal protein L34, chloro...
C123895	10.49	111.13	47.89	173.54	32.44	99.09	10.29	56.02	NA	NA	NA	NA	NA	NA	NA	NA	NA	ref|XP_011096407.1| PREDICTED: uncharacterized protein LOC105175...
C123911	54.31	33.41	41.65	47.72	29.84	40.61	32.01	24.83	GO:0008152	"metabolic process"	GO:0052858	"peptidyl-lysine N-acetyltransferase activity"	GO:0031415	"NatA complex"	NA	NA	"Peptidealpha-N-acetyltransferase."	gb|KDP33636.1| hypothetical protein JCGZ_07207 [Jatropha curcas]
C123943	108.4	98.59	168.33	209.57	192.93	197.78	93.56	99.1	GO:0000288	"nuclear-transcribed mRNA catabolic process, deadenylation-dependent decay"	GO:0005515	"protein binding"	GO:0005829	"cytosol"	K12622	"Spliceosome"	NA	gb|KJB11958.1| hypothetical protein B456_002G055500 [Gossypium r...
C123947	46.81	52.92	91.44	67.55	46.61	50.26	25.1	45.74	GO:0016192	"vesicle-mediated transport"	GO:0005515	"protein binding"	GO:0005774	"vacuolar membrane"	K07889	"Tuberculosis"	"Non-specificserine/threonineproteinkinase."	ref|XP_003553043.1| PREDICTED: ras-related protein RHN1 isoform ...
C123949	276.54	393.62	380.3	471.09	234.36	230.21	148.32	366.55	GO:0019288	"isopentenyl diphosphate biosynthetic process, mevalonate-independent pathway"	GO:0005515	"protein binding"	GO:0009941	"chloroplast envelope"	NA	NA	"Asparaginase."	ref|XP_004294361.1| PREDICTED: protein LHCP TRANSLOCATION DEFECT...
C123953	78.84	70.31	87.28	143.75	81.57	107	47.92	62.89	NA	NA	NA	NA	NA	NA	NA	NA	"UMPkinase."	ref|XP_011095880.1| PREDICTED: uncharacterized protein LOC105175...
C123987	29.56	229.07	45.72	152.41	62.15	118.34	10.27	29.22	NA	NA	NA	NA	NA	NA	NA	NA	NA	ref|NP_001239944.1| uncharacterized protein LOC100792377 [Glycin...
C123993	106.95	68	182.52	102.85	120.18	97.08	92.23	67.2	GO:0008154	"actin polymerization or depolymerization"	GO:0005515	"protein binding"	GO:0009536	"plastid"	K05759	"Shigellosis"	NA	gb|KHF97992.1| Profilin [Gossypium arboreum]
C124017	55.32	36.89	45.63	25.06	24.55	12.94	18.22	19.02	GO:0046907	"intracellular transport"	NA	NA	GO:0005783	"endoplasmic reticulum"	NA	NA	NA	ref|XP_007045047.1| Uncharacterized protein TCM_010798 [Theobrom...
C124019	10.45	22.43	6.22	36.3	20.68	19.42	7.97	8.88	NA	NA	NA	NA	NA	NA	K02293	"Carotenoid biosynthesis"	"15-cis-phytoenedesaturase."	ref|XP_007200963.1| hypothetical protein PRUPE_ppa003998mg [Prun...
C124027	59.62	45.58	62.22	80.38	99.5	82.52	34.16	41.21	GO:0009414	"response to water deprivation"	GO:0003723	"RNA binding"	GO:0005634	"nucleus"	K12624	"Spliceosome"	NA	ref|XP_010258442.1| PREDICTED: U6 snRNA-associated Sm-like prote...
C124035	44.78	12.27	47.61	13.8	19.34	16.15	25	20.88	GO:0031287	"positive regulation of sorocarp stalk cell differentiation"	GO:0005515	"protein binding"	GO:0005955	"calcineurin complex"	K06268	"T cell receptor signaling pathway"	"NAD(P)Hoxidase(H(2)O(2)-forming)."	ref|XP_009358412.1| PREDICTED: calcineurin subunit B-like [Pyrus...
C12405	0	0	0	0	0	0	0	0	GO:0051491	"positive regulation of filopodium assembly"	GO:0005515	"protein binding"	GO:0031235	"intrinsic to internal side of plasma membrane"	NA	NA	NA	ref|XP_009613156.1| PREDICTED: selT-like protein isoform X1 [Nic...
C124055	47.85	62.81	60.03	100.92	60.61	62.98	34.09	54.41	NA	NA	NA	NA	NA	NA	NA	NA	NA	ref|XP_004250008.1| PREDICTED: uncharacterized protein LOC101255...
C124061	259.47	112.63	157.31	130.25	131.54	90.43	123.85	75.93	GO:0001510	"RNA methylation"	GO:0003735	"structural constituent of ribosome"	GO:0005794	"Golgi apparatus"	K02918	"Ribosome"	NA	ref|XP_011089412.1| PREDICTED: 60S ribosomal protein L35-like [S...
C124079	8.57	10.09	28.92	11.19	43.76	37.07	9.07	12.63	NA	NA	NA	NA	NA	NA	NA	NA	NA	ref|XP_011046776.1| PREDICTED: putative endo-1,3(4)-beta-glucana...
C124081	2.45	46.83	0	35.3	15.44	172.44	1.13	0.63	GO:0016556	"mRNA modification"	GO:0004872	"receptor activity"	GO:0016020	"membrane"	K14496	"Plant hormone signal transduction"	"(S)-norcoclaurinesynthase."	ref|XP_007051017.1| Uncharacterized protein TCM_004731 [Theobrom...
C124089	0.61	0.72	6.2	9.47	172.47	30.62	0	0	GO:0009414	"response to water deprivation"	GO:0005515	"protein binding"	GO:0009506	"plasmodesma"	NA	NA	NA	ref|XP_011073094.1| PREDICTED: HVA22-like protein e [Sesamum ind...
C124093	22.04	36.03	51.65	29.27	66.93	59.63	11.34	27.15	GO:0009789	"positive regulation of abscisic acid mediated signaling pathway"	GO:0004842	"ubiquitin-protein ligase activity"	GO:0005887	"integral to plasma membrane"	NA	NA	NA	ref|XP_002283507.1| PREDICTED: E3 ubiquitin-protein ligase RHA2A...
C124103	20.2	4.32	18.59	5.17	7.72	12.89	20.41	9.47	GO:0010091	"trichome branching"	GO:0005515	"protein binding"	GO:0005829	"cytosol"	NA	NA	NA	ref|XP_008242129.1| PREDICTED: kinesin-like calmodulin-binding p...
C124111	31.83	28.1	20.66	24.96	33.46	17.73	11.34	18.94	NA	NA	NA	NA	NA	NA	NA	NA	NA	ref|XP_007227564.1| hypothetical protein PRUPE_ppa013216mg [Prun...
C124117	113.25	67.73	146.67	122.24	97.82	85.41	49.89	58.72	GO:0070124	"mitochondrial translational initiation"	GO:0003735	"structural constituent of ribosome"	GO:0005739	"mitochondrion"	K02895	"Ribosome"	NA	ref|XP_010256119.1| PREDICTED: 50S ribosomal protein L24, chloro...
C124125	45.82	43.86	61.85	62.72	101.48	45.03	30.55	35.29	GO:0010351	"lithium ion transport"	GO:0015450	"P-P-bond-hydrolysis-driven protein transmembrane transporter activity"	GO:0005739	"mitochondrion"	NA	NA	NA	ref|XP_004235579.1| PREDICTED: mitochondrial import inner membra...
C124143	15.27	19.42	10.31	38.66	21.84	25.73	7.92	10.08	GO:0040007	"growth"	GO:0003746	"translation elongation factor activity"	GO:0005829	"cytosol"	NA	NA	NA	ref|XP_009609475.1| PREDICTED: uncharacterized protein LOC104103...
C124157	34.14	7.89	20.58	5.14	25.64	17.66	37.27	22.64	GO:0000272	"polysaccharide catabolic process"	NA	NA	GO:0005886	"plasma membrane"	K13428	"Plant-pathogen interaction"	"Non-specificserine/threonineproteinkinase."	gb|KDP32336.1| hypothetical protein JCGZ_13261 [Jatropha curcas]
C124171	18.9	10.76	18.52	18.86	23.08	20.87	5.65	11.32	NA	NA	GO:0005515	"protein binding"	NA	NA	NA	NA	NA	ref|XP_007037871.1| Galactose oxidase/kelch repeat superfamily p...
C124175	29.26	39.47	12.35	23.15	37.18	17.66	12.42	18.87	NA	NA	NA	NA	NA	NA	NA	NA	NA	ref|XP_007039174.1| SAUR family protein [Theobroma cacao] >gi|50...
C124177	51.21	53.82	80.25	124.33	30.77	56.18	33.88	66.04	GO:0033136	"serine phosphorylation of STAT3 protein"	GO:0004672	"protein kinase activity"	GO:0005829	"cytosol"	K08094	"Pentose and glucuronate interconversions"	"6-phospho-3-hexuloisomerase."	ref|XP_011084404.1| PREDICTED: uncharacterized protein LOC105166...
C124189	49.89	160.43	57.5	154.9	26.87	48.06	10.14	97.29	NA	NA	NA	NA	NA	NA	NA	NA	NA	ref|XP_011096949.1| PREDICTED: uncharacterized protein LOC105175...
C124205	38.94	27.93	36.97	33.38	23.03	30.44	20.29	16.95	NA	NA	NA	NA	NA	NA	NA	NA	NA	emb|CBI27710.3| unnamed protein product [Vitis vinifera]
C124207	59.02	40.82	69.82	41.08	34.54	20.83	19.16	21.34	NA	NA	NA	NA	NA	NA	NA	NA	NA	gb|EXB56274.1| hypothetical protein L484_024812 [Morus notabilis]
C124215	15.21	13.61	12.32	38.51	23.03	22.43	9.02	16.32	GO:0009062	"fatty acid catabolic process"	GO:0005215	"transporter activity"	GO:0005737	"cytoplasm"	K00196	"Methane metabolism"	"NADHdehydrogenase(quinone)."	gb|AGC65519.1| ferredoxin, partial [Dimocarpus longan]
C124223	15.18	13.58	16.4	23.06	17.88	11.19	5.62	9.4	GO:0006007	"glucose catabolic process"	GO:0042803	"protein homodimerization activity"	GO:0005829	"cytosol"	NA	NA	"Ubiquitinylhydrolase1."	ref|XP_009615888.1| PREDICTED: ubiquitin carboxyl-terminal hydro...
C124225	6.68	121.51	6.15	17.08	5.11	33.58	6.75	3.13	GO:0051085	"chaperone mediated protein folding requiring cofactor"	GO:0051082	"unfolded protein binding"	GO:0005737	"cytoplasm"	K09507	"Protein processing in endoplasmic reticulum"	NA	ref|NP_001241198.1| uncharacterized protein LOC100778672 [Glycin...
C124229	71.65	25.73	38.94	18.79	31.92	19.19	33.74	35.71	GO:0044351	"macropinocytosis"	GO:0042802	"identical protein binding"	GO:0005801	"cis-Golgi network"	NA	NA	NA	emb|CBI17830.3| unnamed protein product [Vitis vinifera]
C124257	17	62.9	73.79	56.37	75.34	94.34	11.25	26.94	GO:0015996	"chlorophyll catabolic process"	GO:0005515	"protein binding"	GO:0009507	"chloroplast"	NA	NA	NA	ref|XP_004244014.1| PREDICTED: chaperone protein dnaJ 11, chloro...
CL14Contig1	76.13	52.45	73.02	91.25	100.17	179.54	32.47	90.83	GO:0035435	"phosphate ion transmembrane transport"	GO:0015114	"phosphate ion transmembrane transporter activity"	GO:0005634	"nucleus"	NA	NA	NA	gb|AHL44892.1| phosphate transporter 1 [Camellia oleifera]
C124271	181.8	831.07	568.68	3784.06	508.48	1760.19	66.23	653.95	GO:0071454	"cellular response to anoxia"	GO:0005507	"copper ion binding"	GO:0009507	"chloroplast"	NA	NA	"Glyceraldehyde-3-phosphatedehydrogenase(NADP(+))(phosphorylating)."	ref|XP_002275043.1| PREDICTED: calvin cycle protein CP12-like [V...
C124277	126.05	17.83	118.65	68.2	90.48	73.41	62.86	61.27	GO:0044351	"macropinocytosis"	GO:0005515	"protein binding"	GO:0005739	"mitochondrion"	K13347	"Peroxisome"	NA	gb|KDP20724.1| hypothetical protein JCGZ_21195 [Jatropha curcas]
C124283	17.57	10.7	12.27	28.13	11.47	11.17	5.61	8.13	NA	NA	NA	NA	GO:0070062	"extracellular vesicular exosome"	K06928	"Thiamine metabolism"	"Nucleoside-triphosphatephosphatase."	ref|XP_010266192.1| PREDICTED: cancer-related nucleoside-triphos...
C124297	12.12	32.81	38.87	57.97	53.52	63.83	4.49	13.75	GO:0007267	"cell-cell signaling"	GO:0048032	"galacturonate binding"	GO:0005773	"vacuole"	NA	NA	NA	ref|XP_002320784.1| DNA-binding family protein [Populus trichoca...
C124353	19.31	9.24	14.26	13.59	11.42	6.36	8.94	5.6	GO:0007626	"locomotory behavior"	NA	NA	GO:0005737	"cytoplasm"	NA	NA	NA	ref|XP_011096369.1| PREDICTED: OPA3-like protein [Sesamum indicum]
C124359	5.43	42.63	18.34	77.27	3.81	39.74	1.12	24.29	GO:0048831	"regulation of shoot development"	GO:0009927	"histidine phosphotransfer kinase activity"	GO:0005634	"nucleus"	K14490	"Plant hormone signal transduction"	NA	emb|CAN69375.1| hypothetical protein VITISV_008201 [Vitis vinife...
C124365	22.33	10.66	14.26	16.98	15.23	19.08	5.59	15.57	NA	NA	NA	NA	NA	NA	NA	NA	NA	ref|XP_006427044.1| hypothetical protein CICLE_v10026697mg [Citr...
C124367	25.35	17.05	46.87	22.93	112.97	47.69	21.24	19.3	GO:0042632	"cholesterol homeostasis"	NA	NA	GO:0005886	"plasma membrane"	NA	NA	"Phosphatidatecytidylyltransferase."	ref|XP_008341992.1| PREDICTED: transmembrane protein 97-like [Ma...
C124373	112.27	66.79	69.28	61.99	38.08	47.69	50.31	26.78	GO:0051298	"centrosome duplication"	GO:0003735	"structural constituent of ribosome"	GO:0005794	"Golgi apparatus"	K02973	"Ribosome"	NA	ref|NP_001274976.1| uncharacterized protein LOC102577739 [Solanu...
C124397	134.93	104.95	242.01	123.73	120.35	71.39	84.8	96.95	GO:0009825	"multidimensional cell growth"	NA	NA	GO:0009524	"phragmoplast"	NA	NA	NA	ref|XP_002285501.1| PREDICTED: uncharacterized protein LOC100252...
C124423	15.63	16.28	6.09	15.23	35.4	14.25	11.14	6.2	GO:0048573	"photoperiodism, flowering"	GO:0044212	"transcription regulatory region DNA binding"	GO:0005634	"nucleus"	K13341	"Peroxisome"	"[Myosinheavy-chain]kinase."	ref|XP_008359631.1| PREDICTED: LOW QUALITY PROTEIN: WD repeat-co...
C124425	64.33	181.18	93.37	177.63	55.63	109.26	24.5	96.76	GO:0009611	"response to wounding"	NA	NA	GO:0046658	"anchored to plasma membrane"	NA	NA	NA	gb|KDP32428.1| hypothetical protein JCGZ_13353 [Jatropha curcas]
C124431	18.64	12.74	24.36	6.77	29.08	12.67	14.48	15.51	GO:0048589	"developmental growth"	GO:0005515	"protein binding"	GO:0005634	"nucleus"	K14407	"mRNA surveillance pathway"	"Non-specificserine/threonineproteinkinase."	gb|KDP20124.1| hypothetical protein JCGZ_05893 [Jatropha curcas]
C124449	220.03	185.43	345.05	205.54	278.17	291.35	141.42	160.65	GO:0007030	"Golgi organization"	GO:0005515	"protein binding"	GO:0005634	"nucleus"	K12859	"Spliceosome"	NA	gb|EXC33990.1| Thioredoxin-like protein 4A [Morus notabilis]
C124459	84.17	27.6	69.01	41.45	37.93	33.25	50.11	42.8	GO:0006406	"mRNA export from nucleus"	GO:0005515	"protein binding"	GO:0005829	"cytosol"	K12172	"RNA transport"	NA	gb|EXB94096.1| Ran-binding protein 1-b-like protein [Morus notab...
C124477	20.4	10.6	16.21	8.44	5.05	12.64	13.34	5.57	GO:0010050	"vegetative phase change"	GO:0005515	"protein binding"	NA	NA	NA	NA	NA	ref|XP_006479658.1| PREDICTED: ETO1-like protein 1-like isoform ...
C124481	43.8	24.72	34.44	16.88	53	0	23.34	40.24	GO:0009143	"nucleoside triphosphate catabolic process"	GO:0000287	"magnesium ion binding"	GO:0005829	"cytosol"	NA	NA	"dCTPdiphosphatase."	gb|KDP45257.1| hypothetical protein JCGZ_15122 [Jatropha curcas]
C124491	50.4	0.71	6.08	1.69	1.26	0	37.78	0.62	NA	NA	NA	NA	NA	NA	NA	NA	NA	ref|XP_007028099.1| Uncharacterized protein TCM_023382 [Theobrom...
C124495	68.4	90.41	70.9	47.28	34.07	23.71	23.34	72.43	GO:0019288	"isopentenyl diphosphate biosynthetic process, mevalonate-independent pathway"	NA	NA	GO:0009579	"thylakoid"	NA	NA	NA	emb|CBI33662.3| unnamed protein product [Vitis vinifera]
C124497	10.2	19.07	48.62	113.97	73.19	61.63	10	43.95	GO:0009416	"response to light stimulus"	GO:0051082	"unfolded protein binding"	GO:0009507	"chloroplast"	NA	NA	NA	gb|ABC69274.2| putative DnaJ protein [Camellia sinensis]
C76979	27.37	739.77	466.56	1057.35	1077.5	802.39	38.94	347.33	NA	NA	NA	NA	NA	NA	NA	NA	NA	ref|XP_007013198.1| Uncharacterized protein TCM_037897 [Theobrom...
C124515	5.99	4.93	26.28	64.88	27.71	56.78	12.2	24.1	GO:0009416	"response to light stimulus"	GO:0004674	"protein serine/threonine kinase activity"	GO:0005886	"plasma membrane"	K13412	"Plant-pathogen interaction"	"Non-specificserine/threonineproteinkinase."	emb|CAN72597.1| hypothetical protein VITISV_015543 [Vitis vinifera]
C124523	52.1	14.1	38.42	26.12	11.34	9.46	18.85	20.39	GO:0009627	"systemic acquired resistance"	GO:0043621	"protein self-association"	GO:0005774	"vacuolar membrane"	NA	NA	NA	ref|XP_010242945.1| PREDICTED: tetraspanin-19-like [Nelumbo nuci...
C124525	39.52	48.64	38.42	26.96	22.67	22.08	7.76	16.68	GO:0051086	"chaperone mediated protein folding independent of cofactor"	GO:0051082	"unfolded protein binding"	GO:0005829	"cytosol"	NA	NA	NA	gb|KCW73797.1| hypothetical protein EUGRSUZ_E02397 [Eucalyptus g...
C124533	43.11	23.26	56.61	34.55	49.12	48.9	15.53	22.24	NA	NA	NA	NA	GO:0070062	"extracellular vesicular exosome"	NA	NA	"Aminoacyl-tRNAhydrolase."	ref|XP_011016813.1| PREDICTED: putative peptidyl-tRNA hydrolase ...
C124551	32.27	7.74	22.2	5.89	38.97	15.74	42.06	27.75	GO:0045892	"negative regulation of transcription, DNA-dependent"	GO:0003682	"chromatin binding"	GO:0005634	"nucleus"	NA	NA	"RibonucleaseH."	emb|CAN79228.1| hypothetical protein VITISV_011041 [Vitis vinifera]
C124561	280.88	153.38	288.57	227.9	209.92	149.56	147.22	104.21	GO:0009664	"plant-type cell wall organization"	GO:0003729	"mRNA binding"	GO:0022626	"cytosolic ribosome"	K02976	"Ribosome"	NA	gb|EPS64489.1| hypothetical protein M569_10293, partial [Genlise...
C124577	69.92	34.48	145.29	17.66	50.28	3.15	30.99	89.41	GO:0015690	"aluminum cation transport"	NA	NA	GO:0031225	"anchored to membrane"	NA	NA	NA	ref|XP_011003937.1| PREDICTED: mavicyanin [Populus euphratica]
C124643	70.84	18.22	60.31	211.11	115.2	156.82	28.67	79.24	NA	NA	NA	NA	NA	NA	NA	NA	NA	ref|XP_002519150.1| conserved hypothetical protein [Ricinus comm...
C124647	48.22	30.84	48.24	36.02	22.54	26.66	18.74	32.55	NA	NA	NA	NA	NA	NA	NA	NA	NA	gb|KJB83704.1| hypothetical protein B456_013G260800 [Gossypium r...
C124661	318.46	154.88	283.44	238.76	245.42	235.24	156.56	95.82	GO:0001510	"RNA methylation"	GO:0005515	"protein binding"	GO:0022626	"cytosolic ribosome"	K02891	"Ribosome"	NA	gb|KDP28167.1| hypothetical protein JCGZ_13938 [Jatropha curcas]
C124667	161	13.99	72.23	24.25	32.49	23.48	53.92	27.59	GO:0001510	"RNA methylation"	GO:0003735	"structural constituent of ribosome"	GO:0005618	"cell wall"	K02957	"Ribosome"	NA	gb|KJB20168.1| hypothetical protein B456_003G136100 [Gossypium r...
C124669	177.04	201.45	218.69	173.92	154.97	150.26	106.73	120.77	GO:0006007	"glucose catabolic process"	GO:0046933	"hydrogen ion transporting ATP synthase activity, rotational mechanism"	GO:0005794	"Golgi apparatus"	K02152	"Collecting duct acid secretion"	NA	ref|XP_010244034.1| PREDICTED: V-type proton ATPase subunit G 1-...
C124673	180.01	13.99	162.51	9.2	28.74	14.09	148.54	17.78	GO:0008283	"cell proliferation"	GO:0005515	"protein binding"	GO:0005634	"nucleus"	K11251	"Systemic lupus erythematosus"	NA	ref|XP_010267819.1| PREDICTED: probable histone H2A.3 [Nelumbo n...
C124675	23.76	3.5	20.06	8.36	31.24	29.74	12.1	17.17	GO:0009407	"toxin catabolic process"	GO:0003700	"sequence-specific DNA binding transcription factor activity"	GO:0005634	"nucleus"	NA	NA	NA	gb|KDP33667.1| hypothetical protein JCGZ_07238 [Jatropha curcas]
C124695	46.84	43.28	86.11	18.36	276.91	149.98	15.37	23.86	GO:0009624	"response to nematode"	GO:0030599	"pectinesterase activity"	GO:0009505	"plant-type cell wall"	K01051	"Pentose and glucuronate interconversions"	"Pectinesterase."	ref|XP_009374505.1| PREDICTED: 21 kDa protein [Pyrus x bretschne...
C124699	2.96	58.64	12.01	45.9	4.99	57.8	1.1	18.36	GO:0043066	"negative regulation of apoptotic process"	GO:0004462	"lactoylglutathione lyase activity"	GO:0005737	"cytoplasm"	NA	NA	"Glutathionetransferase."	ref|XP_007023869.1| Lactoylglutathione lyase / glyoxalase I fami...
C124713	112.66	64.23	164.2	114.33	147.19	96.86	71.38	39.16	GO:0001510	"RNA methylation"	GO:0003735	"structural constituent of ribosome"	GO:0009507	"chloroplast"	K02868	"Ribosome"	NA	ref|XP_011088013.1| PREDICTED: 60S ribosomal protein L11-like [S...
C124729	49.21	18.85	20.02	25.04	54.88	37.49	29.65	18.36	NA	NA	GO:0005515	"protein binding"	GO:0005815	"microtubule organizing center"	K14525	"Ribosome biogenesis in eukaryotes"	"RibonucleaseP."	ref|XP_009588660.1| PREDICTED: 5'-3' exoribonuclease 2-like [Nic...
C124741	33.8	12.57	32.04	17.53	9.98	6.25	15.37	6.73	NA	NA	GO:0005515	"protein binding"	GO:0070188	"Stn1-Ten1 complex"	NA	NA	NA	gb|EYU43984.1| hypothetical protein MIMGU_mgv1a020183mg [Erythra...
C124757	94.09	161.65	125.92	464.79	49.8	163.72	50.42	110.53	GO:0016117	"carotenoid biosynthetic process"	GO:0005515	"protein binding"	GO:0009507	"chloroplast"	NA	NA	"Peptidylprolylisomerase."	ref|XP_008362715.1| PREDICTED: peptidyl-prolyl cis-trans isomera...
C124767	31.36	7.66	49.97	4.16	83.41	1.56	18.63	9.77	GO:0010162	"seed dormancy process"	NA	NA	GO:0012511	"monolayer-surrounded lipid storage body"	NA	NA	NA	gb|AHI54566.1| OleI [Camellia japonica]
C124773	37.28	18.12	15.99	37.48	14.94	21.83	17.54	17.1	GO:0032543	"mitochondrial translation"	NA	NA	GO:0005743	"mitochondrial inner membrane"	NA	NA	NA	gb|KHG03554.1| 28S ribosomal S34, mitochondrial [Gossypium arbor...
C124787	250.32	169.31	247.83	255.72	239.03	269.75	124.94	114.8	GO:0009409	"response to cold"	GO:0008270	"zinc ion binding"	GO:0005794	"Golgi apparatus"	K02870	"Ribosome"	NA	ref|XP_002281255.1| PREDICTED: 60S ribosomal protein L12 [Vitis ...
C124799	63.32	8.36	27.98	1.67	6.22	1.56	27.4	28.09	GO:0080167	"response to karrikin"	NA	NA	GO:0031225	"anchored to membrane"	NA	NA	NA	ref|XP_006352805.1| PREDICTED: classical arabinogalactan protein...
C124809	1393.83	3206.49	1605.85	2369.4	441.1	524.47	599.42	2491.57	GO:0015979	"photosynthesis"	NA	NA	GO:0009535	"chloroplast thylakoid membrane"	K02721	"Photosynthesis"	NA	ref|WP_039311148.1| hypothetical protein, partial [Paenibacillus...
C124815	27.76	34.77	27.93	73.16	21.12	20.23	17.5	31.69	GO:0019478	"D-amino acid catabolic process"	GO:0051500	"D-tyrosyl-tRNA(Tyr) deacylase activity"	GO:0005634	"nucleus"	NA	NA	"D-aminoacyl-tRNAdeacylase."	ref|XP_010279191.1| PREDICTED: D-tyrosyl-tRNA(Tyr) deacylase iso...
scaffold12251	9.3	4.96	11.3	17.64	31.77	19.82	7.84	14.75	NA	NA	NA	NA	GO:0005739	"mitochondrion"	NA	NA	NA	ref|XP_010261571.1| PREDICTED: uncharacterized protein LOC104600...
C124867	331.86	1749.02	378.3	1536.77	474.98	1309.46	98.25	482.39	GO:0000165	"MAPK cascade"	GO:0005515	"protein binding"	GO:0005829	"cytosol"	K00855	"Carbon fixation in photosynthetic organisms"	"Phosphoribulokinase."	emb|CBI23277.3| unnamed protein product [Vitis vinifera]
C124869	40.67	284.56	1.99	1.66	1.24	1.55	6.55	3.65	GO:0006979	"response to oxidative stress"	NA	NA	GO:0005737	"cytoplasm"	K13993	"Protein processing in endoplasmic reticulum"	NA	gb|KJB50054.1| hypothetical protein B456_008G150600 [Gossypium r...
C124871	1.77	241.53	5.97	108.7	17.36	40.39	3.28	1.22	GO:0009793	"embryo development ending in seed dormancy"	GO:0003700	"sequence-specific DNA binding transcription factor activity"	GO:0005634	"nucleus"	K09521	"Protein processing in endoplasmic reticulum"	NA	ref|XP_002305430.1| myb family transcription factor family prote...
C124879	16.47	22.17	33.78	45.55	32.18	34.11	16.34	13.96	GO:0006627	"protein processing involved in protein targeting to mitochondrion"	GO:0004222	"metalloendopeptidase activity"	GO:0005739	"mitochondrion"	K09647	"Protein export"	"SignalpeptidaseI."	ref|XP_006467499.1| PREDICTED: mitochondrial inner membrane prot...
C124883	25.89	2.08	55.64	1.66	12.38	3.1	32.69	4.86	GO:0046686	"response to cadmium ion"	GO:0010283	"pinoresinol reductase activity"	GO:0005886	"plasma membrane"	K00224	"Chlorocyclohexane and chlorobenzene degradation"	"Leucoanthocyanidinreductase."	ref|XP_010695625.1| PREDICTED: leucoanthocyanidin reductase-like...
C124887	31.77	192.57	95.39	280.77	59.41	251.16	18.52	83.18	NA	NA	NA	NA	NA	NA	K05583	"Oxidative phosphorylation"	NA	ref|XP_002284666.1| PREDICTED: uncharacterized protein LOC100259...
C124903	32.94	22.86	43.72	38.1	40.85	27.91	20.7	17.61	GO:0006886	"intracellular protein transport"	GO:0030507	"spectrin binding"	GO:0005737	"cytoplasm"	K02995	"Ribosome"	"NAD(+)ADP-ribosyltransferase."	ref|XP_002267796.1| PREDICTED: uncharacterized protein LOC100246...
C124927	43.45	38.03	117.03	128.13	112.42	91.3	47.85	56.96	NA	NA	NA	NA	NA	NA	NA	NA	NA	gb|KHG25167.1| Octanoyltransferase [Gossypium arboreum]
C124941	37.58	35.26	37.69	42.99	18.53	44.88	20.66	13.94	GO:0070124	"mitochondrial translational initiation"	GO:0003735	"structural constituent of ribosome"	GO:0005743	"mitochondrial inner membrane"	NA	NA	NA	ref|XP_010258285.1| PREDICTED: uncharacterized protein LOC104598...
C124943	254.83	190.13	275.7	280.23	290.32	275.44	117.44	126.65	GO:0045893	"positive regulation of transcription, DNA-dependent"	GO:0003713	"transcription coactivator activity"	GO:0005730	"nucleolus"	NA	NA	NA	gb|KDP34783.1| hypothetical protein JCGZ_10563 [Jatropha curcas]
C124945	39.34	42.87	43.64	74.4	23.47	77.37	26.1	26.66	GO:0006891	"intra-Golgi vesicle-mediated transport"	GO:0015334	"high affinity oligopeptide transporter activity"	GO:0005773	"vacuole"	K14206	"Protein digestion and absorption"	NA	gb|ABK94624.1| unknown [Populus trichocarpa]
C131393	63.26	26.85	53.45	54.57	67.33	75.77	23.7	33.83	GO:0006886	"intracellular protein transport"	GO:0032403	"protein complex binding"	GO:0005783	"endoplasmic reticulum"	NA	NA	NA	ref|XP_002272994.1| PREDICTED: transmembrane emp24 domain-contai...
C125001	16.38	17.22	31.62	29.65	104.61	52.41	8.67	14.49	GO:0009851	"auxin biosynthetic process"	GO:0004321	"fatty-acyl-CoA synthase activity"	GO:0005777	"peroxisome"	K10526	"alpha-Linolenic acid metabolism"	"4-coumarate--CoAligase."	ref|XP_009619140.1| PREDICTED: 4-coumarate--CoA ligase-like 9 [N...
C125005	159.67	117.08	185.74	168.82	157.53	155.7	92.07	90.55	GO:0001510	"RNA methylation"	GO:0003735	"structural constituent of ribosome"	GO:0022626	"cytosolic ribosome"	K02951	"Ribosome"	"RibonucleaseP."	ref|XP_010265631.1| PREDICTED: 40S ribosomal protein S12-like [N...
C125021	52.64	40.63	63.23	32.94	48	41.62	19.5	29.58	GO:0010200	"response to chitin"	GO:0005515	"protein binding"	GO:0005783	"endoplasmic reticulum"	K07889	"Tuberculosis"	"Non-specificserine/threonineproteinkinase."	ref|XP_003600625.1| GTP binding protein [Medicago truncatula] >g...
C125023	71.36	6.2	59.28	2.47	162.45	3.08	142.98	24.75	GO:0009737	"response to abscisic acid stimulus"	GO:0005516	"calmodulin binding"	GO:0005618	"cell wall"	NA	NA	NA	gb|AAL27855.1| lipid transfer protein precursor [Davidia involuc...
C125045	50.79	4.81	90.72	11.51	22.11	13.85	21.62	15.06	GO:0006607	"NLS-bearing substrate import into nucleus"	GO:0005515	"protein binding"	GO:0005634	"nucleus"	K13171	"RNA transport"	"Protein-serine/threoninephosphatase."	ref|XP_004302864.1| PREDICTED: uncharacterized protein LOC101306...
C125069	945.1	3039.72	1924.91	3999.77	727.19	1492.54	409.73	1798.45	GO:0006098	"pentose-phosphate shunt"	GO:0005515	"protein binding"	GO:0009570	"chloroplast stroma"	K02639	"Photosynthesis"	"Phenol2-monooxygenase."	gb|AEI83424.1| chloroplast ferredoxin I [Camellia sinensis]
C125079	29.13	9.61	29.53	27.89	33.1	29.18	11.87	18.04	GO:0034976	"response to endoplasmic reticulum stress"	GO:0003755	"peptidyl-prolyl cis-trans isomerase activity"	GO:0009507	"chloroplast"	NA	NA	"Peptidylprolylisomerase."	gb|KDP44773.1| hypothetical protein JCGZ_01273 [Jatropha curcas]
C125083	65.84	18.52	70.87	32.82	47.82	32.25	39.92	52.32	GO:0016192	"vesicle-mediated transport"	GO:0005515	"protein binding"	GO:0005794	"Golgi apparatus"	NA	NA	NA	gb|KJB18536.1| hypothetical protein B456_003G059900 [Gossypium r...
C125095	50.11	37.05	19.69	15.59	26.97	12.29	18.34	21.05	NA	NA	NA	NA	NA	NA	NA	NA	NA	emb|CBI32644.3| unnamed protein product [Vitis vinifera]
C125127	27.91	18.49	45.19	17.2	20.8	13.8	15.08	12.6	GO:0070085	"glycosylation"	NA	NA	GO:0017119	"Golgi transport complex"	NA	NA	NA	ref|XP_002519941.1| component of oligomeric golgi complex, putat...
C125137	38.96	39.72	56.98	59.78	47.72	68.98	26.92	25.21	GO:0006974	"response to DNA damage stimulus"	GO:0004842	"ubiquitin-protein ligase activity"	GO:0043231	"intracellular membrane-bounded organelle"	NA	NA	"NAD(+)ADP-ribosyltransferase."	gb|KDO43942.1| hypothetical protein CISIN_1g028733mg [Citrus sin...
C125141	90.71	48.62	78.59	41.76	75.87	45.99	40.92	66.02	GO:0001649	"osteoblast differentiation"	NA	NA	GO:0016020	"membrane"	NA	NA	NA	ref|XP_002284875.1| PREDICTED: uncharacterized protein LOC100252...
C125163	16.83	8.89	13.73	10.63	20.76	22.95	12.9	13.18	GO:0010200	"response to chitin"	GO:0004724	"magnesium-dependent protein serine/threonine phosphatase activity"	GO:0005634	"nucleus"	NA	NA	"Protein-serine/threoninephosphatase."	ref|XP_007051229.1| Phosphatase 2C 49 [Theobroma cacao] >gi|5087...
C125175	37.73	34.86	56.87	53.13	48.86	62.73	22.57	22.17	GO:0006511	"ubiquitin-dependent protein catabolic process"	GO:0004842	"ubiquitin-protein ligase activity"	GO:0005829	"cytosol"	K06689	"Protein processing in endoplasmic reticulum"	"Ubiquitin--proteinligase."	ref|XP_011080934.1| PREDICTED: ubiquitin-conjugating enzyme E2 4...
C125183	52.82	56.05	5.88	6.54	1.22	0	8.6	2.4	GO:0046686	"response to cadmium ion"	NA	NA	GO:0005737	"cytoplasm"	K13993	"Protein processing in endoplasmic reticulum"	NA	ref|XP_011084974.1| PREDICTED: 17.5 kDa class I heat shock prote...
C125187	14.51	13.67	21.57	22.07	28.09	21.42	7.52	11.38	GO:0042742	"defense response to bacterium"	GO:0005515	"protein binding"	GO:0005829	"cytosol"	K01057	"Pentose phosphate pathway"	"6-phosphogluconolactonase."	ref|XP_007153497.1| hypothetical protein PHAVU_003G040800g [Phas...
C125231	72.85	164.09	95.74	146.58	59.62	92.98	33.19	61.47	GO:0044458	"motile cilium assembly"	GO:0005515	"protein binding"	GO:0005930	"axoneme"	K10418	"Vasopressin-regulated water reabsorption"	NA	ref|XP_006419530.1| hypothetical protein CICLE_v10007063mg [Citr...
C125243	70.54	50.39	39.08	43.97	41.37	36.58	26.77	41.18	GO:0042542	"response to hydrogen peroxide"	NA	NA	NA	NA	NA	NA	NA	ref|XP_009767679.1| PREDICTED: uncharacterized protein LOC104218...
C125249	42.78	41.53	25.4	47.23	26.77	22.87	16.06	35.21	GO:0060212	"negative regulation of nuclear-transcribed mRNA poly(A) tail shortening"	GO:0003729	"mRNA binding"	GO:0005737	"cytoplasm"	K12885	"Spliceosome"	"Peptidylprolylisomerase."	ref|XP_008240373.1| PREDICTED: glycine-rich RNA-binding protein ...
C125253	13.27	12.23	23.4	11.38	21.86	10.65	6.41	11.91	GO:0046777	"protein autophosphorylation"	GO:0005515	"protein binding"	GO:0005886	"plasma membrane"	K13412	"Plant-pathogen interaction"	"Non-specificserine/threonineproteinkinase."	ref|XP_007202163.1| hypothetical protein PRUPE_ppa006385mg [Prun...
C125279	28.85	14.95	25.35	29.26	34.01	34.99	16.03	8.34	GO:0019243	"methylglyoxal catabolic process to D-lactate"	GO:0009055	"electron carrier activity"	GO:0005739	"mitochondrion"	NA	NA	NA	ref|XP_010274795.1| PREDICTED: electron transfer flavoprotein su...
C125281	50.78	114.17	113.11	282.86	111.74	185.62	33.13	73.27	GO:0006635	"fatty acid beta-oxidation"	GO:0046872	"metal ion binding"	NA	NA	NA	NA	NA	ref|XP_008371402.1| PREDICTED: protein yippee-like At5g53940 iso...
C125285	10.96	12.23	17.55	7.32	19.43	15.21	20.3	14.89	NA	NA	NA	NA	NA	NA	NA	NA	NA	ref|XP_002322887.2| hypothetical protein POPTR_0016s09260g, part...
C125297	16.73	76.79	64.36	25.2	43.72	1.52	18.17	47.06	NA	NA	NA	NA	NA	NA	NA	NA	NA	ref|XP_004141234.1| PREDICTED: uncharacterized protein LOC101208...
C125301	201.59	201.46	303.66	395.91	232.75	317.4	121.59	128.42	GO:0043161	"proteasomal ubiquitin-dependent protein catabolic process"	GO:0005515	"protein binding"	GO:0005819	"spindle"	K03094	"Protein processing in endoplasmic reticulum"	NA	ref|XP_002510576.1| skp1, putative [Ricinus communis] >gi|223551...
C125317	0	47.48	5.84	58.41	0	6.07	0	3.57	GO:0009739	"response to gibberellin stimulus"	GO:0005515	"protein binding"	GO:0005886	"plasma membrane"	NA	NA	NA	ref|XP_011085807.1| PREDICTED: nischarin-like isoform X2 [Sesamu...
C125355	63.11	156.78	118.3	229.56	109.9	108.94	25.5	77	GO:0015996	"chlorophyll catabolic process"	GO:0005515	"protein binding"	GO:0009507	"chloroplast"	NA	NA	NA	ref|XP_009780405.1| PREDICTED: chaperone protein dnaJ 11, chloro...
C125363	7.46	138.53	9.7	0	3.62	13.62	5.31	4.74	NA	NA	NA	NA	NA	NA	NA	NA	NA	ref|XP_002283822.1| PREDICTED: uncharacterized protein LOC100261...
C125373	219.75	164.21	325.8	215.01	164.25	111.97	139.19	147.49	NA	NA	NA	NA	NA	NA	NA	NA	NA	ref|XP_002283556.2| PREDICTED: uncharacterized protein LOC100255...
C125393	33.85	22.98	15.51	4.85	19.32	6.05	14.88	14.22	GO:0009414	"response to water deprivation"	GO:0070001	"aspartic-type peptidase activity"	GO:0005783	"endoplasmic reticulum"	K07747	"Alzheimers disease"	"Nepenthesin."	ref|XP_002324349.1| nucleoid DNA-binding family protein [Populus...
C125397	9.75	76.36	40.73	120.44	37.44	46.9	2.13	23.69	NA	NA	NA	NA	NA	NA	NA	NA	NA	ref|XP_002274080.1| PREDICTED: uncharacterized protein LOC100250...
C125403	25.82	56.09	42.66	28.29	59.18	54.47	21.25	40.87	GO:0040039	"inductive cell migration"	GO:0005515	"protein binding"	GO:0030054	"cell junction"	K10666	"Protein processing in endoplasmic reticulum"	"ISG15--proteinligase."	emb|CAN79067.1| hypothetical protein VITISV_043720 [Vitis vinifera]
C125405	56.8	43.92	48.48	30.72	18.12	25.72	26.56	21.32	GO:0048868	"pollen tube development"	GO:0005509	"calcium ion binding"	GO:0005773	"vacuole"	K13448	"Plant-pathogen interaction"	"GTPdiphosphokinase."	ref|XP_002320065.2| hypothetical protein POPTR_0014s06640g [Popu...
C125413	16.07	25.68	15.51	21.82	13.28	21.18	10.63	11.85	GO:0051051	"negative regulation of transport"	GO:0000049	"tRNA binding"	GO:0016020	"membrane"	NA	NA	"L-threonylcarbamoyladenylatesynthase."	ref|XP_011097281.1| PREDICTED: uncharacterized protein LOC105176...
C125417	44.1	48.56	56.14	30.66	25.31	31.72	20.15	22.47	NA	NA	NA	NA	NA	NA	NA	NA	NA	emb|CBI29218.3| unnamed protein product [Vitis vinifera]
C125447	42.49	27.23	52.26	29.04	31.34	28.69	18.03	32.52	GO:0010183	"pollen tube guidance"	NA	NA	GO:0005886	"plasma membrane"	NA	NA	NA	ref|XP_006452762.1| hypothetical protein CICLE_v10009724mg [Citr...
C125451	1479.81	1661.95	3182.31	1980.7	505.09	459.11	776.27	3733.44	GO:0007267	"cell-cell signaling"	GO:0005179	"hormone activity"	GO:0009506	"plasmodesma"	NA	NA	NA	ref|XP_006373378.1| RALF-LIKE 27 family protein [Populus trichoc...
C125457	16.61	11.47	21.29	24.2	8.44	15.1	7.42	7.09	GO:0009965	"leaf morphogenesis"	NA	NA	GO:0009501	"amyloplast"	NA	NA	NA	ref|XP_008368863.1| PREDICTED: protein PALE CRESS, chloroplastic...
C125497	1143.89	5570.6	2593.92	11204.6	2273.45	5216.72	522.95	2674.62	GO:0019344	"cysteine biosynthetic process"	GO:0005515	"protein binding"	GO:0009579	"thylakoid"	NA	NA	NA	sp|Q40519.1|PSBR_TOBAC RecName: Full=Photosystem II 10 kDa polyp...
C125509	145.48	430.73	351	809.46	182.55	260.31	116.21	328.07	NA	NA	NA	NA	NA	NA	NA	NA	NA	ref|XP_002320521.1| hypothetical protein POPTR_0014s16530g [Popu...
C125571	31.26	12.05	26.9	8.81	21.54	19.49	21.05	21.12	GO:0010075	"regulation of meristem growth"	GO:0030599	"pectinesterase activity"	GO:0005886	"plasma membrane"	NA	NA	"Pectinesterase."	ref|XP_010649388.1| PREDICTED: probable pectinesterase/pectinest...
C125577	15.91	12.05	28.82	32.84	21.54	26.98	11.58	12.32	NA	NA	NA	NA	NA	NA	NA	NA	NA	emb|CAN80128.1| hypothetical protein VITISV_041592 [Vitis vinifera]
C125587	432.28	386.9	345.23	358.94	149.29	125.7	164.92	321.56	GO:0032544	"plastid translation"	GO:0019843	"rRNA binding"	GO:0000312	"plastid small ribosomal subunit"	K02961	"Ribosome"	NA	ref|XP_009592771.1| PREDICTED: 30S ribosomal protein S17, chloro...
C125593	3849.14	7036.96	3356.4	7704.01	2328.92	2439.15	708.02	4090.02	GO:0010218	"response to far red light"	GO:0005507	"copper ion binding"	GO:0009941	"chloroplast envelope"	K01602	"Glyoxylate and dicarboxylate metabolism"	"Ribulose-bisphosphatecarboxylase."	dbj|BAI53120.1| ribulose-1,5-bisphosphate carboxylase/oxygenase ...
C125597	200.82	245.23	159.19	207.85	157.65	136.17	79.84	196.21	GO:0018293	"protein-FAD linkage"	GO:0005515	"protein binding"	GO:0005739	"mitochondrion"	NA	NA	NA	ref|XP_006436982.1| hypothetical protein CICLE_v10032866mg [Citr...
C125605	25.53	21.38	24.93	31.98	21.5	13.47	14.71	7.61	NA	NA	NA	NA	GO:0016592	"mediator complex"	NA	NA	NA	ref|XP_002268380.1| PREDICTED: uncharacterized protein LOC100246...
C125643	36.24	18.68	40.2	34.31	46.49	46.3	22.02	26.89	GO:0006412	"translation"	GO:0003735	"structural constituent of ribosome"	GO:0005762	"mitochondrial large ribosomal subunit"	NA	NA	"Pectinesterase."	ref|XP_010272980.1| PREDICTED: 39S ribosomal protein L41-A, mito...
C125679	83.08	130.48	112.74	190.36	151.12	180.4	75.35	90.45	GO:0061025	"membrane fusion"	GO:0008135	"translation factor activity, nucleic acid binding"	GO:0005737	"cytoplasm"	K03113	"RNA transport"	NA	ref|XP_010240920.1| PREDICTED: protein translation factor SUI1 h...
C125685	92.69	90.54	154.79	156.91	110.66	141.64	73.26	72.94	GO:0051788	"response to misfolded protein"	GO:0005507	"copper ion binding"	GO:0045271	"respiratory chain complex I"	NA	NA	NA	ref|XP_002275103.1| PREDICTED: uncharacterized protein At2g27730...
C125699	22.04	4.66	30.57	11.95	15.47	5.96	17.79	10.5	NA	NA	NA	NA	NA	NA	NA	NA	NA	gb|EYU34678.1| hypothetical protein MIMGU_mgv11b009377mg [Erythr...
C125715	9.61	9.32	7.64	10.35	26.18	17.89	9.42	9.92	GO:0048510	"regulation of timing of transition from vegetative to reproductive phase"	GO:0003700	"sequence-specific DNA binding transcription factor activity"	GO:0005634	"nucleus"	K12199	"Endocytosis"	NA	emb|CBI27142.3| unnamed protein product [Vitis vinifera]
C125729	25.95	23.92	43.87	22.26	27.32	31.25	12.53	8.15	GO:0016925	"protein sumoylation"	GO:0031386	"protein tag"	GO:0005940	"septin ring"	K12160	"RNA transport"	NA	ref|XP_002283125.2| PREDICTED: uncharacterized protein LOC100264...
C125745	63.75	37.21	89.65	65.19	116.4	78.88	38.65	29.71	GO:0006511	"ubiquitin-dependent protein catabolic process"	GO:0005515	"protein binding"	GO:0005634	"nucleus"	K06689	"Protein processing in endoplasmic reticulum"	"Ubiquitin--proteinligase."	ref|XP_003534631.1| PREDICTED: ubiquitin-conjugating enzyme E2 2...
C125755	31.03	12.63	30.52	13.52	28.51	7.44	19.85	20.97	GO:0010289	"homogalacturonan biosynthetic process"	GO:0047262	"polygalacturonate 4-alpha-galacturonosyltransferase activity"	GO:0005794	"Golgi apparatus"	K13648	"Starch and sucrose metabolism"	NA	ref|XP_002279062.1| PREDICTED: probable galacturonosyltransferas...
C125779	24.78	19.23	26.66	30.16	13.04	7.43	12.51	16.28	GO:0006284	"base-excision repair"	GO:0019104	"DNA N-glycosylase activity"	GO:0042644	"chloroplast nucleoid"	K10773	"Base excision repair"	"DNA-(apurinicorapyrimidinicsite)lyase."	ref|XP_007034068.1| DNA glycosylase superfamily protein isoform ...
C125795	11.26	15.26	38.08	41.27	21.34	25.25	10.43	11.05	GO:0006605	"protein targeting"	GO:0005515	"protein binding"	GO:0000814	"ESCRT II complex"	K12189	"Endocytosis"	NA	ref|XP_002520207.1| Vacuolar protein sorting protein, putative [...
C125805	12.39	14.59	17.14	32.54	10.67	22.28	12.51	11.63	NA	NA	NA	NA	GO:0005886	"plasma membrane"	NA	NA	NA	gb|KDP22062.1| hypothetical protein JCGZ_25893 [Jatropha curcas]
C126651	346.08	328.3	818.66	593.43	736	566.07	224.89	303.97	GO:0006511	"ubiquitin-dependent protein catabolic process"	GO:0005515	"protein binding"	GO:0005886	"plasma membrane"	K03094	"Protein processing in endoplasmic reticulum"	NA	ref|XP_006362720.1| PREDICTED: SKP1-like protein 1B-like [Solanu...
C125857	28.61	7.27	15.18	5.54	5.91	8.88	13.5	8.11	GO:0070838	"divalent metal ion transport"	GO:0004674	"protein serine/threonine kinase activity"	GO:0005886	"plasma membrane"	K13430	"Plant-pathogen interaction"	"Non-specificserine/threonineproteinkinase."	emb|CAN71111.1| hypothetical protein VITISV_001481 [Vitis vinifera]
C125859	12.34	17.18	22.76	18.19	12.99	28.12	6.23	4.05	NA	NA	NA	NA	NA	NA	NA	NA	NA	ref|XP_010256999.1| PREDICTED: uncharacterized protein LOC104597...
C128763	16.37	58.48	27.76	74.23	19.3	29.31	13.36	34.35	GO:0007005	"mitochondrion organization"	GO:0005515	"protein binding"	GO:0005739	"mitochondrion"	NA	NA	"Asparaginesynthase(glutamine-hydrolyzing)."	ref|XP_002285905.1| PREDICTED: uncharacterized protein LOC100243...
C131583	6.93	49.13	26.37	118.12	56.08	132.19	7.54	18.17	GO:0007568	"aging"	GO:0004792	"thiosulfate sulfurtransferase activity"	GO:0009507	"chloroplast"	K11996	"Sulfur relay system"	"Thiosulfatesulfurtransferase."	gb|AAZ23261.1| senescence-associated protein [Nicotiana tabacum]
C125883	51.51	36.28	54.91	57.62	79	84.22	43.54	24.28	NA	NA	NA	NA	NA	NA	NA	NA	NA	ref|XP_003635000.1| PREDICTED: uncharacterized protein LOC100256...
C125885	55.43	29.02	71.96	58.41	35.37	28.07	39.4	54.93	NA	NA	NA	NA	NA	NA	NA	NA	NA	ref|XP_006452581.1| hypothetical protein CICLE_v10009817mg [Citr...
C125895	179.18	213.06	310.55	358.35	300.66	298.45	142.04	184.44	GO:0010286	"heat acclimation"	GO:0031386	"protein tag"	GO:0005634	"nucleus"	K12160	"RNA transport"	NA	ref|XP_008385845.1| PREDICTED: small ubiquitin-related modifier ...
C125899	21.28	15.17	26.51	36.31	11.79	5.91	10.37	17.35	GO:0060027	"convergent extension involved in gastrulation"	GO:0016787	"hydrolase activity"	GO:0005737	"cytoplasm"	NA	NA	NA	ref|XP_002524445.1| conserved hypothetical protein [Ricinus comm...
C125911	13.44	14.51	20.83	20.52	17.69	25.12	6.22	9.25	GO:0006366	"transcription from RNA polymerase II promoter"	GO:0003899	"DNA-directed RNA polymerase activity"	GO:0000419	"DNA-directed RNA polymerase V complex"	K03015	"Pyrimidine metabolism"	"DNA-directedRNApolymerase."	ref|XP_002314653.1| hypothetical protein POPTR_0010s08780g [Popu...
C125961	57.46	5.26	24.53	1.57	5.87	1.47	29.95	15.55	GO:0016567	"protein ubiquitination"	GO:0070696	"transmembrane receptor protein serine/threonine kinase binding"	NA	NA	NA	NA	NA	ref|XP_007011742.1| ARM repeat superfamily protein isoform 2 [Th...
scaffold3034	910.65	1570.11	1702.77	2018.44	1935.35	1657.3	477.31	659.27	GO:0043085	"positive regulation of catalytic activity"	GO:0008047	"enzyme activator activity"	GO:0005829	"cytosol"	NA	NA	"Peptide-N(4)-(N-acetyl-beta-glucosaminyl)asparagineamidase."	ref|XP_007202766.1| hypothetical protein PRUPE_ppa013476mg [Prun...
C125993	18.38	9.18	30.13	14.92	59.81	64.66	13.4	10.35	GO:0051259	"protein oligomerization"	GO:0045735	"nutrient reservoir activity"	GO:0042735	"protein body"	K00930	"Lysine biosynthesis"	"Acetylglutamatekinase."	ref|XP_002270155.1| PREDICTED: glutelin type-A 2 [Vitis vinifera...
C125997	21.72	29.52	41.43	57.31	77.39	67.6	23.71	34.5	GO:0070676	"intralumenal vesicle formation"	GO:0005515	"protein binding"	GO:0000815	"ESCRT III complex"	K12194	"Endocytosis"	NA	ref|XP_009352595.1| PREDICTED: vacuolar protein sorting-associat...
C126019	66.14	51.07	125.96	119.11	90.13	130.55	66.89	64.86	GO:0000398	"nuclear mRNA splicing, via spliceosome"	GO:0005515	"protein binding"	GO:0005829	"cytosol"	K12733	"Spliceosome"	"Peptidylprolylisomerase."	gb|KHN18795.1| Peptidyl-prolyl cis-trans isomerase-like 1 [Glyci...
C126027	6.67	77.92	11.28	13.32	3.51	38.14	5.15	2.87	GO:0009733	"response to auxin stimulus"	GO:0003700	"sequence-specific DNA binding transcription factor activity"	GO:0005634	"nucleus"	K14484	"Plant hormone signal transduction"	"Adenylatecyclase."	ref|XP_010249884.1| PREDICTED: auxin-responsive protein IAA1 [Ne...
C126107	26610.6	60650.6	14922.2	39288.2	6786.71	17144.5	5040.43	23019.7	GO:0009637	"response to blue light"	GO:0005507	"copper ion binding"	GO:0048046	"apoplast"	K01602	"Glyoxylate and dicarboxylate metabolism"	"Ribulose-bisphosphatecarboxylase."	gb|ABK15574.1| ribulose-1,5-bisphosphate carboxylase/oxygenase s...
C126111	701.63	271.41	799.87	317.02	401.21	292.32	575.2	208.74	GO:0009294	"DNA mediated transformation"	GO:0005515	"protein binding"	GO:0005618	"cell wall"	K11251	"Systemic lupus erythematosus"	NA	ref|XP_002316965.2| histone H2A family protein [Populus trichoca...
C126143	221.1	106.8	186.99	128.61	152.51	128.39	144.3	81.06	GO:0001510	"RNA methylation"	GO:0005515	"protein binding"	GO:0022626	"cytosolic ribosome"	K02898	"Ribosome"	NA	ref|XP_007029307.1| Translation protein SH3-like family protein ...
scaffold8840	9.54	5.15	5.24	13.73	6.69	20.25	0	7.12	GO:0043069	"negative regulation of programmed cell death"	GO:0070696	"transmembrane receptor protein serine/threonine kinase binding"	GO:0005634	"nucleus"	K08332	"Regulation of autophagy"	"Ubiquitin--proteinligase."	gb|KDP44223.1| hypothetical protein JCGZ_05690 [Jatropha curcas]
C126149	32.06	45.59	20.57	54.56	16.3	27.72	13.3	25.69	NA	NA	NA	NA	NA	NA	NA	NA	NA	ref|XP_002272795.1| PREDICTED: uncharacterized protein LOC100246...
C126161	614.12	101.59	428.2	131.73	214.21	161.95	474.87	93.05	GO:0008283	"cell proliferation"	GO:0003677	"DNA binding"	GO:0009506	"plasmodesma"	K11251	"Systemic lupus erythematosus"	NA	ref|XP_007016497.1| Histone H2A 12 isoform 1 [Theobroma cacao] >...
C126167	90.65	114.62	97.23	95.87	96.63	105.05	31.73	42.82	GO:0007165	"signal transduction"	NA	NA	GO:0005615	"extracellular space"	K12811	"Spliceosome"	"RNAhelicase."	ref|XP_002277729.1| PREDICTED: 28 kDa heat- and acid-stable phos...
C126169	27.64	25.4	48.62	49.11	29.11	30.64	15.35	20.55	NA	NA	NA	NA	NA	NA	NA	NA	NA	ref|XP_011077216.1| PREDICTED: uncharacterized protein LOC105161...
C126175	73.52	51.45	100.97	83.4	64.03	45.23	33.77	75.93	GO:0009744	"response to sucrose stimulus"	GO:0005524	"ATP binding"	GO:0009536	"plastid"	K04751	"Two-component system"	NA	ref|XP_007051217.1| Nitrogen regulatory protein P-II [Theobroma ...
C126187	1111.23	54.61	1424.18	38.9	153.4	1.46	524.05	1190.96	GO:0016556	"mRNA modification"	GO:0005507	"copper ion binding"	GO:0016020	"membrane"	K14496	"Plant hormone signal transduction"	NA	ref|WP_039311068.1| hypothetical protein [Paenibacillus sp. IHB ...
C126197	324.43	1.95	78.4	4.67	12.78	1.46	176.73	9.69	GO:0006281	"DNA repair"	GO:0000287	"magnesium ion binding"	GO:0005829	"cytosol"	K01520	"Pyrimidine metabolism"	"dUTPdiphosphatase."	ref|NP_190278.1| deoxyuridine 5'-triphosphate nucleotidohydrolas...
C126251	27.54	289.4	35.4	358.05	34.8	213.71	17.33	38.68	NA	NA	NA	NA	NA	NA	NA	NA	NA	emb|CBI34242.3| unnamed protein product [Vitis vinifera]
C126275	789.43	373.73	615.63	476.81	453.91	436.81	358.27	247.55	GO:0051297	"centrosome organization"	GO:0003735	"structural constituent of ribosome"	GO:0022626	"cytosolic ribosome"	K02973	"Ribosome"	NA	ref|XP_004137806.1| PREDICTED: 40S ribosomal protein S23-like [C...
C126283	84.66	71.9	74.4	59.7	34.74	40.63	39.69	30.66	GO:0006457	"protein folding"	NA	NA	GO:0005886	"plasma membrane"	K12403	"Lysosome"	NA	emb|CBI30821.3| unnamed protein product [Vitis vinifera]
scaffold11457	50.93	18.73	49.37	27.72	12.04	6.7	38.93	36.1	GO:0044237	"cellular metabolic process"	GO:0004129	"cytochrome-c oxidase activity"	GO:0005739	"mitochondrion"	K02266	"Cardiac muscle contraction"	NA	gb|KCW54700.1| hypothetical protein EUGRSUZ_I00649 [Eucalyptus g...
C126309	26.94	12.31	16.74	19.38	11.58	11.61	12.21	10.79	NA	NA	NA	NA	NA	NA	NA	NA	NA	ref|XP_010272033.1| PREDICTED: uncharacterized protein LOC104607...
C126313	20.3	9.7	20.42	14.7	18.49	14.49	20.32	7.37	GO:0006567	"threonine catabolic process"	GO:0004735	"pyrroline-5-carboxylate reductase activity"	GO:0005618	"cell wall"	K00286	"Arginine and proline metabolism"	"Pyrroline-5-carboxylatereductase."	sp|O04016.1|P5CR_ACTCH RecName: Full=Pyrroline-5-carboxylate red...
C126317	26.34	14.87	33.42	23.22	17.34	24.63	19.3	8.5	GO:0043967	"histone H4 acetylation"	GO:0010485	"H4 histone acetyltransferase activity"	GO:0035267	"NuA4 histone acetyltransferase complex"	K12813	"Spliceosome"	"Peptidylprolylisomerase."	ref|XP_002265317.1| PREDICTED: uncharacterized protein LOC100263...
C126335	45	20.69	57.55	33.28	34.68	27.52	24.38	19.84	GO:0009698	"phenylpropanoid metabolic process"	GO:0016531	"copper chaperone activity"	GO:0048046	"apoplast"	NA	NA	NA	ref|XP_007143473.1| hypothetical protein PHAVU_007G074800g [Phas...
C130117	38.34	15.26	37.87	29.06	21.66	10.64	14.02	18.92	GO:0006084	"acetyl-CoA metabolic process"	GO:0000247	"C-8 sterol isomerase activity"	GO:0005886	"plasma membrane"	K01824	"Steroid biosynthesis"	"CholestenolDelta-isomerase."	ref|XP_002285453.1| PREDICTED: probable 3-beta-hydroxysteroid-De...
C126351	52.04	45.18	68.57	29.36	31.15	37.6	19.27	28.85	GO:0044351	"macropinocytosis"	GO:0005515	"protein binding"	GO:0005618	"cell wall"	K12948	"Protein export"	NA	ref|XP_002284866.1| PREDICTED: signal peptidase complex subunit ...
C126359	129.27	123.27	87.11	148.33	145.38	120.02	38.54	113.15	GO:0010207	"photosystem II assembly"	NA	NA	GO:0009507	"chloroplast"	NA	NA	NA	ref|XP_007020500.1| Chloroplast [Theobroma cacao] >gi|508720128|...
C126383	404.6	139.15	368.15	235.21	224.59	204.98	238.89	142.31	GO:0001510	"RNA methylation"	GO:0005515	"protein binding"	GO:0016020	"membrane"	K02896	"Ribosome"	NA	gb|AFK43072.1| unknown [Lotus japonicus]
C126401	42.1	20.62	29.6	28.53	10.37	11.55	14.17	10.73	GO:0006355	"regulation of transcription, DNA-dependent"	GO:0016787	"hydrolase activity"	GO:0005739	"mitochondrion"	NA	NA	"Bis(5{prime}-adenosyl)-triphosphatase."	emb|CBI27186.3| unnamed protein product [Vitis vinifera]
C126405	79.28	322.76	148	428.78	97.9	269.94	35.43	140.05	GO:0009651	"response to salt stress"	GO:0008047	"enzyme activator activity"	GO:0009570	"chloroplast stroma"	NA	NA	"Thioredoxin-disulfidereductase."	ref|XP_010249669.1| PREDICTED: thioredoxin X, chloroplastic [Nel...
C126409	63.97	65.07	64.75	77.89	80.62	93.83	46.56	40.1	GO:0060151	"peroxisome localization"	GO:0005515	"protein binding"	GO:0005886	"plasma membrane"	K13448	"Plant-pathogen interaction"	"Non-specificserine/threonineproteinkinase."	ref|XP_009375705.1| PREDICTED: probable calcium-binding protein ...
C126415	49.75	12.24	68.45	17.74	36.86	15.88	30.37	20.9	GO:0006796	"phosphate-containing compound metabolic process"	GO:0004427	"inorganic diphosphatase activity"	GO:0005739	"mitochondrion"	K01507	"Oxidative phosphorylation"	"Inorganicdiphosphatase."	ref|XP_007204732.1| hypothetical protein PRUPE_ppa011346mg [Prun...
scaffold14332	7.06	13.45	25.5	10.81	13.75	10.74	4.81	11.67	GO:0034755	"iron ion transmembrane transport"	GO:0015086	"cadmium ion transmembrane transporter activity"	GO:0005886	"plasma membrane"	K12347	"Lysosome"	NA	ref|XP_002273263.1| PREDICTED: metal transporter Nramp6 [Vitis v...
C126453	36.57	14.15	31.39	22.33	39.09	33.14	11.11	13.53	GO:0009814	"defense response, incompatible interaction"	GO:0005515	"protein binding"	GO:0016020	"membrane"	NA	NA	NA	ref|XP_002282205.1| PREDICTED: protein NDR1 [Vitis vinifera]
C126477	29.96	99.5	86.64	157.54	104.44	158.23	20.17	47.27	NA	NA	NA	NA	NA	NA	NA	NA	NA	ref|XP_003534301.1| PREDICTED: uncharacterized protein LOC100804...
C126481	19.61	19.26	35.03	30.74	13.77	20.14	13.11	19.7	GO:0006886	"intracellular protein transport"	GO:0005515	"protein binding"	GO:0005829	"cytosol"	K08516	"SNARE interactions in vesicular transport"	NA	ref|XP_002309328.1| putative SNARE family protein [Populus trich...
C126487	82.26	148.93	123.51	211.33	100.99	159.67	40.34	113.11	NA	NA	NA	NA	NA	NA	NA	NA	"PeptidechainreleasefactorN(5)-glutaminemethyltransferase."	ref|XP_002276709.1| PREDICTED: uncharacterized protein LOC100250...
C126493	56.01	67.92	68.09	60.6	69.88	54.56	21.14	39.88	GO:0010286	"heat acclimation"	NA	NA	GO:0005886	"plasma membrane"	NA	NA	NA	ref|XP_011015326.1| PREDICTED: membrane-anchored ubiquitin-fold ...
C126507	21.21	8.33	7.36	3.84	6.87	14.36	11.07	6.18	GO:0016049	"cell growth"	GO:0004656	"procollagen-proline 4-dioxygenase activity"	GO:0005737	"cytoplasm"	K00472	"Arginine and proline metabolism"	"Procollagen-prolinedioxygenase."	gb|KCW60919.1| hypothetical protein EUGRSUZ_H03653 [Eucalyptus g...
C126519	305.62	105.09	241.07	148.82	126.02	89.03	149	81.45	GO:0009664	"plant-type cell wall organization"	GO:0003735	"structural constituent of ribosome"	GO:0005618	"cell wall"	K02947	"Ribosome"	NA	gb|AEC10962.1| 40S ribosomal protein s10 [Camellia sinensis]
C126525	16.86	12.82	14.72	9.97	29.79	17.23	10.07	6.18	GO:0019761	"glucosinolate biosynthetic process"	GO:0015079	"potassium ion transmembrane transporter activity"	GO:0005886	"plasma membrane"	NA	NA	NA	ref|XP_002276261.2| PREDICTED: potassium transporter 11-like [Vi...
C126543	13.57	7.68	11.02	27.57	13.72	22.93	5.02	7.29	GO:0009789	"positive regulation of abscisic acid mediated signaling pathway"	GO:0042803	"protein homodimerization activity"	GO:0005634	"nucleus"	K14496	"Plant hormone signal transduction"	NA	emb|CBI22536.3| unnamed protein product [Vitis vinifera]
C126567	29.26	45.97	51.35	93.26	44.52	64.39	17.05	42.54	GO:0006749	"glutathione metabolic process"	GO:0004462	"lactoylglutathione lyase activity"	GO:0005829	"cytosol"	K01759	"Pyruvate metabolism"	"Lactoylglutathionelyase."	ref|XP_009775955.1| PREDICTED: lactoylglutathione lyase [Nicotia...
C126569	129.5	79.81	113.69	71.09	89.04	101.59	53.17	62.13	GO:0008283	"cell proliferation"	GO:0005507	"copper ion binding"	GO:0005829	"cytosol"	K08738	"p53 signaling pathway"	NA	ref|NP_001235212.1| uncharacterized protein LOC100305937 [Glycin...
C126575	54.73	34.48	29.34	19.88	14.84	5.72	20.06	21.27	GO:0032543	"mitochondrial translation"	GO:0003735	"structural constituent of ribosome"	GO:0005739	"mitochondrion"	K02935	"Ribosome"	"DNA-directedRNApolymerase."	ref|XP_010246190.1| PREDICTED: 50S ribosomal protein L12, chloro...
C126597	8.11	106.44	27.46	21.37	25.07	48.56	9.01	5.03	GO:0009717	"isoflavonoid biosynthetic process"	GO:0052689	"carboxylic ester hydrolase activity"	GO:0005737	"cytoplasm"	K14493	"Plant hormone signal transduction"	"2-hydroxyisoflavanonedehydratase."	ref|XP_002285054.1| PREDICTED: probable carboxylesterase 2 [Viti...
C126615	16.23	30.59	40.27	39.68	56.98	41.42	18.02	12.85	GO:0009738	"abscisic acid mediated signaling pathway"	GO:0005515	"protein binding"	GO:0005634	"nucleus"	K14496	"Plant hormone signal transduction"	NA	ref|XP_004306686.1| PREDICTED: abscisic acid receptor PYL9-like ...
C126633	21.06	15.91	10.96	15.24	26.16	34.22	4	8.37	NA	NA	GO:0003700	"sequence-specific DNA binding transcription factor activity"	NA	NA	NA	NA	NA	ref|XP_010646742.1| PREDICTED: GATA transcription factor 26 [Vit...
C126655	148.48	160.97	107.82	141.69	87.59	118.35	43.98	115.45	NA	NA	NA	NA	GO:0022627	"cytosolic small ribosomal subunit"	K02970	"Ribosome"	NA	ref|XP_011098868.1| PREDICTED: uncharacterized protein LOC105177...
C126669	25.87	194.34	20.07	168.82	51.1	85.4	7.98	15.59	GO:0010286	"heat acclimation"	GO:0005515	"protein binding"	GO:0009506	"plasmodesma"	K07213	"Mineral absorption"	"Zinc-exportingATPase."	ref|XP_011070641.1| PREDICTED: heavy metal-associated isoprenyla...
C126675	26.95	12.07	94.86	22.05	72.68	29.89	38.91	27.28	GO:0045927	"positive regulation of growth"	GO:0003677	"DNA binding"	GO:0005634	"nucleus"	NA	NA	NA	gb|ACH87172.1| zinc finger protein LSD2-like protein [Camellia s...
C126681	135.28	159.41	217.08	201.52	165.79	217.78	77.82	106.9	GO:0006850	"mitochondrial pyruvate transport"	GO:0050833	"pyruvate transmembrane transporter activity"	GO:0005774	"vacuolar membrane"	NA	NA	NA	gb|KCW84242.1| hypothetical protein EUGRSUZ_B01103 [Eucalyptus g...
C126699	188.83	128.7	229.45	171.56	139.43	112.25	113.54	129.5	GO:0010628	"positive regulation of gene expression"	GO:0008201	"heparin binding"	GO:0070062	"extracellular vesicular exosome"	NA	NA	NA	ref|XP_002274043.1| PREDICTED: programmed cell death protein 5-l...
C126709	26.36	3.8	14.57	1.52	14.74	15.63	18.92	6.67	GO:0007605	"sensory perception of sound"	GO:0035515	"oxidative RNA demethylase activity"	GO:0070062	"extracellular vesicular exosome"	NA	NA	NA	ref|XP_002527549.1| conserved hypothetical protein [Ricinus comm...
C126711	27.44	13.95	29.14	10.63	20.4	0	12.95	55.02	NA	NA	NA	NA	NA	NA	NA	NA	NA	ref|XP_010256943.1| PREDICTED: uncharacterized serine-rich prote...
C126725	459.7	280.36	543.53	472.88	336.08	326.24	274.39	267.97	GO:0070301	"cellular response to hydrogen peroxide"	GO:0005515	"protein binding"	GO:0005576	"extracellular region"	K00940	"Pyrimidine metabolism"	"Nucleoside-diphosphatekinase."	gb|AEC10975.1| nucleoside diphosphate kinase 1 [Camellia sinensis]
scaffold9790	98.62	60.48	87.1	56.31	72.2	56.65	29.22	22.54	GO:0001510	"RNA methylation"	GO:0003735	"structural constituent of ribosome"	GO:0005730	"nucleolus"	K02953	"Ribosome"	NA	gb|EYU31984.1| hypothetical protein MIMGU_mgv1a015623mg [Erythra...
C126761	99.71	4.42	85.29	0.76	29.37	0	69.47	27.14	GO:0016132	"brassinosteroid biosynthetic process"	GO:0008289	"lipid binding"	GO:0046658	"anchored to plasma membrane"	NA	NA	NA	ref|XP_011092413.1| PREDICTED: non-specific lipid-transfer prote...
C126817	10.17	22.7	38.04	56.64	57.51	52.3	6.93	22.11	GO:0010183	"pollen tube guidance"	GO:0004791	"thioredoxin-disulfide reductase activity"	GO:0005829	"cytosol"	NA	NA	"Protein-disulfidereductase."	ref|XP_010061105.1| PREDICTED: probable nucleoredoxin 2 isoform ...
C126823	32.64	23.96	79.71	65.7	51.87	38.17	38.63	30.96	GO:0006626	"protein targeting to mitochondrion"	GO:0004222	"metalloendopeptidase activity"	GO:0005634	"nucleus"	NA	NA	NA	ref|XP_006584587.1| PREDICTED: uncharacterized protein LOC100801...
C126827	160.54	188.56	101.45	116.3	98.1	162.56	64.39	79.61	GO:0019745	"pentacyclic triterpenoid biosynthetic process"	GO:0005515	"protein binding"	GO:0005774	"vacuolar membrane"	K00360	"Nitrogen metabolism"	"Nitratereductase(NADH)."	ref|XP_009798397.1| PREDICTED: cytochrome b5 isoform A-like [Nic...
C126855	11.75	42.81	14.47	75.39	14.63	32.46	6.92	18.21	GO:0015996	"chlorophyll catabolic process"	GO:0030246	"carbohydrate binding"	GO:0005634	"nucleus"	NA	NA	NA	ref|XP_006426466.1| hypothetical protein CICLE_v10026553mg [Citr...
scaffold18184	10.15	20.93	13.75	11.47	9.63	10.73	9.39	8.91	GO:0044351	"macropinocytosis"	GO:0005515	"protein binding"	GO:0005739	"mitochondrion"	K13347	"Peroxisome"	NA	ref|XP_004241006.1| PREDICTED: peroxisomal membrane protein PMP2...
C126897	25.6	16.97	28.88	34.62	24.72	32.4	11.85	13.22	NA	NA	NA	NA	NA	NA	NA	NA	NA	ref|XP_009795666.1| PREDICTED: uncharacterized protein LOC104242...
C126911	94.22	131.11	133.36	103.68	137.98	132.19	65.03	76.99	GO:0007031	"peroxisome organization"	GO:0005515	"protein binding"	GO:0005777	"peroxisome"	K10580	"Ubiquitin mediated proteolysis"	"Ubiquitin--proteinligase."	ref|XP_002284068.1| PREDICTED: protein PEROXIN-4 isoform 2 [Viti...
C126935	50.04	10.66	21.63	0.75	6.73	0	20.69	16.5	GO:0061025	"membrane fusion"	NA	NA	GO:0009507	"chloroplast"	NA	NA	NA	ref|XP_009601719.1| PREDICTED: uncharacterized protein LOC104096...
C126937	23.38	46.97	34.18	99	53.75	78.61	10.82	26.35	NA	NA	NA	NA	NA	NA	NA	NA	NA	ref|XP_009590764.1| PREDICTED: dnaJ homolog subfamily C member 2...
C126949	14.35	11.27	14.39	6.75	10.08	9.83	6.89	7.69	GO:0006888	"ER to Golgi vesicle-mediated transport"	GO:0005515	"protein binding"	GO:0005793	"endoplasmic reticulum-Golgi intermediate compartment"	NA	NA	NA	gb|EXC06716.1| hypothetical protein L484_021555 [Morus notabilis]
C126961	23.91	23.17	26.99	33.75	21.28	29.48	14.75	13.18	GO:0046487	"glyoxylate metabolic process"	GO:0003859	"3-hydroxybutyryl-CoA dehydratase activity"	NA	NA	NA	NA	"Enoyl-CoAhydratase2."	ref|XP_006575608.1| PREDICTED: hydroxyacyl-thioester dehydratase...
C126975	53.04	48.14	57.47	41.18	25.71	33.63	27.49	19.73	GO:0006366	"transcription from RNA polymerase II promoter"	GO:0001103	"RNA polymerase II repressing transcription factor binding"	GO:0005634	"nucleus"	K03123	"Basal transcription factors"	NA	ref|XP_009626142.1| PREDICTED: transcription initiation factor I...
C126977	13.79	20.63	43.1	35.94	33.54	23.82	9.82	20.28	NA	NA	NA	NA	NA	NA	NA	NA	NA	ref|XP_007039260.1| WAS/WASL-interacting protein family member 1...
C126987	11.14	557.64	30.53	190.92	33.54	120.52	0	101.94	GO:0048653	"anther development"	GO:0005515	"protein binding"	GO:0005634	"nucleus"	NA	NA	"Thioredoxin-disulfidereductase."	ref|XP_006444242.1| hypothetical protein CICLE_v10023018mg [Citr...
C127005	883.73	48.05	1036.29	452.95	466.47	204.25	588.1	573.36	NA	NA	NA	NA	NA	NA	NA	NA	NA	gb|KCW52576.1| hypothetical protein EUGRSUZ_J01950 [Eucalyptus g...
C127019	57.72	39.94	96.82	62.04	75.89	51.76	58.81	71.12	GO:0018279	"protein N-linked glycosylation via asparagine"	GO:0004579	"dolichyl-diphosphooligosaccharide-protein glycotransferase activity"	GO:0008250	"oligosaccharyltransferase complex"	NA	NA	NA	gb|EYU18191.1| hypothetical protein MIMGU_mgv1a015026mg [Erythra...
C127041	57.61	8.1	39.38	16.42	31.19	0	23.48	28.4	NA	NA	NA	NA	NA	NA	NA	NA	NA	ref|XP_002267686.1| PREDICTED: uncharacterized protein LOC100241...
scaffold18681	19.03	19.28	22.59	25.33	28.37	40.4	9.26	13.32	GO:0042948	"salicin transport"	GO:0008515	"sucrose transmembrane transporter activity"	GO:0005886	"plasma membrane"	NA	NA	NA	gb|AHG94615.1| sucrose transporter [Camellia sinensis]
C127073	25.33	110.08	69.68	182.5	100.09	218.89	21.49	27.81	GO:0010467	"gene expression"	GO:0008135	"translation factor activity, nucleic acid binding"	GO:0005829	"cytosol"	K03236	"RNA transport"	NA	ref|XP_002302848.1| translation initiation factor eIF-1A family ...
C127085	36.41	36.69	71.47	47.67	52.27	47.4	14.65	29.99	GO:0008586	"imaginal disc-derived wing vein morphogenesis"	GO:0005515	"protein binding"	GO:0016010	"dystrophin-associated glycoprotein complex"	K07456	"Mismatch repair"	"Chlorophyllide-aoxygenase."	ref|XP_003631523.1| PREDICTED: uncharacterized protein LOC100854...
scaffold14875	21.44	9.74	54.71	22.82	27.03	17.52	16.01	43.56	GO:0009409	"response to cold"	GO:0050162	"oxalate oxidase activity"	GO:0005634	"nucleus"	NA	NA	"Superoxidedismutase."	gb|KCW58698.1| hypothetical protein EUGRSUZ_H01344 [Eucalyptus g...
C127111	430.34	184.39	326.42	339.84	233.14	244.97	181.35	139.33	GO:0016567	"protein ubiquitination"	GO:0003735	"structural constituent of ribosome"	GO:0022625	"cytosolic large ribosomal subunit"	K02927	"Ribosome"	"1-phosphatidylinositol4-kinase."	ref|XP_002530306.1| ubiquitin, putative [Ricinus communis] >gi|2...
C127121	19.45	7.44	14.25	11.88	14.41	5.56	4.87	11.41	GO:0009788	"negative regulation of abscisic acid mediated signaling pathway"	GO:0004671	"protein C-terminal S-isoprenylcysteine carboxyl O-methyltransferase activity"	GO:0005783	"endoplasmic reticulum"	NA	NA	"Protein-S-isoprenylcysteineO-methyltransferase."	ref|XP_004236850.1| PREDICTED: protein-S-isoprenylcysteine O-met...
C127123	53.63	55.16	64.1	73.49	53.2	119.5	29.2	54.33	GO:0055114	"oxidation-reduction process"	GO:0003955	"NAD(P)H dehydrogenase (quinone) activity"	GO:0005886	"plasma membrane"	NA	NA	"NAD(P)Hdehydrogenase(quinone)."	ref|XP_002534445.1| Minor allergen Alt a, putative [Ricinus comm...
C127131	60.47	28.51	53.42	32.66	39.9	37.52	35.04	42.92	GO:0009826	"unidimensional cell growth"	GO:0008270	"zinc ion binding"	NA	NA	NA	NA	"1-hydroxy-2-naphthoate1,2-dioxygenase."	ref|XP_010652024.1| PREDICTED: auxin-binding protein 1 isoform X...
C127139	75.72	85.53	129.99	82.4	98.64	94.48	42.83	75.52	GO:0016126	"sterol biosynthetic process"	GO:0005515	"protein binding"	GO:0009535	"chloroplast thylakoid membrane"	K00360	"Nitrogen metabolism"	"Nitratereductase(NADH)."	gb|EXB41100.1| Cytochrome b5 isoform 1 [Morus notabilis]
C127145	16.83	8.68	21.37	11.88	24.38	5.56	10.71	5.98	GO:0006891	"intra-Golgi vesicle-mediated transport"	GO:0005484	"SNAP receptor activity"	GO:0005773	"vacuole"	K08503	"SNARE interactions in vesicular transport"	NA	ref|XP_011097825.1| PREDICTED: syntaxin-51-like [Sesamum indicum]
C127195	33.01	29.65	24.84	51.05	19.88	45.7	11.64	18.41	GO:0009793	"embryo development ending in seed dormancy"	GO:0003677	"DNA binding"	GO:0009507	"chloroplast"	NA	NA	NA	ref|XP_002274318.1| PREDICTED: pentatricopeptide repeat-containi...
C127211	48.21	27.79	56.79	69.55	45.29	26.31	15.52	33.57	NA	NA	NA	NA	GO:0009941	"chloroplast envelope"	NA	NA	NA	ref|XP_008232177.1| PREDICTED: B3 domain-containing protein Os04...
C127229	99.38	185.58	201.96	293.22	121.29	127.18	50.35	102.16	GO:0072592	"oxygen metabolic process"	GO:0005506	"iron ion binding"	NA	NA	NA	NA	NA	ref|XP_007038169.1| Rubredoxin-like superfamily protein [Theobro...
C127253	14.12	19.11	8.86	7.39	31.98	22.12	6.78	9.19	GO:0006355	"regulation of transcription, DNA-dependent"	GO:0003700	"sequence-specific DNA binding transcription factor activity"	GO:0009506	"plasmodesma"	K12126	"Circadian rhythm - plant"	"Histoneacetyltransferase."	ref|XP_002275629.2| PREDICTED: transcription factor UNE10-like [...
C127273	17.75	29.54	17.69	27.28	14.31	31.74	4.83	12.41	GO:0006536	"glutamate metabolic process"	GO:0004069	"L-aspartate:2-oxoglutarate aminotransferase activity"	GO:0005739	"mitochondrion"	K00813	"Cysteine and methionine metabolism"	"Aspartatetransaminase."	emb|CAN64661.1| hypothetical protein VITISV_034785 [Vitis vinifera]
C127279	24.02	28.93	26.53	33.18	23.12	22.08	13.53	19.97	GO:0048589	"developmental growth"	GO:0005199	"structural constituent of cell wall"	GO:0009506	"plasmodesma"	K12858	"Spliceosome"	"RNAhelicase."	ref|XP_010250651.1| PREDICTED: uncharacterized protein LOC104592...
scaffold6148	16.16	7.82	12.1	9.1	13.48	5.66	1.43	10.35	GO:0006261	"DNA-dependent DNA replication"	GO:0005515	"protein binding"	GO:0005635	"nuclear envelope"	NA	NA	NA	gb|EYU37142.1| hypothetical protein MIMGU_mgv11b0064491mg, parti...
C127285	92.42	393.31	173.32	516.15	149.7	443.01	62.83	184.55	GO:0051788	"response to misfolded protein"	GO:0005515	"protein binding"	GO:0005634	"nucleus"	K03094	"Protein processing in endoplasmic reticulum"	NA	ref|XP_003517160.1| PREDICTED: SKP1-like protein 1A-like [Glycin...
C127301	68.81	13.52	26.48	6.62	8.79	5.51	41.49	11.85	GO:0009627	"systemic acquired resistance"	GO:0019905	"syntaxin binding"	GO:0005783	"endoplasmic reticulum"	NA	NA	NA	ref|XP_009797246.1| PREDICTED: transmembrane emp24 domain-contai...
C127309	139.7	165.9	229.53	155.32	250.55	264.53	75.26	131.44	GO:0044351	"macropinocytosis"	NA	NA	GO:0005615	"extracellular space"	NA	NA	NA	gb|AEC10983.1| phosphatidylglycerol/phosphatidylinositol transfe...
C127311	130.84	449.16	153.61	253.96	129.67	135.02	26.05	149.76	GO:0006364	"rRNA processing"	NA	NA	GO:0009523	"photosystem II"	NA	NA	NA	ref|XP_002515034.1| photosystem II core complex proteins psbY, c...
C127339	5.2	30.06	5.29	41.89	5.49	28.88	0.96	10.76	GO:0016192	"vesicle-mediated transport"	GO:0016004	"phospholipase activator activity"	GO:0005794	"Golgi apparatus"	K07937	"Vibrio cholerae infection"	"Non-specificserine/threonineproteinkinase."	ref|XP_002307284.1| ADP-ribosylation factor family protein [Popu...
CL93Contig1	54.39	22.63	28.78	25.9	26.37	16.55	23.92	20.3	GO:0007049	"cell cycle"	GO:0004798	"thymidylate kinase activity"	GO:0005829	"cytosol"	K00943	"Pyrimidine metabolism"	"dTMPkinase."	ref|XP_011097317.1| PREDICTED: thymidylate kinase isoform X1 [Se...
C127353	120	66.13	184.77	111.51	176.32	102.98	66.35	92.88	NA	NA	NA	NA	NA	NA	NA	NA	NA	gb|AET97665.1| hydrogen peroxide induced protein 1 [Camellia sin...
C127355	21.82	25.11	42.23	25.68	27.38	12.36	9.62	12.88	NA	NA	NA	NA	NA	NA	NA	NA	NA	ref|XP_002277222.1| PREDICTED: uncharacterized protein LOC100261...
C127361	164.67	210.04	91.5	161.4	30.66	50.81	40.38	77.31	GO:0019684	"photosynthesis, light reaction"	GO:0003756	"protein disulfide isomerase activity"	GO:0009507	"chloroplast"	NA	NA	"Proteindisulfide-isomerase."	ref|XP_008221278.1| PREDICTED: protein disulfide-isomerase LQY1 ...
C127437	83.21	51.79	99.8	96.35	93.71	118.86	44.96	66.23	GO:0016192	"vesicle-mediated transport"	GO:0003924	"GTPase activity"	GO:0009504	"cell plate"	K07904	"Endocrine and other factor-regulated calcium reabsorption"	"Non-specificserine/threonineproteinkinase."	ref|XP_007225803.1| hypothetical protein PRUPE_ppa011290mg [Prun...
C127443	68.74	53.61	77.04	96.35	55.57	66.95	28.7	33.65	NA	NA	NA	NA	GO:0005634	"nucleus"	NA	NA	NA	gb|KCW68290.1| hypothetical protein EUGRSUZ_F01955 [Eucalyptus g...
C127461	1203.13	247.96	3368.59	196.36	1067.83	99.74	1357.38	287.36	GO:0042742	"defense response to bacterium"	GO:0009975	"cyclase activity"	GO:0009507	"chloroplast"	NA	NA	"Olivetolicacidcyclase."	gb|KJB21681.1| hypothetical protein B456_004G008400 [Gossypium r...
C127497	105.76	102.18	143.33	97.65	114.22	69.56	50.61	76.78	NA	NA	NA	NA	NA	NA	NA	NA	NA	gb|KDP22836.1| hypothetical protein JCGZ_00423 [Jatropha curcas]
C127529	35.02	23.07	24.43	37.83	29.32	38.13	21.93	17.03	GO:0042711	"maternal behavior"	GO:0051747	"cytosine C-5 DNA demethylase activity"	GO:0005634	"nucleus"	NA	NA	NA	ref|XP_010242547.1| PREDICTED: methyl-CpG-binding domain-contain...
C127547	62.21	37.58	69.68	50.84	41.2	48.94	20.94	36.14	GO:0031154	"culmination involved in sorocarp development"	GO:0009784	"transmembrane receptor histidine kinase activity"	GO:0005635	"nuclear envelope"	NA	NA	"Non-specificserine/threonineproteinkinase."	ref|XP_003633820.1| PREDICTED: uncharacterized protein LOC100261...
C127571	32.85	15.13	69.57	39.88	57.36	74.64	24.7	14.32	GO:0006260	"DNA replication"	GO:0005515	"protein binding"	GO:0005671	"Ada2/Gcn5/Ada3 transcription activator complex"	K02326	"Pyrimidine metabolism"	"DNA-directedDNApolymerase."	gb|EYU26716.1| hypothetical protein MIMGU_mgv1a015392mg [Erythra...
C127603	18.45	10.27	19.1	16.65	18.37	14.9	8.54	6.89	NA	NA	NA	NA	NA	NA	NA	NA	NA	emb|CBI37073.3| unnamed protein product [Vitis vinifera]
C127609	12.3	11.48	6.95	15.93	18.37	13.55	13.28	6.89	GO:0045727	"positive regulation of translation"	GO:0045182	"translation regulator activity"	GO:0005730	"nucleolus"	K07466	"DNA replication"	"RetroviralribonucleaseH."	ref|XP_004304042.1| PREDICTED: uncharacterized protein LOC101311...
scaffold12017	325.41	8.52	454.02	8.85	282.44	1.27	43.65	408.25	GO:0015706	"nitrate transport"	GO:0003700	"sequence-specific DNA binding transcription factor activity"	NA	NA	NA	NA	NA	emb|CAN71829.1| hypothetical protein VITISV_020655 [Vitis vinifera]
C127621	292.1	276.22	376.15	276.08	551.22	408.5	142.97	217.85	GO:0016567	"protein ubiquitination"	GO:0031625	"ubiquitin protein ligase binding"	GO:0005737	"cytoplasm"	K06689	"Protein processing in endoplasmic reticulum"	"Ubiquitin--proteinligase."	gb|EYU33745.1| hypothetical protein MIMGU_mgv1a015708mg [Erythra...
C127641	99.24	83.23	112.67	127.2	96.01	105.51	58.7	68.21	GO:0044030	"regulation of DNA methylation"	GO:0005515	"protein binding"	GO:0005773	"vacuole"	K11251	"Systemic lupus erythematosus"	"DNA-directedDNApolymerase."	ref|XP_010691224.1| PREDICTED: probable histone H2A variant 3 [B...
C127645	107.94	89.26	117.87	136.59	99.24	140.68	53.97	67.15	GO:0000045	"autophagic vacuole assembly"	GO:0005515	"protein binding"	GO:0072546	"ER membrane protein complex"	NA	NA	NA	ref|XP_007223474.1| hypothetical protein PRUPE_ppa013479mg [Prun...
C127669	37.79	6.02	39.8	23.81	57.08	16.21	17.01	26.92	GO:0006567	"threonine catabolic process"	GO:0008977	"prephenate dehydrogenase activity"	GO:0009507	"chloroplast"	K04517	"Phenylalanine	"Arogenatedehydrogenase(NADP(+))."	ref|XP_010658208.1| PREDICTED: arogenate dehydrogenase 1, chloro...
C127723	7.63	38.4	18.97	70.48	15.03	72.68	6.59	18.94	GO:0048364	"root development"	GO:0008017	"microtubule binding"	GO:0009507	"chloroplast"	NA	NA	NA	ref|XP_010931650.1| PREDICTED: translationally-controlled tumor ...
C127739	62.09	15.6	67.27	9.35	21.47	4.04	37.68	20.52	GO:0006972	"hyperosmotic response"	GO:0015250	"water channel activity"	GO:0009941	"chloroplast envelope"	NA	NA	NA	gb|AHJ09607.1| aquaporin protein 26 [Camellia sinensis]
C127743	35.63	11.4	24.15	10.79	8.59	4.04	19.78	15.78	GO:0000398	"nuclear mRNA splicing, via spliceosome"	GO:0003723	"RNA binding"	GO:0045335	"phagocytic vesicle"	NA	NA	NA	ref|XP_007213024.1| hypothetical protein PRUPE_ppa023086mg [Prun...
C127749	31.5	25.16	55.1	41.64	69.65	41.66	18.81	38.87	GO:0006301	"postreplication repair"	GO:0004842	"ubiquitin-protein ligase activity"	GO:0005634	"nucleus"	K10688	"Ubiquitin mediated proteolysis"	"Ubiquitin--proteinligase."	ref|XP_002274933.1| PREDICTED: probable ubiquitin-conjugating en...
C127799	31.45	12.56	44.7	29.39	13.91	22.81	15.96	18.88	GO:0044267	"cellular protein metabolic process"	GO:0004674	"protein serine/threonine kinase activity"	GO:0030877	"beta-catenin destruction complex"	NA	NA	NA	ref|XP_002321870.2| hypothetical protein POPTR_0015s13990g [Popu...
C127803	23.84	16.75	51.57	50.17	43.86	57.69	20.65	21.5	NA	NA	NA	NA	NA	NA	NA	NA	NA	ref|XP_010273529.1| PREDICTED: uncharacterized protein LOC104609...
C127841	5.06	22.09	24.03	25.76	13.88	6.7	0.94	17.28	GO:0009739	"response to gibberellin stimulus"	GO:0003700	"sequence-specific DNA binding transcription factor activity"	GO:0005634	"nucleus"	NA	NA	NA	ref|XP_007029927.1| Myb domain protein 60 [Theobroma cacao] >gi|...
C127867	37.92	17.29	15.42	26.43	26.66	21.39	6.55	12.02	GO:0000394	"RNA splicing, via endonucleolytic cleavage and ligation"	GO:0008134	"transcription factor binding"	GO:0005829	"cytosol"	K03123	"Basal transcription factors"	NA	ref|XP_006844143.1| hypothetical protein AMTR_s00006p00259390 [A...
C127889	24.73	13.69	20.53	9.27	22.35	6.67	8.41	5.74	GO:0009630	"gravitropism"	GO:0043424	"protein histidine kinase binding"	GO:0005887	"integral to plasma membrane"	K14296	"RNA transport"	NA	ref|XP_003633076.1| PREDICTED: uncharacterized protein LOC100853...
C127893	59.05	43.44	71.85	44.94	59.61	37.38	25.22	33.91	GO:0070321	"regulation of translation in response to nitrogen starvation"	GO:0005515	"protein binding"	GO:0071540	"eukaryotic translation initiation factor 3 complex, eIF3e"	K03254	"RNA transport"	"DNAhelicase."	ref|XP_003635578.2| PREDICTED: uncharacterized protein LOC100853...
C127897	30.79	14.28	59.87	75.61	23.42	50.73	11.21	19.83	NA	NA	NA	NA	NA	NA	NA	NA	NA	ref|XP_006486988.1| PREDICTED: uncharacterized protein LOC102627...
scaffold15482	177.16	238.05	96.31	212.97	54.44	85.02	62.34	171.14	NA	NA	NA	NA	NA	NA	NA	NA	NA	ref|XP_002275276.2| PREDICTED: uncharacterized protein LOC100264...
C127949	120.73	184.46	66.5	125.13	41.38	57.22	28.86	115.97	GO:0010103	"stomatal complex morphogenesis"	NA	NA	GO:0009570	"chloroplast stroma"	NA	NA	NA	ref|XP_011008221.1| PREDICTED: 30S ribosomal protein 3-1, chloro...
C127965	16.1	7.71	25.58	17.06	23.34	25.28	17.69	8.84	GO:0009408	"response to heat"	GO:0001105	"RNA polymerase II transcription coactivator activity"	GO:0005720	"nuclear heterochromatin"	K14565	"Ribosome biogenesis in eukaryotes"	"Ubiquitin--proteinligase."	ref|XP_002274197.1| PREDICTED: uncharacterized protein LOC100267...
C128021	74.08	88.53	55.99	77.82	25.34	31.78	28.72	38.81	NA	NA	NA	NA	NA	NA	NA	NA	NA	ref|XP_007044012.1| Uncharacterized protein TCM_008816 [Theobrom...
C128051	35.48	20.03	27.1	48.03	23.19	29.08	24.04	15.5	GO:0010497	"plasmodesmata-mediated intercellular transport"	GO:0016671	"oxidoreductase activity, acting on a sulfur group of donors, disulfide as acceptor"	GO:0009570	"chloroplast stroma"	NA	NA	"Protein-disulfidereductase."	ref|XP_002285134.1| PREDICTED: thioredoxin M3, chloroplastic [Vi...
C128075	78.82	62.94	96.4	114.24	109.45	65.99	48.01	40.75	GO:0045893	"positive regulation of transcription, DNA-dependent"	GO:0000900	"translation repressor activity, nucleic acid binding"	GO:0005634	"nucleus"	NA	NA	NA	gb|AIK35209.1| MADS-box transcription factor protein 1 [Camellia...
C128087	32.43	18.82	21.99	42.31	19.99	14.52	11.08	18.05	GO:0034401	"regulation of transcription by chromatin organization"	GO:0003755	"peptidyl-prolyl cis-trans isomerase activity"	GO:0009507	"chloroplast"	NA	NA	"Peptidylprolylisomerase."	emb|CBI39794.3| unnamed protein product [Vitis vinifera]
C128103	16.44	14.1	23.64	38.72	19.96	42.17	4.61	22.66	NA	NA	NA	NA	NA	NA	NA	NA	NA	ref|XP_006438103.1| hypothetical protein CICLE_v10032910mg [Citr...
C128107	30.88	43.46	43.9	67.59	32.57	51.39	23.96	28.32	NA	NA	NA	NA	NA	NA	NA	NA	"PeptidechainreleasefactorN(5)-glutaminemethyltransferase."	ref|XP_007018106.1| Localized to the inner membrane of the chlor...
C128113	641.49	323.02	596.07	556.22	391.89	370.29	355.78	252.32	GO:0009909	"regulation of flower development"	GO:0003735	"structural constituent of ribosome"	GO:0016020	"membrane"	K02949	"Ribosome"	NA	ref|XP_010533097.1| PREDICTED: 40S ribosomal protein S11-like [T...
C128115	21.91	18.79	8.44	9.86	9.46	18.45	5.53	8.75	NA	NA	NA	NA	NA	NA	NA	NA	NA	ref|XP_002280995.2| PREDICTED: uncharacterized protein LOC100265...
C128129	52.21	131.34	151.73	236.19	251.75	313.12	34.05	70.43	GO:0002238	"response to molecule of fungal origin"	NA	NA	GO:0005886	"plasma membrane"	NA	NA	NA	gb|AID16030.1| putative universal stress protein [Catharanthus r...
C128159	27.8	26.34	15.15	1.4	3.14	1.31	5.51	17.96	GO:0009651	"response to salt stress"	GO:0042626	"ATPase activity, coupled to transmembrane movement of substances"	GO:0000325	"plant-type vacuole"	NA	NA	"Xenobiotic-transportingATPase."	ref|XP_002265346.2| PREDICTED: ABC transporter C family member 9...
C128177	301.33	487.42	320.96	318.11	420.31	364.57	121.07	208.05	GO:0006511	"ubiquitin-dependent protein catabolic process"	GO:0031625	"ubiquitin protein ligase binding"	GO:0005737	"cytoplasm"	K06689	"Protein processing in endoplasmic reticulum"	"Ubiquitin--proteinligase."	ref|XP_002309194.2| hypothetical protein POPTR_0006s11070g, part...
C128183	1053.15	745.74	1038.5	489.08	933.68	372.44	605.33	641.56	GO:0071493	"cellular response to UV-B"	GO:0004784	"superoxide dismutase activity"	GO:0005634	"nucleus"	K04565	"Peroxisome"	"Superoxidedismutase."	dbj|BAJ07302.1| copper/zinc superoxide dismutase [Melastoma mala...
C128245	246.9	241.56	322.12	384.76	444.69	477.89	158.41	140.18	GO:0009407	"toxin catabolic process"	GO:0004601	"peroxidase activity"	GO:0016020	"membrane"	K11187	"Peroxisome"	"Peroxiredoxin."	ref|XP_011048373.1| PREDICTED: peroxiredoxin-2B [Populus euphrat...
C128247	43.54	92.77	63.75	61.56	77.25	82.49	33.88	63.44	GO:0009933	"meristem structural organization"	NA	NA	GO:0048196	"plant extracellular matrix"	NA	NA	NA	ref|XP_011090739.1| PREDICTED: mavicyanin [Sesamum indicum]
C128249	24.24	14	20.13	15.39	40.71	28.8	23.81	23.53	GO:0019722	"calcium-mediated signaling"	GO:0005515	"protein binding"	GO:0048471	"perinuclear region of cytoplasm"	K04505	"Notch signaling pathway"	"Histoneacetyltransferase."	ref|XP_007029924.1| Presenilin-1 [Theobroma cacao] >gi|508718529...
C128265	362.09	189.91	237.86	262.62	184.47	173.86	170.03	129.22	GO:0001510	"RNA methylation"	GO:0003735	"structural constituent of ribosome"	GO:0005886	"plasma membrane"	K02974	"Ribosome"	NA	ref|XP_007202736.1| hypothetical protein PRUPE_ppa013144mg [Prun...
C128283	271.2	193.99	395.31	398.12	257.42	282.35	203.86	217.59	GO:0046034	"ATP metabolic process"	NA	NA	GO:0000276	"mitochondrial proton-transporting ATP synthase complex, coupling factor F(o)"	NA	NA	"Proteinphosphatasemethylesterase-1."	ref|XP_010273538.1| PREDICTED: uncharacterized protein LOC104609...
C128287	134.64	95.38	118.74	100.42	148.79	114.85	53.85	44.88	GO:0006605	"protein targeting"	GO:0005515	"protein binding"	GO:0000228	"nuclear chromosome"	K11253	"Systemic lupus erythematosus"	"CarboxypeptidaseC."	ref|XP_006288773.1| hypothetical protein CARUB_v10002094mg, part...
C128293	220.94	6.4	53.52	0.7	16.65	0	122.3	8.16	GO:0048364	"root development"	NA	NA	GO:0005618	"cell wall"	NA	NA	NA	emb|CAC16734.1| arabinogalactan protein [Daucus carota]
C128301	24.66	9.89	30.1	10.46	16.65	7.83	16.43	14.28	GO:0016926	"protein desumoylation"	GO:0016788	"hydrolase activity, acting on ester bonds"	GO:0005829	"cytosol"	NA	NA	NA	ref|XP_007036238.1| SGNH hydrolase-type esterase superfamily pro...
C128307	53.26	2.33	38.46	0	5.2	0	57.5	10.71	GO:0010817	"regulation of hormone levels"	GO:0030570	"pectate lyase activity"	GO:0031225	"anchored to membrane"	K01728	"Pentose and glucuronate interconversions"	"Pectatelyase."	ref|XP_009620103.1| PREDICTED: probable pectate lyase 12 [Nicoti...
C128313	35.94	77.81	46.75	26.46	32.2	33.88	20.96	28	GO:0015706	"nitrate transport"	NA	NA	GO:0005794	"Golgi apparatus"	NA	NA	NA	gb|KDO82569.1| hypothetical protein CISIN_1g013153mg [Citrus sin...
C128349	74.23	50.44	83.35	58.39	56.01	26.02	30.93	37.61	NA	NA	GO:0005515	"protein binding"	NA	NA	K02990	"Ribosome"	NA	ref|XP_009598616.1| PREDICTED: uncharacterized protein LOC104094...
C128377	61.84	4.63	692.38	29.84	128.4	6.49	231.59	107.08	GO:0009911	"positive regulation of flower development"	GO:0003677	"DNA binding"	GO:0005634	"nucleus"	NA	NA	NA	gb|KJB68767.1| hypothetical protein B456_011G029400 [Gossypium r...
C128381	24.54	18.52	19.97	29.84	5.18	14.29	9.99	16.75	GO:0042742	"defense response to bacterium"	GO:0005102	"receptor binding"	GO:0009579	"thylakoid"	K11187	"Peroxisome"	"Peroxiredoxin."	ref|NP_001268192.1| type II peroxiredoxin E [Vitis vinifera] >gi...
C128397	73.01	72.23	68.13	82.46	89.94	72.62	38.08	31.92	GO:0006357	"regulation of transcription from RNA polymerase II promoter"	GO:0003700	"sequence-specific DNA binding transcription factor activity"	GO:0005634	"nucleus"	K12873	"Spliceosome"	NA	ref|XP_011077892.1| PREDICTED: protein BUD31 homolog 2 [Sesamum ...
C128413	29.89	6.93	59.82	6.24	22.74	0	20.85	16.72	GO:0009684	"indoleacetic acid biosynthetic process"	GO:0030599	"pectinesterase activity"	GO:0048046	"apoplast"	K01051	"Pentose and glucuronate interconversions"	"Pectinesterase."	ref|XP_002264729.1| PREDICTED: 21 kDa protein [Vitis vinifera]
C128423	37.67	39.23	43.14	52.58	52.64	55.67	22.63	43.5	GO:0006457	"protein folding"	NA	NA	NA	NA	NA	NA	NA	ref|XP_008244650.1| PREDICTED: uncharacterized protein LOC103342...
C128453	23.97	25.38	29.86	29.75	13.42	16.83	8.15	10.12	GO:0009793	"embryo development ending in seed dormancy"	NA	NA	GO:0009507	"chloroplast"	K01873	"Valine	"Valine--tRNAligase."	gb|KCW71341.1| hypothetical protein EUGRSUZ_F04425 [Eucalyptus g...
C128463	394.62	213.12	294.85	181.66	156.64	133.15	216	228.28	GO:0019932	"second-messenger-mediated signaling"	GO:0005528	"FK506 binding"	GO:0005794	"Golgi apparatus"	NA	NA	"Peptidylprolylisomerase."	gb|KDP45276.1| hypothetical protein JCGZ_15141 [Jatropha curcas]
C128473	125.52	1.73	91.1	0	9.27	1.29	107.48	12.12	GO:0006936	"muscle contraction"	GO:0008307	"structural constituent of muscle"	GO:0030017	"sarcomere"	NA	NA	NA	ref|XP_002278959.1| PREDICTED: uncharacterized protein LOC100256...
C128495	36.14	23.62	49.69	24.18	34.01	31.03	12.65	13.64	NA	NA	NA	NA	NA	NA	NA	NA	NA	ref|XP_002271142.1| PREDICTED: uncharacterized protein LOC100255...
C128515	40.47	46.58	29.77	28.27	21.61	29.69	13.53	32.27	GO:0006355	"regulation of transcription, DNA-dependent"	GO:0016787	"hydrolase activity"	GO:0005739	"mitochondrion"	NA	NA	"Bis(5{prime}-adenosyl)-triphosphatase."	ref|XP_011085155.1| PREDICTED: 14 kDa zinc-binding protein [Sesa...
C128517	164.81	115.59	363.84	206.2	249	161.33	132.64	201.19	GO:0019243	"methylglyoxal catabolic process to D-lactate"	GO:0050661	"NADP binding"	GO:0005794	"Golgi apparatus"	K00384	"Pyrimidine metabolism"	"Thioredoxin-disulfidereductase."	ref|XP_011017730.1| PREDICTED: glutaredoxin-C4 [Populus euphrati...
C128519	44.86	51.18	61.19	126.2	69.97	80.02	14.44	44.88	GO:0009651	"response to salt stress"	GO:0005515	"protein binding"	GO:0005829	"cytosol"	NA	NA	NA	ref|XP_003634163.1| PREDICTED: nascent polypeptide-associated co...
C128551	34.99	21.21	29.67	15.81	16.41	10.29	17.09	19.6	GO:0016192	"vesicle-mediated transport"	GO:0005525	"GTP binding"	GO:0005774	"vacuolar membrane"	K07897	"Tuberculosis"	"Non-specificserine/threonineproteinkinase."	ref|XP_004302908.1| PREDICTED: ras-related protein Rab7-like [Fr...
C128573	29.65	17.77	57.7	18.56	111.8	43.74	16.19	13.07	GO:0009734	"auxin mediated signaling pathway"	GO:0003700	"sequence-specific DNA binding transcription factor activity"	GO:0005634	"nucleus"	K14484	"Plant hormone signal transduction"	NA	ref|XP_010254225.1| PREDICTED: auxin-responsive protein IAA1-lik...
C128575	24.75	38.92	19.75	29.51	22.53	33.4	17.96	22.58	GO:0070676	"intralumenal vesicle formation"	GO:0005515	"protein binding"	GO:0000815	"ESCRT III complex"	K12194	"Endocytosis"	NA	ref|XP_010942547.1| PREDICTED: vacuolar protein sorting-associat...
C128611	27.61	16	23.01	15.08	18.4	12.83	11.65	12.53	GO:0009640	"photomorphogenesis"	GO:0003860	"3-hydroxyisobutyryl-CoA hydrolase activity"	GO:0005739	"mitochondrion"	K05605	"Propanoate metabolism"	"3-hydroxyisobutyryl-CoAhydrolase."	gb|KCW73141.1| hypothetical protein EUGRSUZ_E01595 [Eucalyptus g...
C128613	23.25	20.57	26.29	30.15	17.38	15.39	8.07	16.03	GO:0006098	"pentose-phosphate shunt"	GO:0004059	"aralkylamine N-acetyltransferase activity"	GO:0009507	"chloroplast"	K00621	"Amino sugar and nucleotide sugar metabolism"	"Glucosamine-phosphateN-acetyltransferase."	ref|XP_009779338.1| PREDICTED: uncharacterized protein LOC104228...
C128649	146.08	7.42	262.53	10.26	148.01	8.96	68.02	31.51	GO:0009684	"indoleacetic acid biosynthetic process"	GO:0030599	"pectinesterase activity"	GO:0005576	"extracellular region"	K01051	"Pentose and glucuronate interconversions"	"Pectinesterase."	ref|XP_007220475.1| hypothetical protein PRUPE_ppa011831mg [Prun...
C128655	62.88	30.81	177.21	54.74	594.1	151.11	33.12	50.52	GO:0009409	"response to cold"	NA	NA	GO:0005886	"plasma membrane"	NA	NA	NA	gb|ACH87173.1| cold acclimation protein WCOR413-like protein [Ca...
C128657	31.44	30.17	27.89	17.11	20.42	30.73	12.53	16.51	GO:0016477	"cell migration"	NA	NA	GO:0031965	"nuclear membrane"	NA	NA	"Non-specificserine/threonineproteinkinase."	ref|XP_002526846.1| conserved hypothetical protein [Ricinus comm...
C128661	555.76	162.59	603.83	19.16	71.45	2.56	332.06	506.74	NA	NA	NA	NA	NA	NA	NA	NA	NA	gb|AEC10970.1| hypothetical protein [Camellia sinensis]
C128663	129.63	292.1	191.98	277.8	121.47	115.25	86.82	232.61	NA	NA	NA	NA	NA	NA	NA	NA	NA	ref|XP_002271953.1| PREDICTED: uncharacterized protein LOC100250...
C128667	84.65	49.06	49.23	32.16	50.02	47.38	22.38	27.51	GO:0044351	"macropinocytosis"	NA	NA	GO:0005783	"endoplasmic reticulum"	NA	NA	NA	gb|KDP39312.1| hypothetical protein JCGZ_01069 [Jatropha curcas]
C128689	17.87	13.1	29.49	24.59	30.58	37.08	18.77	16.48	GO:0002131	"wobble position cytosine ribose methylation"	GO:0052666	"tRNA (cytosine-2{prime}-O-)-methyltransferase activity"	NA	NA	NA	NA	"tRNA(cytidine(34)-2{prime}-O)-methyltransferase."	emb|CBI24859.3| unnamed protein product [Vitis vinifera]
C128703	402.59	167.2	199.56	164.38	159.76	121.27	166.83	90.76	GO:0001510	"RNA methylation"	GO:0003735	"structural constituent of ribosome"	GO:0005794	"Golgi apparatus"	K02877	"Ribosome"	NA	gb|KHG22797.1| 60S ribosomal L15-1 -like protein [Gossypium arbo...
C128711	528.43	204.16	413.83	381.29	333.76	301.27	263.19	206.94	GO:0001510	"RNA methylation"	GO:0005515	"protein binding"	GO:0022627	"cytosolic small ribosomal subunit"	K02955	"Ribosome"	NA	ref|NP_001274895.1| 40S ribosomal protein S14-2-like [Solanum tu...
C128719	27.48	27.3	26.17	9.55	12.21	17.87	12.49	11.97	GO:0006355	"regulation of transcription, DNA-dependent"	GO:0043565	"sequence-specific DNA binding"	GO:0016589	"NURF complex"	NA	NA	NA	ref|XP_004235886.1| PREDICTED: uncharacterized protein LOC101254...
C128723	22.18	14.22	27.81	8.87	21.37	15.32	9.81	12.97	GO:0010260	"organ senescence"	GO:0005515	"protein binding"	GO:0005813	"centrosome"	K14397	"mRNA surveillance pathway"	NA	ref|XP_007012734.1| CFIM-25 isoform 1 [Theobroma cacao] >gi|5087...
C128735	153.81	155.82	188.11	236	127.2	165.95	53.53	87.76	GO:0080129	"proteasome core complex assembly"	GO:0003697	"single-stranded DNA binding"	GO:0005829	"cytosol"	K07466	"DNA replication"	NA	ref|XP_006365233.1| PREDICTED: uncharacterized protein At4g28440...
C128739	318.22	544.81	660.83	1488.32	2050.41	4651.75	136.5	434.83	NA	NA	NA	NA	NA	NA	NA	NA	NA	ref|XP_006385794.1| hypothetical protein POPTR_0003s13880g [Popu...
C128749	39.47	25.55	47.36	34.73	58.93	49.71	27.61	29.37	NA	NA	GO:0008270	"zinc ion binding"	GO:0005634	"nucleus"	NA	NA	NA	ref|XP_002280751.1| PREDICTED: uncharacterized protein LOC100266...
C128753	116.01	93.12	120.85	197.5	54.86	100.69	47.21	62.73	GO:0080129	"proteasome core complex assembly"	GO:0005507	"copper ion binding"	GO:0009579	"thylakoid"	K02138	"Huntingtons disease"	NA	ref|XP_007009739.1| ATP synthase D chain, mitochondrial [Theobro...
C128767	10.59	11.92	8.17	10.9	14.22	16.57	9.8	4.48	GO:0010228	"vegetative to reproductive phase transition of meristem"	GO:0004842	"ubiquitin-protein ligase activity"	GO:0005886	"plasma membrane"	K10590	"Ubiquitin mediated proteolysis"	NA	ref|XP_010653449.1| PREDICTED: E3 ubiquitin-protein ligase UPL4 ...
C128785	20.67	12.47	16.31	5.44	23.33	16.54	7.11	7.95	NA	NA	NA	NA	NA	NA	NA	NA	NA	emb|CBI40920.3| unnamed protein product [Vitis vinifera]
C128787	54.31	48.75	65.22	87.72	31.45	66.17	14.23	36.29	GO:0009944	"polarity specification of adaxial/abaxial axis"	GO:0003924	"GTPase activity"	GO:0005886	"plasma membrane"	NA	NA	"Non-specificserine/threonineproteinkinase."	ref|XP_009611217.1| PREDICTED: ras-related protein RABA5b [Nicot...
C128811	34.55	13.58	22.79	20.37	17.22	16.52	9.77	16.87	GO:0007155	"cell adhesion"	GO:0031210	"phosphatidylcholine binding"	GO:0010339	"external side of cell wall"	NA	NA	NA	ref|XP_002529044.1| Heterogeneous nuclear ribonucleoprotein 27C,...
CL838Contig1	13.41	149.27	31.06	146.7	59.49	329.15	8.16	11.23	GO:0046256	"2,4,6-trinitrotoluene catabolic process"	GO:0004364	"glutathione transferase activity"	GO:0005737	"cytoplasm"	K00799	"Drug metabolism - cytochrome P450"	"Glutathionetransferase."	gb|KJB82119.1| hypothetical protein B456_013G177200 [Gossypium r...
C128865	35.93	8.48	26.01	12.2	5.06	10.15	15.96	22.79	NA	NA	NA	NA	NA	NA	NA	NA	NA	ref|XP_007018388.1| Formin-like protein 18 [Theobroma cacao] >gi...
C128879	124.84	82.38	160.68	155.67	156.49	131.73	107.98	81.63	GO:0051788	"response to misfolded protein"	GO:0008233	"peptidase activity"	GO:0000502	"proteasome complex"	K02734	"Proteasome"	"Proteasomeendopeptidasecomplex."	gb|KDP21426.1| hypothetical protein JCGZ_21897 [Jatropha curcas]
C128887	1413.46	211.58	3335.27	1551.24	1758.76	732.12	1222.28	783.18	GO:0007165	"signal transduction"	GO:0003755	"peptidyl-prolyl cis-trans isomerase activity"	GO:0005829	"cytosol"	NA	NA	"Peptidylprolylisomerase."	ref|WP_039311101.1| peptidylprolyl isomerase [Paenibacillus sp. ...
C128897	175.07	254.47	581.03	456.17	602.75	419.26	99.13	201.36	GO:0045892	"negative regulation of transcription, DNA-dependent"	GO:0008113	"peptide-methionine-(S)-S-oxide reductase activity"	GO:0009570	"chloroplast stroma"	NA	NA	"Peptide-methionine(S)-S-oxidereductase."	ref|XP_011086990.1| PREDICTED: peptide methionine sulfoxide redu...
C132147	128.69	181.76	167.49	363.92	280.63	510.46	64.76	175.74	GO:0009902	"chloroplast relocation"	GO:0004176	"ATP-dependent peptidase activity"	GO:0009941	"chloroplast envelope"	NA	NA	NA	emb|CBI15747.3| unnamed protein product [Vitis vinifera]
C128955	73.31	75.81	67.85	87.58	27.13	30.26	28.19	44.32	GO:0009862	"systemic acquired resistance, salicylic acid mediated signaling pathway"	GO:0010181	"FMN binding"	GO:0009570	"chloroplast stroma"	K00299	"Riboflavin metabolism"	"NAD(P)Hdehydrogenase(quinone)."	ref|XP_011000575.1| PREDICTED: NADPH:quinone oxidoreductase-like...
C128961	60.94	33.69	48.46	15.49	19.09	11.35	38.76	36.93	GO:0009408	"response to heat"	GO:0003924	"GTPase activity"	GO:0005798	"Golgi-associated vesicle"	NA	NA	"Non-specificserine/threonineproteinkinase."	gb|KDP42877.1| hypothetical protein JCGZ_23819 [Jatropha curcas]
C128963	25.23	112.32	43.62	28.29	14.07	34.04	13.21	12.31	GO:0071325	"cellular response to mannitol stimulus"	GO:0005547	"phosphatidylinositol-3,4,5-trisphosphate binding"	GO:0009506	"plasmodesma"	NA	NA	NA	ref|XP_010684190.1| PREDICTED: plasma membrane-associated cation...
C128965	90.93	71.32	174.47	86.23	67.33	44.13	73.99	61.06	GO:0048364	"root development"	GO:0005515	"protein binding"	GO:0005768	"endosome"	NA	NA	NA	gb|KDP45729.1| hypothetical protein JCGZ_17336 [Jatropha curcas]
scaffold12228	16.2	12.29	19.47	15.79	22.98	23.24	10.13	13.52	GO:0007268	"synaptic transmission"	NA	NA	GO:0048786	"presynaptic active zone"	NA	NA	NA	ref|XP_002285533.1| PREDICTED: uncharacterized protein LOC100252...
C128975	28.56	23.02	54.93	30.99	49.24	23.95	19.38	31.02	GO:0006511	"ubiquitin-dependent protein catabolic process"	GO:0004842	"ubiquitin-protein ligase activity"	GO:0005829	"cytosol"	K10576	"Ubiquitin mediated proteolysis"	"Ubiquitin--proteinligase."	ref|XP_006339599.1| PREDICTED: ubiquitin-conjugating enzyme E2-2...
C128981	34.75	29.2	37.16	67.37	22.11	36.56	16.74	23.14	NA	NA	NA	NA	NA	NA	NA	NA	NA	ref|XP_002278183.2| PREDICTED: uncharacterized protein LOC100264...
C128987	34.28	25.27	50.08	41.77	43.21	32.78	24.66	21.67	GO:0006474	"N-terminal protein amino acid acetylation"	NA	NA	GO:0043234	"protein complex"	NA	NA	NA	ref|XP_002273149.1| PREDICTED: N-acetyltransferase 9-like protei...
C128995	54.19	56.07	46.78	90.13	39.13	49.09	24.63	35.89	GO:0010020	"chloroplast fission"	GO:0051117	"ATPase binding"	GO:0009507	"chloroplast"	NA	NA	NA	ref|XP_009591366.1| PREDICTED: cell division topological specifi...
C129053	21.8	15.65	17.69	16.76	12	15.06	10.52	14.7	NA	NA	NA	NA	NA	NA	NA	NA	NA	gb|KJB57228.1| hypothetical protein B456_009G154400 [Gossypium r...
C129057	156.36	120.17	165.63	126.74	115.03	124.24	82.41	90.67	GO:0009853	"photorespiration"	GO:0042803	"protein homodimerization activity"	GO:0005747	"mitochondrial respiratory chain complex I"	NA	NA	NA	ref|XP_002532339.1| protein translocase, putative [Ricinus commu...
C129077	40.69	27.9	27.29	18.75	22.97	21.3	28.01	17.62	GO:0008380	"RNA splicing"	GO:0005515	"protein binding"	GO:0005634	"nucleus"	K12897	"Spliceosome"	"Peptidylprolylisomerase."	ref|XP_007040292.1| RNA-binding family protein [Theobroma cacao]...
C129089	284.32	252.25	561.94	387.67	478.38	467.39	184.69	370.45	GO:0006886	"intracellular protein transport"	GO:0016004	"phospholipase activator activity"	GO:0005794	"Golgi apparatus"	K07937	"Vibrio cholerae infection"	"Non-specificserine/threonineproteinkinase."	gb|KHG04030.1| ADP-ribosylation factor 2 [Gossypium arboreum] >g...
C129097	152.57	105.87	153.9	161.11	60.83	121.36	86.52	86.97	GO:0006606	"protein import into nucleus"	GO:0005515	"protein binding"	GO:0005829	"cytosol"	NA	NA	NA	ref|XP_009769959.1| PREDICTED: nascent polypeptide-associated co...
scaffold13841	116.36	132.06	70.02	33.21	11.71	11.04	61.3	45.03	GO:0030036	"actin cytoskeleton organization"	GO:0003785	"actin monomer binding"	GO:0009536	"plastid"	K05759	"Shigellosis"	NA	ref|XP_002283490.1| PREDICTED: profilin-1 isoform 1 [Vitis vinif...
C129125	24.05	35.05	32.01	40.05	35.84	42.47	16.58	20	GO:0070584	"mitochondrion morphogenesis"	GO:0005515	"protein binding"	GO:0005758	"mitochondrial intermembrane space"	NA	NA	NA	ref|XP_002535293.1| Protein MSF1, putative [Ricinus communis] >g...
C129141	181.57	56.19	152.06	57.4	36.84	23.74	86.39	49.27	NA	NA	NA	NA	NA	NA	NA	NA	NA	gb|ACH87177.1| hypothetical protein [Camellia sinensis]
C129145	33.01	27.82	44.82	80.1	50.78	38.73	23.56	46.83	GO:0010196	"nonphotochemical quenching"	NA	NA	GO:0009507	"chloroplast"	NA	NA	NA	ref|XP_002269823.1| PREDICTED: ycf20-like protein isoform 2 [Vit...
C129149	24.05	33.94	38.42	24.03	51.77	49.97	32.29	30.25	GO:0016558	"protein import into peroxisome matrix"	GO:0005515	"protein binding"	GO:0005737	"cytoplasm"	NA	NA	NA	ref|XP_002284210.1| PREDICTED: PRA1 family protein D-like [Vitis...
C129157	58.39	28.33	65.53	56.65	50.7	48.64	49.66	46.76	NA	NA	NA	NA	GO:0005739	"mitochondrion"	NA	NA	NA	emb|CBI27727.3| unnamed protein product [Vitis vinifera]
C129163	126.66	93.88	198.17	233.93	166.01	190.84	102.8	88.65	GO:0010628	"positive regulation of gene expression"	GO:0005515	"protein binding"	GO:0005730	"nucleolus"	K12877	"Spliceosome"	NA	ref|XP_007052335.1| Mago nashi family protein [Theobroma cacao] ...
C129173	72.98	42.77	84.7	17.99	27.83	4.99	54.02	51.15	GO:0031063	"regulation of histone deacetylation"	GO:0003700	"sequence-specific DNA binding transcription factor activity"	GO:0005671	"Ada2/Gcn5/Ada3 transcription activator complex"	K02183	"Melanogenesis"	NA	ref|XP_002315167.2| calcium-binding EF hand family protein [Popu...
C129181	33.9	24.44	70.32	87.98	47.72	67.35	20.04	24.84	NA	NA	NA	NA	NA	NA	NA	NA	NA	ref|XP_006354965.1| PREDICTED: uncharacterized protein LOC102599...
C129187	177.99	291.08	174.2	251.26	80.52	64.86	85.38	173.41	GO:0019684	"photosynthesis, light reaction"	GO:0003677	"DNA binding"	GO:0009535	"chloroplast thylakoid membrane"	K01885	"Aminoacyl-tRNA biosynthesis"	"Glutamate--tRNAligase."	gb|KCW53695.1| hypothetical protein EUGRSUZ_J02957 [Eucalyptus g...
C129189	34.37	17.78	41.55	21.99	41.75	48.64	20.91	25.82	NA	NA	NA	NA	NA	NA	NA	NA	NA	ref|XP_002268351.1| PREDICTED: uncharacterized protein LOC100267...
C129217	652.08	435.39	515.42	136.42	168.74	44.83	460.15	355.52	NA	NA	NA	NA	NA	NA	NA	NA	NA	gb|AHJ09608.1| abscisic stress-ripening protein ASR [Camellia si...
C129225	44.59	27.14	65.33	49.83	83.25	38.55	38.21	25.74	GO:0043248	"proteasome assembly"	GO:0008233	"peptidase activity"	GO:0005886	"plasma membrane"	K02734	"Proteasome"	"Proteasomeendopeptidasecomplex."	ref|XP_009594840.1| PREDICTED: proteasome subunit beta type-2-A ...
C129233	123.45	7.2	84.45	1.99	13.87	7.46	150.25	12.63	GO:0009753	"response to jasmonic acid stimulus"	GO:0003700	"sequence-specific DNA binding transcription factor activity"	GO:0005730	"nucleolus"	NA	NA	NA	ref|XP_011075400.1| PREDICTED: HMG-Y-related protein B-like [Ses...
C129235	12.2	47.07	28.68	81.73	17.84	52.23	13.03	17	GO:0008152	"metabolic process"	GO:0004596	"peptide alpha-N-acetyltransferase activity"	GO:0005844	"polysome"	NA	NA	"Peptidealpha-N-acetyltransferase."	ref|XP_011096825.1| PREDICTED: uncharacterized protein LOC105175...
C129277	84.23	136.91	55.6	97.38	54.34	112.82	29.44	42.6	GO:0030003	"cellular cation homeostasis"	NA	NA	GO:0009507	"chloroplast"	NA	NA	NA	ref|XP_009599218.1| PREDICTED: protein LURP-one-related 10-like ...
C129311	25.7	48.51	38.07	47.62	32.55	59.42	15.56	27.55	NA	NA	NA	NA	NA	NA	NA	NA	NA	ref|XP_004298879.1| PREDICTED: uncharacterized protein LOC101307...
C129317	18.69	14.88	33.31	21.83	33.54	25.99	14.7	13.53	NA	NA	NA	NA	GO:0016592	"mediator complex"	NA	NA	NA	gb|KDP40763.1| hypothetical protein JCGZ_24762 [Jatropha curcas]
C129321	57.47	18.74	163.36	35.72	52.28	14.85	41.49	30.94	NA	NA	NA	NA	NA	NA	NA	NA	NA	ref|XP_010048608.1| PREDICTED: uncharacterized protein LOC104437...
C129333	40.59	26.42	45.93	36.98	39.4	49.44	31.07	34.27	GO:0043067	"regulation of programmed cell death"	NA	NA	NA	NA	NA	NA	NA	ref|XP_009605076.1| PREDICTED: BOI-related E3 ubiquitin-protein ...
C129345	72.31	73.75	96.6	86.52	30.54	37.08	47.47	47.3	GO:0044070	"regulation of anion transport"	GO:0008308	"voltage-gated anion channel activity"	GO:0034426	"etioplast membrane"	NA	NA	NA	ref|XP_002274272.1| PREDICTED: uncharacterized protein LOC100244...
C129349	28.46	20.91	23.75	21.13	10.84	19.78	9.49	16.41	GO:0006412	"translation"	GO:0003743	"translation initiation factor activity"	GO:0005852	"eukaryotic translation initiation factor 3 complex"	K03245	"RNA transport"	NA	ref|XP_002284709.1| PREDICTED: eukaryotic translation initiation...
C137207	19.49	46.76	28.98	75.9	40.32	47.32	8.53	14.66	GO:0010020	"chloroplast fission"	NA	NA	GO:0009707	"chloroplast outer membrane"	NA	NA	NA	ref|XP_010322633.1| PREDICTED: chromophore lyase CRL, chloroplas...
C129375	10.71	38.47	37.95	34.29	40.32	51.83	6.03	15.42	GO:0051302	"regulation of cell division"	GO:0010309	"acireductone dioxygenase [iron(II)-requiring] activity"	GO:0005829	"cytosol"	K08967	"Cysteine and methionine metabolism"	"Acireductonedioxygenase(Fe(2+)-requiring)."	gb|KJB28392.1| hypothetical protein B456_005G045400 [Gossypium r...
C129417	44.58	27.94	33.11	30.9	39.22	46.75	27.49	21.62	GO:0000394	"RNA splicing, via endonucleolytic cleavage and ligation"	GO:0005515	"protein binding"	GO:0000125	"PCAF complex"	K03133	"Basal transcription factors"	NA	ref|XP_002521322.1| protein with unknown function [Ricinus commu...
C129423	45.44	13.13	45.65	10.5	9.79	4.91	21.44	19.67	GO:0010359	"regulation of anion channel activity"	GO:0008422	"beta-glucosidase activity"	GO:0005794	"Golgi apparatus"	K01188	"Cyanoamino acid metabolism"	"Beta-glucosidase."	ref|XP_009601591.1| PREDICTED: beta-glucosidase 12-like [Nicotia...
C129459	131.47	102.68	117.88	89.8	96.78	87.1	76.23	77.59	GO:0001881	"receptor recycling"	GO:0005515	"protein binding"	GO:0005771	"multivesicular body"	NA	NA	"Phosphoserinephosphatase."	ref|XP_004951246.1| PREDICTED: vacuolar protein sorting-associat...
C129467	28.7	32.77	31.43	33.43	43.99	31.89	10.28	18.68	GO:0009627	"systemic acquired resistance"	GO:0005515	"protein binding"	GO:0005783	"endoplasmic reticulum"	NA	NA	NA	ref|XP_006438746.1| hypothetical protein CICLE_v10032741mg [Citr...
C129473	26.39	16.93	20.43	13.77	18.57	11.04	12.85	6.23	GO:0045766	"positive regulation of angiogenesis"	GO:0030515	"snoRNA binding"	GO:0005730	"nucleolus"	K14549	"Ribosome biogenesis in eukaryotes"	NA	ref|XP_002270535.1| PREDICTED: U3 small nucleolar RNA-associated...
C129485	59.16	128.16	78.47	135.48	12.69	18.37	24.8	77	GO:0000023	"maltose metabolic process"	GO:0045156	"electron transporter, transferring electrons within the cyclic electron transport pathway of photosynthesis activity"	GO:0009534	"chloroplast thylakoid"	K08901	"Photosynthesis"	NA	ref|XP_008244339.1| PREDICTED: psbQ-like protein 2, chloroplasti...
C129489	763.12	363.21	787.82	621.12	585.65	532.81	401.92	336.68	GO:0001510	"RNA methylation"	GO:0003723	"RNA binding"	GO:0009507	"chloroplast"	K02993	"Ribosome"	NA	ref|XP_010264271.1| PREDICTED: 40S ribosomal protein S7 [Nelumbo...
C129495	55	69.81	54.93	152.5	68.33	129.84	46.18	63.61	NA	NA	NA	NA	NA	NA	NA	NA	NA	ref|XP_002278144.1| PREDICTED: uncharacterized protein LOC100257...
scaffold16105	23.37	2.76	9.28	0	24.73	0	20.88	2.02	GO:0006865	"amino acid transport"	GO:0090353	"polygalacturonase inhibitor activity"	GO:0005618	"cell wall"	K13420	"Plant-pathogen interaction"	"Non-specificserine/threonineproteinkinase."	emb|CAA88846.1| polygalacturonase inhibitor [Actinidia deliciosa]
C129513	134.76	203.11	340.04	618.23	279.71	288.63	46.96	162.83	GO:0042744	"hydrogen peroxide catabolic process"	GO:0030599	"pectinesterase activity"	GO:0005576	"extracellular region"	K01051	"Pentose and glucuronate interconversions"	"Pectinesterase."	ref|XP_007039951.1| Plant invertase/pectin methylesterase inhibi...
C129519	91.84	186.23	137.9	206.51	167.63	261.73	48.67	85.47	GO:0061025	"membrane fusion"	GO:0008135	"translation factor activity, nucleic acid binding"	GO:0005737	"cytoplasm"	K03113	"RNA transport"	NA	gb|KHG23747.1| hypothetical protein F383_10557 [Gossypium arbore...
C129543	43.78	28.27	59.46	41.76	19.46	14.65	33.25	99.17	GO:0010200	"response to chitin"	NA	NA	GO:0009507	"chloroplast"	NA	NA	NA	ref|XP_008234641.1| PREDICTED: protein YLS9 [Prunus mume]
C129545	119.35	28.27	139.26	52.86	64.23	36.64	44.33	63.41	GO:0010200	"response to chitin"	GO:0016787	"hydrolase activity"	GO:0005829	"cytosol"	NA	NA	"NAD(+)diphosphatase."	gb|KHN39470.1| Nudix hydrolase 17, mitochondrial [Glycine soja]
C129557	17.97	12.51	9.39	9.14	18.49	12.21	9.38	5.72	GO:0048765	"root hair cell differentiation"	GO:0004402	"histone acetyltransferase activity"	GO:0005634	"nucleus"	K04498	"Melanogenesis"	"Histoneacetyltransferase."	ref|XP_006374728.1| TAZ zinc finger family protein [Populus tric...
C129587	65.24	59.63	81.12	76.77	121.28	149.76	37.4	77.01	NA	NA	NA	NA	NA	NA	NA	NA	NA	gb|AEC11000.1| hypothetical protein [Camellia sinensis]
C129603	21.1	37.89	18.69	51.32	38.75	40.12	7.64	18.99	GO:0010161	"red light signaling pathway"	GO:0005515	"protein binding"	GO:0005634	"nucleus"	NA	NA	NA	gb|KDO77671.1| hypothetical protein CISIN_1g026857mg [Citrus sin...
C129621	6.88	38.97	12.46	17.54	22.28	23.1	2.55	13.76	GO:0043269	"regulation of ion transport"	GO:0015112	"nitrate transmembrane transporter activity"	GO:0005886	"plasma membrane"	NA	NA	NA	ref|XP_002279861.1| PREDICTED: high-affinity nitrate transporter...
C129629	16.95	18.37	6.22	9.73	17.41	13.35	9.32	6.16	GO:0006851	"mitochondrial calcium ion transport"	GO:0005515	"protein binding"	GO:0005739	"mitochondrion"	NA	NA	NA	ref|XP_010263881.1| PREDICTED: protein FMP32, mitochondrial isof...
C129655	8.23	64.22	18.64	43.4	13.52	29.09	3.38	20.35	NA	NA	NA	NA	NA	NA	NA	NA	NA	ref|XP_008234300.1| PREDICTED: uncharacterized protein LOC103333...
C129671	1134.61	1499.62	408.45	615.32	126.53	168.49	250.43	739.16	GO:0009773	"photosynthetic electron transport in photosystem I"	GO:0003677	"DNA binding"	GO:0009941	"chloroplast envelope"	K01885	"Aminoacyl-tRNA biosynthesis"	"Glutamate--tRNAligase."	gb|KDO86379.1| hypothetical protein CISIN_1g031181mg [Citrus sin...
scaffold8666	8.11	6.72	7.4	7.34	18.94	20.22	3.99	2.25	GO:0010228	"vegetative to reproductive phase transition of meristem"	GO:0005515	"protein binding"	GO:0005730	"nucleolus"	K10601	"Protein processing in endoplasmic reticulum"	"Ubiquitin--proteinligase."	ref|XP_002274580.2| PREDICTED: uncharacterized protein LOC100249...
C129685	23.74	6.47	46.52	11.64	27	12.1	16.05	24.57	GO:0006986	"response to unfolded protein"	GO:0005515	"protein binding"	GO:0070062	"extracellular vesicular exosome"	K09507	"Protein processing in endoplasmic reticulum"	NA	ref|XP_006378170.1| DNAJ heat shock family protein [Populus tric...
C129713	83.44	37.66	57.29	28.41	38.52	29.01	27.83	34.91	GO:0032456	"endocytic recycling"	GO:0019900	"kinase binding"	GO:0016020	"membrane"	K07904	"Endocrine and other factor-regulated calcium reabsorption"	"Non-specificserine/threonineproteinkinase."	ref|XP_002273530.1| PREDICTED: ras-related protein Rab11A [Vitis...
C129719	20.06	11.84	7.74	8.4	16.37	6.04	5.06	19.34	GO:0048013	"ephrin receptor signaling pathway"	GO:0008307	"structural constituent of muscle"	GO:0070062	"extracellular vesicular exosome"	K10352	"Tight junction"	"Histone-lysineN-methyltransferase."	ref|XP_010658320.1| PREDICTED: myosin-9-like [Vitis vinifera]
C129729	46.96	65.64	58.84	64.58	41.41	55.59	24.46	32.55	GO:0000394	"RNA splicing, via endonucleolytic cleavage and ligation"	GO:0003899	"DNA-directed RNA polymerase activity"	GO:0005665	"DNA-directed RNA polymerase II, core complex"	K03012	"Pyrimidine metabolism"	"DNA-directedRNApolymerase."	gb|KCW54358.1| hypothetical protein EUGRSUZ_I00318 [Eucalyptus g...
C129753	163.19	188.81	290.25	202.82	150.74	126.52	70.64	130.77	GO:0008283	"cell proliferation"	GO:0003677	"DNA binding"	GO:0009506	"plasmodesma"	K11251	"Systemic lupus erythematosus"	NA	gb|AHY02120.1| histone H2A12, partial [Gossypium hirsutum]
C129777	34.95	23.57	43.16	55.29	49.85	46.92	35.27	21.61	GO:0016192	"vesicle-mediated transport"	GO:0005525	"GTP binding"	GO:0009507	"chloroplast"	NA	NA	"Non-specificserine/threonineproteinkinase."	ref|XP_002270701.1| PREDICTED: ras-related protein RABB1b [Vitis...
C129791	116.65	493.29	146.45	429.48	141.89	270.72	41.98	143.73	GO:0009862	"systemic acquired resistance, salicylic acid mediated signaling pathway"	GO:0010309	"acireductone dioxygenase [iron(II)-requiring] activity"	GO:0005829	"cytosol"	K08967	"Cysteine and methionine metabolism"	"Acireductonedioxygenase(Fe(2+)-requiring)."	ref|XP_010649962.1| PREDICTED: 1,2-dihydroxy-3-keto-5-methylthio...
C129793	125.27	310.11	98.66	64.94	43.14	19.25	64.65	144.66	GO:0009644	"response to high light intensity"	GO:0005515	"protein binding"	GO:0009507	"chloroplast"	NA	NA	NA	ref|XP_009599255.1| PREDICTED: photosystem II 10 kDa polypeptide...
C129795	28.59	32.14	13.87	27	18.22	16.84	10.92	13.62	NA	NA	NA	NA	NA	NA	NA	NA	NA	ref|XP_009625270.1| PREDICTED: uncharacterized protein LOC104116...
C129805	376.27	836.07	380.77	914.26	256.93	559.49	150.3	417.09	GO:0009749	"response to glucose stimulus"	GO:0005524	"ATP binding"	GO:0009579	"thylakoid"	NA	NA	NA	ref|XP_009378975.1| PREDICTED: glycine cleavage system H protein...
C129817	58.01	40.64	90.82	92.45	64.14	56.47	49.47	46.43	GO:0006474	"N-terminal protein amino acid acetylation"	GO:0004596	"peptide alpha-N-acetyltransferase activity"	GO:0031415	"NatA complex"	NA	NA	"Peptidealpha-N-acetyltransferase."	ref|XP_002273592.1| PREDICTED: N-alpha-acetyltransferase 11 [Vit...
C129819	102.42	1.07	30.79	2.57	1.91	0	71.26	6.57	GO:0051788	"response to misfolded protein"	GO:0004842	"ubiquitin-protein ligase activity"	GO:0005634	"nucleus"	K06688	"Ubiquitin mediated proteolysis"	"Ubiquitin--proteinligase."	ref|XP_011080377.1| PREDICTED: ubiquitin-conjugating enzyme E2 1...
C129837	212.69	68.35	162.93	112.18	76.47	59.98	91.25	69.78	GO:0001510	"RNA methylation"	GO:0003735	"structural constituent of ribosome"	GO:0016020	"membrane"	K02997	"Ribosome"	NA	ref|XP_004238784.1| PREDICTED: 40S ribosomal protein S9-2-like [...
C129845	21.24	8.53	16.88	10.88	9.54	21.56	15.05	12.16	GO:0044351	"macropinocytosis"	GO:0008137	"NADH dehydrogenase (ubiquinone) activity"	GO:0005739	"mitochondrion"	K11352	"Huntingtons disease"	NA	ref|XP_007212127.1| hypothetical protein PRUPE_ppa012099mg [Prun...
C129849	35.7	27.19	62.93	29.45	41.04	33.54	26.75	13.56	GO:0010218	"response to far red light"	GO:0003700	"sequence-specific DNA binding transcription factor activity"	GO:0005634	"nucleus"	NA	NA	NA	ref|XP_010650574.1| PREDICTED: protein FAR1-RELATED SEQUENCE 5-l...
C129851	66.87	59.72	56.79	64.01	37.22	46.72	28.42	38.34	NA	NA	NA	NA	GO:0070062	"extracellular vesicular exosome"	NA	NA	NA	ref|XP_006450631.1| hypothetical protein CICLE_v10009455mg [Citr...
C129861	34.34	18.66	38.37	24.96	37.22	22.76	21.73	16.37	GO:0061025	"membrane fusion"	GO:0005515	"protein binding"	NA	NA	NA	NA	NA	ref|XP_007013738.1| CTC-interacting domain 5, putative isoform 1...
C129871	13.54	24.49	13.79	32.6	51.46	32.3	13.35	15.87	GO:0016558	"protein import into peroxisome matrix"	GO:0005515	"protein binding"	GO:0005739	"mitochondrion"	NA	NA	NA	ref|XP_010250073.1| PREDICTED: lactation elevated protein 1 isof...
C129887	165.78	121.21	148.44	81.7	77.08	48.97	87.5	108.16	GO:0042742	"defense response to bacterium"	GO:0005515	"protein binding"	GO:0005886	"plasma membrane"	K05765	"Regulation of actin cytoskeleton"	NA	ref|XP_010253266.1| PREDICTED: actin-depolymerizing factor 2 [Ne...
C129893	45.95	27.64	38.26	32.55	34.26	32.25	18.33	23.31	GO:0072332	"signal transduction by p53 class mediator resulting in induction of apoptosis"	GO:0002039	"p53 binding"	GO:0005634	"nucleus"	K12826	"Spliceosome"	NA	ref|XP_010663333.1| PREDICTED: zinc finger RNA-binding protein i...
C129901	55.41	45.19	90.29	81.7	90.41	69.28	45	37.76	GO:0046939	"nucleotide phosphorylation"	GO:0004017	"adenylate kinase activity"	GO:0005634	"nucleus"	K14535	"Ribosome biogenesis in eukaryotes"	"Adenylatekinase."	emb|CBI16270.3| unnamed protein product [Vitis vinifera]
C129905	25.23	14.89	24.48	16.59	25.69	16.72	21.67	14.45	GO:0016320	"endoplasmic reticulum membrane fusion"	GO:0005484	"SNAP receptor activity"	GO:0043231	"intracellular membrane-bounded organelle"	K08497	"SNARE interactions in vesicular transport"	NA	ref|XP_006340882.1| PREDICTED: vesicle transport protein SEC20-l...
C129951	71.42	3.71	91.55	0	520.92	8.34	80.6	0	NA	NA	NA	NA	NA	NA	NA	NA	NA	gb|AGC39173.1| kiwellin [Actinidia arguta]
scaffold15468	71.67	11.56	46.89	12.62	44.21	21.25	52.7	15.67	NA	NA	NA	NA	NA	NA	NA	NA	NA	ref|XP_006420177.1| hypothetical protein CICLE_v10006115mg [Citr...
C129965	21.56	16.96	22.89	17.18	18.98	11.91	14.96	10.23	GO:0045893	"positive regulation of transcription, DNA-dependent"	GO:0003713	"transcription coactivator activity"	GO:0000124	"SAGA complex"	NA	NA	NA	ref|XP_003632167.1| PREDICTED: ataxin-7-like protein 3-like [Vit...
C129969	19.29	30.7	27.42	34.31	26.53	39.24	4.98	13.46	GO:0009737	"response to abscisic acid stimulus"	GO:0005515	"protein binding"	GO:0090406	"pollen tube"	NA	NA	NA	gb|KDP25048.1| hypothetical protein JCGZ_22583 [Jatropha curcas]
[truncated: 18,780 more rows]

## Sheet: TV23
Transcript_ID	TBA	TSA	TBMD	TSMD	TBD	TSD	TBMA	TSMA	P	P_desc	F	F_desc	C	C_desc	KEGG_ID	KEGG_pathway	EC	BLAST
[truncated: 21,066 more rows]

[truncated: 2 more sheets: UPASI-9, Combine_unigene]
