# Supplementary material for: Comparative Transcriptome Analysis of Chinary, Assamica and Cambod tea (Camellia sinensis) Types during Development and Seasonal Variation using RNA-seq Technology
Source: Sci Rep. 2016 Nov 17;6:37244. doi: 10.1038/srep37244 (PMC5112563; doi:10.1038/srep37244)
Supplement: Supplementary Table S4 [file srep37244-s5.xls]

## Sheet: Supp. Table S6
Supplementary Table S4: Expression and differential expression values of unigenes in different developmental's and seasonal's comparative conditions of three tea cultivars namely, Him Sphurti, TV23 and UPASI-9.

## Sheet: Him Sphurti
	FPKM								Differential Expression (log2Foldchange; p-value and fdr <=0.05)
									Developmental				Seasonal
Transcript_ID	HBA	HSA	HBMD	HSMD	HBD	HSD	HBMA	HSMA	HBA vs HSA	HBMD vs HSMD	HBD vs HSD	HBMA vs HSMA	HBA vs HBD	HBMD vs HBD	HBA vs HBMA	HBD vs HBMA	HBMD vs HBMA	HBA vs HBMD	HSA vs HSD	HSMD vs HSD	HSA vs HSMA	HSD vs HSMA	HSMD vs HSMA	HSA vs HSMD
C100005	3.17	5.52	0	27.78	29.21	52.1	5.93	9.63	-	-7.26588	-	-	-3.09376	-	-	-	-	-	-2.87596	-	-	-	-	-
C100015	31.74	22.07	72.14	19.23	123.31	16.03	14.82	35.32	-	-	2.8302	-	-	-	-	-	-	-	-	-	-	-	-	-
C100059	18.95	1.83	30.76	2.13	6.46	3.99	35.38	15.97	-	-	-	-	-	-	-	-3.20618	-	-	-	-	-	-	-	-
C100063	6.32	7.32	15.38	6.38	12.92	7.98	5.9	6.39	-	-	-	-	-	-	-	-	-	-	-	-	-	-	-	-
C100069	44.21	0	20.51	0	25.83	0	44.22	6.39	8.51021	-	6.8261	2.85147	-	-	-	-	-	-	-	-	-	-	-	-
scaffold12902	72.54	40.67	96.27	60.93	83.44	56.35	50.7	56.11	-	-	-	-	-	-	-	-	-	-	-	-	-	-	-	-
C100139	14.21	12.81	10.25	17.01	22.6	11.96	8.84	12.78	-	-	-	-	-	-	-	-	-	-	-	-	-	-	-	-
C100149	56.84	40.26	66.66	102.06	29.06	51.85	23.59	36.74	-	-	-	-	-	-	-	-	-	-	-	-	-	-	-	-
C100177	7.89	43.92	0	8.5	12.92	15.95	0	1.6	-2.92596	-	-	-	-	-	-	-	-	-	-	-	4.44854	-	-	-
C100179	17.28	5.46	35.72	21.16	32.13	11.91	23.46	6.36	-	-	-	-	-	-	-	-	-	-	-	-	-	-	-	-
C100213	6.28	32.77	5.1	48.67	3.21	11.91	2.93	14.3	-2.82835	-3.38375	-	-	-	-	-	-	-	-	-	-	-	-	-	-
C100221	26.7	16.38	10.2	8.46	12.85	15.88	2.93	6.36	-	-	-	-	-	-	-	-	-	-	-	-	-	-	-	-
CL11Contig1	47.93	104.84	111.61	51.94	45.76	30.65	27.9	127.51	-	-	-	-2.11995	-	-	-	-	-	-	-	-	-	-2.63072	-	-
C100289	14.14	18.21	30.61	8.46	32.13	11.91	14.66	9.54	-	-	-	-	-	-	-	-	-	-	-	-	-	-	-	-
C100297	32.98	0	25.51	0	0	0	8.8	12.71	8.09649	6.97803	-	-	7.99112	-	-	-	-	-	-	-	-7.03846	-6.71113	7.04229	-
C100333	29.84	14.56	25.51	4.23	9.64	7.94	17.6	20.66	-	-	-	-	-	-	-	-	-	-	-	-	-	-	-	-
C100343	9.38	14.49	30.47	21.06	60.74	43.45	14.59	31.63	-	-	-	-	-2.62204	-	-	-	-	-	-	-	-	-	-	-
C100355	43.75	9.06	106.63	8.42	70.33	11.85	26.26	34.79	-	3.4533	-	-	-	-	-	-	-	-	-	-	-	-	-	-
C100389	34.38	27.17	30.47	46.33	6.39	19.75	11.67	20.56	-	-	-	-	-	-	-	-	-	-	-	-	-	-	-	-
C100431	9.38	25.36	10.16	2.11	3.2	3.95	0	7.91	-	-	-	-	-	-	-	-	-	-	-	-	-	-	-	3.66663
C100433	18.75	7.25	15.23	14.74	3.2	0	0	11.07	-	-	-	-	-	-	-	-	-	-	-	-	-	-	-	-
C100461	15.63	9.06	15.23	8.42	35.17	15.8	14.59	1.58	-	-	-	-	-	-	-	-	-	-	-	-	-	-	-	-
C100463	26.56	14.49	10.16	4.21	6.39	7.9	11.67	9.49	-	-	-	-	-	-	-	-	-	-	-	-	-	-	-	-
C100475	31.25	0	5.08	2.11	38.36	3.95	17.5	1.58	8.02637	-	-	-	-	-	-	-	-	-	-	-	-	-	-	-
scaffold10839	153.68	88.19	306.47	113.65	258.08	113.63	99.04	99.49	-	-	-	-	-	-	-	-	-	-	-	-	-	-	-	-
C100481	12.5	28.98	106.63	77.91	386.83	292.27	5.83	33.21	-	-	-	-	-4.88017	-	-	5.21563	-3.40654	-3.12615	-2.99625	-	-	2.49905	-	-
C100489	10.88	12.62	20.21	8.38	19.09	7.86	2.9	17.31	-	-	-	-	-	-	-	-	-	-	-	-	-	-	-	-
C100493	15.54	7.21	50.53	10.48	41.36	3.93	17.41	14.16	-	-	-	-	-	-	-	-	-	-	-	-	-	-	-	-
C100503	12.44	5.41	5.05	18.86	9.54	7.86	2.9	3.15	-	-	-	-	-	-	-	-	-	-	-	-	-	-	-	-
C100525	12.44	10.81	35.37	8.38	19.09	3.93	20.32	6.29	-	-	-	-	-	-	-	-	-	-	-	-	-	-	-	-
C100529	29.53	5.41	30.32	6.29	22.27	23.58	26.12	9.44	-	-	-	-	-	-	-	-	-	-	-	-	-	-	-	-
C100531	166.33	248.71	353.71	291.29	200.41	271.21	197.35	209.27	-	-	-	-	-	-	-	-	-	-	-	-	-	-	-	-
C100541	32.64	10.81	15.16	8.38	22.27	3.93	2.9	20.45	-	-	-	-	-	-	-	-	-	-	-	-	-	-	-	-
C100565	32.64	16.22	15.16	12.57	9.54	31.44	5.8	7.87	-	-	-	-	-	-	-	-	-	-	-	-	-	-	-	-
C100579	13.99	5.41	20.21	8.38	6.36	7.86	8.71	3.15	-	-	-	-	-	-	-	-	-	-	-	-	-	-	-	-
C10059	0	0	0	0	0	0	0	0	-	-	-	-	-	-	-	-	-	-	-	-	-	-	-	-
scaffold19289	83.44	0.42	56.83	0	24.24	0	68.96	2.59	7.15737	11.1844	9.81493	4.86874	-	-	-	-2.38261	-	-	-	-	-	-7.51257	7.84495	-
C100659	10.83	8.97	30.17	31.28	50.65	50.85	31.76	20.35	-	-	-	-	-	-	-	-	-	-	-	-	-	-	-	-
C100663	38.66	50.21	50.29	81.34	50.65	58.68	23.1	15.66	-	-	-	-	-	-	-	-	-	-	-	-	-	-	-	-
C100697	88.15	17.93	75.43	37.54	22.16	11.74	95.27	20.35	-	-	-	-	-	-	-	-2.89317	-	-	-	-	-	-	-	-
C100737	10.83	16.14	10.06	33.37	25.32	27.38	8.66	12.53	-	-	-	-	-	-	-	-	-	-	-	-	-	-	-	-
C100759	24.74	8.97	45.26	8.34	34.82	3.91	11.55	12.53	-	-	-	-	-	-	-	-	-	-	-	-	-	-	-	-
C100761	13.92	3.59	5.03	10.43	25.32	7.82	8.66	4.7	-	-	-	-	-	-	-	-	-	-	-	-	-	-	-	-
C122385	16.02	9.42	8.99	8.43	14.01	14.03	13.61	14.45	-	-	-	-	-	-	-	-	-	-	-	-	-	-	-	-
C100777	4.62	33.9	5	8.3	12.6	35.04	2.87	1.56	-3.31214	-	-	-	-	-	-	-	-	-	-	-	4.11251	3.75671	-	-
C100783	9.23	14.27	10.01	6.23	9.45	19.47	2.87	6.23	-	-	-	-	-	-	-	-	-	-	-	-	-	-	-	-
C100797	6.15	5.35	15.01	18.68	9.45	11.68	11.49	1.56	-	-	-	-	-	-	-	-	-	-	-	-	-	-	-	-
scaffold15679	52.47	0.96	15.65	0.38	2.29	0	28.33	3.63	5.31794	5.06171	-	3.09443	4.61716	-	-	-4.47645	-	-	-	-	-	-7.40626	3.67987	-
C100811	7.69	3.57	35.03	24.91	12.6	3.89	5.74	28.04	-	-	-	-	-	-	-	-	-	-	-	-	-3.18399	-3.42231	-	-
C110797	23.62	8.78	35.57	5.91	8.91	0	27.95	20.85	-	-	-	-	-	-	-	-	-	-	-	-	-	-7.95106	-	-
C100939	22.96	7.1	0	8.26	6.27	11.62	8.57	10.85	-	-	-	-	-	-	-	-	-	-	-	-	-	-	-	-
C100941	12.25	1.78	4.98	10.33	9.4	7.75	8.57	6.2	-	-	-	-	-	-	-	-	-	-	-	-	-	-	-	-
C100977	29.09	7.1	14.94	28.92	25.08	15.5	8.57	12.4	-	-	-	-	-	-	-	-	-	-	-	-	-	-	-	-
scaffold13213	18.81	1.92	0	1.14	5.13	2.13	4.55	1.68	2.81208	-	-	-	-	-	-	-	-	7.90531	-	-	-	-	-	-
C101023	10.72	14.2	4.98	2.07	21.94	11.62	0	7.75	-	-	-	-	-	-	-	-	-	-	-	-	-	-	-	-
C101063	24.49	3.55	24.9	6.2	37.62	15.5	20	10.85	-	-	-	-	-	-	-	-	-	-	-	-	-	-	-	-
C125807	21.96	5.31	79.97	2.38	74.69	8.91	27.11	16.28	-	4.85699	2.97992	-	-	-	-	-	-	-	-	-	-	-	3.2571	-
C101091	15.23	137.81	34.7	217.95	0	61.7	0	46.28	-3.63539	-2.82493	-8.21931	-8.50588	6.92695	-7.23393	-	-	-	-	-	-	-	-	-	-
C101107	16.75	3.53	14.87	6.17	9.36	3.86	8.53	15.43	-	-	-	-	-	-	-	-	-	-	-	-	-	-	-	-
C101119	33.51	10.6	29.74	6.17	6.24	3.86	2.84	7.71	-	-	-	-	-	-	-	-	-	-	-	-	-	-	-	-
C101121	16.75	5.3	0	12.34	28.08	19.28	5.69	3.09	-	-	-	-	-	-	-	-	-	-	-	-	-	-	-	-
scaffold15975	20.25	3.11	13.5	3.01	13.96	5.62	9.71	9.83	2.2573	-	-	-	-	-	-	-	-	-	-	-	-	-	-	-
scaffold8115	8.92	5.2	7.02	6.74	13.36	6.46	6.4	0	-	-	-	-	-	-	-	-	-	-	-	-	-	-	-	-
C101157	22.85	35.34	14.87	39.07	24.96	34.71	11.37	21.6	-	-	-	-	-	-	-	-	-	-	-	-	-	-	-	-
scaffold16267	14.58	7.3	7.67	5.2	5.95	4.49	8.8	9.9	-	-	-	-	-	-	-	-	-	-	-	-	-	-	-	-
C101179	27.42	0	14.87	0	3.12	0	28.43	3.09	7.87498	-	-	3.23958	3.14134	-	-	-3.89194	-	-	-	-	-	-	-	-
C74941	47.16	0	54.55	0	0	0	34.46	14.11	7.40785	6.97803	-	-	7.30273	-	-	-	-	-	-	-	-	-	-	-
C101203	7.58	91.42	19.73	28.65	3.1	26.87	0	1.54	-4.03989	-	-	-	-	-	-	-	-	-	-	-	5.56196	3.39633	-3.66633	-
C101205	6.06	3.52	0	6.14	3.1	7.68	8.49	1.54	-	-	-	-	-	-	-	-	-	-	-	-	-	-	-	-
C101207	18.19	8.79	24.67	24.56	18.63	38.38	2.83	7.68	-	-	-	-	-	-	-	-	-	-	-	-	-	-	-	-
C10121	0	0	772.66	1433.69	0	0	0	0	-	-	-	-	-	-	-	-	-	-	-	-	-	-	-	-
C101247	15.15	14.07	4.93	16.37	12.42	15.35	8.49	10.75	-	-	-	-	-	-	-	-	-	-	-	-	-	-	-	-
C101253	42.43	7.03	49.34	24.56	21.73	15.35	14.14	16.89	-	-	-	-	-	-	-	-	-	-	-	-	-	-	-	-
C101279	46.98	68.57	54.27	79.81	46.57	53.74	19.8	42.98	-	-	-	-	-	-	-	-	-	-	-	-	-	-	-	-
C101281	31.82	15.82	4.93	8.19	9.31	26.87	19.8	10.75	-	-	-	-	-	-	-	-	-	-	-	-	-	-	-	-
C101295	127.3	72.08	64.14	45.02	15.52	11.51	31.11	98.25	-	-	-	-	3.08404	-	-	-	-	-	2.96051	-	-	-3.70765	-	-
scaffold5915	10.38	11.24	13.37	1.11	25.04	18.76	1.48	20.51	-	-	-	-3.61887	-	-	-	-	-	-	-	-	-	-	4.62004	-
C101349	15.08	54.24	19.64	32.59	6.18	19.1	0	18.33	-2.30553	-	-	-7.18989	-	-	-	-	-	-	-	-	-	-	-	-
C101375	18.09	1.75	24.55	0	3.09	3.82	16.88	4.58	-	6.97803	-	-	-	-	-	-	-	-	-	-	-	-	-	-
C101403	13.57	0	29.46	0	40.17	0	22.51	0	6.88111	7.23916	7.52164	7.57267	-	-	-	-	-	-	-	-	-	-	-	-
C101425	95	7	157.14	4.07	40.17	22.92	135.08	16.8	3.30243	5.03032	-	3.08605	-	-	-	-2.54724	-	-	-	-	-	-	-	-
C101429	25.63	7	24.55	16.3	43.26	19.1	8.44	15.28	-	-	-	-	-	-	-	-	-	-	-	-	-	-	-	-
C101443	12.06	5.25	4.91	6.11	6.18	11.46	0	3.06	-	-	-	-	-	-	-	-	-	-	-	-	-	-	-	-
C101459	19.6	24.5	29.46	20.37	24.72	3.82	11.26	16.8	-	-	-	-	-	-	-	-	-	-	-	-	-	-	-	-
C101519	16.59	20.99	0	26.48	6.18	7.64	11.26	21.39	-	-7.26588	-	-	-	-	-	-	-	-	-	-	-	-	-	-
C101533	24.13	0	0	0	6.18	0	11.26	6.11	7.70582	-	-	-	-	-	-	-	-	-	-	-	-	-	-	-
C101537	24.13	10.5	19.64	4.07	6.18	0	2.81	7.64	-	-	-	-	-	-	-	-	-	-	-	-	-	-	-	-
C101547	15	17.41	68.43	77.05	58.43	83.65	14	22.81	-	-	-	-	-	-	-	-	-	-	-	-	-	-	-	-
C101561	18	8.71	14.66	14.19	18.45	15.21	16.8	9.12	-	-	-	-	-	-	-	-	-	-	-	-	-	-	-	-
C101569	0	10.45	4.89	52.72	6.15	91.26	0	0	-6.97745	-3.56002	-3.93891	-	-	-	-	-	-	-	-2.77685	-	-	8.9714	-8.67334	-
C101571	9	5.22	24.44	12.17	18.45	15.21	0	1.52	-	-	-	-	-	-	-	-	-	-	-	-	-	-	-	-
C101583	21.01	8.71	0	6.08	24.6	3.8	2.8	3.04	-	-	-	-	-	-	-	-	-	-	-	-	-	-	-	-
C101585	21.01	19.15	24.44	18.25	36.9	22.81	14	16.72	-	-	-	-	-	-	-	-	-	-	-	-	-	-	-	-
C101619	9	15.67	4.89	12.17	0	45.63	2.8	6.08	-	-	-7.80589	-	-	-	-	-	-	-	-	-	-	-	-	-
scaffold6761	22.43	22.1	12.97	4.54	9.71	3.38	10.98	0.43	-	-	-	-	-	-	-	-	-	-	3.46012	-	-	-	-	-
scaffold6885	19.05	15.17	6.38	1.04	3.78	3.25	14.68	20.87	-	2.43116	-	-	2.45139	-	-	-2.83536	-	-	2.60928	-	-	-3.36269	4.84218	4.07212
C101643	22.51	8.71	19.55	26.36	3.08	34.22	11.2	7.6	-	-	-	-	-	-	-	-	-	-	-	-	-	-	-	-
C101661	11.94	13.86	48.65	28.25	36.73	64.34	16.72	45.39	-	-	-	-	-	-	-	-	-	-	-	-	-	-	-	-
C101669	71.66	71.04	145.94	139.25	128.55	98.41	86.36	71.11	-	-	-	-	-	-	-	-	-	-	-	-	-	-	-	-
C132177	16.11	16.25	32.12	41.87	54.89	58.5	9.45	21.58	-	-	-	-	-	-	-	-	-	-	-	-	-	-	-	-
C101705	83.61	65.84	189.73	181.63	146.91	113.55	100.29	80.19	-	-	-	-	-	-	-	-	-	-	-	-	-	-	-	-
C101721	26.87	48.51	34.05	48.44	21.42	41.63	8.36	24.21	-	-	-	-	-	-	-	-	-	-	-	-	-	-	-	-
C101733	4.48	5.2	4.86	38.34	6.12	41.63	5.57	15.13	-	-	-	-	-	-	-	-	-	-	-	-	-	-	-	-
C101881	16.34	1.72	62.95	2.01	109.66	22.6	47.12	19.58	-	4.67572	-	-	-2.67702	-	-	-	-	-	-	-	-3.67255	-	3.67987	-
C101889	20.8	10.35	14.53	30.13	12.18	22.6	5.54	9.04	-	-	-	-	-	-	-	-	-	-	-	-	-	-	-	-
C101893	14.86	0	4.84	6.03	3.05	15.07	8.32	4.52	7.03189	-	-	-	-	-	-	-	-	-	-	-	-	-	-	-
C101921	2.96	13.73	0	4	18.19	56.25	2.76	4.5	-	-	-	-	-	-	-	-	-	-	-	3.61877	-	2.97619	-	-
C101925	22.18	8.58	57.84	29.99	33.35	3.75	38.62	32.97	-	-	-	-	-	-	-	-	-	-	-	-	-	-3.71069	-	-
C101943	23.65	8.58	14.46	4	24.26	15	13.79	13.49	-	-	-	-	-	-	-	-	-	-	-	-	-	-	-	-
C101957	1.48	22.31	24.1	20	48.51	116.25	0	0	-4.28083	-	-	-	-4.86461	-	-	7.71055	-	-	-	-	7.68056	9.33999	-7.30047	-
C101963	11.83	17.16	9.64	55.99	30.32	37.5	8.27	38.97	-	-	-	-	-	-	-	-	-	-	-	-	-	-	-	-
C101973	42.87	1.72	14.46	8	0	3.75	0	31.47	4.11208	-	-	-7.993	8.45522	-	8.25508	-	-	-	-	-	-4.36184	-3.64382	-	-
scaffold9075	11.17	9.54	11.22	4.17	17.86	10.74	4.75	6.69	-	-	-	-	-	-	-	-	-	-	-	-	-	-	-	-
C102007	19.22	8.58	28.92	18	18.19	22.5	11.03	19.48	-	-	-	-	-	-	-	-	-	-	-	-	-	-	-	-
C102023	17.74	15.44	62.66	33.99	51.54	82.5	13.79	16.49	-	-	-	-	-	-	-	-	-	-	-	-	-	-	-	-
C102071	16.18	10.25	23.99	21.9	33.2	18.66	38.43	19.39	-	-	-	-	-	-	-	-	-	-	-	-	-	-	-	-
C102083	13.24	0	9.6	5.97	15.09	14.93	13.72	8.95	6.88111	-	-	-	-	-	-	-	-	-	-	-	-	-	-	-
C102111	20.6	1.71	19.19	1.99	9.05	11.2	16.47	2.98	-	-	-	-	-	-	-	-	-	-	-	-	-	-	-	-
C102123	11.77	15.37	9.6	15.92	15.09	14.93	8.23	8.95	-	-	-	-	-	-	-	-	-	-	-	-	-	-	-	-
C102129	19.13	37.57	62.37	65.69	60.36	33.6	32.94	28.34	-	-	-	-	-	-	-	-	-	-	-	-	-	-	-	-
C102131	10.3	1.71	4.8	1.99	6.04	3.73	8.23	4.47	-	-	-	-	-	-	-	-	-	-	-	-	-	-	-	-
C102169	17.65	6.83	9.6	9.95	21.12	3.73	13.72	5.97	-	-	-	-	-	-	-	-	-	-	-	-	-	-	-	-
C102269	29.28	6.8	19.1	0	15.02	0	8.19	2.97	-	-	-	-	-	-	-	-	-	-	-	-	-	-	-	-
C102319	11.66	1.69	9.51	7.89	17.94	22.19	29.9	13.3	-	-	-	-	-	-	-	-	-	-	-	-	-	-	-	-
C102321	61.19	6.77	123.61	15.78	11.96	11.1	54.36	60.58	2.69566	2.77598	-	-	2.40438	-3.41514	-	-2.96774	-	-	-	-	-3.3913	-3.06617	2.41018	-
C102333	29.14	13.53	14.26	5.92	29.9	11.1	10.87	16.25	-	-	-	-	-	-	-	-	-	-	-	-	-	-	-	-
C10237	0	0	0	0	0	517.28	0	0	-	-	-	-	-	-	-	-	-	-	-	-	-	-	-	-
C102377	32.05	8.46	19.02	3.95	11.96	7.4	21.74	14.78	-	-	-	-	-	-	-	-	-	-	-	-	-	-	-	-
C102385	14.57	0	14.26	1.97	17.94	3.7	24.46	8.87	7.03189	-	-	-	-	-	-	-	-	-	-	-	-	-	-	-
C102401	718.28	426.34	793.94	522.73	559.1	480.89	478.35	471.36	-	-	-	-	-	-	-	-	-	-	-	-	-	-	-	-
C102409	16.03	11.84	33.28	23.67	38.87	40.69	27.18	22.16	-	-	-	-	-	-	-	-	-	-	-	-	-	-	-	-
C102437	11.66	10.15	14.26	31.56	32.89	18.5	13.59	5.91	-	-	-	-	-	-	-	-	-	-	-	-	-	-	-	-
C102465	10.15	23.57	18.93	13.75	5.95	14.73	5.41	1.47	-	-	-	-	-	-	-	-	-	-	-	-	3.67366	-	-	-
C10247	0	0	0	0	0	517.28	0	0	-	-	-	-	-	-	-	-	-	-	-	-	-	-	-	-
C102479	21.75	16.84	18.93	29.46	44.64	34.11	18.93	25	-	-	-	-	-	-	-	-	-	-	-	-	-	-	-	-
C102559	4.35	31.99	28.4	0	2.98	0	0	41.18	-3.0809	4.14717	-	-4.2587	-	-3.80884	-	-	-	-	8.66087	-	-	-8.98554	5.26032	4.85558
C102579	31.9	3.37	9.47	11.78	5.95	3.68	8.11	2.94	-	-	-	-	-	-	-	-	-	-	-	-	-	-	-	-
C102591	15.87	5.03	18.85	25.41	41.47	29.33	24.22	10.25	-	-	-	-	-	-	-	-	-	-	-	-	-	-	-	-
C102603	49.06	40.22	18.85	19.55	8.89	14.66	10.77	21.96	-	-	-	-	-	-	-	-	-	-	-	-	-	-	-	-
C102631	18.76	11.73	32.98	11.73	20.74	14.66	16.15	5.86	-	-	-	-	-	-	-	-	-	-	-	-	-	-	-	-
C102657	60.61	41.9	113.07	70.38	56.29	65.99	56.52	46.84	-	-	-	-	-	-	-	-	-	-	-	-	-	-	-	-
C102661	4.33	8.38	9.42	19.55	20.74	36.66	2.69	8.78	-	-	-	-	-	-	-	-	-	-	-	-	-	-	-	-
C102675	7.22	26.82	84.8	99.7	8.89	73.32	0	29.28	-2.34244	-	-3.10817	-7.9229	-	-3.29163	-	-	-8.20272	-3.57189	-	-	-	-	-	-
C102687	27.42	3.35	9.42	1.95	2.96	0	10.77	2.93	-	-	-	-	-	-	-	-	-	-	-	-	-	-	-	-
C102689	0	8.38	4.71	64.51	14.81	230.95	0	2.93	-6.7167	-3.90297	-4.03733	-	-6.90282	-	-	-	-	-	-4.42675	-	-	5.61008	-3.94178	-2.76848
C102705	30.3	13.41	197.87	78.2	269.58	69.65	45.76	30.74	-	-	-	-	-3.08613	-	-	-	-	-2.74351	-	-	-	-	-	-
C102723	4.33	15.08	9.42	15.64	14.81	32.99	2.69	5.86	-	-	-	-	-	-	-	-	-	-	-	-	-	-	-	-
C102727	8.66	1.68	28.27	9.77	0	3.67	13.46	4.39	-	-	-	-	-	-	-	-	-	-	-	-	-	-	-	-
C10273	0	0	0	0	0	0	0	0	-	-	-	-	-	-	-	-	-	-	-	-	-	-	-	-
C102731	15.87	5.03	4.71	5.86	11.85	3.67	21.53	7.32	-	-	-	-	-	-	-	-	-	-	-	-	-	-	-	-
C102749	8.62	36.7	9.38	60.33	23.59	127.73	0	5.83	-2.54131	-2.84102	-2.51986	-	-	-	-	6.71742	-	-	-	-	-	3.78999	-2.87333	-
C102765	10.05	13.35	14.07	9.73	11.8	10.95	10.71	7.29	-	-	-	-	-	-	-	-	-	-	-	-	-	-	-	-
C102769	15.8	1.67	14.07	1.95	2.95	14.6	5.36	13.11	-	-	-	-	-	-	-	-	-	-	-	-	-	-	-	-
C102783	8.62	50.05	23.45	21.41	56.03	186.13	5.36	14.57	-2.98793	-	-	-	-2.62204	-	-	-	-	-	-	2.96711	-	3.02704	-	-
C102805	24.41	13.35	14.07	27.25	35.39	29.2	8.04	10.2	-	-	-	-	-	-	-	-	-	-	-	-	-	-	-	-
C102809	5.74	18.35	23.45	27.25	50.13	36.5	5.36	10.2	-	-	-	-	-3.03712	-	-	-	-	-	-	-	-	-	-	-
C102853	25.85	15.01	93.8	64.23	85.52	80.29	21.43	36.43	-	-	-	-	-	-	-	-	-	-	-	-	-	-	-	-
C102909	25.73	14.94	18.68	13.56	11.74	0	2.67	14.5	-	-	-	-	-	-	-	-	-	-	6.83987	-	-	-7.0303	-	-
C102919	42.88	31.55	42.02	50.38	32.29	29.07	13.33	30.46	-	-	-	-	-	-	-	-	-	-	-	-	-	-	-	-
C103039	12.86	8.3	4.67	13.56	41.1	29.07	13.33	8.7	-	-	-	-	-	-	-	-	-	-	-	-	-	-	-	-
C103063	34.14	51.24	41.84	3.86	29.22	10.85	7.96	56.31	-	3.20483	-	-2.71326	-	-	-	-	-	-	-	-	-	-2.99416	4.30427	3.85206
C103071	14.23	28.1	9.3	50.15	0	39.79	2.65	10.11	-	-	-7.68094	-	6.92695	-	-	-	-	-	-	-	-	-	-	-
C103091	51.21	0	9.3	0	0	0	34.49	7.22	8.8719	-	-	-	8.76636	-	-	-8.07919	-	-	-	-	-	-	-	-
C103099	19.92	6.61	13.95	1.93	0	7.23	15.92	4.33	-	-	-	-	7.40899	-	-	-6.96992	-	-	-	-	-	-	-	-
C103149	27.03	8.26	13.95	1.93	8.77	3.62	5.31	7.22	-	-	-	-	-	-	-	-	-	-	-	-	-	-	-	-
C103151	18.49	18.18	9.3	15.43	17.53	18.09	0	5.78	-	-	-	-	-	-	-	-	-	-	-	-	-	-	-	-
C103153	19.92	14.88	4.65	3.86	23.38	10.85	15.92	4.33	-	-	-	-	-	-	-	-	-	-	-	-	-	-	-	-
C103157	0	29.75	4.65	25.08	2.92	61.49	0	1.44	-8.55476	-	-4.39402	-	-	-	-	-	-	-	-	-	4.03478	4.67065	-3.55992	-
C103165	11.38	8.26	13.95	5.79	35.07	7.23	15.92	1.44	-	-	-	-	-	-	-	-	-	-	-	-	-	-	-	-
C103171	28.32	46.07	55.53	49.93	20.36	57.62	13.2	38.8	-	-	-	-	-	-	-	-	-	-	-	-	-	-	-	-
C103185	14.16	4.94	18.51	1.92	2.91	10.8	21.12	14.37	-	-	-	-	-	-	-	-3.57175	-	-	-	-	-	-	-	-
C103207	7.08	16.45	13.88	28.81	20.36	61.22	0	11.5	-	-	-	-	-	-	-	-	-	-	-	-	-	-	-	-
C103217	7.08	21.39	18.51	11.52	14.55	0	2.64	1.44	-	-	-	-	-	-	-	-	-	-	7.36651	-	3.56725	-	-	-
C103263	14.16	23.03	18.51	13.44	5.82	3.6	15.84	15.81	-	-	-	-	-	-	-	-	-	-	-	-	-	-	-	-
C103275	22.66	16.45	18.51	13.44	11.64	7.2	13.2	4.31	-	-	-	-	-	-	-	-	-	-	-	-	-	-	-	-
C103315	11.27	4.91	32.25	19.12	8.69	3.59	18.4	11.45	-	-	-	-	-	-	-	-	-	-	-	-	-	-	-	-
C103321	14.09	1.64	13.82	1.91	2.9	0	2.63	0	-	-	-	-	-	-	-	-	-	-	-	-	-	-	-	-
C103339	21.14	62.24	41.47	76.49	14.48	21.51	15.77	28.61	-	-	-	-	-	-	-	-	-	-	-	-	-	-	-	-
C103365	15.5	16.38	23.04	3.82	0	14.34	21.02	5.72	-	-	-	-	7.06338	-	-	-7.38208	-	-	-	-	-	-	-	-
C103375	2.82	0	18.43	13.38	57.92	25.1	2.63	5.72	-	-	-	-	-4.24206	-	-	3.58972	-	-	-7.26709	-	-	-	-	-
C103387	15.5	9.83	23.04	15.3	31.86	17.93	15.77	15.74	-	-	-	-	-	-	-	-	-	-	-	-	-	-	-	-
C103395	9.87	11.46	9.21	0	5.79	10.76	10.51	7.15	-	-	-	-	-	-	-	-	-	-	-	-	-	-	-	-
C103415	35.07	9.78	36.7	13.33	28.83	0	18.31	21.36	-	-	7.14549	-	-	-	-	-	-	-	-	-	-	-7.61158	-	-
C103459	25.25	4.89	22.94	7.62	20.18	7.14	13.08	7.12	-	-	-	-	-	-	-	-	-	-	-	-	-	-	-	-
C103525	28.06	4.89	22.94	11.42	11.53	10.71	13.08	47	-	-	-	-	-	-	-	-	-	-	-	-	-3.48619	-2.75367	2.50878	-
C103529	11.22	3.26	13.76	7.62	8.65	14.28	5.23	8.55	-	-	-	-	-	-	-	-	-	-	-	-	-	-	-	-
C103541	15.43	16.3	45.87	43.79	34.6	57.12	18.31	19.94	-	-	-	-	-	-	-	-	-	-	-	-	-	-	-	-
C103551	25.13	9.74	27.4	17.06	28.7	10.66	26.03	25.52	-	-	-	-	-	-	-	-	-	-	-	-	-	-	-	-
C103579	16.76	6.49	9.13	5.69	14.35	10.66	7.81	5.67	-	-	-	-	-	-	-	-	-	-	-	-	-	-	-	-
C103581	25.13	17.85	9.13	7.58	25.83	3.55	15.62	4.25	-	-	-	-	-	-	-	-	-	-	-	-	-	-	-	-
C103667	29.32	22.72	18.27	5.69	17.22	35.54	18.22	9.92	-	-	-	-	-	-	-	-	-	-	-	-	-	-	-	-
C103671	23.63	8.08	18.19	5.66	5.72	17.69	5.18	2.82	-	-	-	-	-	-	-	-	-	-	-	-	-	-	-	-
C103689	25.02	1.62	9.09	0	0	0	23.32	1.41	3.42636	-	-	4.03204	7.76967	-	-	-7.55104	-	-	-	-	-	-	-	-
C103703	23.63	0	4.55	0	0	0	28.5	1.41	7.79288	-	-	4.32032	7.6876	-	-	-7.83915	-	-	-	-	-	-	-	-
C103713	25.02	48.47	36.38	28.31	40.01	21.23	12.96	32.46	-	-	-	-	-	-	-	-	-	-	-	-	-	-	-	-
scaffold8669	10.11	10.04	15.64	6.51	16.27	14.23	8.66	9.59	-	-	-	-	-	-	-	-	-	-	-	-	-	-	-	-
C103737	4.17	40.39	13.64	49.07	8.57	70.78	2.59	5.65	-3.70719	-	-3.10817	-	-	-	-	-	-	-	-	-	-	2.98411	-2.62014	-
C103757	70.88	32.31	18.19	26.42	2.86	14.16	18.14	49.4	-	-	-	-	4.63956	-	-	-	-	-	-	-	-	-2.42901	-	-
C103767	11.12	9.69	18.19	9.44	17.15	21.23	7.77	5.65	-	-	-	-	-	-	-	-	-	-	-	-	-	-	-	-
C103769	23.63	16.16	4.55	16.99	2.86	7.08	23.32	8.47	-	-	-	-	-	-	-	-3.74071	-	-	-	-	-	-	-	-
C103779	15.29	6.46	18.19	5.66	2.86	3.54	33.69	9.88	-	-	-	-	-	-	-	-4.26886	-	-	-	-	-	-	-	-
C103791	15.29	11.31	13.64	7.55	11.43	21.23	20.73	9.88	-	-	-	-	-	-	-	-	-	-	-	-	-	-	-	-
C103831	13.84	6.43	4.53	3.76	11.38	10.57	12.9	5.62	-	-	-	-	-	-	-	-	-	-	-	-	-	-	-	-
C103863	19.37	14.48	18.11	7.52	28.45	10.57	7.74	4.22	-	-	-	-	-	-	-	-	-	-	-	-	-	-	-	-
C103877	23.52	11.26	22.64	13.15	11.38	24.67	5.16	12.65	-	-	-	-	-	-	-	-	-	-	-	-	-	-	-	-
C103887	17.99	4.83	13.58	3.76	28.45	3.52	2.58	7.03	-	-	-	-	-	-	-	-	-	-	-	-	-	-	-	-
C10389	0	0	0	0	610.71	0	0	0	-	-	-	-	-	-	-	-	-	-	-	-	-	-	-	-
C103895	34.59	12.87	36.22	35.71	25.61	21.14	23.21	21.08	-	-	-	-	-	-	-	-	-	-	-	-	-	-	-	-
C134833	34.15	49.62	43.31	34.76	55.17	43.36	29.45	33.07	-	-	-	-	-	-	-	-	-	-	-	-	-	-	-	-
C103919	5.53	4.83	36.22	15.03	19.92	17.62	2.58	9.84	-	-	-	-	-	-	-	-	-	-	-	-	-	-	-	-
scaffold14061	23.93	10.33	15.37	9.98	13.24	8.67	10.59	10.1	-	-	-	-	-	-	-	-	-	-	-	-	-	-	-	-
C103951	33.2	11.26	13.58	15.03	17.07	14.09	7.74	12.65	-	-	-	-	-	-	-	-	-	-	-	-	-	-	-	-
scaffold2114	39.97	10.86	41.78	10.12	25.65	7.12	34.5	39.66	-	-	-	-	-	-	-	-	-	-	-	-	-	-3.15102	2.50793	-
C103981	27.54	14.41	4.51	11.23	19.83	14.03	10.27	2.8	-	-	-	-	-	-	-	-	-	-	-	-	-	-	-	-
C103999	78.5	38.43	279.5	132.85	269.1	154.37	79.59	103.52	-	-	-	-	-	-	-	-	-	-	-	-	-	-	-	-
C104027	16.53	6.41	9.02	7.48	19.83	24.56	17.97	9.79	-	-	-	-	-	-	-	-	-	-	-	-	-	-	-	-
C104089	20.66	4.8	13.52	11.23	5.67	14.03	7.7	9.79	-	-	-	-	-	-	-	-	-	-	-	-	-	-	-	-
C69601	13.08	0	38.33	5.23	33.07	59.19	16.67	20.91	-	-	-	-	-	-	-	-	-	-	-7.04626	-	-	-	-	-
C104137	38.39	3.19	8.98	0	11.28	0	30.67	25.07	3.09501	-	-	-	-	-	-	-	-	-	-	-	-3.18399	-7.87338	8.20612	-
C104161	42.5	0	4.49	3.73	8.46	3.49	38.33	6.96	8.65667	-	-	-	-	-	-	-2.95987	-	-	-	-	-	-	-	-
C104163	19.19	1.59	13.47	9.32	5.64	0	10.22	4.18	-	-	-	-	-	-	-	-	-	-	-	-	-	-	-	-
C104193	10.97	4.78	13.47	14.91	31.02	3.49	20.45	16.71	-	-	-	-	-	-	-	-	-	-	-	-	-	-	-	-
C104223	12.28	6.35	0	1.86	8.42	13.91	7.63	6.93	-	-	-	-	-	-	-	-	-	-	-	-	-	-	-	-
C104261	16.38	14.28	4.47	14.84	5.62	13.91	17.81	9.71	-	-	-	-	-	-	-	-	-	-	-	-	-	-	-	-
C104313	24.57	42.85	17.88	44.53	33.7	41.74	2.54	47.15	-	-	-	-4.06121	-	-	-	-	-	-	-	-	-	-	-	-
C104321	13.65	15.87	8.94	11.13	5.62	6.96	0	8.32	-	-	-	-	-	-	-	-	-	-	-	-	-	-	-	-
C104355	17.66	12.64	4.45	3.69	13.98	10.39	5.06	8.28	-	-	-	-	-	-	-	-	-	-	-	-	-	-	-	-
C104407	13.59	3.16	48.95	33.25	41.94	20.78	7.6	6.9	-	-	-	-	-	-	-	-	-	-	-	-	-	-	-	-3.19113
C104409	2834.09	260.72	1624.4	190.29	1026.08	346.38	1149.7	944.32	2.97774	2.9128	-	-	-	-	-	-	-	-	-	-	-2.10548	-2.0872	2.79253	-
C104415	10.87	3.16	0	1.85	16.78	10.39	7.6	9.66	-	-	-	-	-	-	-	-	-	-	-	-	-	-	-	-
C104427	16.3	30.02	13.35	9.24	2.8	10.39	7.6	17.95	-	-	-	-	-	-	-	-	-	-	-	-	-	-	-	-
scaffold14067	60.56	38.06	73.62	49.59	52.1	50.79	37.67	26.67	-	-	-	-	-	-	-	-	-	-	-	-	-	-	-	-
C104435	38.04	28.44	75.66	51.73	44.73	58.88	60.78	28.99	-	-	-	-	-	-	-	-	-	-	-	-	-	-	-	-
C104447	10.87	25.28	22.25	36.95	22.37	10.39	5.06	12.43	-	-	-	-	-	-	-	-	-	-	-	-	-	-	-	-
C104455	25.81	11.06	4.45	9.24	16.78	3.46	5.06	1.38	-	-	-	-	-	-	-	-	-	-	-	-	-	-	-	-
C104475	21.74	12.64	4.45	11.08	5.59	20.78	10.13	2.76	-	-	-	-	-	-	-	-	-	-	-	-	-	-	-	-
C104503	2.71	9.44	17.73	9.2	25.05	41.39	7.56	8.25	-	-	-	-	-3.09376	-	-	-	-	-	-	-	-	-	-	-
C10453	0	0	0	0	0	0	0	0	-	-	-	-	-	-	-	-	-	-	-	-	-	-	-	-
scaffold11790	20.56	19.81	15.27	14.92	18.18	29.19	12.55	15.69	-	-	-	-	-	-	-	-	-	-	-	-	-	-	-	-
C104545	16.23	3.15	4.43	3.68	0	17.25	7.56	1.37	-	-	-	-	7.18801	-	-	-	-	-	-	-	-	-	-	-
C104547	16.23	7.87	39.88	5.52	8.35	24.14	7.56	5.5	-	-	-	-	-	-	-	-	-	-	-	-	-	-	-	-
C104555	10.82	7.87	17.73	9.2	27.84	13.8	2.52	13.75	-	-	-	-	-	-	-	-	-	-	-	-	-	-	-	-
C10459	0	0	0	0	0	0	0	0	-	-	-	-	-	-	-	-	-	-	-	-	-	-	-	-
C104605	9.43	10.96	17.65	12.82	22.18	10.3	15.06	16.42	-	-	-	-	-	-	-	-	-	-	-	-	-	-	-	-
scaffold3694	10.84	14.94	3.82	16.58	7.52	14.77	6.98	8.21	-	-	-	-	-	-	-	-	-	-	-	-	-	-	-	-
C105445	9.18	12.21	4.3	14.3	2.7	6.7	2.44	5.34	-	-	-	-	-	-	-	-	-	-	-	-	-	-	-	-
C104721	13.47	9.4	13.24	10.99	36.03	27.48	10.04	13.69	-	-	-	-	-	-	-	-	-	-	-	-	-	-	-	-
C104795	28.15	6.24	13.18	1.82	0	10.26	12.49	4.09	-	-	-	-	7.99112	-	-	-	-	-	-	-	-	-	-	-
C104843	9.38	12.48	17.58	12.77	19.32	17.1	14.99	10.9	-	-	-	-	-	-	-	-	-	-	-	-	-	-	-	-
C104905	29.36	21.74	26.26	27.25	27.48	30.65	4.97	10.85	-	-	-	-	-	-	-	-	-	-	-	-	-	-	-	-
C10493	0	0	0	0	0	0	0	0	-	-	-	-	-	-	-	-	-	-	-	-	-	-	-	-
C10495	0	0	0	1720.42	0	517.28	0	0	-	-	-	-	-	-	-	-	-	-	-	-	-	-	-	-
C105011	14.62	4.64	17.43	3.62	21.89	16.96	2.48	5.4	-	-	-	-	-	-	-	-	-	-	-	-	-	-	-	-
C111645	27.05	7.3	10.35	1.43	21.6	10.75	5.8	5.32	-	-	-	-	-	-	-	-	-	-	-	-	-	-	-	-
C105045	21.26	30.92	21.79	14.47	16.42	37.31	12.38	9.46	-	-	-	-	-	-	-	-	-	-	-	-	-	-	-	-
C105049	22.59	12.37	8.72	9.05	0	3.39	4.95	14.86	-	-	-	-	7.6876	-	-	-	-	-	-	-	-	-	-	-
C105083	15.87	32.33	8.68	9.01	27.25	23.65	12.33	0	-	-	-	-	-	-	-	-	-	-	-	-	8.36975	7.20076	-	-
C105099	17.2	7.7	60.75	43.24	103.56	37.16	24.65	26.9	-	-	-	-	-2.51559	-	-	-	-	-	-	-	-	-	-	-
C105109	13.23	7.7	13.02	5.41	32.7	23.65	9.86	18.83	-	-	-	-	-	-	-	-	-	-	-	-	-	-	-	-
C105145	23.81	29.25	160.56	39.64	122.63	40.53	39.44	24.21	-	-	-	-	-2.29232	-	-	-	-	-2.78208	-	-	-	-	-	-
C105151	22.49	4.62	17.36	5.41	21.8	16.89	4.93	10.76	-	-	-	-	-	-	-	-	-	-	-	-	-	-	-	-
C105181	9.26	21.55	17.36	25.22	29.98	33.78	12.33	22.87	-	-	-	-	-	-	-	-	-	-	-	-	-	-	-	-
C105203	0	4.62	4.34	10.81	204.39	131.74	0	0	-	-	-	-	-10.7984	5.42428	-	9.93394	-	-	-4.45755	3.44645	-	9.67074	-	-
C105205	10.58	1.54	6.89	18.02	10.9	13.51	17.26	18.83	-	-	-	-	-	-	-	-	-	-	-	-	-3.77898	-	-	-
C10521	0	0	0	0	0	0	0	0	-	-	-	-	-	-	-	-	-	-	-	-	-	-	-	-
C128675	28.98	13.67	22.94	17.08	42.81	24.29	19.66	24.97	-	-	-	-	-	-	-	-	-	-	-	-	-	-	-	-
C105239	5.27	36.79	34.57	25.12	29.85	16.82	12.27	21.43	-3.24243	-	-	-	-	-	-	-	-	-	-	-	-	-	-	-
C105261	42.15	22.99	21.61	12.56	43.42	37	7.36	20.09	-	-	-	-	-	-	-	-	-	-	-	-	-	-	-	-
C105291	26.34	18.39	17.29	19.74	40.71	16.82	12.27	17.41	-	-	-	-	-	-	-	-	-	-	-	-	-	-	-	-
C105299	9.22	9.2	21.61	8.97	8.14	16.82	4.91	18.75	-	-	-	-	-	-	-	-	-	-	-	-	-	-	-	-
C105323	167.28	16.86	112.36	0	697.42	6.73	171.79	0	2.84175	9.34727	6.56655	10.6952	-1.9919	2.56299	-	-	-	-	-	-	7.44083	-	-	7.43729
C105353	17.05	18.32	43.04	69.69	5.4	6.7	17.1	14.67	-	-	-	-	-	-	-	-	-	-	-	-3.49218	-	-	-	-
C105385	11.8	9.16	4.3	14.3	8.11	10.05	4.89	13.34	-	-	-	-	-	-	-	-	-	-	-	-	-	-	-	-
C105391	15.74	10.68	17.22	16.08	16.21	6.7	9.77	9.34	-	-	-	-	-	-	-	-	-	-	-	-	-	-	-	-
C105427	22.29	38.16	8.61	42.89	24.32	97.15	4.89	10.67	-	-	-	-	-	-	-	-	-	-	-	-	-	2.5328	-	-
C105465	10.45	4.56	30	21.36	21.53	43.37	21.89	15.94	-	-	-	-	-	-	-	-	-	-	-2.87596	-	-	-	-	-
C105561	11.75	3.04	4.29	12.46	10.76	10.01	7.3	3.98	-	-	-	-	-	-	-	-	-	-	-	-	-	-	-	-
scaffold16264	1.59	0	15.15	5.32	20.54	16.46	0	4.06	-	-	-	-	-	-	-	-	-	-	-	-	-	-	-	-
C105617	6.5	16.65	12.81	47.86	32.16	53.17	4.84	5.29	-	-	-	-	-	-	-	-	-	-	-	-	-	2.66304	-2.67446	-
C105629	31.2	21.19	12.81	14.18	24.12	13.29	4.84	1.32	-	-	-	-	-	-	-	-	-	-	-	-	3.67366	-	-	-
C105671	18.2	3.03	17.07	5.32	21.44	13.29	14.53	6.61	-	-	-	-	-	-	-	-	-	-	-	-	-	-	-	-
C105677	16.9	6.05	8.54	8.86	34.84	16.61	21.8	18.52	-	-	-	-	-	-	-	-	-	-	-	-	-	-	-	-
C105783	41.43	10.55	17	7.06	26.69	6.62	21.7	5.27	-	-	-	-	-	-	-	-	-	-	-	-	-	-	-	-
C105795	15.53	19.59	0	14.12	10.68	13.24	16.88	6.59	-	-	-	-	-	-	-	-	-	-	-	-	-	-	-	-
C105825	85.08	40.52	25.4	12.31	15.95	23.07	16.81	15.74	-	-	-	-	-	-	-	-	-	-	-	-	-	-	-	-
C105851	25.78	36.02	16.94	15.82	13.29	13.18	14.41	26.23	-	-	-	-	-	-	-	-	-	-	-	-	-	-	-	-
C105869	5.16	9.01	8.47	15.82	18.61	6.59	31.22	17.05	-	-	-	-	-	-	-3.34764	-	-	-	-	-	-	-	-	-
C105881	28.36	22.51	67.74	63.3	66.45	42.85	26.41	36.73	-	-	-	-	-	-	-	-	-	-	-	-	-	-	-	-
C105931	0	30.02	4.23	12.31	5.32	23.07	0	3.94	-8.70638	-	-	-	-	-	-	-	-	-	-	-	-	-	-	-
C105975	21.82	11.96	37.95	22.77	47.65	32.83	26.3	26.12	-	-	-	-	-	-	-	-	-	-	-	-	-	-	-	-
C105991	33.37	37.36	33.74	40.28	45	42.68	7.17	11.76	-	-	-	-	-	-	-	-	-	-	-	-	-	-	-	-
C105997	47.49	0	25.3	1.75	21.18	0	47.82	5.22	8.91135	-	6.8261	3.26549	-	-	-	-	-	-	-	-	-	-	-	-
C106037	14.06	2.98	8.4	6.98	21.09	19.62	16.66	3.9	-	-	-	-	-	-	-	-	-	-	-	-	-	-	-	-
C106047	11.5	19.35	4.2	27.91	21.09	29.43	11.9	19.51	-	-	-	-	-	-	-	-	-	-	-	-	-	-	-	-
C106079	60.07	1.49	184.8	12.21	39.54	0	26.19	65.04	4.80722	3.72455	7.72705	-	-	-	-	-	-	-	-	-	-5.61094	-9.34337	2.88711	-
C106113	19.17	7.44	0	1.74	15.82	0	4.76	5.2	-	-	-	-	-	-	-	-	-	-	-	-	-	-	-	-
C106125	63.91	128	37.8	167.44	21.09	39.24	33.33	55.94	-	-2.32134	-	-	-	-	-	-	-	-	-	-	-	-	-	-
scaffold10633	15.45	23.72	12.66	23.93	11.59	20.73	6.48	6.94	-	-	-	-	-	-	-	-	-	-	-	-	-	-	-	-
C106149	15.34	22.33	554.39	62.79	395.43	16.35	7.14	39.03	-	2.96008	4.49099	-	-4.61	-	-	4.95182	-5.48504	-5.19734	-	-	-	-	-	-
C106171	71.27	182.32	154.78	194.57	99.77	211.68	30.82	97.16	-	-	-	-	-	-	-	-	-	-	-	-	-	-	-	-
C106187	8.91	5.93	20.92	26.06	78.77	52.11	21.34	6.48	-	-	-	-	-3.06025	-	-	-	-	-	-2.76885	-	-	2.34658	-	-
C106295	19.01	2.95	4.17	5.19	23.53	6.49	9.44	2.58	-	-	-	-	-	-	-	-	-	-	-	-	-	-	-	-
C106327	31.68	10.33	83.33	48.45	175.2	363.29	33.05	29.67	-	-	-	-	-2.39403	-	-	-	-	-	-4.77738	2.75963	-	2.96585	-	-
C106337	10.14	11.81	4.17	15.57	10.46	12.97	7.08	10.32	-	-	-	-	-	-	-	-	-	-	-	-	-	-	-	-
C106347	10.14	8.86	20.83	43.26	20.92	22.71	9.44	12.9	-	-	-	-	-	-	-	-	-	-	-	-	-	-	-	-
C106393	31.68	50.19	75	53.64	151.66	110.29	25.97	30.97	-	-	-	-	-2.18607	-	-	-	-	-	-	-	-	-	-	-
scaffold3970	9.72	11.79	13.82	11.03	1.41	0	0	13.43	-	-	-	-4.05536	-	-	-	-	-	-	4.55076	-3.37694	-	-4.91006	-	-
C106473	8.83	83.8	20.75	99.97	26.04	84	28.21	7.71	-3.69306	-2.4381	-	-	-	-	-	-	-	-	-	-	3.18049	2.78598	-3.19803	-
C106487	40.39	1.47	4.15	1.72	5.21	0	18.8	14.13	4.25374	-	-	-	2.99798	-	-	-	-	-	-	-	-	-7.1668	-	-
C106491	27.77	52.92	62.25	122.37	52.09	58.16	14.1	55.25	-	-	-	-	-	-	-	-	-	-	-	-	-	-	-	-
C106507	12.62	13.23	12.45	8.62	18.23	9.69	14.1	7.71	-	-	-	-	-	-	-	-	-	-	-	-	-	-	-	-
C106535	16.34	4.39	95.07	103.01	44.1	6.44	2.34	10.24	-	-	-	-	-	-	-	3.35622	-4.49356	-	-	-4.11265	-	-	-2.83549	-4.35467
C106577	33.93	14.64	4.13	12.02	31.13	9.65	39.79	19.2	-	-	-	-	-	-	-	-	3.95177	-	-	-	-	-	-	-
C106583	76.67	32.21	99.2	42.92	54.47	57.93	74.9	72.95	-	-	-	-	-	-	-	-	-	-	-	-	-	-	-	-
C106605	109.34	1.46	66.14	0	5.19	3.22	91.29	1.28	5.69449	8.64821	-	6.14232	4.43857	-3.68892	-	-4.90261	-	-	-	-	-	-	-	-
C106653	25.03	11.67	20.59	17.1	25.84	3.21	20.98	31.86	-	-	-	-	-	-	-	-	-	-	-	-	-	-3.89451	-	-
C106661	15.02	16.04	0	6.84	12.92	6.41	0	1.27	-	-	-	-	-	-	-	-	-	-	-	-	-	-	-	-
C106685	30.04	24.79	12.35	8.55	25.84	12.82	11.65	26.77	-	-	-	-	-	-	-	-	-	-	-	-	-	-	-	-
C106687	7.51	7.29	20.59	22.23	31	22.44	13.99	11.47	-	-	-	-	-	-	-	-	-	-	-	-	-	-	-	-
C106695	12.52	2.92	8.23	5.13	5.17	3.21	11.65	3.82	-	-	-	-	-	-	-	-	-	-	-	-	-	-	-	-
C106731	70.09	2.92	45.29	0	82.67	0	9.32	73.92	4.09303	8.10928	8.81654	-2.87482	-	-	-	-	-	-	-	-	-4.86867	-9.55719	9.89081	-
C106759	67.31	0	49.21	1.7	0	0	69.63	8.89	9.45584	4.56062	-	3.05467	9.35022	-8.00754	-	-9.28261	-	-	-	-	-6.84738	-	-	-
C106769	11.22	13.07	0	10.22	12.87	22.35	13.93	1.27	-	-	-	-	-	-	-	-	-	-	-	-	-	3.39633	-	-
C106777	9.97	1.45	4.1	10.22	7.72	3.19	13.93	5.08	-	-	-	-	-	-	-	-	-	-	-	-	-	-	-	-
C106785	248.04	145.23	332.18	202.7	486.34	319.3	308.71	257.7	-	-	-	-	-	-	-	-	-	-	-	-	-	-	-	-
C106789	6.23	8.71	12.3	10.22	30.88	28.74	13.93	10.16	-	-	-	-	-	-	-	-	-	-	-	-	-	-	-	-
C106793	33.65	20.33	8.2	11.92	10.29	0	9.28	7.62	-	-	-	-	-	-	-	-	-	-	7.4728	-	-	-	-	-
C106799	13.71	26.14	90.22	28.96	18.01	19.16	18.57	30.47	-	-	-	-	-	-	-	-	-	-2.73843	-	-	-	-	-	-
C106813	14.96	10.17	53.31	34.07	43.75	51.09	30.17	29.2	-	-	-	-	-	-	-	-	-	-	-	-	-	-	-	-
C106839	13.71	10.17	36.91	23.85	33.45	41.51	9.28	24.12	-	-	-	-	-	-	-	-	-	-	-	-	-	-	-	-
C106847	4.99	4.36	28.71	32.36	15.44	47.89	2.32	10.16	-	-	-	-	-	-	-	-	-	-	-3.08174	-	-	-	-	-
C106859	43.45	0	0	3.39	0	3.18	16.18	0	8.83135	-	-	7.38111	8.72581	-	-	-7.19067	-	8.50896	-	-	-	-	-	-
C106865	17.38	10.12	8.17	3.39	15.38	9.54	16.18	10.11	-	-	-	-	-	-	-	-	-	-	-	-	-	-	-	-
C106881	12.41	17.36	12.26	10.18	5.13	3.18	13.87	2.53	-	-	-	-	-	-	-	-	-	-	-	-	-	-	-	-
C106913	37.24	4.34	20.43	5.09	17.94	12.72	9.25	17.7	2.62063	-	-	-	-	-	-	-	-	-	-	-	-	-	-	-
C106969	3.71	12.97	4.07	13.52	2.55	12.67	2.3	8.82	-	-	-	-	-	-	-	-	-	-	-	-	-	-	-	-
scaffold13495	4.62	13.96	23.77	17.53	64.38	54.46	4.27	4.81	-2.02841	-	-	-	-3.68166	-	-	3.03564	-	-	-	-	-	2.81901	-	-
C106991	34.61	15.85	12.21	16.9	17.87	12.67	25.32	3.78	-	-	-	-	-	-	-	-	-	-	-	-	-	-	-	-
C107019	40.8	34.57	48.83	42.25	61.27	60.2	32.23	20.15	-	-	-	-	-	-	-	-	-	-	-	-	-	-	-	-
C107033	14.83	5.76	4.07	1.69	10.21	6.34	9.21	2.52	-	-	-	-	-	-	-	-	-	-	-	-	-	-	-	-
C107035	22.25	25.93	36.62	23.66	30.63	15.84	11.51	16.37	-	-	-	-	-	-	-	-	-	-	-	-	-	-	-	-
scaffold16129	20.9	12.9	18.29	16.87	16.07	15.48	13.96	14.79	-	-	-	-	-	-	-	-	-	-	-	-	-	-	-	-
C107047	46.98	38.9	28.48	10.14	15.32	9.5	34.53	8.82	-	-	-	-	-	-	-	-	-	-	-	-	-	-	-	-
C107079	62.79	66	60.8	55.56	55.94	59.96	61.9	28.85	-	-	-	-	-	-	-	-	-	-	-	-	-	-	-	-
C107103	20.93	15.78	72.96	5.05	12.71	0	11.46	25.09	-	3.63642	-	-	-	-	-	-	-	-	7.12709	-	-	-8.02477	2.77294	-
C10711	0	0	772.66	0	0	0	0	0	-	-	-	-	-	-	-	-	-	-	-	-	-	-	-	-
C107201	19.62	10	8.08	10.06	32.93	18.86	15.98	5	-	-	-	-	-	-	-	-	-	-	-	-	-	-	-	-
C107203	55.18	42.87	48.45	63.73	55.72	59.73	43.38	44.98	-	-	-	-	-	-	-	-	-	-	-	-	-	-	-	-
C107209	25.75	15.72	16.15	5.03	7.6	9.43	2.28	9.99	-	-	-	-	-	-	-	-	-	-	-	-	-	-	-	-
C107219	95.64	0	60.56	1.68	22.8	0	47.94	37.48	9.98572	4.88159	6.99461	-	-	-	-	-	-	-	-	-	-8.93728	-8.60789	4.88249	-
C107221	23.3	12.86	44.41	13.42	40.53	12.58	18.26	11.24	-	-	-	-	-	-	-	-	-	-	-	-	-	-	-	-
C107271	25.65	5.69	12.07	10.02	5.05	15.66	11.37	3.73	-	-	-	-	-	-	-	-	-	-	-	-	-	-	-	-
C107331	43.96	0	44.24	0	30.28	0	25.01	1.24	8.8719	8.10928	7.40682	4.32032	-	-	-	-	-	-	-	-	-	-	-	-
C107375	9.77	1.42	12.07	15.04	42.89	28.19	6.82	7.47	-	-	-	-	-	-	-	-	-	-	-3.86024	-	-	-	-	-
C107401	12.16	14.18	8.01	14.98	12.57	15.6	4.53	2.48	-	-	-	-	-	-	-	-	-	-	-	-	-	-	-	-
C107419	1004.69	978.31	444.74	289.61	40.21	46.8	219.65	431.35	-	-	-	-	4.71068	-3.52803	-	-3.26348	-	-	4.7263	-2.76917	-	-3.8455	-	-
C107495	35.13	32.48	63.86	36.48	55.08	18.65	20.3	19.75	-	-	-	-	-	-	-	-	-	-	-	-	-	-	-	-
C107527	16.96	19.77	3.99	6.63	12.52	24.86	20.3	14.82	-	-	-	-	-	-	-	-	-	-	-	-	-	-	-	-
C107537	20.59	14.12	19.96	36.48	37.55	31.08	9.02	22.22	-	-	-	-	-	-	-	-	-	-	-	-	-	-	-	-
C10755	0	0	0	0	0	0	0	0	-	-	-	-	-	-	-	-	-	-	-	-	-	-	-	-
C107557	56.71	18.29	139.17	44.6	34.91	30.96	38.18	61.49	-	-	-	-	-	-	-	-	-	-	-	-	-	-	-	-
C107563	41.02	21.1	51.69	52.86	44.89	15.48	29.2	36.9	-	-	-	-	-	-	-	-	-	-	-	-	-	-	-	-
C107607	33.78	26.73	19.88	13.21	7.48	9.29	2.25	13.53	-	-	-	-	-	-	-	-	-	-	-	-	-	-	-	-
C107617	20.51	8.44	31.81	26.43	42.39	58.83	29.2	19.68	-	-	-	-	-	-	-	-	-	-	-	-	-	-	-	-
C107643	7.24	15.47	19.88	14.87	12.47	18.58	6.74	7.38	-	-	-	-	-	-	-	-	-	-	-	-	-	-	-	-
C107649	0	0	91.45	1.65	52.37	0	6.74	0	-	5.49692	8.21053	-	-8.964	-	-	-	-	-9.6502	-	-	-	-	-	-
C107671	20.43	7.01	0	8.23	17.39	12.34	13.42	6.13	-	-	-	-	-	-	-	-	-	-	-	-	-	-	-	-
C107691	25.24	9.81	27.73	18.1	47.2	24.68	29.08	15.93	-	-	-	-	-	-	-	-	-	-	-	-	-	-	-	-
C107723	19.23	14.01	23.77	3.29	14.91	6.17	31.32	24.5	-	-	-	-	-	-	-	-	-	-	-	-	-	-	3.34294	-
C107737	49.27	0	23.77	3.29	0	0	20.13	1.23	9.05915	-	-	4.03204	8.95358	-	-	-7.55104	-	-	-	-	-	-	-	-
C107739	0	95.28	0	169.5	4.97	49.35	0	3.68	-10.4695	-10.2437	-3.35556	-	-	-	-	-	-	-	-	-	4.42028	3.06902	-5.01137	-
C107745	37.26	14.01	102.99	19.75	62.11	6.17	67.11	26.95	-	-	3.20848	-	-	-	-	-	-	-	-	-	-	-	-	-
scaffold7031	2.17	3.2	3.67	3.58	8.01	6.61	3.01	1.36	-	-	-	-	-	-	-	-	-	-	-	-	-	-	-	-
C107821	15.56	33.5	15.78	103.29	12.37	70.68	6.68	20.75	-	-2.8763	-2.58576	-	-	-	-	-	-	-	-	-	-	-	-	-
C107845	8.38	22.33	19.73	27.87	24.75	58.38	0	7.32	-	-	-	-	-	-	-	7.0366	-	-	-	-	-	2.33445	-	-
C107857	14.36	11.17	27.62	8.2	66.82	15.36	13.37	9.76	-	-	-	-	-	-	-	-	-	-	-	-	-	-	-	-
C107865	373.48	309.86	94.71	77.05	84.14	39.95	169.34	46.37	-	-	-	-	2.22087	-	-	-	-	-	3.29639	-	2.4902	-	-	-
C107893	19.15	19.54	15.78	22.95	22.27	27.66	8.91	10.98	-	-	-	-	-	-	-	-	-	-	-	-	-	-	-	-
C107897	14.36	9.77	15.78	9.84	22.27	9.22	4.46	9.76	-	-	-	-	-	-	-	-	-	-	-	-	-	-	-	-
C107903	23.94	8.37	3.95	24.59	12.37	9.22	8.91	10.98	-	-	-	-	-	-	-	-	-	-	-	-	-	-	-	-
C10791	0	0	0	0	0	1034.55	0	0	-	-	-	-	-	-	-	-	-	-	-	-	-	-	-	-
C107919	7.15	151.55	98.28	311.96	128.19	851.05	2.22	18.23	-4.84756	-	-2.81794	-	-4.07253	-	-	4.96483	-4.61355	-3.7867	-2.14298	-	2.80187	4.89117	-3.60321	-
C107963	16.69	18.07	11.79	9.8	32.05	6.12	13.32	6.08	-	-	-	-	-	-	-	-	-	-	-	-	-	-	-	-
C108001	35.77	11.12	7.86	13.07	22.19	6.12	15.54	10.94	-	-	-	-	-	-	-	-	-	-	-	-	-	-	-	-
C108037	11.88	12.47	0	21.15	36.84	21.35	15.47	8.48	-	-7.26588	-	-	-	7.59131	-	-	-	-	-	-	-	-	-	-
C108073	46.32	8.31	66.58	16.27	12.28	0	44.21	29.06	-	-	-	-	-	-	-	-2.65126	-	-	-	-	-	-8.28688	-	-
C108117	21.29	60.71	62.43	103.76	24.47	72.93	17.61	36.19	-	-	-	-	-	-	-	-	-	-	-	-	-	-	-	-
C108127	13.01	30.35	19.51	19.45	4.89	24.31	17.61	12.06	-	-	-	-	-	-	-	-	-	-	-	-	-	-	-	-
C108191	22.48	2.76	31.22	1.62	44.04	12.15	26.42	10.86	-	3.97805	-	-	-	-	-	-	-	-	-	-	-	-	-	-
C108239	121.37	108.58	186.6	211.59	129.18	148.34	107.46	103.35	-	-	-	-	-	-	-	-	-	-	-	-	-	-	-	-
C108273	49.49	57.72	143.83	124.37	107.25	99.9	57.02	60.09	-	-	-	-	-	-	-	-	-	-	-	-	-	-	-	-
C108275	28.28	8.25	42.76	38.76	21.94	15.14	13.16	12.02	-	-	-	-	-	-	-	-	-	-	-	-	-	-	-	-
C108325	11.78	38.48	38.87	66.22	24.37	21.19	17.54	25.24	-2.15893	-	-	-	-	-	-	-	-	-	-	-	-	-	-	-
C108327	7.07	4.12	31.1	21	29.25	33.3	0	6.01	-	-	-	-	-	-	-	7.2978	-	-	-	-	-	-	-	-
C108331	21.13	9.58	15.49	3.22	7.28	9.05	6.55	14.37	-	-	-	-	-	-	-	-	-	-	-	-	-	-	-	-
C108337	21.13	23.28	38.73	14.48	31.57	24.13	17.48	25.14	-	-	-	-	-	-	-	-	-	-	-	-	-	-	-	-
C10835	0	0	0	0	0	0	0	0	-	-	-	-	-	-	-	-	-	-	-	-	-	-	-	-
C108355	23.48	17.8	11.62	22.53	4.86	27.14	2.18	14.37	-	-	-	-	-	-	-	-	-	-	-	-	-	-	-	-
C108379	57.51	0	11.62	0	2.43	0	24.03	1.2	9.31587	-	-	4.32032	4.58194	-	-	-4.02882	-	-	-	-	-	-	-	-
C108399	41.08	2.74	7.75	0	0	0	15.29	7.18	3.41615	-	-	-	8.72581	-	-	-7.19067	-	-	-	-	-	-	-	-
C108417	17.54	6.82	11.58	8.02	9.68	27.05	13.06	10.73	-	-	-	-	-	-	-	-	-	-	-	-	-	-	-	-
C108473	12.86	9.55	11.58	19.24	16.93	18.03	2.18	9.54	-	-	-	-	-	-	-	-	-	-	-	-	-	-	-	-
C108475	9.35	27.28	15.43	19.24	9.68	15.03	2.18	7.16	-	-	-	-	-	-	-	-	-	-	-	-	-	-	-	-
C108489	11.69	9.55	42.45	20.84	9.68	18.03	10.88	10.73	-	-	-	-	-	-	-	-	-	-	-	-	-	-	-	-
C108561	11.65	55.71	11.53	47.92	4.82	20.96	4.33	19.01	-2.70834	-	-	-	-	-	-	-	-	-	-	-	-	-	-	-
C108567	44.26	14.95	26.91	27.16	28.92	14.97	6.5	10.69	-	-	-	-	-	-	-	-	-	-	-	-	-	-	-	-
C108599	19.72	13.54	22.98	50.93	36.02	77.56	30.23	22.49	-	-	-	-	-	-	-	-	-	-	-	-	-	-	-	-
C108611	12.76	9.48	11.49	22.28	21.61	5.97	8.64	7.1	-	-	-	-	-	-	-	-	-	-	-	-	-	-	-	-
C108625	22.04	23.01	19.15	25.47	31.22	14.92	19.43	11.84	-	-	-	-	-	-	-	-	-	-	-	-	-	-	-	-
C108661	4.64	0	30.64	3.18	127.26	5.97	8.64	1.18	-	3.03571	4.29038	-	-4.67515	-	-	3.04295	-	-	-	-	-	-	-	-
C108707	17.34	4.05	15.27	12.69	7.18	14.86	8.6	5.9	-	-	-	-	-	-	-	-	-	-	-	-	-	-	-	-
C108721	1.16	210.38	7.63	49.16	9.57	151.58	0	7.08	-7.86092	-2.84102	-4.04965	-	-	-	-	-	-	-	-	-	4.63198	3.75667	-	-
C108731	13.87	12.14	34.35	14.27	16.75	14.86	15.05	3.54	-	-	-	-	-	-	-	-	-	-	-	-	-	-	-	-
C108745	9.25	10.79	11.45	33.3	14.35	20.81	12.9	14.15	-	-	-	-	-	-	-	-	-	-	-	-	-	-	-	-
C108811	8.06	8.06	22.82	12.64	14.3	2.96	6.43	9.4	-	-	-	-	-	-	-	-	-	-	-	-	-	-	-	-
C108849	29.94	32.24	34.22	26.86	52.43	32.58	12.85	17.62	-	-	-	-	-	-	-	-	-	-	-	-	-	-	-	-
C108853	26.48	8.06	3.8	9.48	38.14	17.77	2.14	9.4	-	-	-	-	-	-	-	-	-	-	-	-	-	-	-	-
C108857	33.39	1.34	22.82	0	14.3	0	6.43	10.57	4.11208	7.23916	-	-	-	-	-	-	-	-	-	-	-	-6.87952	7.211	-
C108863	32.24	51.05	53.24	94.81	52.44	59.23	17.14	29.37	-	-	-	-	-	-	-	-	-	-	-	-	-	-	-	-
C108947	259.23	13.39	1913.32	36.21	2918.51	53.11	296.65	103	3.80974	5.53995	5.68799	-	-3.41828	-	-	2.47416	-	-2.90856	-	-	-3.18373	-	-	-
C108983	1.15	10.71	11.37	14.17	16.62	29.51	2.13	7.02	-3.5837	-	-	-	-3.67683	-	-	-	-	-	-	-	-	-	-	-
C109023	3.43	32.01	3.78	9.41	0	0	0	5.83	-3.64841	-	-	-	-	-	-	-	-	-	8.24702	-	-	-	-	-
C109055	12.57	10.67	26.43	34.51	30.76	23.52	23.39	19.82	-	-	-	-	-	-	-	-	-	-	-	-	-	-	-	-
C109075	16	6.67	3.78	7.84	7.1	11.76	8.5	2.33	-	-	-	-	-	-	-	-	-	-	-	-	-	-	-	-
C109115	12.57	8	3.78	4.71	2.37	5.88	8.5	4.66	-	-	-	-	-	-	-	-	-	-	-	-	-	-	-	-
C109149	11.38	17.27	22.57	28.14	28.29	26.37	4.24	18.59	-	-	-	-	-	-	-	-	-	-	-	-	-	-	-	-
C109155	1.14	43.84	7.52	10.94	2.36	5.86	0	0	-5.62156	-	-	-	-	-	-	-	-	-	3.22219	-	9.02024	-	-6.78981	-
C109173	67.16	61.12	199.36	196.96	89.58	111.32	61.42	49.96	-	-	-	-	-	-	-	-	-	-	-	-	-	-	-	-
C109187	15.94	9.3	22.57	6.25	9.43	5.86	6.35	9.29	-	-	-	-	-	-	-	-	-	-	-	-	-	-	-	-
C109207	15.94	7.97	11.28	17.2	14.14	32.23	4.24	3.49	-	-	-	-	-	-	-	-	-	-	-	-	-	-	-	-
C109253	11.34	1.32	7.5	4.67	2.35	5.84	4.22	2.32	-	-	-	-	-	-	-	-	-	-	-	-	-	-	-	-
C109329	46.5	33.09	56.22	52.96	49.33	61.3	42.2	42.83	-	-	-	-	-	-	-	-	-	-	-	-	-	-	-	-
C109339	6.8	18.53	14.99	23.36	11.74	14.6	14.77	12.73	-	-	-	-	-	-	-	-	-	-	-	-	-	-	-	-
C109345	40.83	5.29	18.74	12.46	7.05	2.92	16.88	18.52	2.4737	-	-	-	2.59249	-	-	-	-	-	-	-	-	-3.25315	-	-
C109353	32.77	51.44	63.49	66.74	28.08	49.45	23.12	33.45	-	-	-	-	-	-	-	-	-	-	-	-	-	-	-	-
C109363	15.82	0	3.73	7.76	14.04	5.82	12.61	11.53	7.51416	-	-	-	-	-	-	-	-	-	-	-	-7.35819	-	-	-
C109389	300.54	209.7	160.59	197.11	128.72	139.62	73.57	51.9	-	-	-	-	-	-	-	-	-	-	-	-	-	-	-	-
C109411	12.43	14.51	3.73	13.97	11.7	8.73	10.51	5.77	-	-	-	-	-	-	-	-	-	-	-	-	-	-	-	-
C109417	16.95	22.42	22.41	24.83	30.42	23.27	14.71	11.53	-	-	-	-	-	-	-	-	-	-	-	-	-	-	-	-
C109449	7.88	11.83	22.33	10.83	9.33	11.59	2.09	6.9	-	-	-	-	-	-	-	-	-	-	-	-	-	-	-	-
C109499	27.02	19.71	7.44	15.47	11.66	11.59	10.47	6.9	-	-	-	-	-	-	-	-	-	-	-	-	-	-	-	-
C109507	397.35	28.91	476.32	4.64	293.82	8.7	349.7	47.12	3.31917	6.46375	4.96633	2.99367	-	-	-	-	-	-	-	-	-	-3.06617	3.8063	-
C109543	56.28	6.57	89.31	6.19	48.97	0	37.69	43.67	2.62827	3.6456	8.21053	-	-	-	-	-	-	-	-	-	-2.96445	-8.94814	3.28935	-
C109545	12.38	7.88	40.93	29.39	34.98	14.49	20.94	14.94	-	-	-	-	-	-	-	-	-	-	-	-	-	-	-	-
C109581	13.46	24.88	25.96	49.32	27.88	28.88	16.69	20.61	-	-	-	-	-	-	-	-	-	-	-	-	-	-	-	-
C109591	21.31	269.7	63.04	109.42	72.03	135.74	4.17	123.66	-4.11517	-	-	-4.75577	-	-	-	3.25362	-	-	-	-	-	-	-	-
C123955	76.37	49.29	105.99	68.41	86.75	55.12	44.5	43.2	-	-	-	-	-	-	-	-	-	-	-	-	-	-	-	-
C109611	8.97	7.86	7.42	9.25	6.97	5.78	2.09	5.72	-	-	-	-	-	-	-	-	-	-	-	-	-	-	-	-
C109639	12.29	6.52	18.47	10.75	6.95	11.51	16.63	6.85	-	-	-	-	-	-	-	-	-	-	-	-	-	-	-	-
C109663	23.46	11.74	14.78	19.96	11.58	20.15	12.47	4.56	-	-	-	-	-	-	-	-	-	-	-	-	-	-	-	-
C109679	6.7	3.91	22.17	4.61	6.95	0	10.39	33.08	-	-	-	-	-	-	-	-	-	-	-	-	-3.30014	-8.5591	3.30762	-
C109693	26.82	15.65	29.56	52.21	55.56	60.44	20.78	20.54	-	-	-	-	-	-	-	-	-	-	-	-	-	-	-	-
C10973	0	0	0	0	0	0	0	0	-	-	-	-	-	-	-	-	-	-	-	-	-	-	-	-
C109765	25.6	10.4	29.46	18.36	18.46	14.34	20.71	18.19	-	-	-	-	-	-	-	-	-	-	-	-	-	-	-	-
C109771	12.25	28.59	7.36	18.36	6.92	17.21	4.14	7.96	-	-	-	-	-	-	-	-	-	-	-	-	-	-	-	-
C109829	28.94	15.6	25.77	16.83	20.76	17.21	8.28	20.46	-	-	-	-	-	-	-	-	-	-	-	-	-	-	-	-
C109833	14.47	6.5	22.09	13.77	29.99	11.47	12.42	4.55	-	-	-	-	-	-	-	-	-	-	-	-	-	-	-	-
C109841	45.47	15.54	36.69	19.82	27.58	8.57	35.07	10.19	-	-	-	-	-	-	-	-	-	-	-	-	-	-	-	-
C109843	14.42	7.77	22.01	3.05	0	8.57	14.44	18.12	-	-	-	-	7.30273	-	-	-7.19067	-	-	-	-	-	-	3.02212	-
C109845	14.42	9.07	44.03	22.87	50.57	51.44	10.31	22.65	-	-	-	-	-	-	-	-	-	-	-	-	-	-	-	-
C109889	14.42	42.74	25.68	6.1	25.29	17.15	12.38	14.72	-	-	-	-	-	-	-	-	-	-	-	-	-	-	-	2.96365
C109907	22.18	19.43	62.37	35.07	41.38	31.44	26.82	23.79	-	-	-	-	-	-	-	-	-	-	-	-	-	-	-	-
C109919	560.09	33.67	231.15	1.52	55.17	0	303.26	130.26	3.59516	6.94905	8.40256	-	3.41722	-	-	-3.28033	-	-	8.36213	-	-2.19667	-10.5437	6.81892	4.55669
C109947	17.75	10.36	22.01	4.57	20.69	20	16.5	10.19	-	-	-	-	-	-	-	-	-	-	-	-	-	-	-	-
C109969	15.47	14.19	21.94	15.2	36.65	11.39	18.5	14.67	-	-	-	-	-	-	-	-	-	-	-	-	-	-	-	-
C109983	141.44	3.87	263.24	3.04	9.16	2.85	131.54	14.67	4.71091	6.19924	-	3.26142	4.01015	-4.88297	-	-4.64342	-	-	-	-	-	-	-	-
C110003	17.68	10.32	10.97	28.87	36.65	48.41	8.22	6.77	-	-	-	-	-	-	-	-	-	-	-	-	-	-	-	-
C110013	25.42	6.45	0	0	6.87	5.7	16.44	2.26	-	-	-	-	-	-	-	-	-	7.90531	-	-	-	-	-	-
C110065	9.91	9	14.57	25.75	20.54	19.87	2.05	3.37	-	-	-	-	-	-	-	-	-	-	-	-	-	-	-	-
C110117	39.64	52.72	36.43	68.15	20.54	39.73	14.33	24.74	-	-	-	-	-	-	-	-	-	-	-	-	-	-	-	-
C110171	13.16	7.69	14.52	3.02	4.55	22.62	4.08	5.6	-	-	-	-	-	-	-	-	-	-	-	-	-	-	-	-
C110181	23.04	17.94	29.05	22.64	25.02	19.8	16.32	17.93	-	-	-	-	-	-	-	-	-	-	-	-	-	-	-	-
C110203	14.26	10.25	0	21.13	31.84	33.94	12.24	10.09	-	-7.37213	-	-	-	7.49231	-	-	-	-	-	-	-	-	-	-
C110227	96.54	42.28	105.29	67.91	43.21	59.39	61.21	44.82	-	-	-	-	-	-	-	-	-	-	-	-	-	-	-	-
C110265	27.33	20.43	47.04	19.55	27.2	19.73	16.26	18.98	-	-	-	-	-	-	-	-	-	-	-	-	-	-	-	-
C110267	6.56	16.6	10.85	15.04	11.33	28.18	2.03	10.05	-	-	-	-	-	-	-	-	-	-	-	-	-	-	-	-
C110271	8.74	25.53	10.85	19.55	13.6	36.64	4.07	5.58	-	-	-	-	-	-	-	-	-	-	-	-	-	-	-	-
C110295	63.4	34.47	43.42	36.1	22.66	33.82	18.3	12.28	-	-	-	-	-	-	-	-	-	-	-	-	-	-	-	-
C110329	57.72	11.45	32.45	25.48	36.14	14.04	28.36	43.39	-	-	-	-	-	-	-	-	-	-	-	-	-	-2.2663	-	-
C110351	3.27	24.17	10.82	40.47	9.03	44.94	0	7.79	-3.31214	-	-	-	-	-	-	-	-	-	-	-	-	-	-	-
C110363	2.18	34.35	0	4.5	11.29	44.94	2.03	4.45	-4.38504	-	-	-	-	-	-	-	-	-	-	3.14496	2.68196	2.66304	-	3.08257
C110409	10.89	10.18	28.85	38.97	38.4	42.13	18.23	20.03	-	-	-	-	-	-	-	-	-	-	-	-	-	-	-	-
C110411	57.72	36.89	68.51	50.96	47.43	33.7	42.53	27.82	-	-	-	-	-	-	-	-	-	-	-	-	-	-	-	-
C110437	36.9	7.61	28.75	8.96	33.76	16.79	32.29	41.02	-	-	-	-	-	-	-	-	-	-	-	-	-2.66603	-	2.67355	-
C110475	13.02	10.14	17.97	8.96	18.01	11.2	12.11	19.96	-	-	-	-	-	-	-	-	-	-	-	-	-	-	-	-
C110477	51	39.3	68.27	40.33	36.01	47.58	42.38	46.57	-	-	-	-	-	-	-	-	-	-	-	-	-	-	-	-
C110491	78.13	43.1	68.27	29.87	31.51	8.4	62.56	34.37	-	-	-	-	-	-	-	-	-	-	2.69099	-	-	-2.66369	-	-
C110499	462.29	560.29	733.04	1035.14	713.46	1225.98	310.79	414.68	-	-	-	-	-	-	-	-	-	-	-	-	-	-	-	-
C110517	6.51	8.87	21.56	26.89	24.76	14	8.07	17.74	-	-	-	-	-	-	-	-	-	-	-	-	-	-	-	-
C110527	26.04	1.27	25.15	4.48	27.01	0	18.16	17.74	3.83986	-	7.40682	-	-	-	-	-	-	-	-	-	-3.97084	-7.70423	-	-
C110539	40.15	13.94	28.75	8.96	15.75	14	22.2	9.98	-	-	-	-	-	-	-	-	-	-	-	-	-	-	-	-
C110551	46.5	8.84	60.88	7.44	67.29	13.95	54.29	18.78	-	2.83318	-	-	-	-	-	-	-	-	-	-	-	-	-	-
C110609	38.93	51.79	89.52	41.68	71.77	72.53	20.11	46.4	-	-	-	-	-	-	-	-	-	-	-	-	-	-	-	-
C110625	9.73	21.47	21.49	16.37	29.16	27.89	8.04	8.84	-	-	-	-	-	-	-	-	-	-	-	-	-	-	-	-
C110631	17.3	15.16	14.32	8.93	6.73	0	8.04	19.89	-	-	-	-	-	-	-	-	-	-	7.25176	-	-	-7.87338	-	-
C110657	25.86	25.17	24.98	29.67	40.23	16.68	18.03	12.11	-	-	-	-	-	-	-	-	-	-	-	-	-	-	-	-
C110661	18.32	50.35	153.46	121.65	286.09	164.02	6.01	34.13	-	-	-	-	-3.88166	-	-	4.72313	-3.86829	-3.08074	-	-	-	-	-	-
C110711	37.71	40.28	71.38	84.56	24.59	50.04	24.04	19.82	-	-	-	-	-	-	-	-	-	-	-	-	-	-	-	-
scaffold15633	20.32	8.08	14.35	10.76	15.34	15.59	8.7	12.85	-	-	-	-	-	-	-	-	-	-	-	-	-	-	-	-
C110727	35.56	28.95	89.22	100.88	75.99	75.06	34.06	37.43	-	-	-	-	-	-	-	-	-	-	-	-	-	-	-	-
C110729	10.77	6.29	3.57	1.48	2.24	2.78	4.01	8.81	-	-	-	-	-	-	-	-	-	-	-	-	-	-	-	-
C110731	26.94	23.92	24.98	29.67	26.82	30.58	8.01	13.21	-	-	-	-	-	-	-	-	-	-	-	-	-	-	-	-
C110757	10.74	6.27	10.67	10.35	13.36	11.08	5.99	5.49	-	-	-	-	-	-	-	-	-	-	-	-	-	-	-	-
C110777	8.59	6.27	17.78	8.87	15.59	13.85	13.97	12.07	-	-	-	-	-	-	-	-	-	-	-	-	-	-	-	-
C110785	230.83	141.74	394.78	260.22	240.56	257.66	219.6	218.34	-	-	-	-	-	-	-	-	-	-	-	-	-	-	-	-
C110789	24.69	8.78	10.67	2.96	13.36	11.08	2	5.49	-	-	-	-	-	-	-	-	-	-	-	-	-	-	-	-
C110791	177.14	65.23	177.83	116.8	113.6	69.26	97.82	52.67	-	-	-	-	-	-	-	-	-	-	-	-	-	-	-	-
C110805	22.55	2.51	21.34	2.96	17.82	2.77	17.97	6.58	-	-	-	-	-	-	-	-	-	-	-	-	-	-	-	-
C110817	18.25	17.56	24.9	19.22	11.14	11.08	3.99	13.17	-	-	-	-	-	-	-	-	-	-	-	-	-	-	-	-
C110841	1115.48	415.18	1244.82	452.43	1363.17	595.67	1020.15	285.27	-	-	-	-	-	-	-	-	-	-	-	-	-	-	-	-
C110849	90.18	100.35	188.5	202.56	129.19	132.99	59.89	79	-	-	-	-	-	-	-	-	-	-	-	-	-	-	-	-
C11085	0	0	0	0	610.71	0	0	0	-	-	-	-	-	-	-	-	-	-	-	-	-	-	-	-
C110861	22.47	20	28.36	11.79	11.1	11.04	11.94	16.4	-	-	-	-	-	-	-	-	-	-	-	-	-	-	-	-
scaffold15126	28.07	20.29	15.98	17.79	25.13	17.47	11.52	8.41	-	-	-	-	-	-	-	-	-	-	-	-	-	-	-	-
C110935	17.12	15	3.54	25.05	2.22	16.57	5.97	7.65	-	-	-	-	-	-	-	-	-	-	-	-	-	-	-	-
C110961	157.26	5	42.53	2.95	4.44	0	91.5	82	4.50112	3.61828	-	-	5.19474	-	-	-5.1405	-	-	-	-	-4.26159	-9.92759	5.24661	-
C111003	71.42	0	52.99	1.47	2.21	0	89.2	3.27	9.76664	4.88159	-	4.83905	5.03266	-4.54281	-	-6.05647	-	-	-	-	-	-	-	-
C111031	15.99	16.19	14.13	38.18	8.85	13.76	1.98	4.36	-	-	-	-	-	-	-	-	-	-	-	-	-	-	-2.62014	-
C111067	13.81	33.52	42.25	55.62	44.09	43.88	13.83	24.97	-	-	-	-	-	-	-	-	-	-	-	-	-	-	-	-
C111069	108.35	106.75	109.14	215.16	99.21	142.62	43.45	109.67	-	-	-	-	-	-	-	-	-	-	-	-	-	-	-	-
C111083	8.5	2.48	14.08	24.88	22.05	30.17	7.9	0	-	-	-	-	-	-	-	-	-	-	-3.20239	-	-	7.84926	-8.06223	-
C111109	28.68	43.45	45.77	76.11	61.73	74.05	27.65	55.38	-	-	-	-	-	-	-	-	-	-	-	-	-	-	-	-
C111117	7.44	22.34	7.04	21.96	2.2	27.43	0	8.69	-	-	-	-	-	-	-	-	-	-	-	-	-	-	-	-
C111153	13.81	16.14	21.12	24.88	28.66	21.94	3.95	16.29	-	-	-	-	-	-	-	-	-	-	-	-	-	-	-	-
C111183	14.82	4.95	10.53	29.18	54.93	30.07	0	5.41	-	-	-	-	-	-	-	8.35192	-	-	-	-	-	-	-	-
C111191	89.98	7.42	77.19	5.84	17.58	0	59.04	99.56	3.13214	3.52028	6.8261	-	2.42755	-	-	-2.56519	-	-	-	-	-3.97871	-10.2221	4.56362	-
C111199	16.94	13.61	10.53	11.67	17.58	27.33	7.87	5.41	-	-	-	-	-	-	-	-	-	-	-	-	-	-	-	-
C111227	31.76	0	10.53	1.46	0	0	37.39	0	8.60948	-	-	8.81621	8.50399	-	-	-8.62499	-	-	-	-	-	-	-	-
C111239	8.47	14.84	21.05	14.59	10.99	5.47	5.9	4.33	-	-	-	-	-	-	-	-	-	-	-	-	-	-	-	-
C111245	20.11	12.37	10.53	10.21	10.99	8.2	0	5.41	-	-	-	-	-	-	-	-	-	-	-	-	-	-	-	-
C111273	15.82	18.49	17.49	20.36	10.95	21.79	9.81	7.55	-	-	-	-	-	-	-	-	-	-	-	-	-	-	-	-
C111285	16.88	13.56	10.49	14.54	21.9	10.9	13.73	10.78	-	-	-	-	-	-	-	-	-	-	-	-	-	-	-	-
C111319	11.6	3.7	6.99	8.72	35.03	38.14	3.92	11.86	-	-	-	-	-	-	-	-	-	-	-2.98251	-	-	-	-	-
C111351	22.07	14.74	17.43	24.63	30.55	38.01	17.59	17.2	-	-	-	-	-	-	-	-	-	-	-	-	-	-	-	-
C111375	154.52	183.06	135.93	237.65	48.01	81.46	41.04	78.46	-	-	-	-	-	-	-	-	-	-	-	-	-	-	-	-
C111379	23.13	6.14	41.83	24.63	34.92	10.86	31.27	31.17	-	-	-	-	-	-	-	-	-	-	-	-	-2.57522	-	-	-
C111423	39.94	19.66	31.37	11.59	24.01	19.01	13.68	12.9	-	-	-	-	-	-	-	-	-	-	-	-	-	-	-	-
C111431	277.51	445.97	195.18	297.07	135.3	171.06	109.44	261.17	-	-	-	-	-	-	-	-	-	-	-	-	-	-	-	-
C111433	45.2	100.74	177.76	226.06	115.66	192.79	48.86	69.86	-	-	-	-	-	-	-	-	-	-	-	-	-	-	-	-
C111461	11.52	33.06	13.9	14.44	34.8	24.36	15.58	11.78	-	-	-	-	-	-	-	-	-	-	-	-	-	-	-	-
C111473	65.99	39.18	59.06	63.55	50.02	54.13	44.79	34.28	-	-	-	-	-	-	-	-	-	-	-	-	-	-	-	-
C111491	18.86	7.35	20.84	8.67	0	0	31.16	19.28	-	-	-	-	7.76967	-	-	-8.37774	-	-	-	-	-	-7.87338	-	-
C111497	183.32	111.42	128.53	160.32	115.27	178.61	81.79	65.34	-	-	-	-	-	-	-	-	-	-	-	-	-	-	-	-
scaffold4936	45.32	64.35	85.93	104.51	134.25	167.4	12.69	62.62	-	-	-	-	-	-	-	2.49659	-	-	-	-	-	-	-	-
C11153	0	0	0	0	0	0	0	0	-	-	-	-	-	-	-	-	-	-	-	-	-	-	-	-
C111555	12.53	15.86	10.39	20.15	10.84	18.88	1.94	3.2	-	-	-	-	-	-	-	-	-	-	-	-	-	-	-	-
C111569	13.57	7.32	34.62	12.96	30.35	13.49	11.64	16.01	-	-	-	-	-	-	-	-	-	-	-	-	-	-	-	-
C111589	12.53	4.88	27.7	14.4	15.17	5.39	21.35	11.74	-	-	-	-	-	-	-	-	-	-	-	-	-	-	-	-
C111597	18.79	53.69	17.31	17.27	13.01	35.07	1.94	10.67	-	-	-	-	-	-	-	-	-	-	-	-	-	-	-	-
C111631	0	55.94	3.45	43.04	15.12	102.16	0	4.26	-9.90606	-3.76584	-2.82916	-	-7.3848	-	-	-	-	-	-	-	3.44923	3.90848	-2.82612	-
C111657	17.69	20.67	0	5.74	17.28	24.2	9.67	3.19	-	-	-	-	-	-	-	-	-	-	-	-	-	-	-	-
C111673	34.33	109.45	106.98	133.44	90.74	102.16	29.01	41.49	-2.12696	-	-	-	-	-	-	-	-	-	-	-	-	-	-	-
C111697	34.21	14.54	10.32	2.86	12.92	2.68	21.2	23.33	-	-	-	-	-	-	-	-	-	-	-	-	-	-3.71069	3.48005	-
C111713	23.85	14.54	17.2	45.76	19.38	16.08	3.85	25.45	-	-	-	-	-	-	-	-	-	-	-	-	-	-	-	-
scaffold13577	15.53	11.04	50.97	14.61	72.01	25.47	9.23	7.36	-	-	-	-	-2.09751	-	-	2.08514	-	-	-	-	-	-	-	-
C121575	222.18	244.9	302.67	296.75	196	221.53	100.07	131.87	-	-	-	-	-	-	-	-	-	-	-	-	-	-	-	-
C111795	6.2	18.12	27.43	48.47	72.97	80.13	11.52	30.65	-	-	-	-	-3.46017	-	-	-	-	-	-	-	-	-	-	-
C111807	17.56	4.83	20.57	4.28	36.48	5.34	17.29	11.62	-	-	-	-	-	-	-	-	-	-	-	-	-	-	-	-
C111815	781.09	2423.04	562.23	1059.12	128.76	283.11	140.2	627.71	-2.08985	-	-	-	2.67883	-	-	-	-	-	3.44858	-	-	-	-	-
C111863	18.53	2.41	27.34	12.79	29.95	26.62	13.4	13.69	-	-	-	-	-	-	-	-	-	-	-	-	-	-	-	-
C111867	4.12	16.85	17.09	27	47.06	13.31	7.66	10.53	-	-	-	-	-3.40828	-	-	-	-	-	-	-	-	-	-	-
C111871	29.86	14.45	95.68	34.1	53.47	53.24	32.54	58.98	-	-	-	-	-	-	-	-	-	-	-	-	-	-	-	-
C111881	0	45.75	0	66.78	0	50.58	0	1.05	-9.63074	-9.11323	-8.46647	-	-	-	-	-	-	-	-	-	5.1101	4.83069	-5.40896	-
C111885	11.33	7.22	27.34	15.63	44.92	18.64	36.37	15.8	-	-	-	-	-	-	-	-	-	-	-	-	-	-	-	-
scaffold1161	13.82	9.51	0	1.84	0	0	5.84	3.11	-	2.56299	-	-	2.33418	-	-	-2.25253	-	-	3.24547	-	-	-4.24736	3.51369	2.49473
C111969	29.76	21.6	47.68	21.24	31.98	10.61	22.89	13.65	-	-	-	-	-	-	-	-	-	-	-	-	-	-	-	-
C111977	13.34	21.6	61.31	29.74	27.71	31.84	19.07	26.24	-	-	-	-	-	-	-	-	-	-	-	-	-	-	-	-
scaffold14051	4.34	11.76	3.84	17.91	18.6	41.41	1.22	2.35	-2.04167	-	-	-	-	-	-	-	-	-	-	-	2.78607	3.54403	-2.63112	-
C112037	16.42	12	6.81	7.08	10.66	13.27	9.54	2.1	-	-	-	-	-	-	-	-	-	-	-	-	-	-	-	-
C112055	31.81	38.39	13.62	12.75	14.92	0	3.81	45.14	-	-	-	-3.42882	-	-	-	-	-	-	8.66087	-	-	-9.12614	2.31014	-
C112079	22.5	60.99	84.87	35.29	127.49	74.06	15.21	29.29	-	-	-	-	-2.41872	-	-	-	-	-	-	-	-	-	-	-
scaffold6057	23.26	11.93	8.3	6.03	11.18	11.56	12.75	8.84	-	-	-	-	-	-	-	-	-	-	-	-	-	-	-	-
C112137	635.09	905.24	590.7	748.17	356.98	515.76	279.43	445.69	-	-	-	-	-	-	-	-	-	-	-	-	-	-	-	-
C112139	13.3	5.98	6.79	12.7	12.75	13.22	0	7.32	-	-	-	-	-	-	-	-	-	-	-	-	-	-	-	-
C112141	17.39	9.57	23.76	25.41	61.62	44.96	9.5	18.83	-	-	-	-	-	-	-	-	-	-	-	-	-	-	-	-
C112149	12.27	9.57	10.18	18.35	23.37	18.51	11.41	6.28	-	-	-	-	-	-	-	-	-	-	-	-	-	-	-	-
scaffold5047	21.84	31.91	26.75	54.79	30.57	45.2	7.36	19.78	-	-	-	-	-	-	-	-	-	-	-	-	-	-	-	-
C112181	114.16	90.58	145.51	232.17	137.66	145	79.57	53.18	-	-	-	-	-	-	-	-	-	-	-	-	-	-	-	-
C112193	33.64	10.73	13.54	0	2.12	0	18.94	19.81	-	-	-	-	4.0128	-	-	-3.89194	-	-	6.83987	-	-	-7.95106	8.28387	7.14963
C112247	16.31	1.19	16.92	18.29	27.53	23.73	24.63	15.64	3.2572	-	-	-	-	-	-	-	-	-	-3.86024	-	-3.8781	-	-	-3.67958
C112251	9.17	9.53	20.3	21.11	40.24	42.18	15.16	26.07	-	-	-	-	-	-	-	-	-	-	-	-	-	-	-	-
C112269	66.03	84.34	134.92	169.71	181.55	189.21	37.76	50.93	-	-	-	-	-	-	-	-	-	-	-	-	-	-	-	-
C11227	0	0	0	0	610.71	0	0	0	-	-	-	-	-	-	-	-	-	-	-	-	-	-	-	-
C112325	20.32	0	20.24	1.4	50.66	7.88	16.99	4.16	8.02637	-	-	-	-	-	-	-	-	-	-	-	-	-	-	-
C112403	17.21	21.31	16.81	27.96	14.73	23.58	7.53	19.68	-	-	-	-	-	-	-	-	-	-	-	-	-	-	-	-
C112423	12.15	7.1	20.17	4.19	12.62	0	5.64	21.75	-	-	-	-	-	-	-	-	-	-	-	-	-	-8.0949	2.84312	-
C112425	22.27	58.02	33.62	39.15	10.52	13.1	20.7	12.43	-	-	-	-	-	-	-	-	-	-	2.48894	-	-	-	-	-
C112509	187.68	381.17	134.05	294.06	39.85	70.5	41.26	181.73	-	-	-	-	2.31301	-	-	-	-	-	2.78538	-	-	-2.01635	-	-
scaffold18559	21.03	49.46	36.73	50.97	53.61	77.29	10.82	28.89	-	-	-	-	-	-	-	-	-	-	-	-	-	-	-	-
C112549	11.06	15.29	33.41	13.89	27.18	7.81	5.61	14.41	-	-	-	-	-	-	-	-	-	-	-	-	-	-	-	-
C112567	29.16	20	60.13	61.12	58.53	49.45	14.95	30.87	-	-	-	-	-	-	-	-	-	-	-	-	-	-	-	-
scaffold13386	14.14	9.4	16.59	12.1	14.21	14.56	10.25	8.24	-	-	-	-	-	-	-	-	-	-	-	-	-	-	-	-
C112643	17.04	7.03	26.64	2.77	14.59	0	1.86	17.44	-	3.03571	-	-	-	-	-	-	-	-	-	-	-	-7.79128	3.10926	-
C112675	14.03	4.69	3.33	2.77	0	0	5.59	9.23	-	-	-	-	7.40899	-	-	-	-	-	-	-	-	-6.87952	-	-
C112693	14.03	31.65	13.32	33.24	16.67	18.16	5.59	20.52	-	-	-	-	-	-	-	-	-	-	-	-	-	-	-	-
C112697	18.04	5.86	23.31	9.69	6.25	7.78	1.86	12.31	-	-	-	-	-	-	-	-	-	-	-	-	-	-	-	-
C112749	83.92	148.41	292.1	218.11	182.78	90.52	37.13	147.24	-	-	-	-	-	-	-	-	-	-	-	-	-	-	-	-
C112761	239.76	121.53	209.12	189.12	139.16	98.28	126.24	81.8	-	-	-	-	-	-	-	-	-	-	-	-	-	-	-	-
C112769	30.97	12.85	19.92	11.04	18.69	18.1	13	9.2	-	-	-	-	-	-	-	-	-	-	-	-	-	-	-	-
C112783	249.75	142.57	302.06	263.66	334.41	287.08	228.35	184.05	-	-	-	-	-	-	-	-	-	-	-	-	-	-	-	-
C112807	368.41	262.08	622.06	555.93	1391.33	899.77	297.9	492.27	-	-	-	-	-	-	-	-	-	-	-	-	-	-	-	-
C112829	0	20.97	0	173.39	2.07	5.16	0	4.08	-8.55476	-10.5343	-	-	-	-	-	-	-	-	-	-5.18205	-	-	-4.89418	-2.86459
scaffold15315	59.53	54.66	92.47	132.36	103.93	125.46	38.59	49.75	-	-	-	-	-	-	-	-	-	-	-	-	-	-	-	-
C112913	15.88	5.81	19.79	23.32	14.45	15.42	20.29	14.22	-	-	-	-	-	-	-	-	-	-	-	-	-	-	-	-
C112921	187.57	191.57	323.24	364.89	105.25	151.63	116.18	151.37	-	-	-	-	-	-	-	-	-	-	-	-	-	-	-	-
C112953	117.11	97.53	164.92	209.88	134.15	97.66	68.24	114.8	-	-	-	-	-	-	-	-	-	-	-	-	-	-	-	-
C112967	7.91	16.2	3.29	16.41	8.23	28.18	12.87	19.24	-	-	-	-	-	-	-	-	-	-	-	-	-	-	-	-
C112995	15.83	18.52	23.02	27.35	28.8	20.5	12.87	22.28	-	-	-	-	-	-	-	-	-	-	-	-	-	-	-	-
C113065	43.38	42.68	72.11	50.44	53.32	58.74	38.47	42.39	-	-	-	-	-	-	-	-	-	-	-	-	-	-	-	-
C113087	31.55	36.91	72.11	66.8	57.42	68.96	32.98	33.31	-	-	-	-	-	-	-	-	-	-	-	-	-	-	-	-
C113101	133.1	3.46	81.94	8.18	10.25	7.66	146.56	12.11	4.78768	3.12948	-	3.69788	3.768	-3.04228	-	-4.64865	-	-	-	-	-	-	-	-
C113147	14.74	17.25	9.8	35.33	12.27	7.64	9.13	13.08	-	-	-	-	-	-	-	-	-	-	-	-	-	-	-	-
C113159	14.74	8.05	19.6	13.59	30.66	20.37	25.56	16.1	-	-	-	-	-	-	-	-	-	-	-	-	-	-	-	-
C113173	21.62	8.05	39.21	32.61	22.49	17.82	23.74	20.12	-	-	-	-	-	-	-	-	-	-	-	-	-	-	-	-
C113181	13.76	8.05	9.8	5.44	8.18	7.64	9.13	5.03	-	-	-	-	-	-	-	-	-	-	-	-	-	-	-	-
scaffold18557	19.66	17.01	51.96	30.96	84.93	55.62	30.7	35.72	-	-	-	-	-2.00538	-	-	-	-	-	-	-	-	-	-	-
scaffold18603	32.36	23.26	29.98	27.61	31.44	30.67	16.21	17.58	-	-	-	-	-	-	-	-	-	-	-	-	-	-	-	-
C113267	17.63	5.73	6.51	4.06	12.23	2.54	5.46	5.01	-	-	-	-	-	-	-	-	-	-	-	-	-	-	-	-
C113283	11.75	2.29	29.32	21.68	52.98	27.92	9.1	20.06	-	-	-	-	-	-	-	-	-	-	-3.20239	-	-3.33551	-	-	-
C113315	89.83	49.13	81.18	37.82	46.72	22.77	36.28	33.99	-	-	-	-	-	-	-	-	-	-	-	-	-	-	-	-
C113385	40.88	28.47	38.84	43.08	38.48	37.84	18.08	20.93	-	-	-	-	-	-	-	-	-	-	-	-	-	-	-	-
C113387	21.41	15.94	55.03	29.62	48.6	58.02	19.89	15.95	-	-	-	-	-	-	-	-	-	-	-	-	-	-	-	-
C113407	46.72	50.11	100.35	103.67	76.95	47.93	57.86	48.84	-	-	-	-	-	-	-	-	-	-	-	-	-	-	-	-
C113435	14.6	22.78	64.74	45.78	50.63	45.4	16.27	22.92	-	-	-	-	-	-	-	-	-	-	-	-	-	-	-	-
C113437	102.19	84.28	113.3	83.48	123.53	55.49	63.29	79.73	-	-	-	-	-	-	-	-	-	-	-	-	-	-	-	-
C113439	0	19.36	12.95	63.28	2.03	20.18	3.62	9.97	-8.47252	-	-	-	-	-	-	-	-	-	-	-	-	-	-	-
C113461	52.39	12.49	16.14	6.71	22.21	12.57	10.81	7.95	-	-	-	-	-	-	-	-	-	-	-	-	-	-	-	-
C113477	20.37	1.14	12.91	1.34	12.11	0	32.44	1.99	3.64787	-	-	4.08488	-	-	-	-	-	-	-	-	-	-	-	-
C11349	0	0	0	0	0	0	0	0	-	-	-	-	-	-	-	-	-	-	-	-	-	-	-	-
C113501	63.06	49.95	67.77	92.62	14.13	35.2	32.44	41.73	-	-	-	-	-	-	-	-	-	-	-	-	-	-	-	-
C113531	99.92	118.07	148.45	134.23	145.35	120.7	64.89	105.31	-	-	-	-	-	-	-	-	-	-	-	-	-	-	-	-
C113561	28.04	30.56	19.3	0	0	0	8.98	27.73	-	7.23916	-	-	8.45522	-	-	-	-	-	8.41642	-	-	-8.50861	8.84181	8.7278
C113571	33.85	7.92	3.22	13.38	2.01	2.51	0	6.93	-	-	-	-	4.09748	-	8.52557	-	-	-	-	-	-	-	-	-
C113585	14.51	5.66	86.86	10.71	34.21	2.51	17.97	13.87	-	2.83035	3.61666	-	-	-	-	-	-	-	-	-	-	-	-	-
C113599	65.76	70.17	80.43	95.01	84.52	72.7	62.88	49.52	-	-	-	-	-	-	-	-	-	-	-	-	-	-	-	-
C113617	2.9	10.19	9.65	409.47	2.01	85.24	1.8	0.99	-	-5.56515	-5.39174	-	-	-	-	-	-	-	-2.69986	-2.40525	-	5.66862	-8.1101	-5.1392
C113621	11.6	22.63	25.74	72.26	24.15	52.65	16.17	27.73	-	-	-	-	-	-	-	-	-	-	-	-	-	-	-	-
C113713	3.86	27.08	16.04	64.03	14.04	2.5	7.16	40.48	-3.24243	-	-	-	-	-	-	-	-	-	3.73216	-4.75888	-	-4.60648	-	-
C113753	14.41	20.24	12.79	11.97	18	22.42	10.71	12.79	-	-	-	-	-	-	-	-	-	-	-	-	-	-	-	-
C113755	16.33	14.62	3.2	10.64	28	39.87	10.71	15.75	-	-	-	-	-	-	-	-	-	-	-	-	-	-	-	-
C113757	15.37	11.25	35.17	19.95	38	34.88	5.36	11.81	-	-	-	-	-	-	-	-	-	-	-	-	-	-	-	-
C126003	120.28	112.18	226	207.25	104.37	132.25	56.71	59.23	-	-	-	-	-	-	-	-	-	-	-	-	-	-	-	-
C11381	0	0	1545.32	0	0	0	0	0	-	-	-	-	-	-	-	-	-	-	-	-	-	-	-	-
C113839	25.86	22.42	31.88	11.93	15.95	24.84	16.01	28.45	-	-	-	-	-	-	-	-	-	-	-	-	-	-	-	-
C113845	17.24	19.06	19.13	7.96	11.96	19.87	3.56	5.89	-	-	-	-	-	-	-	-	-	-	-	-	-	-	-	-
scaffold12838	24.3	11.44	16.82	7.41	13.24	7.46	24.12	10.46	-	-	-	-	-	-	-	-	-	-	-	-	-	-	-	-
C113899	87.84	112.88	187.5	122.94	23.85	22.29	12.42	51.84	-	-	-	-	-	-3.02949	-	-	-3.11897	-	2.68907	-2.59996	-	-	-	-
C113933	42.01	17.88	22.25	22.47	37.77	19.81	10.64	5.87	-	-	-	-	-	-	-	-	-	-	-	-	-	-	-	-
C113941	14.32	17.88	12.71	30.4	21.86	19.81	8.87	11.74	-	-	-	-	-	-	-	-	-	-	-	-	-	-	-	-
C113943	11.46	7.82	28.6	15.86	21.86	12.38	3.55	6.85	-	-	-	-	-	-	-	-	-	-	-	-	-	-	-	-
C113945	23.87	12.29	50.85	17.19	27.83	14.86	19.51	13.69	-	-	-	-	-	-	-	-	-	-	-	-	-	-	-	-
scaffold11525	7.55	13.05	6.82	25.59	9.55	17.3	2.79	6.76	-	-	-	-	-	-	-	-	-	-	-	-	-	-	-	-
C122921	26.61	4.58	34.99	13.67	2.73	1.71	15.63	47.5	-	-	-	-	3.35472	-3.68892	-	-3.32121	-	-	-	-	-3.60518	-5.39753	2.29992	-
C114065	23.72	22.21	53.7	38.11	27.66	17.23	17.62	21.39	-	-	-	-	-	-	-	-	-	-	-	-	-	-	-	-
C11409	0	0	1545.32	1720.42	0	2586.38	0	0	-	-	-	-	-	-	-	-	-	-	-	-	-	-	-	-
C114099	11.39	7.78	18.95	22.34	17.78	24.62	3.52	8.75	-	-	-	-	-	-	-	-	-	-	-	-	-	-	-	-
C114105	4.74	8.89	9.48	28.91	63.22	51.69	3.52	11.66	-	-	-	-	-3.63192	-	-	3.29931	-	-	-	-	-	-	-	-
C114139	14.19	8.86	28.34	13.1	7.88	12.27	10.54	4.85	-	-	-	-	-	-	-	-	-	-	-	-	-	-	-	-
C114141	20.81	12.18	9.45	10.48	19.69	9.82	10.54	3.88	-	-	-	-	-	-	-	-	-	-	-	-	-	-	-	-
C114187	247.03	327.85	524.35	602.13	498.73	699.79	211.91	210.61	-	-	-	-	-	-	-	-	-	-	-	-	-	-	-	-
C114223	28.29	26.49	40.82	60.08	35.34	56.28	24.52	16.42	-	-	-	-	-	-	-	-	-	-	-	-	-	-	-	-
C114253	19.74	15.41	37.56	15.63	27.41	21.96	12.22	13.48	-	-	-	-	-	-	-	-	-	-	-	-	-	-	-	-
C114275	31.02	18.71	15.65	6.51	13.7	9.76	5.24	4.82	-	-	-	-	-	-	-	-	-	-	-	-	-	-	-	-
C114357	202.39	357.67	193.5	310.31	115.15	136.21	113.13	267.9	-	-	-	-	-	-	-	-	-	-	-	-	-	-	-	-
C114377	13.12	12.07	28.09	44.14	21.47	24.32	10.44	12.48	-	-	-	-	-	-	-	-	-	-	-	-	-	-	-	-
C114379	62.78	36.21	99.87	51.93	44.89	36.48	57.43	44.17	-	-	-	-	-	-	-	-	-	-	-	-	-	-	-	-
C114405	22.42	9.84	40.45	49.19	87.56	43.65	19.08	14.36	-	-	-	-	-	-	-	-	-	-	-	-	-	-	-	-
C114421	26.15	16.41	12.45	20.71	17.51	7.28	10.41	12.44	-	-	-	-	-	-	-	-	-	-	-	-	-	-	-	-
C114453	18.68	7.66	6.22	2.59	3.89	0	8.67	18.19	-	-	-	-	-	-	-	-	-	-	-	-	-	-7.95106	3.26918	-
C114457	916.36	62.35	970.86	112.62	274.35	104.28	1047.92	139.77	3.42202	2.92981	-	3.01793	-	-	-	-2.76794	-	-	-	-	-	-	-	-
C114467	18.62	10.9	3.1	15.49	23.28	14.51	10.38	6.68	-	-	-	-	-	-	-	-	-	-	-	-	-	-	-	-
C114501	7.45	37.08	21.72	37.43	23.28	29.01	5.19	18.13	-2.75777	-	-	-	-	-	-	-	-	-	-	-	-	-	-	-
C114549	61.27	128.29	55.68	176.3	25.14	74.73	6.9	55.19	-	-	-	-2.87482	-	-	-	-	-	-	-	-	-	-	-	-
C114551	38.99	42.4	58.77	104.24	63.83	67.5	13.79	40.92	-	-	-	-	-	-	-	-	-	-	-	-	-	-	-	-
C114553	14.85	16.31	18.56	14.16	21.28	7.23	0	14.27	-	-	-	-7.50984	-	-	-	7.17311	-	-	-	-	-	-	-	-
C114589	12.07	15.22	27.84	64.34	19.34	36.16	12.07	38.06	-	-	-	-	-	-	-	-	-	-	-	-	-	-	-	-
C114617	46.28	10.84	40.09	52.61	11.57	14.42	22.35	30.36	-	-	-	-	-	-	-	-	-	-	-	-	-	-	-	-
C114619	224.9	149.58	117.2	134.73	111.84	88.93	67.04	65.46	-	-	-	-	-	-	-	-	-	-	-	-	-	-	-	-
C130841	1383.74	490.27	2208.26	485.76	3468.91	2140.69	792.66	426.44	-	2.01161	-	-	-	-	-	-	-	-	-	-	-	-	-	-
C114661	16.66	6.5	33.93	19.25	27	33.65	10.31	8.54	-	-	-	-	-	-	-	-	-	-	-	-	-	-	-	-
C114677	34.24	10.84	9.25	5.13	21.21	28.84	20.63	10.44	-	-	-	-	-	-	-	-	-	-	-	-	-	-	-	-
scaffold6304	10.33	6.76	13.58	4.85	6.04	4.54	7.44	4.15	-	-	-	-	-	-	-	-	-	-	-	-	-	-	-	-
C114805	24.84	9.7	30.66	33.17	15.34	40.62	13.67	16.97	-	-	-	-	-	-	-	-	-	-	-	-	-	-	-	-
C114831	20.24	25.86	27.59	36.99	51.76	54.96	29.04	26.4	-	-	-	-	-	-	-	-	-	-	-	-	-	-	-	-
C114839	53.35	25.86	21.46	26.79	1.92	16.73	25.62	28.29	-	-	-	-	4.82483	-	-	-4.47459	-	-	-	-	-	-	-	-
C114851	15.59	9.67	15.29	10.18	24.85	9.53	5.11	4.7	-	-	-	-	-	-	-	-	-	-	-	-	-	-	-	-
C114865	29.35	6.44	33.63	11.45	57.34	23.83	49.39	16.92	-	-	-	-	-	-	-	-	-	-	-	-	-	-	-	-
C114877	18.34	38.67	33.63	76.31	51.6	61.95	6.81	32.91	-	-	-	-	-	-	-	-	-	-	-	-	-	-	-	-
C114933	26.51	5.35	24.39	16.49	15.24	23.76	23.77	7.5	-	-	-	-	-	-	-	-	-	-	-	-	-	-	-	-
C127453	65.63	34.73	106.8	40.15	40.32	40.99	38.26	43.26	-	-	-	-	-	-	-	-	-	-	-	-	-	-	-	-
C114967	57.6	54.62	115.83	73.56	89.56	80.77	32.26	36.56	-	-	-	-	-	-	-	-	-	-	-	-	-	-	-	-
C114999	40.23	51.41	70.11	88.78	11.43	11.88	28.86	67.49	-	-	-	-	-	-	-	-	-	-	2.45924	-3.03258	-	-3.14951	-	-
C115063	240.65	126	109.42	82.2	72.2	54.48	66.02	69.16	-	-	-	-	-	-	-	-	-	-	-	-	-	-	-	-
C115085	26.36	9.58	12.12	10.09	7.58	18.9	13.5	13.98	-	-	-	-	-	-	-	-	-	-	-	-	-	-	-	-
C115123	38.17	26.61	63.64	55.48	49.26	37.79	23.63	17.71	-	-	-	-	-	-	-	-	-	-	-	-	-	-	-	-
C115193	10.87	19.11	3.02	27.66	15.11	11.78	3.37	10.22	-	-3.31986	-	-	-	-	-	-	-	-	-	-	-	-	-	-
C115229	21.75	36.09	24.17	116.93	18.89	32.97	6.73	20.44	-	-2.44471	-	-	-	-	-	-	-	-	-	-	-	-	-	-
C121371	156.1	4.1	353.33	0	990.07	7.31	386.99	0	4.84065	11.8834	6.98911	12.8414	-2.52665	-	-	-	-	-	-	-	-	-	-	-
C115265	26.2	15.87	30.13	38.86	9.42	23.48	13.42	7.41	-	-	-	-	-	-	-	-	-	-	-	-	-	-	-	-
C115291	26.2	6.35	30.13	16.3	16.95	21.14	13.42	15.75	-	-	-	-	-	-	-	-	-	-	-	-	-	-	-	-
C115313	72.27	33.87	60.26	43.88	43.32	21.14	45.29	19.45	-	-	-	-	-	-	-	-	-	-	-	-	-	-	-	-
C115337	49.54	8.44	42.06	3.75	15.02	2.34	51.84	14.78	-	3.27477	-	-	-	-	-	-2.61242	-	-	-	-	-	-3.25315	-	-
C115347	13.51	3.17	72.1	0	35.68	2.34	6.69	1.85	-	9.23198	3.7765	-	-	-	-	-	-	-	-	-	-	-	-	-
C115363	14.41	10.55	12.02	13.75	15.02	25.76	8.36	5.54	-	-	-	-	-	-	-	-	-	-	-	-	-	-	-	-
C139015	18.7	95.56	93.87	135.2	101.43	180.08	6.31	49.16	-2.78937	-	-	-2.81592	-2.32422	-	-	3.1279	-3.0505	-	-	-	-	-	-	-
C115447	15.27	8.42	17.97	37.4	20.6	25.68	15.01	11.05	-	-	-	-	-	-	-	-	-	-	-	-	-	-	-	-
C115463	44.9	24.2	35.95	28.67	52.43	18.68	48.35	26.71	-	-	-	-	-	-	-	-	-	-	-	-	-	-	-	-
C115471	648.22	430.11	310.67	324.41	295	244.47	232.74	166.21	-	-	-	-	-	-	-	-	-	-	-	-	-	-	-	-
C115483	17.91	5.25	11.95	6.21	14.94	18.63	16.62	16.53	-	-	-	-	-	-	-	-	-	-	-	-	-	-	-	-
C115507	121.76	93.36	286.77	196.39	91.49	111.76	96.42	84.48	-	-	-	-	-	-	-	-	-	-	-	-	-	-	-	-
C115513	34.92	24.13	92.6	48.48	41.08	34.92	44.88	62.44	-	-	-	-	-	-	-	-	-	-	-	-	-	-	-	-
C115523	17.91	38.81	38.83	48.48	41.08	51.22	14.96	23.88	-	-	-	-	-	-	-	-	-	-	-	-	-	-	-	-
C115583	9.82	9.41	8.94	8.68	14.89	37.15	1.66	13.73	-	-	-	-	-	-	-	-	-	-	-	-	-	-	-	-
C115665	28.48	6.26	17.82	23.48	9.28	6.95	14.87	9.13	-	-	-	-	-	-	-	-	-	-	-	-	-	-	-	-
scaffold7096	40.78	18.13	19.02	20.84	31.98	15.12	32.6	13.08	-	-	-	-	-	-	-	-	-	-	-	-	-	-	-	-
C115707	10.65	11.44	5.92	11.09	27.77	27.7	6.59	6.37	-	-	-	-	-	-	-	-	-	-	-	-	-	-	-	-
C115715	30.17	20.8	11.85	7.39	27.77	13.85	13.18	10.01	-	-	-	-	-	-	-	-	-	-	-	-	-	-	-	-
C115731	23.96	15.6	32.58	8.63	31.47	39.24	28.01	21.85	-	-	-	-	-	-	-	-	-	-	-	-	-	-	-	-
C123049	82.54	1.52	67.37	0.91	5.42	0	89.61	3.99	5.28456	5.92691	-	4.59497	4.01015	-3.66848	-	-4.87208	-	-	-	-	-	-	-	-
C115753	8.87	48.88	32.58	54.23	40.72	32.32	1.65	22.76	-2.90516	-	-	-3.61887	-	-	-	3.72672	-	-	-	-	-	-	-	-
C115777	130.96	57.03	112.23	83.57	71.98	92.08	69	68.08	-	-	-	-	-	-	-	-	-	-	-	-	-	-	-	-
C115783	16.81	18.66	47.25	29.5	23.99	23.02	18.07	22.69	-	-	-	-	-	-	-	-	-	-	-	-	-	-	-	-
C115805	49.55	40.44	97.46	94.63	103.36	59.85	29.57	37.22	-	-	-	-	-	-	-	-	-	-	-	-	-	-	-	-
C115811	19.47	15.55	23.63	22.12	14.77	0	6.57	19.06	-	-	6.8261	-	-	-	-	-	-	-	7.57179	-7.84455	-	-8.0949	-	-
C115821	23.89	13.48	17.72	15.98	14.77	20.72	16.43	10.89	-	-	-	-	-	-	-	-	-	-	-	-	-	-	-	-
C115835	240.67	293.45	330.78	423.99	271.33	322.28	136.35	250.53	-	-	-	-	-	-	-	-	-	-	-	-	-	-	-	-
C115851	9.7	5.17	8.84	7.35	7.36	6.89	4.91	4.53	-	-	-	-	-	-	-	-	-	-	-	-	-	-	-	-
C115853	12.35	6.2	5.89	3.68	29.45	13.77	3.28	12.67	-	-	-	-	-	-	-	-	-	-	-	-	-	-	-	-
scaffold19246	63.11	39.77	54.22	33.17	54.53	27.01	31.29	34.62	-	-	-	-	-	-	-	-	-	-	-	-	-	-	-	-
scaffold5201	7.37	6.52	12.52	11.75	7.79	8.55	11.08	8.58	-	-	-	-	-	-	-	-	-	-	-	-	-	-	-	-
C115867	230.27	128.21	253.28	147.06	191.41	176.76	99.91	80.55	-	-	-	-	-	-	-	-	-	-	-	-	-	-	-	-
C115869	19.41	4.14	26.51	4.9	22.09	11.48	31.12	11.77	-	-	-	-	-	-	-	-	-	-	-	-	-	-	-	-
C115891	10.59	19.64	32.4	14.71	1.84	4.59	1.64	8.15	-	-	-	-	-	-4.09699	-	-	-	-	-	-	-	-	-	-
C115903	43.1	14.43	32.3	22	29.36	16.02	24.5	18.05	-	-	-	-	-	-	-	-	-	-	-	-	-	-	-	-
C115915	153.94	125.78	243.76	163.76	168.84	164.82	96.35	85.74	-	-	-	-	-	-	-	-	-	-	-	-	-	-	-	-
C115929	15.83	7.22	8.81	13.44	25.69	18.31	21.23	15.34	-	-	-	-	-	-	-	-	-	-	-	-	-	-	-	-
C115949	21.11	25.77	20.56	4.89	11.01	16.02	9.8	16.25	-	-	-	-	-	-	-	-	-	-	-	-	-	-	-	-
C115957	26.39	62.89	267.25	232.2	286.3	130.48	16.33	83.03	-	-	-	-	-3.35059	-	-	3.28748	-3.23293	-3.34586	-	-	-	-	-	-
C115971	14.03	4.11	43.93	26.81	16.47	38.81	9.77	28.8	-	-	-	-	-	-	-	-	-	-	-2.85607	-	-3.03436	-	-	-
scaffold13766	23.34	7.52	18.65	4.54	11.57	6.07	11.3	19.56	-	-	-	-	-	-	-	-	-	-	-	-	-	-2.36129	2.62413	-
C116059	195.91	168.11	125.58	147.05	34.67	43.25	89.3	117.56	-	-	-	-	2.5811	-	-	-2.19864	-	-	2.31382	-	-	-2.09644	-	-
C116079	17.49	17.43	26.28	6.08	14.6	18.21	12.99	14.36	-	-	-	-	-	-	-	-	-	-	-	-	-	-	-	-
C116081	34.11	20.5	29.2	32.81	25.55	22.76	14.61	21.54	-	-	-	-	-	-	-	-	-	-	-	-	-	-	-	-
scaffold17013	55.45	88.11	107.78	118.31	148.1	149.44	60.14	75.12	-	-	-	-	-	-	-	-	-	-	-	-	-	-	-	-
C116099	27.11	11.28	5.84	6.08	5.47	2.28	11.37	3.59	-	-	-	-	-	-	-	-	-	-	-	-	-	-	-	-
C116107	30.52	32.71	11.65	21.81	9.1	15.89	6.48	14.32	-	-	-	-	-	-	-	-	-	-	-	-	-	-	-	-
C116143	14.82	13.29	17.47	8.48	10.92	15.89	19.43	21.48	-	-	-	-	-	-	-	-	-	-	-	-	-	-	-	-
C116149	24.42	14.31	8.74	12.12	7.28	4.54	6.48	11.63	-	-	-	-	-	-	-	-	-	-	-	-	-	-	-	-
C116217	80.87	41.79	98.74	114.81	59.88	72.44	37.13	34.8	-	-	-	-	-	-	-	-	-	-	-	-	-	-	-	-
C116259	22.54	11.18	17.38	2.41	12.67	0	8.05	7.12	-	-	-	-	-	-	-	-	-	-	7.12709	-	-	-6.71113	-	-
C116277	6.07	25.41	17.38	31.34	28.95	49.66	8.05	10.68	-2.50558	-	-	-	-	-	-	-	-	-	-	-	-	-	-	-
C116281	10.4	1.02	52.13	44.59	128.48	40.63	1.61	11.57	-	-	-	-	-3.53138	-	-	5.41357	-4.14099	-	-4.85658	-	-3.67255	-	-	-5.1842
C116303	26.88	33.54	57.92	44.59	45.24	36.12	19.31	29.36	-	-	-	-	-	-	-	-	-	-	-	-	-	-	-	-
C116305	32.08	16.26	28.96	26.52	38	24.83	17.7	11.57	-	-	-	-	-	-	-	-	-	-	-	-	-	-	-	-
C116309	15.61	22.36	26.07	65.08	21.71	126.42	4.83	3.56	-	-	-2.61638	-	-	-	-	-	-	-	-2.13695	-	-	4.46732	-3.67276	-
C116315	36.42	99.6	95.57	124.14	229.82	137.71	30.58	40.93	-	-	-	-	-2.56967	-	-	-	-	-	-	-	-	-	-	-
C116327	26.8	9.12	34.66	6.01	25.26	0	14.44	7.1	-	-	7.628	-	-	-	-	-	-	-	6.83987	-	-	-6.71113	-	-
C116345	6.05	20.27	20.22	12.02	5.41	9	0	6.21	-	-	-	-	-	-	-	-	-	-	-	-	-	-	-	-
C116355	12.1	14.19	14.44	9.62	16.24	13.51	16.05	7.99	-	-	-	-	-	-	-	-	-	-	-	-	-	-	-	-
C116359	62.25	0	31.77	1.2	36.09	0	65.8	12.42	9.87036	4.43552	8.14038	2.51324	-	-	-	-	-	-	-	-	-7.84111	-7.51257	3.7863	-
C116361	28.53	29.39	17.33	13.22	32.48	27.01	8.02	7.1	-	-	-	-	-	-	-	-	-	-	-	-	-	-	-	-
C116381	6.05	12.16	8.66	4.81	10.83	18.01	4.81	7.99	-	-	-	-	-	-	-	-	-	-	-	-	-	-	-	-
C116393	94.24	125.67	242.6	203.12	155.19	81.04	20.86	95.83	-	-	-	-	-	-	-	-	-2.74113	-	-	-	-	-	-	-
C116407	12.1	11.15	17.33	9.62	41.5	27.01	6.42	7.99	-	-	-	-	-	-	-	-	-	-	-	-	-	-	-	-
C116433	81.04	93.99	118.09	79.11	44.99	29.19	24	38.93	-	-	-	-	-	-	-	-	-	-	-	-	-	-	-	-
C116461	56.04	102.07	54.72	64.73	52.19	47.15	28.8	45.12	-	-	-	-	-	-	-	-	-	-	-	-	-	-	-	-
C116467	20.69	6.06	25.92	4.79	9	0	14.4	15.93	-	-	-	-	-	-	-	-	-	-	-	-	-	-7.87338	-	-
C116483	30.95	16.12	11.49	14.34	12.56	0	15.96	7.06	-	-	-	-	-	-	-	-	-	-	7.66443	-7.26272	-	-6.71113	-	-
C116495	25.79	9.07	28.72	25.1	14.36	17.91	12.77	16.76	-	-	-	-	-	-	-	-	-	-	-	-	-	-	-	-
C116515	53.3	3.02	137.87	5.98	28.71	13.43	71.8	29.12	3.66603	4.32849	-	-	-	-	-	-	-	-	-	-	-3.48619	-	2.76878	-
C116519	39.54	44.34	43.08	87.26	28.71	35.82	15.96	32.65	-	-	-	-	-	-	-	-	-	-	-	-	-	-	-	-
C116521	36.96	11.09	14.36	8.37	8.97	11.19	22.34	11.47	-	-	-	-	-	-	-	-	-	-	-	-	-	-	-	-
C116539	18.05	15.12	14.36	17.93	17.95	8.96	11.17	13.23	-	-	-	-	-	-	-	-	-	-	-	-	-	-	-	-
C116545	1.72	36.28	2.87	33.47	0	8.96	0	1.76	-4.79944	-3.6666	-	-	-	-	-	-	-	-	-	-	4.07452	-	-3.70524	-
C116547	145.72	49.24	200.5	128.74	73.37	84.85	65.24	67.75	-	-	-	-	-	-	-	-	-	-	-	-	-	-	-	-
C116575	1.71	16.08	34.37	8.34	191.48	42.42	0	0	-3.63191	-	-	-	-6.65913	-	-	10.4461	-7.6202	-4.26966	-	-	7.9788	8.63512	-6.78981	-
C116603	15.43	13.06	8.59	9.54	5.37	15.63	3.18	8.8	-	-	-	-	-	-	-	-	-	-	-	-	-	-	-	-
C116651	17.95	4.01	28.57	14.27	19.63	17.81	6.35	5.26	-	-	-	-	-	-	-	-	-	-	-	-	-	-	-	-
C116685	14.49	18.99	8.55	16.6	17.8	4.44	15.82	16.62	-	-	-	-	-	-	-	-	-	-	-	-	-	-	-	-
C116691	78.42	44.97	162.38	99.59	65.85	64.4	58.54	39.37	-	-	-	-	-	-	-	-	-	-	-	-	-	-	-	-
C116699	74.16	55.97	145.29	67.58	74.75	57.74	53.79	78.75	-	-	-	-	-	-	-	-	-	-	-	-	-	-	-	-
C116749	28.05	16.94	25.57	17.74	26.62	6.64	23.66	14.83	-	-	-	-	-	-	-	-	-	-	-	-	-	-	-	-
C11675	0	0	0	0	0	0	0	0	-	-	-	-	-	-	-	-	-	-	-	-	-	-	-	-
C116759	30.6	230.22	102.28	370.09	81.64	174.95	23.66	78.53	-3.36114	-2.03031	-	-	-	-	-	-	-	-	-	-	-	-	-	-
C116795	11.05	27.91	42.61	53.21	35.5	42.08	12.62	26.18	-	-	-	-	-	-	-	-	-	-	-	-	-	-	-	-
C116805	203.14	95.67	147.73	81.59	101.16	48.72	77.3	67.19	-	-	-	-	-	-	-	-	-	-	-	-	-	-	-	-
C116807	30.6	30.89	93.75	126.52	60.34	81.94	25.24	52.35	-	-	-	-	-	-	-	-	-	-	-	-	-	-	-	-
scaffold8312	46.56	42.88	74.27	40.03	54.13	60.78	20.8	28.2	-	-	-	-	-	-	-	-	-	-	-	-	-	-	-	-
C116863	25.43	31.8	25.5	36.56	35.4	39.76	11.01	11.31	-	-	-	-	-	-	-	-	-	-	-	-	-	-	-	-
C116865	99.73	4.96	305.17	0	217.11	2.2	181.97	0.87	4.01646	2.91723	-	4.07357	-	-	-	-	-	-	-4.40368	-	-	2.8263	-	-3.14973
C116867	145.38	80.28	251.48	178.76	123.56	103.53	95.69	104.13	-	-	-	-	-	-	-	-	-	-	-	-	-	-	-	-
C116869	21.13	26.76	22.61	16.46	24.71	37.45	9.41	10.41	-	-	-	-	-	-	-	-	-	-	-	-	-	-	-	-
C116899	20.28	7.93	28.26	4.7	56.48	15.42	15.69	6.94	-	-	-	-	-	-	-	-	-	-	-	-	-	-	-	-
C116913	77.76	9.91	56.51	5.88	15.89	6.61	56.47	29.5	2.51384	3.06713	-	-	2.37253	-	-	-2.65944	-	-	-	-	-	-2.79664	2.81177	-
C116915	43.11	5.95	39.56	12.94	21.18	13.22	21.96	7.81	2.39605	-	-	-	-	-	-	-	-	-	-	-	-	-	-	-
C116923	28.74	19.82	56.51	44.69	40.6	30.84	20.39	28.64	-	-	-	-	-	-	-	-	-	-	-	-	-	-	-	-
C116939	33.71	0.99	11.27	0	38.73	2.2	35.98	7.79	4.57498	-	3.98727	-	-	-	-	-	-	-	-	-	-	-	7.211	-
C116941	30.34	8.9	14.09	2.35	5.28	6.59	7.82	7.79	-	-	-	-	2.59249	-	-	-	-	-	-	-	-	-	-	-
C116951	235.15	4.94	208.53	0	846.7	4.39	195.53	0.87	5.10671	10.8548	7.47063	7.82163	-	-	-	-	-	-	-	-	-	-	-	-
C116969	31.19	16.8	22.54	9.38	15.84	15.38	15.64	8.65	-	-	-	-	-	-	-	-	-	-	-	-	-	-	-	-
C117001	19.39	15.81	33.82	21.11	47.53	37.34	15.64	13.85	-	-	-	-	-	-	-	-	-	-	-	-	-	-	-	-
C117005	96.08	65.23	109.9	99.69	116.18	103.25	64.14	62.31	-	-	-	-	-	-	-	-	-	-	-	-	-	-	-	-
C117037	138.68	71.95	177.06	104.11	121.13	72.3	107.63	88.03	-	-	-	-	-	-	-	-	-	-	-	-	-	-	-	-
C117061	21.85	20.7	11.24	10.53	21.07	13.15	9.36	9.49	-	-	-	-	-	-	-	-	-	-	-	-	-	-	-	-
C117109	84.65	57.99	128.93	134.16	134.81	85.21	68.44	76.6	-	-	-	-	-	-	-	-	-	-	-	-	-	-	-	-
C117131	23.47	0.98	126.13	1.17	56.02	2.18	35.78	0.86	4.06159	6.46399	4.52638	5.38157	-	-	-	-	-	-	-	-	-	-	-	-
C117139	10.9	12.78	19.62	4.67	43.77	15.29	21.78	6.89	-	-	-	-	-	-	-	-	-	-	-	-	-	-	-	-
C117157	528.25	855.78	930.86	919.17	43.65	28.33	248.19	875.47	-	-	-	-	3.68202	-4.47126	-	-3.34384	-	-	5.27143	-5.1572	-	-5.60245	-	-
C117169	188.9	127.44	343.83	194.31	226.98	154.72	158.22	164.79	-	-	-	-	-	-	-	-	-	-	-	-	-	-	-	-
C117171	25.08	23.53	27.95	22.11	19.21	21.79	10.86	24.03	-	-	-	-	-	-	-	-	-	-	-	-	-	-	-	-
C117185	69.38	75.48	164.93	73.3	136.19	128.57	37.23	60.08	-	-	-	-	-	-	-	-	-	-	-	-	-	-	-	-
C117197	35.94	17.64	36.34	17.45	17.46	17.43	6.2	15.45	-	-	-	-	-	-	-	-	-	-	-	-	-	-	-	-
scaffold4444	11.72	6.96	10.27	6.51	16.83	12.19	12.88	9.4	-	-	-	-	-	-	-	-	-	-	-	-	-	-	-	-
C128751	245.5	118.67	207.41	166.17	171.7	127.46	97.98	156.33	-	-	-	-	-	-	-	-	-	-	-	-	-	-	-	-
C117241	85.02	61.59	86.43	49.9	121.89	67.37	41.77	26.54	-	-	-	-	-	-	-	-	-	-	-	-	-	-	-	-
C117261	25.01	15.64	11.15	18.57	17.41	23.91	12.38	11.13	-	-	-	-	-	-	-	-	-	-	-	-	-	-	-	-
C117279	26.67	79.19	33.46	103.28	12.19	58.68	17.02	35.95	-2.01933	-	-	-	-	-	-	-	-	-	-	-	-	-	-	-
scaffold14275	524.85	52.95	371.09	50.68	99.8	41.73	442.72	52.85	2.86465	2.70387	-	3.19627	2.49645	-	-	-3.00809	-	-	-	-	-	-	-	-
C11733	0	0	0	0	0	0	0	0	-	-	-	-	-	-	-	-	-	-	-	-	-	-	-	-
C117333	16.62	61.42	16.68	59.02	13.89	10.84	3.09	21.34	-2.333	-	-	-	-	-	-	-	-	-	2.85099	-	-	-	-	-
C117351	147.96	144.29	269.71	282.39	135.46	147.4	155.8	170.73	-	-	-	-	-	-	-	-	-	-	-	-	-	-	-	-
C117371	341.53	275.16	460.34	504.42	422.61	374	206.14	157.5	-	-	-	-	-	-	-	-	-	-	-	-	-	-	-	-
scaffold9495	7.47	6.28	7.22	2.26	2.25	7.04	8.88	14.87	-	-	-	-	-	-	-	-	-	-	-	-	-	-	3.20475	-
C117391	17.41	30.14	41.6	43.86	50.23	92.96	15.38	17.88	-	-	-	-	-	-	-	-	-	-	-	-	-	-	-	-
C117407	220.5	202.24	135.88	128.13	65.82	77.83	75.38	88.54	-	-	-	-	-	-	-	-	-	-	-	-	-	-	-	-
C117503	46.99	3.87	49.65	5.74	18.95	4.3	22.95	15.24	3.13553	2.91545	-	-	-	-	-	-	-	-	-	-	-	-	-	-
C117511	10.72	10.64	16.55	27.56	5.17	6.45	7.65	15.24	-	-	-	-	-	-	-	-	-	-	-	-	-	-	-	-
C117515	10.72	10.64	11.03	16.08	20.67	8.6	4.59	13.55	-	-	-	-	-	-	-	-	-	-	-	-	-	-	-	-
C117523	153.34	55.12	96.55	113.67	105.09	73.12	97.91	52.5	-	-	-	-	-	-	-	-	-	-	-	-	-	-	-	-
C117535	70.9	69.63	182.06	179.12	130.93	144.08	65.78	51.65	-	-	-	-	-	-	-	-	-	-	-	-	-	-	-	-
C117547	9.89	11.6	22.07	13.78	13.78	6.45	13.77	11.85	-	-	-	-	-	-	-	-	-	-	-	-	-	-	-	-
scaffold13037	70.34	9.9	62.22	17.05	45.36	34.68	62.18	29.83	2.3805	-	-	-	-	-	-	-	-	-	-	-	-	-	-	-
C117571	29.6	3.86	63.28	1.15	0	0	30.51	10.98	2.4737	5.49692	-	-	8.76636	-8.94345	-	-8.69881	-	-	-	-	-	-7.40626	3.67987	-
C117579	10.69	6.75	13.76	14.89	12.03	15.01	7.63	5.07	-	-	-	-	-	-	-	-	-	-	-	-	-	-	-	-
C117595	29.6	19.29	60.53	25.19	34.36	17.16	13.73	16.89	-	-	-	-	-	-	-	-	-	-	-	-	-	-	-	-
C117665	13.94	26.93	27.44	26.27	29.13	29.95	7.61	15.16	-	-	-	-	-	-	-	-	-	-	-	-	-	-	-	-
C117705	17.17	14.39	16.42	12.53	18.8	14.94	9.1	6.72	-	-	-	-	-	-	-	-	-	-	-	-	-	-	-	-
C117711	19.63	39.33	38.32	78.61	18.8	34.14	15.17	15.12	-	-	-	-	-	-	-	-	-	-	-	-	-	-	-	-
C117721	221.61	3.84	188.84	5.7	13.67	0	232.15	18.48	5.38325	4.85168	6.8261	3.763	4.09934	-3.83551	-	-4.91383	-	-	-	-	-	-8.16177	-	-
C117751	41.7	8.63	27.37	10.25	11.96	12.8	13.66	17.64	-	-	-	-	-	-	-	-	-	-	-	-	-	-	-	-
C117761	20.44	14.39	19.16	9.11	20.51	23.47	9.1	10.92	-	-	-	-	-	-	-	-	-	-	-	-	-	-	-	-
C117791	70.14	13.39	51.86	12.5	6.82	2.13	57.5	20.11	-	-	-	-	3.43687	-2.96359	-	-3.8921	-	-	-	-	-	-3.83581	-	-
C117811	26.1	2.87	16.38	1.14	5.11	0	12.11	0.84	2.71351	-	-	3.86296	-	-	-	-	-	-	-	-	-	-	-	-
C117871	47.99	33.4	35.39	18.13	32.3	19.1	42.26	31.75	-	-	-	-	-	-	-	-	-	-	-	-	-	-	-	-
C117875	44.73	47.71	46.28	17	45.9	42.45	19.62	35.93	-	-	-	-	-	-	-	-	-	-	-	-	-	-	-	-
C117943	17.85	25.7	35.3	54.26	33.91	25.4	18.06	22.5	-	-	-	-	-	-	-	-	-	-	-	-	-	-	-	-
C117947	65.7	5.71	16.29	0	0	0	1.51	5.83	3.06267	7.23916	-	-	9.93444	-	4.62138	-	-	-	-	-	-	-	6.85121	-
C117989	27.51	30.37	62.29	3.38	1.69	0	22.51	49.87	-	3.98936	-	-	4.05576	-5.15792	-	-4.47459	-	-	8.66087	-	-	-9.60604	4.35496	3.32715
C118011	19.42	18.03	13.54	11.27	5.07	8.45	10.51	10.81	-	-	-	-	-	-	-	-	-	-	-	-	-	-	-	-
C118031	36.31	44.49	121.56	175.43	126.51	214.82	28.44	43.94	-	-	-	-	-	-	-	-	-	-	-	-	-	-	-	-
C118033	18.56	13.25	13.51	12.37	20.24	23.17	13.47	10.78	-	-	-	-	-	-	-	-	-	-	-	-	-	-	-	-
C118043	12.91	0	118.86	30.36	156.87	31.59	26.94	29.01	7.70582	-	2.22707	-	-3.50803	-	-	-	-	-3.20084	-8.36162	-	-9.15925	-	-	-8.7893
C118051	23.4	31.24	70.24	60.73	25.3	67.4	20.96	0	-	-	-	8.37678	-	-	-	-	-	-	-	-	9.02024	9.38572	-9.72595	-
C118119	164.15	152.96	288.31	282.66	275.91	245.78	155.26	187.68	-	-	-	-	-	-	-	-	-	-	-	-	-	-	-	-
C118187	18.46	4.71	21.5	20.14	25.17	20.95	17.87	9.9	-	-	-	-	-	-	-	-	-	-	-	-	-	-	-	-
C118227	91.24	61.99	1235.77	554.63	1928.09	624.89	60.88	80.6	-	-	-	-	-4.31171	-	-	4.14101	-3.54427	-3.76374	-2.97113	-	-	2.29466	-2.27973	-2.97313
C11823	0	0	0	0	0	0	0	0	-	-	-	-	-	-	-	-	-	-	-	-	-	-	-	-
C118237	5.6	32.87	13.4	31.25	15.06	45.98	1.48	9.87	-2.99022	-	-	-	-	-	-	-	-	-	-	-	-	-	-	-
C118253	304.15	166.24	268.06	300.19	175.74	158.84	108.4	92.12	-	-	-	-	-	-	-	-	-	-	-	-	-	-	-	-
C118257	497.04	319.34	573.66	593.69	523.86	491.14	332.63	224.54	-	-	-	-	-	-	-	-	-	-	-	-	-	-	-	-
scaffold17201	7.25	18.59	21.69	14.66	31.41	29.03	10.05	10.35	-	-	-	-	-	-	-	-	-	-	-	-	-	-	-	-
C118305	1402.57	3544.79	1184.48	1543.88	375.61	619.13	398.39	2053.32	-	-	-	-2.24774	1.98925	-	-	-	-	-	2.87815	-	-	-2.38866	-	-
C118317	23.15	8.43	34.76	14.47	13.35	14.59	11.85	17.23	-	-	-	-	-	-	-	-	-	-	-	-	-	-	-	-
C118333	58.12	98.11	61.34	139.9	33.3	41.59	32.5	118.64	-	-	-	-	-	-	-	-	-	-	-	-	-	-2.16903	-	-
C118355	35.03	15.88	37.34	39.97	9.99	16.63	19.2	19.64	-	-	-	-	-	-	-	-	-	-	-	-	-	-	-	-
C118357	11.15	8.41	21.34	2.22	9.99	0	2.95	38.46	-	3.03571	-	-3.55691	-	-	-	-	-	-	6.83987	-	-2.43075	-9.25425	4.57308	-
C11837	0	0	0	0	0	0	0	0	-	-	-	-	-	-	-	-	-	-	-	-	-	-	-	-
C118371	19.11	4.67	18.67	9.99	16.65	4.16	11.82	15.55	-	-	-	-	-	-	-	-	-	-	-	-	-	-	-	-
C118381	7.96	10.28	29.34	14.43	8.33	18.71	8.86	9	-	-	-	-	-	-	-	-	-	-	-	-	-	-	-	-
C118389	15.13	16.82	18.67	17.76	13.32	14.56	8.86	8.18	-	-	-	-	-	-	-	-	-	-	-	-	-	-	-	-
C118445	174.7	5.59	296.37	9.63	455.05	12.44	157.63	0	2.40321	2.58428	3.30126	5.36649	-	-	-	-	-	-	-	-	-	2.73787	-2.92282	-
CL32Contig1	99.62	177.45	28.42	8.61	16.43	1.2	29.86	17.11	-	2.43468	3.96714	-	3.29174	-	-	-2.34212	-	-	8.77265	-3.41326	3.18109	-5.643	2.21591	5.32786
C123215	76.73	75.22	105.61	138.3	77.91	82.38	65.16	56.03	-	-	-	-	-	-	-	-	-	-	-	-	-	-	-	-
C118503	25.34	32.53	42.45	49.71	33.13	12.41	19.1	28.49	-	-	-	-	-	-	-	-	-	-	-	-	-	-	-	-
C118513	85.54	24.17	45.11	75.12	6.63	4.14	30.85	66.75	-	-	-	-	3.76521	-	-	-3.03797	-	-	2.87917	-4.293	-	-4.63849	-	-
scaffold18702	24.55	15.93	19.41	6.75	23.08	13.9	13.08	16.44	-	-	-	-	-	-	-	-	-	-	-	-	-	-	-	-
scaffold10294	20.48	21.95	24.55	19.4	34.52	23.2	8.41	12.18	-	-	-	-	-	-	-	-	-	-	-	-	-	-	-	-
C118579	543.47	305.94	682.85	418.71	209.84	130	463.07	451.41	-	-	-	-	-	-	-	-	-	-	-	-	-	-2.45449	-	-
C118585	22.91	13.91	13.23	16.53	1.65	12.38	2.93	5.68	-	-	-	-	3.82689	-	-	-	-	-	-	-	-	-	-	-
C11859	0	0	0	286.74	0	1551.83	0	0	-	-	-	-	-	-	-	-	-	-	-	-	-	-	-	-
C118593	28.44	216.94	352.01	186.22	284.19	136.19	4.4	31.66	-3.37975	-	-	-2.71326	-3.22904	-	-	5.14917	-5.49592	-3.63094	-	-	2.52871	-	-	-
C120699	10.06	5.91	9.66	4.02	7.53	5.65	17.32	6.66	-	-	-	-	-	-	-	-	-	-	-	-	-	-	-	-
scaffold16040	11.32	8.18	9.22	10.73	13.47	14.92	10.98	8.58	-	-	-	-	-	-	-	-	-	-	-	-	-	-	-	-
C118611	18.17	26.89	7.94	12.12	23.13	14.44	11.72	16.24	-	-	-	-	-	-	-	-	-	-	-	-	-	-	-	-
C118617	7.11	31.52	15.88	15.43	9.91	33.02	4.4	1.62	-2.58938	-	-	-	-	-	-	-	-	-	-	-	3.99221	3.63602	-	-
C118623	23.7	17.62	13.23	26.45	13.22	10.32	8.79	12.18	-	-	-	-	-	-	-	-	-	-	-	-	-	-	-	-
scaffold14150	61.19	20.59	45.61	24.42	36.31	26.33	24.64	60.22	-	-	-	-	-	-	-	-	-	-	-	-	-	-	-	-
C118689	34.67	33.29	63.36	36.27	65.92	57.63	11.69	24.29	-	-	-	-	-	-	-	-	-	-	-	-	-	-	-	-
C118699	18.91	73.05	66	118.7	60.98	55.58	21.92	42.11	-2.39717	-	-	-	-	-	-	-	-	-	-	-	-	-	-	-
C118737	51.86	28.59	47.4	33.99	24.66	10.27	21.87	15.35	-	-	-	-	-	-	-	-	-	-	-	-	-	-	-	-
C118755	38.4	13.8	31.52	17.5	27.88	14.34	8.72	12.09	-	-	-	-	-	-	-	-	-	-	-	-	-	-	-	-
C118757	23.51	16.56	5.25	6.56	16.4	16.38	8.72	6.45	-	-	-	-	-	-	-	-	-	-	-	-	-	-	-	-
C118763	73.67	45.08	107.7	82.02	47.55	63.49	58.16	52.37	-	-	-	-	-	-	-	-	-	-	-	-	-	-	-	-
C118777	87.78	54.28	91.94	60.15	67.23	43.01	34.89	54.79	-	-	-	-	-	-	-	-	-	-	-	-	-	-	-	-
C118793	30.57	9.2	26.27	6.56	4.92	0	1.45	25.78	-	-	-	-3.97397	2.70771	-	-	-	-	-	6.99062	-	-	-8.70076	2.46447	-
C118797	22.73	28.52	15.76	16.4	8.2	6.14	4.36	8.86	-	-	-	-	-	-	-	-	-	-	-	-	-	-	-	-
C118803	565.88	310.03	359.86	374.01	413.21	475.14	286.42	232.84	-	-	-	-	-	-	-	-	-	-	-	-	-	-	-	-
C118817	50.81	23.86	34.06	5.45	52.34	6.13	43.5	20.89	-	-	2.99144	-	-	-	-	-	-	-	-	-	-	-	-	-
C118819	17.2	4.59	13.1	3.27	8.18	4.09	8.7	8.84	-	-	-	-	-	-	-	-	-	-	-	-	-	-	-	-
C118851	25.8	22.94	18.34	13.09	32.71	30.64	5.8	8.04	-	-	-	-	-	-	-	-	-	-	-	-	-	-	-	-
C129651	734.45	307.05	625.88	524.64	487.76	447.28	408.64	256.96	-	-	-	-	-	-	-	-	-	-	-	-	-	-	-	-
C118885	45.22	51.26	57.5	72.91	48.94	44.83	21.7	44.89	-	-	-	-	-	-	-	-	-	-	-	-	-	-	-	-
C118889	24.95	22.88	15.68	27.2	19.58	28.53	1.45	15.23	-	-	-	-	-	-	-	-	-	-	-	-	-	-	-	-
C118893	16.37	20.14	15.68	5.44	16.31	18.34	5.79	7.21	-	-	-	-	-	-	-	-	-	-	-	-	-	-	-	-
C118913	26.51	21.05	39.2	45.7	65.26	48.91	17.36	12.83	-	-	-	-	-	-	-	-	-	-	-	-	-	-	-	-
C118921	25.73	14.64	65.34	52.23	40.79	50.94	31.82	24.85	-	-	-	-	-	-	-	-	-	-	-	-	-	-	-	-
C118929	188.21	214.54	318.06	237.71	218.06	231.73	142.82	209.48	-	-	-	-	-	-	-	-	-	-	-	-	-	-	-	-
C118945	21	27.39	23.46	33.65	39.06	22.36	2.89	21.59	-	-	-	-	-	-	-	2.88542	-	-	-	-	-	-	-	-
C118949	35.77	35.61	18.25	24.97	4.88	0	14.43	52.77	-	-	-	-	2.94541	-	-	-	-	-	8.94563	-8.19682	-	-9.74337	-	-
C118991	54.3	51.91	166.44	200.31	168.82	214.93	37.41	43.86	-	-	-	-	-	-	-	-	-	-	-	-	-	-	-	-
C119015	6.21	30.05	23.41	14.08	3.25	12.17	4.32	6.38	-2.71477	-	-	-	-	-	-	-	-	-	-	-	-	-	-	-
C119021	25.6	22.77	26.01	35.73	40.58	50.69	14.39	25.52	-	-	-	-	-	-	-	-	-	-	-	-	-	-	-	-
C119023	91.53	64.66	67.61	82.29	74.67	44.61	46.04	39.08	-	-	-	-	-	-	-	-	-	-	-	-	-	-	-	-
C119033	7.76	9.11	18.2	18.41	29.22	32.44	10.07	15.15	-	-	-	-	-	-	-	-	-	-	-	-	-	-	-	-
C119035	33.36	25.5	52.01	80.12	60.06	95.3	34.53	18.34	-	-	-	-	-	-	-	-	-	-	-	-	-	-	-	-
C119073	10.06	9.99	7.78	14.04	6.48	26.29	7.18	2.39	-	-	-	-	-	-	-	-	-	-	-	-	-	2.77045	-	-
C119085	9.28	24.53	25.94	20.52	32.38	22.25	2.87	11.14	-	-	-	-	-	-	-	-	-	-	-	-	-	-	-	-
C119091	22.44	17.26	25.94	28.08	32.38	40.45	18.66	5.57	-	-	-	-	-	-	-	-	-	-	-	-	-	-	-	-
C119117	27.78	2.72	23.29	5.39	12.92	6.05	14.31	7.94	2.88305	-	-	-	-	-	-	-	-	-	-	-	-	-	-	-
C119123	32.41	29.9	23.29	30.17	4.85	12.11	12.88	12.7	-	-	-	-	2.81441	-	-	-	-	-	-	-	-	-	-	-
C119129	107.27	72.48	87.98	87.27	58.14	48.42	42.94	65.07	-	-	-	-	-	-	-	-	-	-	-	-	-	-	-	-
C119131	10.03	47.11	7.76	63.57	4.85	20.18	5.73	11.9	-2.67491	-3.19208	-	-	-	-	-	-	-	-	-	-	-	-	-	-
C119145	19.29	62.52	18.11	35.55	11.31	32.28	5.73	11.11	-2.14333	-	-	-	-	-	-	-	-	-	-	-	-	-	-	-
C119167	5.39	31.63	2.58	4.3	3.22	20.13	0	0.79	-2.99022	-	-	-	-	-	-	-	-	-	-	-	4.99166	3.90795	-	3.04838
C119171	35.41	20.79	36.14	22.57	24.17	30.19	11.42	8.71	-	-	-	-	-	-	-	-	-	-	-	-	-	-	-	-
C119243	10.75	7.21	5.15	5.36	6.43	12.05	14.24	7.9	-	-	-	-	-	-	-	-	-	-	-	-	-	-	-	-
C119277	348.48	392.07	249.16	470.58	232.45	340.48	161.94	236.27	-	-	-	-	-	-	-	-	-	-	-	-	-	-	-	-
C64729	10.33	11.34	14.73	0	9.59	0	0	4.88	-	-	-	-	-	-	-	-	-	-	-	-	-	-	-	-
C119335	17.57	26.01	20.5	21.34	17.59	4	7.08	3.14	-	-	-	-	-	-	-	-	-	-	3.03626	-	2.78482	-	-	-
C119367	35.14	5.38	28.19	25.61	23.99	33.96	12.75	9.43	2.24742	-	-	-	-	-	-	-	-	-	-	-	-	-	-	-
C139705	37.06	24.04	48.05	97.08	94.19	91.02	17.1	56.22	-	-	-	-	-	-	-	-	-	-	-	-	-	-	-	-
C119421	187.46	197.74	495.87	326.74	354.13	432.49	125.78	222.56	-	-	-	-	-	-	-	-	-	-	-	-	-	-	-	-
C119483	22.04	19.64	15.3	8.49	11.14	11.93	7.05	8.6	-	-	-	-	-	-	-	-	-	-	-	-	-	-	-	-
C119487	411.21	163.33	193.79	134.84	116.16	83.5	146.61	92.24	-	-	-	-	-	-	-	-	-	-	-	-	-	-	-	-
C119497	127.38	114.85	119.55	150.4	9.52	13.88	40.78	112.29	-	-	-	-	3.8223	-3.69242	-	-2.92684	-	-	3.40233	-3.57059	-	-3.66723	-	-
C119513	6.82	9.79	38.15	13.77	47.62	27.77	1.41	9.36	-	-	-	-	-2.70144	-	-	4.17284	-3.87894	-	-	-	-	-	-	-
C119515	72.79	66.77	132.27	76.26	82.54	85.28	63.28	44.46	-	-	-	-	-	-	-	-	-	-	-	-	-	-	-	-
C119529	166.04	170.05	455.3	401.41	300.01	299.49	220.77	280.72	-	-	-	-	-	-	-	-	-	-	-	-	-	-	-	-
C119547	40.08	1.78	38.06	0	23.75	0	35.07	28	4.01371	8.55534	7.72705	-	-	-	-	-	-	-	-	-	-4.18154	-8.8703	9.20368	-
C119583	10.56	28.35	40.5	33.73	18.96	13.82	5.6	19.4	-	-	-	-	-	-	-	-	-	-	-	-	-	-	-	-
C119605	15.84	77.07	7.59	65.35	7.9	71.06	4.2	17.07	-2.72824	-3.26353	-3.2309	-	-	-	-	-	-	-	-	-	-	-	-	-
C119649	10.54	60.98	63.13	106.2	137.09	108.3	2.79	13.16	-2.97636	-	-	-	-3.60344	-	-	4.74007	-3.65741	-	-	-	-	2.3749	-2.50454	-
C119651	61.71	20.33	318.17	0	286.79	17.72	60.01	3.1	-	11.6224	3.92869	4.3682	-2.12479	-	-	-	-	-	-	7.60875	-	-	-	8.49707
C119669	159.53	62.75	83.33	12.62	12.61	7.88	110.25	159.45	-	2.53957	-	-	3.74524	-2.77244	-	-3.96064	-	-	3.34192	-	-	-4.98359	4.15626	2.4971
C119679	40.64	21.21	25.25	34.7	31.52	21.66	26.52	17.03	-	-	-	-	-	-	-	-	-	-	-	-	-	-	-	-
C119689	23.33	12.37	30.3	11.57	12.61	9.85	11.16	11.61	-	-	-	-	-	-	-	-	-	-	-	-	-	-	-	-
C119715	10.51	17.63	17.63	34.62	18.86	51.07	9.74	9.27	-	-	-	-	-	-	-	-	-	-	-	-	-	-	-	-
C119771	42.68	13.19	15.08	11.51	36.07	13.72	22.22	10.78	-	-	-	-	-	-	-	-	-	-	-	-	-	-	-	-
scaffold14501	18.35	76.68	55.47	192	50.52	69.89	18.75	37.84	-2.50746	-	-	-	-	-	-	-	-	-	-	-	-	-	-	-
C119785	7.49	14.07	25.13	6.28	37.63	29.39	2.78	5.39	-	-	-	-	-	-	-	2.88542	-	-	-	-	-	-	-	-
scaffold6598	25.42	27.55	21.5	24.92	16.56	25.18	10.36	10.79	-	-	-	-	-	-	-	-	-	-	-	-	-	-	-	-
C119819	33.61	17.55	65.18	9.4	43.8	15.64	41.55	15.37	-	2.60774	-	-	-	-	-	-	-	-	-	-	-	-	-	-
scaffold863	15.02	5.09	11.67	8.45	19.52	7.6	17.71	6.71	-	-	-	-	-	-	-	-	-	-	-	-	-	-	-	-
C119871	21.61	4.38	25.01	45.82	46.82	37.05	19.34	9.2	-	-	-	-	-	-	-	-	-	-	-2.69982	-	-	-	-	-3.18285
C119877	40.23	91.01	60.02	111.44	32.77	58.51	22.11	33.73	-	-	-	-	-	-	-	-	-	-	-	-	-	-	-	-
C119897	48.43	28.88	82.53	54.16	42.13	52.66	24.87	32.19	-	-	-	-	-	-	-	-	-	-	-	-	-	-	-	-
C11991	0	0	0	0	0	0	0	0	-	-	-	-	-	-	-	-	-	-	-	-	-	-	-	-
scaffold7644	11.37	7.8	55.01	6.26	10.87	5.86	13.56	9.13	-	2.95417	-	-	-	-	-	-	-	-	-	-	-	-	-	-
C119951	259.4	334.35	479.04	824.95	375.18	739.31	206.74	282.92	-	-	-	-	-	-	-	-	-	-	-	-	-	-	-	-
C137741	74.2	168.27	261.6	369.47	279.59	577.58	64.49	87.86	-	-	-	-	-	-	-	-	-	-	-	-	-	2.03395	-	-
C119977	68.95	20.03	62.23	22.8	60.57	21.35	28.87	33.56	-	-	-	-	-	-	-	-	-	-	-	-	-	-	-	-
C119985	10.38	6.1	12.45	4.15	15.53	11.65	12.37	6.87	-	-	-	-	-	-	-	-	-	-	-	-	-	-	-	-
C120013	106.77	51.38	121.96	75.67	31.06	42.7	83.87	55.68	-	-	-	-	-	-	-	-2.27418	-	-	-	-	-	-	-	-
C120027	94.67	77.32	76.98	8.27	9.3	0	34.29	130.89	-	3.02938	-	-	3.43021	-3.09277	-	-2.7131	-	-	10.1343	-	-	-11.1242	4.47725	3.40414
C120035	45.86	81.66	129.12	190.27	128.59	180.08	68.58	75.34	-	-	-	-	-	-	-	-	-	-	-	-	-	-	-	-
C120077	38.46	8.69	29.8	7.24	10.85	7.75	24.69	19.02	-	-	-	-	-	-	-	-	-	-	-	-	-	-	-	-
C121499	31.91	18.76	14	14.58	20.37	14.56	15.43	7.14	-	-	-	-	-	-	-	-	-	-	-	-	-	-	-	-
C120081	8.12	13	14.86	19.6	20.09	34.77	8.21	15.94	-	-	-	-	-	-	-	-	-	-	-	-	-	-	-	-
C120099	1553.82	604.93	2068.51	510.65	1693.99	405.67	1662.28	554.16	-	-	-	-	-	-	-	-	-	-	-	-	-	-	-	-
C120101	50.17	61.53	52.02	81.5	15.46	25.11	27.36	59.97	-	-	-	-	-	-	-	-	-	-	-	-	-	-	-	-
C120109	233.89	218.4	230.39	336.31	148.38	197.04	108.08	170.04	-	-	-	-	-	-	-	-	-	-	-	-	-	-	-	-
C120121	65.66	81.47	42.11	43.33	58.73	171.93	30.1	39.47	-	-	-	-	-	-	-	-	-	-	-	-	-	-	-	-
C120125	39.74	34.58	22.24	18.53	35.46	25.05	10.92	10.6	-	-	-	-	-	-	-	-	-	-	-	-	-	-	-	-
C120139	91.27	57.93	168.06	131.74	101.77	119.49	91.44	86.33	-	-	-	-	-	-	-	-	-	-	-	-	-	-	-	-
C120147	29.44	28.53	56.84	42.2	26.21	32.76	12.28	17.42	-	-	-	-	-	-	-	-	-	-	-	-	-	-	-	-
C120153	256.13	384.74	541.24	886.13	787.92	1495.5	156.95	278.69	-	-	-	-	-	-	-	-	-	-	-	-	-	-	-	-
C120161	35.33	31.99	79.08	92.63	67.84	53.96	31.39	43.17	-	-	-	-	-	-	-	-	-	-	-	-	-	-	-	-
C120175	13.98	74.35	24.71	43.23	9.25	13.49	0	22.72	-2.8554	-	-	-8.50588	-	-	-	-	-7.35863	-	2.81781	-	-	-	-	-
C120179	184.74	165.13	185.36	167.76	126.44	127.19	87.35	68.16	-	-	-	-	-	-	-	-	-	-	-	-	-	-	-	-
C120205	48.46	66.41	56.71	85.22	49.22	94.21	43.57	43.06	-	-	-	-	-	-	-	-	-	-	-	-	-	-	-	-
C120209	18.36	18.11	17.26	9.24	41.53	34.61	10.89	5.29	-	-	-	-	-	-	-	-	-	-	-	-	-	-	-	-
C120227	16.89	7.76	22.19	9.24	6.15	13.46	8.17	3.78	-	-	-	-	-	-	-	-	-	-	-	-	-	-	-	-
C120231	192.37	294.97	204.64	529.81	107.68	184.58	73.52	197.94	-	-	-	-	-	-	-	-	-	-	-	-	-	-	-	-
C120247	19.82	9.49	12.33	12.32	21.54	28.84	10.89	11.33	-	-	-	-	-	-	-	-	-	-	-	-	-	-	-	-
C120255	25.64	5.16	14.76	8.19	7.67	5.75	20.37	13.57	-	-	-	-	-	-	-	-	-	-	-	-	-	-	-	-
C120271	52	39.58	41.82	47.12	46.04	36.44	21.73	27.13	-	-	-	-	-	-	-	-	-	-	-	-	-	-	-	-
C120301	306.15	252.36	360.74	323.96	203.62	250.69	197.8	182.71	-	-	-	-	-	-	-	-	-	-	-	-	-	-	-	-
C120309	19	31.76	22.09	28.62	56.65	49.75	14.9	12.78	-	-	-	-	-	-	-	-	-	-	-	-	-	-	-	-
C120337	6.58	103	58.9	174.76	58.18	147.35	0	45.11	-4.40735	-	-	-9.50389	-3.04205	-	-	8.95448	-8.61653	-3.15053	-	-	-	-	-	-
C120347	29.96	1.72	22.09	1.02	9.19	1.91	33.87	12.03	3.64395	4.14717	-	-	-	-	-	-2.7131	-	-	-	-	-3.01468	-3.25315	3.97816	-
C12035	0	0	0	0	0	0	0	0	-	-	-	-	-	-	-	-	-	-	-	-	-	-	-	-
C120351	24.78	17.98	31.83	55.06	53.46	28.64	16.22	20.25	-	-	-	-	-	-	-	-	-	-	-	-	-	-	-	-
C120393	10.2	2.57	97.93	29.57	216.88	47.73	12.16	4.5	-	-	-	-	-4.30997	-	-	3.30313	-	-3.25484	-3.81695	-	-	2.72951	-	-3.30733
C120405	23.27	17.94	29.31	22.38	41.14	24.76	14.83	9.73	-	-	-	-	-	-	-	-	-	-	-	-	-	-	-	-
C120411	10.91	9.4	17.1	12.21	12.19	17.14	14.83	5.99	-	-	-	-	-	-	-	-	-	-	-	-	-	-	-	-
C120421	54.54	6.83	29.31	0	6.09	3.81	33.71	17.21	2.53957	8.23438	-	-	3.23963	-	-	-3.28898	-	-	-	-	-	-2.80797	8.5587	6.98097
C120439	369.39	2245.07	920.83	2341.61	1074.24	3192.32	357.29	993.02	-3.05352	-	-	-	-	-	-	-	-	-	-	-	-	-	-	-
C120445	13.09	29.9	31.75	36.62	33.52	26.67	4.04	17.96	-	-	-	-	-	-	-	-	-	-	-	-	-	-	-	-
C120469	30.47	6.82	17.06	9.13	9.12	9.5	12.1	5.97	-	-	-	-	-	-	-	-	-	-	-	-	-	-	-	-
C120479	460.63	208.8	372.83	295.32	170.26	142.52	250.17	120.94	-	-	-	-	-	-	-	-	-	-	-	-	-	-	-	-
C120493	11.61	20.45	26.8	13.19	27.36	24.7	1.34	8.96	-	-	-	-	-	-	-	3.43833	-	-	-	-	-	-	-	-
CL311Contig1	1024.26	830.9	1393.78	776.69	1140.17	587.76	730.41	706.76	-	-	-	-	-	-	-	-	-	-	-	-	-	-	-	-
C120517	20.26	17	12.16	13.16	12.13	9.48	6.71	14.9	-	-	-	-	-	-	-	-	-	-	-	-	-	-	-	-
C120541	254.01	234.67	352.52	304.76	185.02	159.25	166.38	195.88	-	-	-	-	-	-	-	-	-	-	-	-	-	-	-	-
C120589	49.81	49.2	72.77	101.02	81.7	49.18	22.75	52.76	-	-	-	-	-	-	-	-	-	-	-	-	-	-	-	-
C120645	13.68	12.69	24.2	14.11	22.64	15.1	9.35	6.67	-	-	-	-	-	-	-	-	-	-	-	-	-	-	-	-
C120647	41.77	31.31	75.02	103.81	80	92.47	20.03	19.27	-	-	-	-	-	-	-	-	-	-	-	-	-	-	-	-
C120659	85.7	47.39	150.03	65.51	119.25	90.58	65.43	42.25	-	-	-	-	-	-	-	-	-	-	-	-	-	-	-	-
C120743	9.32	15.16	14.45	26.08	30.05	35.69	21.26	14.02	-	-	-	-	-	-	-	-	-	-	-	-	-	-	-	-
C120747	14.34	20.21	16.86	10.03	12.02	13.15	13.29	17.71	-	-	-	-	-	-	-	-	-	-	-	-	-	-	-	-
C120793	99.4	165.54	55.27	85.08	20.99	39.36	13.26	61.83	-	-	-	-	2.33244	-	-	-	-	-	2.43414	-	-	-	-	-
C120795	22.88	39.49	52.87	53.05	52.47	59.97	14.58	37.54	-	-	-	-	-	-	-	-	-	-	-	-	-	-	-	-
C120817	28.6	0.84	36.05	1	23.98	1.87	19.89	17.67	4.57498	4.88159	3.52958	-	-	-	-	-	-	-	-	-	-4.55396	-3.83581	4.56129	-
C120857	17.12	34.37	19.18	12.98	22.43	24.31	9.26	6.61	-	-	-	-	-	-	-	-	-	-	-	-	-	-	-	-
C120865	32.1	25.15	2.4	14.98	7.48	18.7	18.52	11.75	-	-	-	-	-	-	-	-	-	3.70504	-	-	-	-	-	-
C120867	39.24	46.95	71.93	70.9	278.17	224.38	21.16	29.38	-	-	-	-	-2.73162	-	-	2.86565	-	-	-	-	-	2.26903	-	-
C120875	97.02	28.5	146.26	50.93	109.17	108.45	89.94	35.98	-	-	-	-	-	-	-	-	-	-	-	-	-	-	-	-
C120887	35.67	25.15	47.95	26.96	17.95	11.22	31.74	20.56	-	-	-	-	-	-	-	-	-	-	-	-	-	-	-	-
C120889	11.39	28.44	35.88	16.94	11.94	20.52	2.64	47.62	-	-	-	-4.02398	-	-	-	-	-	-	-	-	-	-	-	-
C120891	80.42	70.26	90.9	114.58	83.56	110.07	48.82	46.16	-	-	-	-	-	-	-	-	-	-	-	-	-	-	-	-
C120899	20.64	10.04	14.35	10.96	13.43	24.25	10.56	17.58	-	-	-	-	-	-	-	-	-	-	-	-	-	-	-	-
C120901	133.8	532.77	181.81	497.17	44.76	132.46	44.86	190.5	-2.44218	-	-	-	-	-	-	-	-	-	2.37162	-	-	-	-	-
C120921	19.22	4.18	28.71	8.97	8.95	3.73	10.56	10.26	-	-	-	-	-	-	-	-	-	-	-	-	-	-	-	-
C120949	9.94	29.21	14.32	46.72	31.26	72.59	3.95	19.74	-	-	-	-	-	-	-	-	-	-	-	-	-	-	-	-
C120953	15.62	29.21	21.48	37.77	31.26	42.81	7.9	20.47	-	-	-	-	-	-	-	-	-	-	-	-	-	-	-	-
C120961	19.17	20.86	14.32	12.92	16.38	29.78	2.63	10.96	-	-	-	-	-	-	-	-	-	-	-	-	-	-	-	-
C120979	18.46	20.03	19.09	33.8	7.44	16.75	6.58	10.23	-	-	-	-	-	-	-	-	-	-	-	-	-	-	-	-
C121029	16.25	276.58	16.63	286.97	23.71	248.28	6.55	18.92	-4.5333	-4.27618	-3.4614	-	-	-	-	-	-	-	-	-	3.62144	3.04816	-3.41445	-
C121037	92.58	0	11.88	0	1.48	0	31.44	0.73	10.7332	6.97803	-	5.44286	5.99912	-	-	-5.15093	-	2.95518	-	-	-	-	-	-
C121073	47.35	13.29	30.89	39.58	23.71	24.09	14.41	15.28	-	-	-	-	-	-	-	-	-	-	-	-	-	-	-	-
CL308Contig1	79.74	837.69	177.52	873.76	44.38	181.27	27.16	319.19	-3.83656	-2.47215	-	-3.4227	-	-	-	-	-	-	2.58111	-2.40989	-	-	-	-
C121097	48.65	36.46	111.41	62.2	85.75	99.83	19.61	15.24	-	-	-	-	-	-	-	-	-	-	-	-	-	2.04483	-	-
C121109	31.02	19.89	26.08	42.45	14.78	33.28	6.54	8.71	-	-	-	-	-	-	-	-	-	-	-	-	-	-	-	-
C121115	85.31	53.03	26.08	43.44	17.74	20.34	24.83	21.78	-	-	-	-	2.35416	-	-	-	-	-	-	-	-	-	-	-
C121151	0.7	79.37	4.73	79.79	10.33	59.02	1.3	9.42	-7.16075	-4.22423	-2.58161	-	-3.67683	-	-	-	-	-	-	-	2.82431	-	-2.57183	-
C121165	109.03	59.53	33.11	52.21	78.18	55.34	49.55	37.66	-	-	-	-	-	-	-	-	-	-	-	-	-	-	-	-
C121169	37.99	1.65	73.32	2.96	11.8	1.84	32.6	15.93	4.04063	4.41935	-	-	-	-2.68238	-	-	-	-	-	-	-3.47261	-3.71069	2.91004	-
C121175	20.4	26.46	52.03	57.14	26.55	59.02	24.78	21.73	-	-	-	-	-	-	-	-	-	-	-	-	-	-	-	-
C121179	19.7	20.67	26.02	15.76	17.7	14.76	15.65	30.42	-	-	-	-	-	-	-	-	-	-	-	-	-	-	-	-
C121189	23.16	18.15	23.6	17.69	30.91	27.61	14.29	10.12	-	-	-	-	-	-	-	-	-	-	-	-	-	-	-	-
C121199	11.23	23.92	37.76	23.59	52.98	42.33	14.31	32.52	-	-	-	-	-2.13983	-	-	-	-	-	-	-	-	-	-	-
C121221	55.44	51.96	51.91	75.68	42.68	62.57	31.22	26.74	-	-	-	-	-	-	-	-	-	-	-	-	-	-	-	-
C121225	38.6	175.69	176.98	244.74	176.6	196.92	37.73	90.33	-2.63375	-	-	-	-2.09953	-	-	-	-	-	-	-	-	-	-	-
C121237	255.45	158.37	219.46	142.52	167.77	132.5	156.12	81.65	-	-	-	-	-	-	-	-	-	-	-	-	-	-	-	-
C121257	5.6	10.7	9.42	11.77	17.62	25.71	6.49	10.81	-	-	-	-	-	-	-	-	-	-	-	-	-	-	-	-
C124791	50.3	6.27	131.91	16.66	272.64	18.71	63.57	35.42	2.551	2.8058	3.7827	-	-2.33994	-	-	-	-	-	-	-	-2.73379	-	-	-
C121265	42.01	4.11	9.42	5.88	13.22	9.18	10.38	15.14	2.89093	-	-	-	-	-	-	-	-	-	-	-	-	-	-	-
C121271	15.4	46.91	14.13	15.69	32.3	29.38	3.89	12.26	-2.05173	-	-	-	-	-	-	-	-	-	-	-	-	-	-	-
C121313	187.21	96.06	185.58	97.85	83.51	87.94	115.25	107.18	-	-	-	-	-	-	-	-	-	-	-	-	-	-	-	-
C121315	24.45	19.71	51.68	22.5	21.98	21.99	10.36	23.74	-	-	-	-	-	-	-	-	-	-	-	-	-	-	-	-
C121317	12.57	23.81	44.63	73.39	20.51	47.63	7.77	23.02	-	-	-	-	-	-	-	-	-	-	-	-	-	-	-	-
C121323	154.38	128.09	190.28	164.38	134.78	174.05	104.89	95.67	-	-	-	-	-	-	-	-	-	-	-	-	-	-	-	-
C121327	10.48	2.46	14.09	10.76	16.12	12.82	7.77	9.35	-	-	-	-	-	-	-	-	-	-	-	-	-	-	-	-
C121331	32.13	22.17	44.63	19.57	21.98	23.82	14.24	23.02	-	-	-	-	-	-	-	-	-	-	-	-	-	-	-	-
scaffold13613	17.21	15.37	8.57	26.8	15.09	37.89	6.99	6.52	-	-	-	-	-	-	-	-	-	-	-	-	-	-	-	-
C121361	27.88	17.2	49.22	45.89	43.85	49.36	14.21	26.55	-	-	-	-	-	-	-	-	-	-	-	-	-	-	-	-
C121363	13.24	51.61	7.03	48.81	17.54	31.08	5.17	0.72	-2.40671	-2.95367	-	-	-	-	-	-	-	-	-	-	5.83849	4.67065	-5.49811	-
C121389	24.39	13.11	32.81	33.19	32.16	31.08	19.38	17.22	-	-	-	-	-	-	-	-	-	-	-	-	-	-	-	-
C121393	26.48	21.3	16.41	18.55	26.31	10.97	20.67	14.35	-	-	-	-	-	-	-	-	-	-	-	-	-	-	-	-
C121409	88.51	70.45	121.88	84.94	76.01	71.29	90.43	76.07	-	-	-	-	-	-	-	-	-	-	-	-	-	-	-	-
C121419	19.47	22.89	51.45	59.42	96.26	83.9	29.65	44.39	-	-	-	-	-2.20936	-	-	-	-	-	-	-	-	-	-	-
C121423	18.08	18.8	16.37	12.66	16.04	25.53	11.6	4.3	-	-	-	-	-	-	-	-	-	-	-	-	-	-	-	-
C121435	56.32	89.91	116.93	149.04	78.75	107.61	21.91	50.12	-	-	-	-	-	-	-	-	-	-	-	-	-	-	-	-
C121475	67.99	50.56	84	60.26	23.28	10.92	39.86	64.3	-	-	-	-	-	-	-	-	-	-	2.56708	-	-	-3.21038	-	-
C121481	9.02	7.34	28	26.24	18.92	27.3	1.29	12.15	-	-	-	-	-	-	-	-	-	-	-	-	-	-	-	-
C121487	29.83	33.43	42	22.35	48.02	30.94	20.57	29.29	-	-	-	-	-	-	-	-	-	-	-	-	-	-	-	-
C121517	27.06	9.79	11.67	15.55	27.65	16.38	7.72	9.29	-	-	-	-	-	-	-	-	-	-	-	-	-	-	-	-
C121533	4.15	31.73	13.97	54.31	2.9	18.16	1.28	10.69	-3.36591	-	-	-	-	-	-	-	-	-	-	-	-	-	-	-
C121565	66.45	29.29	55.88	29.09	29.04	23.61	24.38	18.53	-	-	-	-	-	-	-	-	-	-	-	-	-	-	-	-
C121583	24.17	45.46	332.2	138.37	123.13	119.58	37.12	70.41	-	-	-	-	-2.25308	-	-	-	-	-3.77604	-	-	-	-	-	-
C121593	33.15	15.42	55.75	19.35	46.36	21.74	29.44	18.49	-	-	-	-	-	-	-	-	-	-	-	-	-	-	-	-
C121595	75.27	59.26	78.98	48.38	21.73	30.8	30.72	48.36	-	-	-	-	-	-	-	-	-	-	-	-	-	-	-	-
C121607	19.34	2.44	151	6.77	239.02	5.44	17.92	0.71	2.52136	4.28706	5.35518	4.66706	-3.53074	-	-	2.88492	-	-2.95983	-	-	-	-	-	-
C121617	107.04	8.93	225.34	0	141.96	7.25	124.16	2.84	3.12903	11.2451	4.19533	5.54106	-	-	-	-	-	-	-	-	-	-	-	7.43729
C121641	29.69	0	11.62	0.97	0	0	40.96	2.13	9.12774	-	-	4.34775	9.02216	-	-	-9.37557	-	-	-	-	-	-	-	-
C121671	28.94	56.7	46.36	44.41	31.8	41.58	6.39	43.99	-	-	-	-2.65199	-	-	-	-	-	-	-	-	-	-	-	-
C121705	131.3	94.55	127.2	123.31	186.04	146.1	66.26	51.68	-	-	-	-	-	-	-	-	-	-	-	-	-	-	-	-
C121717	56.37	46.06	67.07	86.7	51.92	52.31	35.68	37.52	-	-	-	-	-	-	-	-	-	-	-	-	-	-	-	-
C121723	188.35	118.79	143.39	99.23	85.09	81.17	84.09	80.71	-	-	-	-	-	-	-	-	-	-	-	-	-	-	-	-
C135951	30.89	10.79	12.07	7.98	19.36	11.78	20.11	10.08	-	-	-	-	-	-	-	-	-	-	-	-	-	-	-	-
C121757	17.83	10.48	9.23	20.19	17.27	25.2	11.44	9.18	-	-	-	-	-	-	-	-	-	-	-	-	-	-	-	-
C121759	104.25	65.31	71.54	40.37	67.63	48.59	49.58	50.86	-	-	-	-	-	-	-	-	-	-	-	-	-	-	-	-
C121763	74.76	41.93	94.61	78.82	59	53.99	40.68	38.15	-	-	-	-	-	-	-	-	-	-	-	-	-	-	-	-
C121765	27.43	12.09	20.77	9.61	21.58	12.6	20.34	4.94	-	-	-	-	-	-	-	-	-	-	-	-	-	-	-	-
C121811	21.9	31.38	9.21	30.69	17.23	10.77	1.27	10.57	-	-	-	-	-	-	-	-	-	-	-	-	-	-	-	-
C121815	14.37	10.46	25.33	16.31	20.1	12.57	10.15	10.57	-	-	-	-	-	-	-	-	-	-	-	-	-	-	-	-
C121823	13.69	24.14	9.21	23.98	20.1	21.55	3.81	16.92	-	-	-	-	-	-	-	-	-	-	-	-	-	-	-	-
C121855	23.9	22.48	22.98	35.41	40.11	32.25	11.39	7.03	-	-	-	-	-	-	-	-	-	-	-	-	-	-	-	-
C121857	137.23	87.49	192.99	222.03	104.58	123.64	93.64	94.24	-	-	-	-	-	-	-	-	-	-	-	-	-	-	-	-
C121859	34.82	24.08	85.01	41.15	90.25	93.18	46.82	50.64	-	-	-	-	-	-	-	-	-	-	-	-	-	-	-	-
C121871	60.08	59.4	96.5	133.03	38.68	96.76	49.35	42.9	-	-	-	-	-	-	-	-	-	-	-	-	-	-	-	-
C121903	51.77	42.45	57.31	95.49	50.03	75.09	32.83	37.19	-	-	-	-	-	-	-	-	-	-	-	-	-	-	-	-
scaffold7128	52.67	12.84	175.11	30.63	0	123.04	0	42.09	-	-	-	-	-	-	-	-	-	-	-	-	-	-	-	-
C121931	231.61	7.21	240.71	7.64	11.44	0	198.23	18.95	4.55002	4.78812	6.8261	3.50577	4.4265	-4.44089	-	-4.95105	-	-	6.83987	-	-	-8.45629	-	-
C121955	74.08	21.58	82.35	9.53	11.41	0	51.65	46.91	-	2.92596	6.8261	-	2.78603	-2.8978	-	-3.01523	-	-	8.41642	-	-	-9.76504	2.79824	-
C121957	170.6	91.1	212.73	166.75	101.26	137.37	91.96	85.42	-	-	-	-	-	-	-	-	-	-	-	-	-	-	-	-
C121997	572.97	322.85	466.64	378.29	283.82	274.75	259.51	230.35	-	-	-	-	-	-	-	-	-	-	-	-	-	-	-	-
C122003	34.66	11.19	32.02	18.1	7.13	16.06	17.64	11.2	-	-	-	-	2.36506	-	-	-	-	-	-	-	-	-	-	-
C122025	35.94	31.1	63.91	45.64	52.65	33.82	21.37	32.14	-	-	-	-	-	-	-	-	-	-	-	-	-	-	-	-
C122031	51.54	30.3	38.8	35.18	18.5	24.92	17.6	13.97	-	-	-	-	-	-	-	-	-	-	-	-	-	-	-	-
C122033	69.17	33.49	54.78	69.41	89.66	65.87	46.5	51.7	-	-	-	-	-	-	-	-	-	-	-	-	-	-	-	-
scaffold8336	214.53	86.7	213.3	192.96	147.95	78.02	99.13	54.93	-	-	-	-	-	-	-	-	-	-	-	-	-	-	-	-
C122053	26.39	9.55	31.88	9.49	18.46	8.88	12.54	15.34	-	-	-	-	-	-	-	-	-	-	-	-	-	-	-	-
C122079	33.15	41.37	59.21	140.41	25.56	42.63	17.56	67.61	-	-	-	-	-	-	-	-	-	-	-	-	-	-	-	-
C122093	21.65	19.09	27.33	35.1	29.82	12.43	27.59	22.31	-	-	-	-	-	-	-	-	-	-	-	-	-	-	-	-
C122101	21.65	7.96	22.77	9.49	19.88	33.75	7.52	11.15	-	-	-	-	-	-	-	-	-	-	-	-	-	-	-	-
C122107	13.5	19.05	25	26.51	29.75	44.31	15.01	27.12	-	-	-	-	-	-	-	-	-	-	-	-	-	-	-	-
C122119	13.5	15.88	13.64	10.41	34	12.41	11.26	10.43	-	-	-	-	-	-	-	-	-	-	-	-	-	-	-	-
C122155	39.74	15.84	58.96	23.62	84.83	30.07	54.93	23.6	-	-	-	-	-	-	-	-	-	-	-	-	-	-	-	-
C122163	134.05	94.26	165.53	192.7	106.03	129.11	63.67	119.36	-	-	-	-	-	-	-	-	-	-	-	-	-	-	-	-
C122165	26.27	11.88	18.14	18.89	36.76	14.15	13.73	11.1	-	-	-	-	-	-	-	-	-	-	-	-	-	-	-	-
C122181	28.97	57.03	22.68	54.79	31.1	28.3	9.99	19.43	-	-	-	-	-	-	-	-	-	-	-	-	-	-	-	-
C122183	26.27	15.05	36.28	9.45	18.38	15.92	26.22	10.41	-	-	-	-	-	-	-	-	-	-	-	-	-	-	-	-
C122197	24.2	21.34	13.58	12.25	4.23	10.59	2.49	5.54	-	-	-	-	2.59249	-	-	-	-	-	-	-	-	-	-	-
C122209	8.07	12.65	11.31	14.14	22.57	22.94	4.98	4.15	-	-	-	-	-	-	-	-	-	-	-	-	-	-	-	-
C122227	26.21	17.39	31.68	47.13	19.75	33.53	19.93	23.54	-	-	-	-	-	-	-	-	-	-	-	-	-	-	-	-
C122229	180.13	85.36	203.64	71.64	50.78	44.12	124.56	118.41	-	-	-	-	-	-	-	-2.14131	-	-	-	-	-	-2.08561	-	-
C122233	21.51	10.27	52.04	33.93	55.02	33.53	17.44	29.08	-	-	-	-	-	-	-	-	-	-	-	-	-	-	-	-
C122237	34.28	1.58	9.05	0	12.7	0	19.93	4.15	3.95829	-	6.99461	-	-	-	-	-	-	-	-	-	-	-	-	-
C122241	13.44	17.39	42.99	50.9	45.14	52.94	29.9	33.93	-	-	-	-	-	-	-	-	-	-	-	-	-	-	-	-
C122247	24.87	37.94	33.94	73.52	22.57	30	16.19	31.85	-	-	-	-	-	-	-	-	-	-	-	-	-	-	-	-
C122307	32.12	21.25	36.05	22.52	35.11	15.81	14.88	17.24	-	-	-	-	-	-	-	-	-	-	-	-	-	-	-	-
C122309	24.09	3.93	36.05	3.75	26.69	10.54	44.64	15.86	-	3.06183	-	-	-	-	-	-	-	-	-	-	-	-	-	-
C122313	12.04	66.88	9.01	84.47	22.47	82.59	8.68	8.27	-2.91622	-3.39029	-	-	-	-	-	-	-	-	-	-	2.76378	2.64813	-2.83864	-
C122333	48.85	2.36	20.28	0	2.81	0	24.8	16.55	3.90139	7.82093	-	-	4.18571	-	-	-3.94083	-	-	-	-	-3.02776	-8.28688	8.61994	-
C122357	349.18	612.41	611.48	626.53	483.52	469.92	159.62	262.79	-	-	-	-	-	-	-	-	-	-	-	-	-	-	-	-
C122383	16.02	18.06	26.98	10.3	9.81	5.26	2.47	7.57	-	-	-	-	-	-	-	-	-	-	-	-	-	-	-	-
C122401	325.76	109.68	2202.87	654.16	4606.54	1221.27	472.85	197	-	-	-	-	-3.72738	-	-	2.43452	-	-2.75478	-3.11011	-	-	1.96816	-	-2.38304
C122415	201.19	108.9	257.97	189.71	199.98	152.22	111.11	101.59	-	-	-	-	-	-	-	-	-	-	-	-	-	-	-	-
C122419	66.62	29.77	15.7	12.15	6.99	1.75	25.93	16.47	-	-	-	-	3.33535	-	-	-2.72148	-	-	4.39337	-	-	-3.83581	-	-
C122455	9.31	21.11	20.15	41.96	25.12	29.68	0	21.23	-	-	-	-8.55305	-	-	-	7.87971	-7.20761	-	-	-	-	-	-	-
C122493	47.75	27.3	37.97	33.5	86.33	80.14	29.5	30.76	-	-	-	-	-	-	-	-	-	-	-	-	-	-	-	-
C122505	75.61	54.6	64.78	96.78	37.6	66.2	31.96	79.28	-	-	-	-	-	-	-	-	-	-	-	-	-	-	-	-
C122513	16.58	131.82	35.74	88.4	12.53	80.14	3.69	21.87	-3.43509	-	-2.7451	-	-	-	-	-	-	-	-	-	2.34428	-	-	-
C122547	41.03	25.69	46.81	38.07	23.62	22.6	23.3	19.78	-	-	-	-	-	-	-	-	-	-	-	-	-	-	-	-
C122601	70	59.03	102.31	122.31	97.05	119.7	28.15	33.34	-	-	-	-	-	-	-	-	-	-	-	-	-	-	-	-
C122605	128.11	236.88	600.52	933.08	292.54	508.3	79.54	276.96	-	-	-	-	-	-	-	-	-	-	-	-	-	-	-	-
C122611	501.21	448.13	547.14	477.19	1260.3	752.9	298.59	628.1	-	-	-	-	-	-	-	-	-	-	-	-	-	-	-	-
C122625	42.17	82.92	95.44	109.11	45.66	136.76	29.3	56.36	-	-	-	-	-	-	-	-	-	-	-	-	-	-	-	-
C122649	16.44	18.56	22.15	52.59	16.57	46.64	8.53	14.91	-	-	-	-	-	-	-	-	-	-	-	-	-	-	-	-
C122655	46.02	50.26	108.52	107.03	73.17	58.73	48.73	39.3	-	-	-	-	-	-	-	-	-	-	-	-	-	-	-	-
C122669	263.65	171.67	436.3	245.43	342.37	212.48	194.94	267.64	-	-	-	-	-	-	-	-	-	-	-	-	-	-	-	-
C122677	36.82	43.31	13.29	39.68	31.75	29.37	13.4	18.97	-	-	-	-	-	-	-	-	-	-	-	-	-	-	-	-
C122685	11.83	34.03	28.79	47.98	44.18	101.92	4.87	21	-	-	-	-	-	-	-	-	-	-	-	-	-	-	-	-
scaffold14541	14.93	7.89	5.48	4.95	6.8	6.42	8.37	6.65	-	-	-	-	-	-	-	-	-	-	-	-	-	-	-	-
C122697	114.15	108.03	92.82	144.55	71.64	101.71	63.22	55.44	-	-	-	-	-	-	-	-	-	-	-	-	-	-	-	-
C122701	37.39	76.39	121.55	162.05	155.67	227.54	30.39	57.47	-	-	-	-	-	-	-	-	-	-	-	-	-	-	-	-
C122709	69.54	28.55	137.02	107.73	48.22	44.82	889.9	392.15	-	-	-	-	-	-	-4.46439	-5.05311	3.50496	-	-	-	-4.02251	-3.79073	2.37085	-
C122729	107.59	150.47	163.54	134.43	132.25	155.14	43.77	81.13	-	-	-	-	-	-	-	-	-	-	-	-	-	-	-	-
C122741	50.41	27.72	24.26	24.81	37.12	27.52	14.56	17.54	-	-	-	-	-	-	-	-	-	-	-	-	-	-	-	-
C122755	345.64	167.86	330.8	218.67	210.32	106.65	173.47	114.7	-	-	-	-	-	-	-	-	-	-	-	-	-	-	-	-
C122769	18.33	22.33	44.11	45.02	39.87	44.72	9.7	18.89	-	-	-	-	-	-	-	-	-	-	-	-	-	-	-	-
C122771	89.03	38.5	59.54	24.81	23.37	0	24.26	66.12	-	-	7.90682	-	-	-	-	-	-	-	9.30344	-8.42742	-	-10.3131	-	-
C122777	81	45.33	66.02	264.97	145.41	163.07	21.79	63.96	-	-2.17796	-	-	-	-	-	-	-	-	-	-	-	-	-	-2.35267
C122783	41.15	25.36	26.41	32.09	16.46	22.32	24.21	24.24	-	-	-	-	-	-	-	-	-	-	-	-	-	-	-	-
C122787	48.34	19.98	55.02	42.18	46.64	41.2	37.52	20.87	-	-	-	-	-	-	-	-	-	-	-	-	-	-	-	-
C122791	75.77	23.05	63.82	20.17	67.22	22.32	24.21	37.7	-	-	-	-	-	-	-	-	-	-	-	-	-	-	-	-
scaffold11528	5.79	7.35	11.36	10.97	18.05	33.83	4.58	7.32	-	-	-	-	-	-	-	-	-	-	-	-	-	-	-	-
C122807	30.05	6.92	15.41	7.33	9.6	0	23	26.93	-	-	-	-	-	-	-	-	-	-	6.83987	-	-	-9.022	2.37461	-
C122835	14.34	6.13	28.55	12.81	24.64	10.28	10.87	8.73	-	-	-	-	-	-	-	-	-	-	-	-	-	-	-	-
C122873	61.14	39.02	85.47	68.48	125.67	63.25	55.44	75.08	-	-	-	-	-	-	-	-	-	-	-	-	-	-	-	-
C122879	63.09	35.96	63.55	52.04	38.25	56.41	28.92	40.22	-	-	-	-	-	-	-	-	-	-	-	-	-	-	-	-
C122889	23.41	13.77	26.3	19.17	49.17	34.19	16.87	18.77	-	-	-	-	-	-	-	-	-	-	-	-	-	-	-	-
C126899	27.73	21.37	27.08	15.8	17.98	9.86	10.86	15.43	-	-	-	-	-	-	-	-	-	-	-	-	-	-	-	-
C122903	12.98	36.64	133.4	86.56	134.94	78.47	18.04	17.39	-	-	-	-	-3.27775	-	-	-	-	-3.35169	-	-	-	-	-	-
C122911	36.99	28.25	52.49	53.76	39.53	47.76	19.24	21.41	-	-	-	-	-	-	-	-	-	-	-	-	-	-	-	-
C122945	3.24	305.37	13.12	507.5	47.71	388.93	2.41	8.7	-6.98215	-5.43863	-3.10215	-	-3.76105	-	-	3.4283	-	-	-	-	4.88248	4.81049	-5.35254	-
C12295	0	0	0	0	0	0	0	0	-	-	-	-	-	-	-	-	-	-	-	-	-	-	-	-
C122975	21.37	16	19.64	19.09	23.12	17.02	8.4	12.02	-	-	-	-	-	-	-	-	-	-	-	-	-	-	-	-
C122979	65.41	59.42	63.29	28.19	50.33	40.85	25.2	61.41	-	-	-	-	-	-	-	-	-	-	-	-	-	-	-	-
C122997	199.68	605.12	550.98	923.68	378.7	596.25	55.08	502.93	-2.04699	-	-	-3.06554	-	-	-	-	-2.51303	-	-	-	-	-	-	-
C123011	13.57	17.48	23.96	29.94	16.29	13.59	4.79	8.66	-	-	-	-	-	-	-	-	-	-	-	-	-	-	-	-
C123015	15.51	6.08	41.38	8.17	27.15	16.99	9.58	9.99	-	-	-	-	-	-	-	-	-	-	-	-	-	-	-	-
C123033	14.83	7.59	21.73	5.43	46.05	18.65	5.97	5.98	-	-	-	-	-	-	-	-	-	-	-	-	-	-	-	-
C123035	26.44	30.34	30.43	53.42	52.83	45.77	15.53	33.24	-	-	-	-	-	-	-	-	-	-	-	-	-	-	-	-
C123039	30.95	12.14	26.08	13.58	8.13	11.87	22.7	20.61	-	-	-	-	-	-	-	-	-	-	-	-	-	-	-	-
C123069	1107.84	388.4	1343.07	219.12	551.28	362.77	796.95	478.6	-	2.44076	-	-	-	-	-	-	-	-	-	-	-	-	-	-
C123071	36.11	74.34	43.47	39.84	18.96	13.56	8.36	96.38	-	-	-	-3.39463	-	-	-	-	-	-	2.81461	-	-	-3.48579	-	-
C123077	48.9	53.75	47.71	35.24	54.07	49.06	20.27	29.85	-	-	-	-	-	-	-	-	-	-	-	-	-	-	-	-
C123085	41.83	24.98	84.58	50.6	66.23	69.36	28.61	42.45	-	-	-	-	-	-	-	-	-	-	-	-	-	-	-	-
C123129	17.34	6.04	21.64	17.13	68.79	35.45	16.66	11.91	-	-	-	-	-	-	-	-	-	-	-	-	-	-	-	-
C123161	60.36	53.63	69.26	73.04	53.95	48.96	36.88	48.98	-	-	-	-	-	-	-	-	-	-	-	-	-	-	-	-
C123173	18.58	10.55	41.04	9	17.5	1.68	26.12	24.44	-	-	-	-	-	-	-	-	-	-	-	-	-	-4.45867	-	-
C123181	69.2	56.54	129.59	76.49	110.38	90.97	74.79	52.18	-	-	-	-	-	-	-	-	-	-	-	-	-	-	-	-
C123195	38.44	272.13	60.47	105.28	74.03	121.3	18.99	29.72	-3.2694	-	-	-	-	-	-	-	-	-	-	-	2.94791	-	-	-
C123201	67.28	44.48	133.91	80.09	142.68	75.81	71.23	87.85	-	-	-	-	-	-	-	-	-	-	-	-	-	-	-	-
C123211	289.64	13.54	467.71	12.57	69.85	3.36	261.81	231.37	3.89313	5.0343	4.26294	-	2.14954	-2.79929	-	-2.75541	-	-	-	-	-4.2572	-6.73522	4.7036	-
C123251	131.71	45.13	172.43	68.25	64.48	38.67	40.28	44.16	-	-	-	-	-	-	-	-	-	-	-	-	-	-	-	-
C123259	19.82	8.27	12.93	28.74	10.75	15.13	3.55	7.25	-	-	-	-	-	-	-	-	-	-	-	-	-	-	-	-
C123273	17.86	19.52	27.96	23.3	21.45	31.88	16.55	19.73	-	-	-	-	-	-	-	-	-	-	-	-	-	-	-	-
C123307	714.99	412	1002.4	915.81	785.22	724.99	401.07	319.02	-	-	-	-	-	-	-	-	-	-	-	-	-	-	-	-
C123317	489.61	11.99	528.03	17.89	50.83	46.88	463.59	32.82	4.90057	4.70328	-	3.94236	3.3618	-3.43193	-	-4.03748	-	-	-	-	-	-	-	-
C123319	78.31	119.86	180.3	287.08	129.76	169.11	62.52	173.95	-	-	-	-	-	-	-	-	-	-	-	-	-	-	-	-
C123331	36.93	28.47	42.93	26.83	9.36	20.09	21.23	34.13	-	-	-	-	-	-	-	-	-	-	-	-	-	-	-	-
C123335	48.29	36.63	62.12	53.55	29.37	21.72	12.95	28.17	-	-	-	-	-	-	-	-	-	-	-	-	-	-	-	-
C123337	495.57	226.5	488.39	358.79	293.68	265.68	238.96	169.66	-	-	-	-	-	-	-	-	-	-	-	-	-	-	-	-
C123347	13.98	7.48	12.85	8.93	24.03	11.7	9.42	11.79	-	-	-	-	-	-	-	-	-	-	-	-	-	-	-	-
C123357	24.14	26.91	29.99	17.85	26.7	20.05	21.19	16.38	-	-	-	-	-	-	-	-	-	-	-	-	-	-	-	-
C123361	24.14	48.59	44.98	50.87	24.03	30.08	14.13	16.38	-	-	-	-	-	-	-	-	-	-	-	-	-	-	-	-
C123389	301.79	129.06	318.52	222.67	270.43	228.45	157.4	115.71	-	-	-	-	-	-	-	-	-	-	-	-	-	-	-	-
C123409	12.68	8.21	25.65	27.61	46.63	35.02	16.45	7.84	-	-	-	-	-	-	-	-	-	-	-	-	-	-	-	-
scaffold15864	23.31	0.93	18.83	0	10.87	0	14.61	10.64	4.16822	8.45608	7.52164	-	-	-	-	-	-	-	-	-	-3.713	-8.402	8.73513	-
C123437	44.92	0	57.6	0.89	39.88	0	38.68	39.14	9.8502	5.72788	8.72364	-	-	-	-	-	-	-	-	-	-9.93581	-9.60604	5.88102	-
C123457	22.73	10.4	12.77	6.21	26.53	18.27	12.87	7.81	-	-	-	-	-	-	-	-	-	-	-	-	-	-	-	-
C123463	37.88	12.63	31.93	29.27	14.59	13.29	12.87	13.02	-	-	-	-	-	-	-	-	-	-	-	-	-	-	-	-
C123477	21.47	11.89	17.03	4.44	37.15	13.29	3.51	13.02	-	-	-	-	-	-	-	-	-	-	-	-	-	-	-	-
C123499	46.62	33.36	70.11	67.28	97.97	74.58	22.18	24.69	-	-	-	-	-	-	-	-	-	-	-	-	-	-	-	-
C123505	148.69	143.08	233.71	211.58	225.08	167.39	133.07	126.03	-	-	-	-	-	-	-	-	-	-	-	-	-	-	-	-
C123517	30.24	17.05	17	20.36	5.3	4.97	11.67	15.59	-	-	-	-	2.59667	-	-	-	-	-	-	-	-	-	-	-
C123519	180.19	271.34	267.71	488.68	144.31	210.48	130.73	298.84	-	-	-	-	-	-	-	-	-	-	-	-	-	-	-	-
C123589	11.29	13.29	19.04	48.49	25.05	36.31	18.6	31.7	-	-	-	-	-	-	-	-	-	-	-	-	-	-	-	-
C123597	283.59	323.38	175.63	164	130.54	117.2	99.96	117.75	-	-	-	-	-	-	-	-	-	-	-	-	-	-	-	-
C123605	13.77	11.05	14.78	21.12	14.47	28	8.12	6.46	-	-	-	-	-	-	-	-	-	-	-	-	-	-	-	-
C123613	51.97	25.79	46.46	21.12	19.74	16.47	24.36	24.54	-	-	-	-	-	-	-	-	-	-	-	-	-	-	-	-
C123621	12.52	7.37	14.78	18.48	34.21	39.54	12.76	18.72	-	-	-	-	-	-	-	-	-	-	-	-	-	-	-	-
C123637	20.66	11.05	23.23	8.8	11.84	16.47	12.76	10.98	-	-	-	-	-	-	-	-	-	-	-	-	-	-	-	-
C123687	142.17	377.16	412.24	787.01	837.45	1237.09	91.26	218.63	-	-	-	-	-2.46202	-	-	2.34543	-	-	-	-	-	-	-	-
C123691	19.33	30.82	65.2	63.1	15.73	50.86	10.4	25.08	-	-	-	-	-	-	-	-	-	-	-	-	-	-	-	-
C123693	195.79	315.53	309.18	515.32	301.43	479.09	99.34	138.25	-	-	-	-	-	-	-	-	-	-	-	-	-	-	-	-
C131141	29.01	28.79	22.88	24.45	15.11	20.09	12.44	11.75	-	-	-	-	-	-	-	-	-	-	-	-	-	-	-	-
C123721	29.87	47.6	41.98	45.48	62.78	49.12	13.83	30.8	-	-	-	-	-	-	-	-	-	-	-	-	-	-	-	-
C123731	938.97	1550.98	1221.64	1398.56	300.82	291.46	421.91	1342.5	-	-	-	-	-	-	-	-	-	-	2.7794	-2.40383	-	-2.86833	-	-
C123767	22.35	4.38	35.61	13.97	27.41	44.12	24.16	16.01	-	-	-	-	-	-	-	-	-	-	-2.94647	-	-	-	-	-
C123771	340.91	409.25	186.44	397.17	96.59	165.05	115.04	225.43	-	-	-	-	-	-	-	-	-	-	-	-	-	-	-	-
C123787	40.36	36.54	43.99	62.85	41.77	35.95	31.06	32.02	-	-	-	-	-	-	-	-	-	-	-	-	-	-	-	-
C123789	45.33	56.27	62.84	65.47	77.01	98.05	33.36	43.55	-	-	-	-	-	-	-	-	-	-	-	-	-	-	-	-
C123801	19.25	19	27.23	18.33	39.16	21.24	17.26	17.29	-	-	-	-	-	-	-	-	-	-	-	-	-	-	-	-
C123809	50.2	35.01	27.18	31.36	53.41	35.88	24.11	27.48	-	-	-	-	-	-	-	-	-	-	-	-	-	-	-	-
C123821	60.11	22.61	60.63	24.39	93.79	42.4	45.92	32.6	-	-	-	-	-	-	-	-	-	-	-	-	-	-	-	-
C123831	109.69	86.79	163.07	97.57	121.15	79.91	125.13	92.67	-	-	-	-	-	-	-	-	-	-	-	-	-	-	-	-
C123833	63.21	34.28	52.27	73.18	42.99	47.3	26.4	30.04	-	-	-	-	-	-	-	-	-	-	-	-	-	-	-	-
C123843	25.41	16.04	14.63	13.07	11.72	16.31	2.3	10.87	-	-	-	-	-	-	-	-	-	-	-	-	-	-	-	-
C123857	20.41	38.58	22.95	70.42	28.6	35.81	12.6	30.62	-	-	-	-	-	-	-	-	-	-	-	-	-	-	-	-
C123881	274.58	427.24	467.37	736.4	145.6	221.36	127.16	260.24	-	-	-	-	-	-	-	-	-	-	-	-	-	-	-	-
C123895	10.49	111.13	47.89	173.54	32.44	99.09	10.29	56.02	-3.84595	-	-	-2.31404	-	-	-	-	-	-	-	-	-	-	-	-
C123911	54.31	33.41	41.65	47.72	29.84	40.61	32.01	24.83	-	-	-	-	-	-	-	-	-	-	-	-	-	-	-	-
C123943	108.4	98.59	168.33	209.57	192.93	197.78	93.56	99.1	-	-	-	-	-	-	-	-	-	-	-	-	-	-	-	-
C123947	46.81	52.92	91.44	67.55	46.61	50.26	25.1	45.74	-	-	-	-	-	-	-	-	-	-	-	-	-	-	-	-
C123949	276.54	393.62	380.3	471.09	234.36	230.21	148.32	366.55	-	-	-	-	-	-	-	-	-	-	-	-	-	-	-	-
C123953	78.84	70.31	87.28	143.75	81.57	107	47.92	62.89	-	-	-	-	-	-	-	-	-	-	-	-	-	-	-	-
C123987	29.56	229.07	45.72	152.41	62.15	118.34	10.27	29.22	-3.39882	-	-	-	-	-	-	-	-	-	-	-	2.72421	-	-	-
C123993	106.95	68	182.52	102.85	120.18	97.08	92.23	67.2	-	-	-	-	-	-	-	-	-	-	-	-	-	-	-	-
C124017	55.32	36.89	45.63	25.06	24.55	12.94	18.22	19.02	-	-	-	-	-	-	-	-	-	-	-	-	-	-	-	-
C124019	10.45	22.43	6.22	36.3	20.68	19.42	7.97	8.88	-	-2.7026	-	-	-	-	-	-	-	-	-	-	-	-	-	-
C124027	59.62	45.58	62.22	80.38	99.5	82.52	34.16	41.21	-	-	-	-	-	-	-	-	-	-	-	-	-	-	-	-
C124035	44.78	12.27	47.61	13.8	19.34	16.15	25	20.88	-	-	-	-	-	-	-	-	-	-	-	-	-	-	-	-
C12405	0	0	0	0	0	0	0	0	-	-	-	-	-	-	-	-	-	-	-	-	-	-	-	-
C124055	47.85	62.81	60.03	100.92	60.61	62.98	34.09	54.41	-	-	-	-	-	-	-	-	-	-	-	-	-	-	-	-
C124061	259.47	112.63	157.31	130.25	131.54	90.43	123.85	75.93	-	-	-	-	-	-	-	-	-	-	-	-	-	-	-	-
C124079	8.57	10.09	28.92	11.19	43.76	37.07	9.07	12.63	-	-	-	-	-2.24905	-	-	-	-	-	-	-	-	-	-	-
C124081	2.45	46.83	0	35.3	15.44	172.44	1.13	0.63	-4.67802	-8.91658	-3.54983	-	-	7.27125	-	-	-	-	-	-	5.88354	7.32124	-5.21221	-
C124089	0.61	0.72	6.2	9.47	172.47	30.62	0	0	-	-	2.41371	-	-7.92736	4.71959	-	10.7706	-	-	-4.93439	-	-	8.63512	-7.43714	-
C124093	22.04	36.03	51.65	29.27	66.93	59.63	11.34	27.15	-	-	-	-	-	-	-	-	-	-	-	-	-	-	-	-
C124103	20.2	4.32	18.59	5.17	7.72	12.89	20.41	9.47	-	-	-	-	-	-	-	-	-	-	-	-	-	-	-	-
C124111	31.83	28.1	20.66	24.96	33.46	17.73	11.34	18.94	-	-	-	-	-	-	-	-	-	-	-	-	-	-	-	-
C124117	113.25	67.73	146.67	122.24	97.82	85.41	49.89	58.72	-	-	-	-	-	-	-	-	-	-	-	-	-	-	-	-
C124125	45.82	43.86	61.85	62.72	101.48	45.03	30.55	35.29	-	-	-	-	-	-	-	-	-	-	-	-	-	-	-	-
C124143	15.27	19.42	10.31	38.66	21.84	25.73	7.92	10.08	-	-	-	-	-	-	-	-	-	-	-	-	-	-	-	-
C124157	34.14	7.89	20.58	5.14	25.64	17.66	37.27	22.64	-	-	-	-	-	-	-	-	-	-	-	-	-	-	2.63409	-
C124171	18.9	10.76	18.52	18.86	23.08	20.87	5.65	11.32	-	-	-	-	-	-	-	-	-	-	-	-	-	-	-	-
C124175	29.26	39.47	12.35	23.15	37.18	17.66	12.42	18.87	-	-	-	-	-	-	-	-	-	-	-	-	-	-	-	-
C124177	51.21	53.82	80.25	124.33	30.77	56.18	33.88	66.04	-	-	-	-	-	-	-	-	-	-	-	-	-	-	-	-
C124189	49.89	160.43	57.5	154.9	26.87	48.06	10.14	97.29	-2.13085	-	-	-3.13015	-	-	-	-	-	-	2.10574	-	-	-	-	-
C124205	38.94	27.93	36.97	33.38	23.03	30.44	20.29	16.95	-	-	-	-	-	-	-	-	-	-	-	-	-	-	-	-
C124207	59.02	40.82	69.82	41.08	34.54	20.83	19.16	21.34	-	-	-	-	-	-	-	-	-	-	-	-	-	-	-	-
C124215	15.21	13.61	12.32	38.51	23.03	22.43	9.02	16.32	-	-	-	-	-	-	-	-	-	-	-	-	-	-	-	-
C124223	15.18	13.58	16.4	23.06	17.88	11.19	5.62	9.4	-	-	-	-	-	-	-	-	-	-	-	-	-	-	-	-
C124225	6.68	121.51	6.15	17.08	5.11	33.58	6.75	3.13	-4.6224	-	-2.77171	-	-	-	-	-	-	-	2.22157	-	5.01604	2.73787	-	3.02196
C124229	71.65	25.73	38.94	18.79	31.92	19.19	33.74	35.71	-	-	-	-	-	-	-	-	-	-	-	-	-	-	-	-
C124257	17	62.9	73.79	56.37	75.34	94.34	11.25	26.94	-2.331	-	-	-	-	-	-	-	-	-	-	-	-	-	-	-
CL14Contig1	76.13	52.45	73.02	91.25	100.17	179.54	32.47	90.83	-	-	-	-	-	-	-	-	-	-	-	-	-	-	-	-
C124271	181.8	831.07	568.68	3784.06	508.48	1760.19	66.23	653.95	-2.63908	-2.90832	-	-3.17704	-	-	-	2.08694	-	-	-	-	-	-	-2.02334	-
C124277	126.05	17.83	118.65	68.2	90.48	73.41	62.86	61.27	2.37225	-	-	-	-	-	-	-	-	-	-	-	-	-	-	-
C124283	17.57	10.7	12.27	28.13	11.47	11.17	5.61	8.13	-	-	-	-	-	-	-	-	-	-	-	-	-	-	-	-
C124297	12.12	32.81	38.87	57.97	53.52	63.83	4.49	13.75	-	-	-	-	-	-	-	2.7079	-	-	-	-	-	-	-	-
C124353	19.31	9.24	14.26	13.59	11.42	6.36	8.94	5.6	-	-	-	-	-	-	-	-	-	-	-	-	-	-	-	-
C124359	5.43	42.63	18.34	77.27	3.81	39.74	1.12	24.29	-3.40792	-2.24425	-3.42932	-4.2587	-	-	-	-	-	-	-	-	-	-	-	-
C124365	22.33	10.66	14.26	16.98	15.23	19.08	5.59	15.57	-	-	-	-	-	-	-	-	-	-	-	-	-	-	-	-
C124367	25.35	17.05	46.87	22.93	112.97	47.69	21.24	19.3	-	-	-	-	-2.05692	-	-	-	-	-	-	-	-	-	-	-
C124373	112.27	66.79	69.28	61.99	38.08	47.69	50.31	26.78	-	-	-	-	-	-	-	-	-	-	-	-	-	-	-	-
C124397	134.93	104.95	242.01	123.73	120.35	71.39	84.8	96.95	-	-	-	-	-	-	-	-	-	-	-	-	-	-	-	-
C124423	15.63	16.28	6.09	15.23	35.4	14.25	11.14	6.2	-	-	-	-	-	-	-	-	-	-	-	-	-	-	-	-
C124425	64.33	181.18	93.37	177.63	55.63	109.26	24.5	96.76	-1.93986	-	-	-	-	-	-	-	-	-	-	-	-	-	-	-
C124431	18.64	12.74	24.36	6.77	29.08	12.67	14.48	15.51	-	-	-	-	-	-	-	-	-	-	-	-	-	-	-	-
C124449	220.03	185.43	345.05	205.54	278.17	291.35	141.42	160.65	-	-	-	-	-	-	-	-	-	-	-	-	-	-	-	-
C124459	84.17	27.6	69.01	41.45	37.93	33.25	50.11	42.8	-	-	-	-	-	-	-	-	-	-	-	-	-	-	-	-
C124477	20.4	10.6	16.21	8.44	5.05	12.64	13.34	5.57	-	-	-	-	-	-	-	-	-	-	-	-	-	-	-	-
C124481	43.8	24.72	34.44	16.88	53	0	23.34	40.24	-	-	9.20809	-	-	-	-	-	-	-	8.78985	-7.99592	-	-9.72137	-	-
C124491	50.4	0.71	6.08	1.69	1.26	0	37.78	0.62	5.64391	-	-	5.94461	5.35853	-	-	-5.65258	3.42077	3.04616	-	-	-	-	-	-
C124495	68.4	90.41	70.9	47.28	34.07	23.71	23.34	72.43	-	-	-	-	-	-	-	-	-	-	2.2481	-	-	-2.26451	-	-
C124497	10.2	19.07	48.62	113.97	73.19	61.63	10	43.95	-	-	-	-	-2.74022	-	-	-	-	-	-	-	-	-	-	-2.38082
C76979	27.37	739.77	466.56	1057.35	1077.5	802.39	38.94	347.33	-5.2536	-	-	-3.13644	-5.30103	-	-	4.07426	-2.94887	-4.22463	-	-	-	-	-	-
C124515	5.99	4.93	26.28	64.88	27.71	56.78	12.2	24.1	-	-	-	-	-	-	-	-	-	-	-3.1412	-	-2.52163	-	-	-3.50912
C124523	52.1	14.1	38.42	26.12	11.34	9.46	18.85	20.39	-	-	-	-	2.29199	-	-	-	-	-	-	-	-	-	-	-
C124525	39.52	48.64	38.42	26.96	22.67	22.08	7.76	16.68	-	-	-	-	-	-	-	-	-	-	-	-	-	-	-	-
C124533	43.11	23.26	56.61	34.55	49.12	48.9	15.53	22.24	-	-	-	-	-	-	-	-	-	-	-	-	-	-	-	-
C124551	32.27	7.74	22.2	5.89	38.97	15.74	42.06	27.75	-	-	-	-	-	-	-	-	-	-	-	-	-	-	2.7353	-
C124561	280.88	153.38	288.57	227.9	209.92	149.56	147.22	104.21	-	-	-	-	-	-	-	-	-	-	-	-	-	-	-	-
C124577	69.92	34.48	145.29	17.66	50.28	3.15	30.99	89.41	-	2.86116	3.88502	-	-	-	-	-	-	-	3.79138	-	-	-5.46025	2.84576	-
C124643	70.84	18.22	60.31	211.11	115.2	156.82	28.67	79.24	-	-	-	-	-	-	-	-	-	-	-2.73272	-	-2.36232	-	-	-3.3353
C124647	48.22	30.84	48.24	36.02	22.54	26.66	18.74	32.55	-	-	-	-	-	-	-	-	-	-	-	-	-	-	-	-
C124661	318.46	154.88	283.44	238.76	245.42	235.24	156.56	95.82	-	-	-	-	-	-	-	-	-	-	-	-	-	-	-	-
C124667	161	13.99	72.23	24.25	32.49	23.48	53.92	27.59	3.07508	-	-	-	2.40415	-	-	-	-	-	-	-	-	-	-	-
C124669	177.04	201.45	218.69	173.92	154.97	150.26	106.73	120.77	-	-	-	-	-	-	-	-	-	-	-	-	-	-	-	-
C124673	180.01	13.99	162.51	9.2	28.74	14.09	148.54	17.78	3.23606	3.9586	-	3.18524	2.7417	-2.55226	-	-3.21872	-	-	-	-	-	-	-	-
C124675	23.76	3.5	20.06	8.36	31.24	29.74	12.1	17.17	2.3069	-	-	-	-	-	-	-	-	-	-2.69982	-	-	-	-	-
C124695	46.84	43.28	86.11	18.36	276.91	149.98	15.37	23.86	-	-	-	-	-2.46506	-	-	3.31284	-	-	-	2.88416	-	1.9837	-	-
C124699	2.96	58.64	12.01	45.9	4.99	57.8	1.1	18.36	-4.73126	-	-3.58725	-3.88111	-	-	-	-	-	-	-	-	-	-	-	-
C124713	112.66	64.23	164.2	114.33	147.19	96.86	71.38	39.16	-	-	-	-	-	-	-	-	-	-	-	-	-	-	-	-
C124729	49.21	18.85	20.02	25.04	54.88	37.49	29.65	18.36	-	-	-	-	-	-	-	-	-	-	-	-	-	-	-	-
C124741	33.8	12.57	32.04	17.53	9.98	6.25	15.37	6.73	-	-	-	-	-	-	-	-	-	-	-	-	-	-	-	-
C124757	94.09	161.65	125.92	464.79	49.8	163.72	50.42	110.53	-	-2.05757	-	-	-	-	-	-	-	-	-	-	-	-	-	-
C124767	31.36	7.66	49.97	4.16	83.41	1.56	18.63	9.77	-	3.38849	5.5908	-	-	-	-	-	-	-	-	-	-	-3.25315	-	-
C124773	37.28	18.12	15.99	37.48	14.94	21.83	17.54	17.1	-	-	-	-	-	-	-	-	-	-	-	-	-	-	-	-
C124787	250.32	169.31	247.83	255.72	239.03	269.75	124.94	114.8	-	-	-	-	-	-	-	-	-	-	-	-	-	-	-	-
C124799	63.32	8.36	27.98	1.67	6.22	1.56	27.4	28.09	2.46969	3.83998	-	-	3.43288	-	-	-2.97249	-	-	-	-	-	-4.77219	4.54209	-
C124809	1393.83	3206.49	1605.85	2369.4	441.1	524.47	599.42	2491.57	-	-	-	-	-	-	-	-	-	-	2.98105	-2.3169	-	-2.91413	-	-
C124815	27.76	34.77	27.93	73.16	21.12	20.23	17.5	31.69	-	-	-	-	-	-	-	-	-	-	-	-	-	-	-	-
scaffold12251	9.3	4.96	11.3	17.64	31.77	19.82	7.84	14.75	-	-	-	-	-	-	-	-	-	-	-	-	-	-	-	-
C124867	331.86	1749.02	378.3	1536.77	474.98	1309.46	98.25	482.39	-2.84414	-2.1962	-	-2.16873	-	-	-	-	-	-	-	-	-	-	-	-
C124869	40.67	284.56	1.99	1.66	1.24	1.55	6.55	3.65	-3.25161	-	-	-	5.07504	-	-	-	-	4.32064	7.8222	-	6.02569	-	-	7.00398
C124871	1.77	241.53	5.97	108.7	17.36	40.39	3.28	1.22	-7.50371	-4.34172	-	-	-3.16309	-	-	-	-	-	2.94726	-	7.34526	4.3348	-5.92873	-
C124879	16.47	22.17	33.78	45.55	32.18	34.11	16.34	13.96	-	-	-	-	-	-	-	-	-	-	-	-	-	-	-	-
C124883	25.89	2.08	55.64	1.66	12.38	3.1	32.69	4.86	3.172	4.83793	-	2.86414	-	-	-	-	-	-	-	-	-	-	-	-
C124887	31.77	192.57	95.39	280.77	59.41	251.16	18.52	83.18	-3.04434	-	-2.15436	-	-	-	-	-	-	-	-	-	-	-	-	-
C124903	32.94	22.86	43.72	38.1	40.85	27.91	20.7	17.61	-	-	-	-	-	-	-	-	-	-	-	-	-	-	-	-
C124927	43.45	38.03	117.03	128.13	112.42	91.3	47.85	56.96	-	-	-	-	-	-	-	-	-	-	-	-	-	-	-	-
C124941	37.58	35.26	37.69	42.99	18.53	44.88	20.66	13.94	-	-	-	-	-	-	-	-	-	-	-	-	-	-	-	-
C124943	254.83	190.13	275.7	280.23	290.32	275.44	117.44	126.65	-	-	-	-	-	-	-	-	-	-	-	-	-	-	-	-
C124945	39.34	42.87	43.64	74.4	23.47	77.37	26.1	26.66	-	-	-	-	-	-	-	-	-	-	-	-	-	-	-	-
C131393	63.26	26.85	53.45	54.57	67.33	75.77	23.7	33.83	-	-	-	-	-	-	-	-	-	-	-	-	-	-	-	-
C125001	16.38	17.22	31.62	29.65	104.61	52.41	8.67	14.49	-	-	-	-	-2.57416	-	-	2.73226	-	-	-	-	-	-	-	-
C125005	159.67	117.08	185.74	168.82	157.53	155.7	92.07	90.55	-	-	-	-	-	-	-	-	-	-	-	-	-	-	-	-
C125021	52.64	40.63	63.23	32.94	48	41.62	19.5	29.58	-	-	-	-	-	-	-	-	-	-	-	-	-	-	-	-
C125023	71.36	6.2	59.28	2.47	162.45	3.08	142.98	24.75	3.07195	4.37211	5.6057	2.65446	-	-	-	-	-	-	-	-	-	-3.63984	3.8063	-
C125045	50.79	4.81	90.72	11.51	22.11	13.85	21.62	15.06	2.94491	2.7973	-	-	-	-	-	-	-	-	-	-	-	-	-	-
C125069	945.1	3039.72	1924.91	3999.77	727.19	1492.54	409.73	1798.45	-2.13164	-	-	-	-	-	-	-	-	-	-	-	-	-	-	-
C125079	29.13	9.61	29.53	27.89	33.1	29.18	11.87	18.04	-	-	-	-	-	-	-	-	-	-	-	-	-	-	-	-
C125083	65.84	18.52	70.87	32.82	47.82	32.25	39.92	52.32	-	-	-	-	-	-	-	-	-	-	-	-	-	-	-	-
C125095	50.11	37.05	19.69	15.59	26.97	12.29	18.34	21.05	-	-	-	-	-	-	-	-	-	-	-	-	-	-	-	-
C125127	27.91	18.49	45.19	17.2	20.8	13.8	15.08	12.6	-	-	-	-	-	-	-	-	-	-	-	-	-	-	-	-
C125137	38.96	39.72	56.98	59.78	47.72	68.98	26.92	25.21	-	-	-	-	-	-	-	-	-	-	-	-	-	-	-	-
C125141	90.71	48.62	78.59	41.76	75.87	45.99	40.92	66.02	-	-	-	-	-	-	-	-	-	-	-	-	-	-	-	-
C125163	16.83	8.89	13.73	10.63	20.76	22.95	12.9	13.18	-	-	-	-	-	-	-	-	-	-	-	-	-	-	-	-
C125175	37.73	34.86	56.87	53.13	48.86	62.73	22.57	22.17	-	-	-	-	-	-	-	-	-	-	-	-	-	-	-	-
C125183	52.82	56.05	5.88	6.54	1.22	0	8.6	2.4	-	-	-	-	5.4739	-	-	-3.57175	-	3.16151	10.0162	-	4.28234	-	-	3.28604
C125187	14.51	13.67	21.57	22.07	28.09	21.42	7.52	11.38	-	-	-	-	-	-	-	-	-	-	-	-	-	-	-	-
C125231	72.85	164.09	95.74	146.58	59.62	92.98	33.19	61.47	-	-	-	-	-	-	-	-	-	-	-	-	-	-	-	-
C125243	70.54	50.39	39.08	43.97	41.37	36.58	26.77	41.18	-	-	-	-	-	-	-	-	-	-	-	-	-	-	-	-
C125249	42.78	41.53	25.4	47.23	26.77	22.87	16.06	35.21	-	-	-	-	-	-	-	-	-	-	-	-	-	-	-	-
C125253	13.27	12.23	23.4	11.38	21.86	10.65	6.41	11.91	-	-	-	-	-	-	-	-	-	-	-	-	-	-	-	-
C125279	28.85	14.95	25.35	29.26	34.01	34.99	16.03	8.34	-	-	-	-	-	-	-	-	-	-	-	-	-	-	-	-
C125281	50.78	114.17	113.11	282.86	111.74	185.62	33.13	73.27	-	-	-	-	-	-	-	-	-	-	-	-	-	-	-	-
C125285	10.96	12.23	17.55	7.32	19.43	15.21	20.3	14.89	-	-	-	-	-	-	-	-	-	-	-	-	-	-	-	-
C125297	16.73	76.79	64.36	25.2	43.72	1.52	18.17	47.06	-2.64108	-	4.69595	-	-	-	-	-	-	-	5.96363	-4.12941	-	-5.5514	-	-
C125301	201.59	201.46	303.66	395.91	232.75	317.4	121.59	128.42	-	-	-	-	-	-	-	-	-	-	-	-	-	-	-	-
C125317	0	47.48	5.84	58.41	0	6.07	0	3.57	-10.5519	-3.49887	-	-	-	-	-	-	-	-	3.36207	-3.41168	3.51719	-	-3.52955	-
C125355	63.11	156.78	118.3	229.56	109.9	108.94	25.5	77	-	-	-	-	-	-	-	-	-	-	-	-	-	-	-	-
C125363	7.46	138.53	9.7	0	3.62	13.62	5.31	4.74	-4.65295	6.97803	-	-	-	-	-	-	-	-	3.70976	7.60875	4.61453	-	7.04229	11.6494
C125373	219.75	164.21	325.8	215.01	164.25	111.97	139.19	147.49	-	-	-	-	-	-	-	-	-	-	-	-	-	-	-	-
C125393	33.85	22.98	15.51	4.85	19.32	6.05	14.88	14.22	-	-	-	-	-	-	-	-	-	-	-	-	-	-	-	-
C125397	9.75	76.36	40.73	120.44	37.44	46.9	2.13	23.69	-3.40891	-	-	-3.32469	-	-	-	3.25362	-3.40654	-	-	-	-	-	-	-
C125403	25.82	56.09	42.66	28.29	59.18	54.47	21.25	40.87	-	-	-	-	-	-	-	-	-	-	-	-	-	-	-	-
C125405	56.8	43.92	48.48	30.72	18.12	25.72	26.56	21.32	-	-	-	-	-	-	-	-	-	-	-	-	-	-	-	-
C125413	16.07	25.68	15.51	21.82	13.28	21.18	10.63	11.85	-	-	-	-	-	-	-	-	-	-	-	-	-	-	-	-
C125417	44.1	48.56	56.14	30.66	25.31	31.72	20.15	22.47	-	-	-	-	-	-	-	-	-	-	-	-	-	-	-	-
C125447	42.49	27.23	52.26	29.04	31.34	28.69	18.03	32.52	-	-	-	-	-	-	-	-	-	-	-	-	-	-	-	-
C125451	1479.81	1661.95	3182.31	1980.7	505.09	459.11	776.27	3733.44	-	-	-	-2.13874	-	-2.712	-	-	-	-	2.22565	-	-	-3.69016	-	-
C125457	16.61	11.47	21.29	24.2	8.44	15.1	7.42	7.09	-	-	-	-	-	-	-	-	-	-	-	-	-	-	-	-
C125497	1143.89	5570.6	2593.92	11204.6	2273.45	5216.72	522.95	2674.62	-2.72982	-2.28484	-	-2.22735	-	-	-	-	-	-	-	-	-	-	-	-
C125509	145.48	430.73	351	809.46	182.55	260.31	116.21	328.07	-2.0116	-	-	-	-	-	-	-	-	-	-	-	-	-	-	-
C125571	31.26	12.05	26.9	8.81	21.54	19.49	21.05	21.12	-	-	-	-	-	-	-	-	-	-	-	-	-	-	-	-
C125577	15.91	12.05	28.82	32.84	21.54	26.98	11.58	12.32	-	-	-	-	-	-	-	-	-	-	-	-	-	-	-	-
C125587	432.28	386.9	345.23	358.94	149.29	125.7	164.92	321.56	-	-	-	-	-	-	-	-	-	-	-	-	-	-2.02145	-	-
C125593	3849.14	7036.96	3356.4	7704.01	2328.92	2439.15	708.02	4090.02	-	-	-	-2.40289	-	-	-	-	-	-	-	-	-	-	-	-
C125597	200.82	245.23	159.19	207.85	157.65	136.17	79.84	196.21	-	-	-	-	-	-	-	-	-	-	-	-	-	-	-	-
C125605	25.53	21.38	24.93	31.98	21.5	13.47	14.71	7.61	-	-	-	-	-	-	-	-	-	-	-	-	-	-	-	-
C125643	36.24	18.68	40.2	34.31	46.49	46.3	22.02	26.89	-	-	-	-	-	-	-	-	-	-	-	-	-	-	-	-
C125679	83.08	130.48	112.74	190.36	151.12	180.4	75.35	90.45	-	-	-	-	-	-	-	-	-	-	-	-	-	-	-	-
C125685	92.69	90.54	154.79	156.91	110.66	141.64	73.26	72.94	-	-	-	-	-	-	-	-	-	-	-	-	-	-	-	-
C125699	22.04	4.66	30.57	11.95	15.47	5.96	17.79	10.5	-	-	-	-	-	-	-	-	-	-	-	-	-	-	-	-
C125715	9.61	9.32	7.64	10.35	26.18	17.89	9.42	9.92	-	-	-	-	-	-	-	-	-	-	-	-	-	-	-	-
C125729	25.95	23.92	43.87	22.26	27.32	31.25	12.53	8.15	-	-	-	-	-	-	-	-	-	-	-	-	-	-	-	-
C125745	63.75	37.21	89.65	65.19	116.4	78.88	38.65	29.71	-	-	-	-	-	-	-	-	-	-	-	-	-	-	-	-
C125755	31.03	12.63	30.52	13.52	28.51	7.44	19.85	20.97	-	-	-	-	-	-	-	-	-	-	-	-	-	-	-	-
C125779	24.78	19.23	26.66	30.16	13.04	7.43	12.51	16.28	-	-	-	-	-	-	-	-	-	-	-	-	-	-	-	-
C125795	11.26	15.26	38.08	41.27	21.34	25.25	10.43	11.05	-	-	-	-	-	-	-	-	-	-	-	-	-	-	-	-
C125805	12.39	14.59	17.14	32.54	10.67	22.28	12.51	11.63	-	-	-	-	-	-	-	-	-	-	-	-	-	-	-	-
C126651	346.08	328.3	818.66	593.43	736	566.07	224.89	303.97	-	-	-	-	-	-	-	-	-	-	-	-	-	-	-	-
C125857	28.61	7.27	15.18	5.54	5.91	8.88	13.5	8.11	-	-	-	-	2.36506	-	-	-	-	-	-	-	-	-	-	-
C125859	12.34	17.18	22.76	18.19	12.99	28.12	6.23	4.05	-	-	-	-	-	-	-	-	-	-	-	-	-	-	-	-
C128763	16.37	58.48	27.76	74.23	19.3	29.31	13.36	34.35	-2.27854	-	-	-	-	-	-	-	-	-	-	-	-	-	-	-
C131583	6.93	49.13	26.37	118.12	56.08	132.19	7.54	18.17	-3.26122	-2.33349	-	-	-2.90449	-	-	-	-	-	-	-	-	2.18873	-2.18262	-
C125883	51.51	36.28	54.91	57.62	79	84.22	43.54	24.28	-	-	-	-	-	-	-	-	-	-	-	-	-	-	-	-
C125885	55.43	29.02	71.96	58.41	35.37	28.07	39.4	54.93	-	-	-	-	-	-	-	-	-	-	-	-	-	-	-	-
C125895	179.18	213.06	310.55	358.35	300.66	298.45	142.04	184.44	-	-	-	-	-	-	-	-	-	-	-	-	-	-	-	-
C125899	21.28	15.17	26.51	36.31	11.79	5.91	10.37	17.35	-	-	-	-	-	-	-	-	-	-	-	-	-	-	-	-
C125911	13.44	14.51	20.83	20.52	17.69	25.12	6.22	9.25	-	-	-	-	-	-	-	-	-	-	-	-	-	-	-	-
C125961	57.46	5.26	24.53	1.57	5.87	1.47	29.95	15.55	2.99685	3.73339	-	-	3.37796	-	-	-3.18623	-	-	-	-	-	-4.00522	3.77476	-
scaffold3034	910.65	1570.11	1702.77	2018.44	1935.35	1657.3	477.31	659.27	-	-	-	-	-	-	-	-	-	-	-	-	-	-	-	-
C125993	18.38	9.18	30.13	14.92	59.81	64.66	13.4	10.35	-	-	-	-	-	-	-	-	-	-	-2.43847	-	-	-	-	-
C125997	21.72	29.52	41.43	57.31	77.39	67.6	23.71	34.5	-	-	-	-	-	-	-	-	-	-	-	-	-	-	-	-
C126019	66.14	51.07	125.96	119.11	90.13	130.55	66.89	64.86	-	-	-	-	-	-	-	-	-	-	-	-	-	-	-	-
C126027	6.67	77.92	11.28	13.32	3.51	38.14	5.15	2.87	-3.98331	-	-3.48578	-	-	-	-	-	-	-	-	-	4.5017	3.04536	-	2.7413
C126107	26610.6	60650.6	14922.2	39288.2	6786.71	17144.5	5040.43	23019.7	-	-	-	-2.06339	2.07011	-	-	-	-	-	2.1934	-	-	-	-	-
C126111	701.63	271.41	799.87	317.02	401.21	292.32	575.2	208.74	-	-	-	-	-	-	-	-	-	-	-	-	-	-	-	-
C126143	221.1	106.8	186.99	128.61	152.51	128.39	144.3	81.06	-	-	-	-	-	-	-	-	-	-	-	-	-	-	-	-
scaffold8840	9.54	5.15	5.24	13.73	6.69	20.25	0	7.12	-	-	-	-	-	-	-	-	-	-	-	-	-	-	-	-
C126149	32.06	45.59	20.57	54.56	16.3	27.72	13.3	25.69	-	-	-	-	-	-	-	-	-	-	-	-	-	-	-	-
C126161	614.12	101.59	428.2	131.73	214.21	161.95	474.87	93.05	2.1498	-	-	2.47872	-	-	-	-2.00373	-	-	-	-	-	-	-	-
C126167	90.65	114.62	97.23	95.87	96.63	105.05	31.73	42.82	-	-	-	-	-	-	-	-	-	-	-	-	-	-	-	-
C126169	27.64	25.4	48.62	49.11	29.11	30.64	15.35	20.55	-	-	-	-	-	-	-	-	-	-	-	-	-	-	-	-
C126175	73.52	51.45	100.97	83.4	64.03	45.23	33.77	75.93	-	-	-	-	-	-	-	-	-	-	-	-	-	-	-	-
C126187	1111.23	54.61	1424.18	38.9	153.4	1.46	524.05	1190.96	3.90066	5.01788	6.56835	-	2.95539	-3.27041	-	-2.62748	-	-	5.53611	-4.81768	-4.6903	-10.2756	5.44558	-
C126197	324.43	1.95	78.4	4.67	12.78	1.46	176.73	9.69	6.9099	3.87701	-	4.31058	4.75926	-2.66431	-	-4.63533	-	-	-	-	-	-3.34021	-	-
C126251	27.54	289.4	35.4	358.05	34.8	213.71	17.33	38.68	-3.83708	-3.50935	-2.69102	-	-	-	-	-	-	-	-	-	2.65796	-	-2.69812	-
C126275	789.43	373.73	615.63	476.81	453.91	436.81	358.27	247.55	-	-	-	-	-	-	-	-	-	-	-	-	-	-	-	-
C126283	84.66	71.9	74.4	59.7	34.74	40.63	39.69	30.66	-	-	-	-	-	-	-	-	-	-	-	-	-	-	-	-
scaffold11457	50.93	18.73	49.37	27.72	12.04	6.7	38.93	36.1	-	-	-	-	2.17109	-	-	-2.53408	-	-	-	-	-	-3.07993	-	-
C126309	26.94	12.31	16.74	19.38	11.58	11.61	12.21	10.79	-	-	-	-	-	-	-	-	-	-	-	-	-	-	-	-
C126313	20.3	9.7	20.42	14.7	18.49	14.49	20.32	7.37	-	-	-	-	-	-	-	-	-	-	-	-	-	-	-	-
C126317	26.34	14.87	33.42	23.22	17.34	24.63	19.3	8.5	-	-	-	-	-	-	-	-	-	-	-	-	-	-	-	-
C126335	45	20.69	57.55	33.28	34.68	27.52	24.38	19.84	-	-	-	-	-	-	-	-	-	-	-	-	-	-	-	-
C130117	38.34	15.26	37.87	29.06	21.66	10.64	14.02	18.92	-	-	-	-	-	-	-	-	-	-	-	-	-	-	-	-
C126351	52.04	45.18	68.57	29.36	31.15	37.6	19.27	28.85	-	-	-	-	-	-	-	-	-	-	-	-	-	-	-	-
C126359	129.27	123.27	87.11	148.33	145.38	120.02	38.54	113.15	-	-	-	-	-	-	-	-	-	-	-	-	-	-	-	-
C126383	404.6	139.15	368.15	235.21	224.59	204.98	238.89	142.31	-	-	-	-	-	-	-	-	-	-	-	-	-	-	-	-
C126401	42.1	20.62	29.6	28.53	10.37	11.55	14.17	10.73	-	-	-	-	-	-	-	-	-	-	-	-	-	-	-	-
C126405	79.28	322.76	148	428.78	97.9	269.94	35.43	140.05	-2.47023	-	-	-	-	-	-	-	-	-	-	-	-	-	-	-
C126409	63.97	65.07	64.75	77.89	80.62	93.83	46.56	40.1	-	-	-	-	-	-	-	-	-	-	-	-	-	-	-	-
C126415	49.75	12.24	68.45	17.74	36.86	15.88	30.37	20.9	-	-	-	-	-	-	-	-	-	-	-	-	-	-	-	-
scaffold14332	7.06	13.45	25.5	10.81	13.75	10.74	4.81	11.67	-	-	-	-	-	-	-	-	-	-	-	-	-	-	-	-
C126453	36.57	14.15	31.39	22.33	39.09	33.14	11.11	13.53	-	-	-	-	-	-	-	-	-	-	-	-	-	-	-	-
C126477	29.96	99.5	86.64	157.54	104.44	158.23	20.17	47.27	-2.17529	-	-	-	-	-	-	-	-	-	-	-	-	-	-	-
C126481	19.61	19.26	35.03	30.74	13.77	20.14	13.11	19.7	-	-	-	-	-	-	-	-	-	-	-	-	-	-	-	-
C126487	82.26	148.93	123.51	211.33	100.99	159.67	40.34	113.11	-	-	-	-	-	-	-	-	-	-	-	-	-	-	-	-
C126493	56.01	67.92	68.09	60.6	69.88	54.56	21.14	39.88	-	-	-	-	-	-	-	-	-	-	-	-	-	-	-	-
C126507	21.21	8.33	7.36	3.84	6.87	14.36	11.07	6.18	-	-	-	-	-	-	-	-	-	-	-	-	-	-	-	-
C126519	305.62	105.09	241.07	148.82	126.02	89.03	149	81.45	-	-	-	-	-	-	-	-	-	-	-	-	-	-	-	-
C126525	16.86	12.82	14.72	9.97	29.79	17.23	10.07	6.18	-	-	-	-	-	-	-	-	-	-	-	-	-	-	-	-
C126543	13.57	7.68	11.02	27.57	13.72	22.93	5.02	7.29	-	-	-	-	-	-	-	-	-	-	-	-	-	-	-	-
C126567	29.26	45.97	51.35	93.26	44.52	64.39	17.05	42.54	-	-	-	-	-	-	-	-	-	-	-	-	-	-	-	-
C126569	129.5	79.81	113.69	71.09	89.04	101.59	53.17	62.13	-	-	-	-	-	-	-	-	-	-	-	-	-	-	-	-
C126575	54.73	34.48	29.34	19.88	14.84	5.72	20.06	21.27	-	-	-	-	-	-	-	-	-	-	2.94756	-	-	-2.5474	-	-
C126597	8.11	106.44	27.46	21.37	25.07	48.56	9.01	5.03	-4.15194	-	-	-	-	-	-	-	-	-	-	-	4.15015	2.59353	-	2.51211
C126615	16.23	30.59	40.27	39.68	56.98	41.42	18.02	12.85	-	-	-	-	-	-	-	-	-	-	-	-	-	-	-	-
C126633	21.06	15.91	10.96	15.24	26.16	34.22	4	8.37	-	-	-	-	-	-	-	-	-	-	-	-	-	-	-	-
C126655	148.48	160.97	107.82	141.69	87.59	118.35	43.98	115.45	-	-	-	-	-	-	-	-	-	-	-	-	-	-	-	-
C126669	25.87	194.34	20.07	168.82	51.1	85.4	7.98	15.59	-3.35244	-3.24173	-	-	-	-	-	-	-	-	-	-	3.3928	-	-2.92238	-
C126675	26.95	12.07	94.86	22.05	72.68	29.89	38.91	27.28	-	-	-	-	-	-	-	-	-	-	-	-	-	-	-	-
C126681	135.28	159.41	217.08	201.52	165.79	217.78	77.82	106.9	-	-	-	-	-	-	-	-	-	-	-	-	-	-	-	-
C126699	188.83	128.7	229.45	171.56	139.43	112.25	113.54	129.5	-	-	-	-	-	-	-	-	-	-	-	-	-	-	-	-
C126709	26.36	3.8	14.57	1.52	14.74	15.63	18.92	6.67	2.33842	3.03571	-	-	-	-	-	-	-	-	-	-	-	-	-	-
C126711	27.44	13.95	29.14	10.63	20.4	0	12.95	55.02	-	-	7.98895	-	-	-	-	-	-	-	8.12192	-7.48377	-2.22103	-10.3278	2.87827	-
C126725	459.7	280.36	543.53	472.88	336.08	326.24	274.39	267.97	-	-	-	-	-	-	-	-	-	-	-	-	-	-	-	-
scaffold9790	98.62	60.48	87.1	56.31	72.2	56.65	29.22	22.54	-	-	-	-	-	-	-	-	-	-	-	-	-	-	-	-
C126761	99.71	4.42	85.29	0.76	29.37	0	69.47	27.14	4.04045	6.52667	8.51771	-	-	-	-	-	-	-	-	-	-2.85047	-9.31427	5.58917	-
C126817	10.17	22.7	38.04	56.64	57.51	52.3	6.93	22.11	-	-	-	-	-2.39508	-	-	-	-	-	-	-	-	-	-	-
C126823	32.64	23.96	79.71	65.7	51.87	38.17	38.63	30.96	-	-	-	-	-	-	-	-	-	-	-	-	-	-	-	-
C126827	160.54	188.56	101.45	116.3	98.1	162.56	64.39	79.61	-	-	-	-	-	-	-	-	-	-	-	-	-	-	-	-
C126855	11.75	42.81	14.47	75.39	14.63	32.46	6.92	18.21	-2.3061	-2.54931	-	-	-	-	-	-	-	-	-	-	-	-	-	-
scaffold18184	10.15	20.93	13.75	11.47	9.63	10.73	9.39	8.91	-	-	-	-	-	-	-	-	-	-	-	-	-	-	-	-
C126897	25.6	16.97	28.88	34.62	24.72	32.4	11.85	13.22	-	-	-	-	-	-	-	-	-	-	-	-	-	-	-	-
C126911	94.22	131.11	133.36	103.68	137.98	132.19	65.03	76.99	-	-	-	-	-	-	-	-	-	-	-	-	-	-	-	-
C126935	50.04	10.66	21.63	0.75	6.73	0	20.69	16.5	-	4.56062	-	-	2.98513	-	-	-2.46209	-	-	7.75147	-	-	-8.60789	4.88249	3.94558
C126937	23.38	46.97	34.18	99	53.75	78.61	10.82	26.35	-	-	-	-	-	-	-	-	-	-	-	-	-	-	-	-
C126949	14.35	11.27	14.39	6.75	10.08	9.83	6.89	7.69	-	-	-	-	-	-	-	-	-	-	-	-	-	-	-	-
C126961	23.91	23.17	26.99	33.75	21.28	29.48	14.75	13.18	-	-	-	-	-	-	-	-	-	-	-	-	-	-	-	-
C126975	53.04	48.14	57.47	41.18	25.71	33.63	27.49	19.73	-	-	-	-	-	-	-	-	-	-	-	-	-	-	-	-
C126977	13.79	20.63	43.1	35.94	33.54	23.82	9.82	20.28	-	-	-	-	-	-	-	-	-	-	-	-	-	-	-	-
C126987	11.14	557.64	30.53	190.92	33.54	120.52	0	101.94	-6.08548	-2.81541	-	-11.1348	-	-	-	8.61422	-8.12054	-	2.58096	-	2.20699	-	-	-
C127005	883.73	48.05	1036.29	452.95	466.47	204.25	588.1	573.36	3.75505	-	-	-	-	-	-	-	-	-	-	-	-3.81991	-2.15696	-	-3.03698
C127019	57.72	39.94	96.82	62.04	75.89	51.76	58.81	71.12	-	-	-	-	-	-	-	-	-	-	-	-	-	-	-	-
C127041	57.61	8.1	39.38	16.42	31.19	0	23.48	28.4	2.38135	-	8.62435	-	-	-	-	-	-	-	7.36651	-8.13291	-	-9.39987	-	-
scaffold18681	19.03	19.28	22.59	25.33	28.37	40.4	9.26	13.32	-	-	-	-	-	-	-	-	-	-	-	-	-	-	-	-
C127073	25.33	110.08	69.68	182.5	100.09	218.89	21.49	27.81	-2.56282	-	-	-	-	-	-	-	-	-	-	-	-	2.30673	-2.20092	-
C127085	36.41	36.69	71.47	47.67	52.27	47.4	14.65	29.99	-	-	-	-	-	-	-	-	-	-	-	-	-	-	-	-
scaffold14875	21.44	9.74	54.71	22.82	27.03	17.52	16.01	43.56	-	-	-	-	-	-	-	-	-	-	-	-	-2.40116	-	-	-
C127111	430.34	184.39	326.42	339.84	233.14	244.97	181.35	139.33	-	-	-	-	-	-	-	-	-	-	-	-	-	-	-	-
C127121	19.45	7.44	14.25	11.88	14.41	5.56	4.87	11.41	-	-	-	-	-	-	-	-	-	-	-	-	-	-	-	-
C127123	53.63	55.16	64.1	73.49	53.2	119.5	29.2	54.33	-	-	-	-	-	-	-	-	-	-	-	-	-	-	-	-
C127131	60.47	28.51	53.42	32.66	39.9	37.52	35.04	42.92	-	-	-	-	-	-	-	-	-	-	-	-	-	-	-	-
C127139	75.72	85.53	129.99	82.4	98.64	94.48	42.83	75.52	-	-	-	-	-	-	-	-	-	-	-	-	-	-	-	-
C127145	16.83	8.68	21.37	11.88	24.38	5.56	10.71	5.98	-	-	-	-	-	-	-	-	-	-	-	-	-	-	-	-
C127195	33.01	29.65	24.84	51.05	19.88	45.7	11.64	18.41	-	-	-	-	-	-	-	-	-	-	-	-	-	-	-	-
C127211	48.21	27.79	56.79	69.55	45.29	26.31	15.52	33.57	-	-	-	-	-	-	-	-	-	-	-	-	-	-	-	-
C127229	99.38	185.58	201.96	293.22	121.29	127.18	50.35	102.16	-	-	-	-	-	-	-	-	-	-	-	-	-	-	-	-
C127253	14.12	19.11	8.86	7.39	31.98	22.12	6.78	9.19	-	-	-	-	-	-	-	-	-	-	-	-	-	-	-	-
C127273	17.75	29.54	17.69	27.28	14.31	31.74	4.83	12.41	-	-	-	-	-	-	-	-	-	-	-	-	-	-	-	-
C127279	24.02	28.93	26.53	33.18	23.12	22.08	13.53	19.97	-	-	-	-	-	-	-	-	-	-	-	-	-	-	-	-
scaffold6148	16.16	7.82	12.1	9.1	13.48	5.66	1.43	10.35	-	-	-	-	-	-	-	-	-	-	-	-	-	-	-	-
C127285	92.42	393.31	173.32	516.15	149.7	443.01	62.83	184.55	-2.53364	-	-	-	-	-	-	-	-	-	-	-	-	-	-	-
C127301	68.81	13.52	26.48	6.62	8.79	5.51	41.49	11.85	-	-	-	-	3.06205	-	-	-3.08387	-	-	-	-	-	-	-	-
C127309	139.7	165.9	229.53	155.32	250.55	264.53	75.26	131.44	-	-	-	-	-	-	-	-	-	-	-	-	-	-	-	-
C127311	130.84	449.16	153.61	253.96	129.67	135.02	26.05	149.76	-2.22393	-	-	-2.39216	-	-	-	-	-	-	2.10546	-	-	-	-	-
C127339	5.2	30.06	5.29	41.89	5.49	28.88	0.96	10.76	-2.96522	-3.1424	-	-	-	-	-	-	-	-	-	-	-	-	-	-
CL93Contig1	54.39	22.63	28.78	25.9	26.37	16.55	23.92	20.3	-	-	-	-	-	-	-	-	-	-	-	-	-	-	-	-
C127353	120	66.13	184.77	111.51	176.32	102.98	66.35	92.88	-	-	-	-	-	-	-	-	-	-	-	-	-	-	-	-
C127355	21.82	25.11	42.23	25.68	27.38	12.36	9.62	12.88	-	-	-	-	-	-	-	-	-	-	-	-	-	-	-	-
C127361	164.67	210.04	91.5	161.4	30.66	50.81	40.38	77.31	-	-	-	-	2.52352	-	-	-	-	-	2.41813	-	-	-	-	-
C127437	83.21	51.79	99.8	96.35	93.71	118.86	44.96	66.23	-	-	-	-	-	-	-	-	-	-	-	-	-	-	-	-
C127443	68.74	53.61	77.04	96.35	55.57	66.95	28.7	33.65	-	-	-	-	-	-	-	-	-	-	-	-	-	-	-	-
C127461	1203.13	247.96	3368.59	196.36	1067.83	99.74	1357.38	287.36	-	3.92658	3.34472	2.36908	-	-	-	-	-	-	-	-	-	-2.19463	-	-
C127497	105.76	102.18	143.33	97.65	114.22	69.56	50.61	76.78	-	-	-	-	-	-	-	-	-	-	-	-	-	-	-	-
C127529	35.02	23.07	24.43	37.83	29.32	38.13	21.93	17.03	-	-	-	-	-	-	-	-	-	-	-	-	-	-	-	-
C127547	62.21	37.58	69.68	50.84	41.2	48.94	20.94	36.14	-	-	-	-	-	-	-	-	-	-	-	-	-	-	-	-
C127571	32.85	15.13	69.57	39.88	57.36	74.64	24.7	14.32	-	-	-	-	-	-	-	-	-	-	-	-	-	-	-	-
C127603	18.45	10.27	19.1	16.65	18.37	14.9	8.54	6.89	-	-	-	-	-	-	-	-	-	-	-	-	-	-	-	-
C127609	12.3	11.48	6.95	15.93	18.37	13.55	13.28	6.89	-	-	-	-	-	-	-	-	-	-	-	-	-	-	-	-
scaffold12017	325.41	8.52	454.02	8.85	282.44	1.27	43.65	408.25	4.80745	5.49788	7.64249	-3.09361	-	-	-	-	-2.55792	-	-	-	-5.82097	-8.92583	6.03402	-
C127621	292.1	276.22	376.15	276.08	551.22	408.5	142.97	217.85	-	-	-	-	-	-	-	-	-	-	-	-	-	-	-	-
C127641	99.24	83.23	112.67	127.2	96.01	105.51	58.7	68.21	-	-	-	-	-	-	-	-	-	-	-	-	-	-	-	-
C127645	107.94	89.26	117.87	136.59	99.24	140.68	53.97	67.15	-	-	-	-	-	-	-	-	-	-	-	-	-	-	-	-
C127669	37.79	6.02	39.8	23.81	57.08	16.21	17.01	26.92	2.20002	-	-	-	-	-	-	-	-	-	-	-	-2.39745	-	-	-
C127723	7.63	38.4	18.97	70.48	15.03	72.68	6.59	18.94	-2.7689	-	-2.34279	-	-	-	-	-	-	-	-	-	-	-	-	-
C127739	62.09	15.6	67.27	9.35	21.47	4.04	37.68	20.52	-	2.66561	-	-	-	-	-	-	-	-	-	-	-	-2.99416	-	-
C127743	35.63	11.4	24.15	10.79	8.59	4.04	19.78	15.78	-	-	-	-	-	-	-	-	-	-	-	-	-	-2.6165	-	-
C127749	31.5	25.16	55.1	41.64	69.65	41.66	18.81	38.87	-	-	-	-	-	-	-	-	-	-	-	-	-	-	-	-
C127799	31.45	12.56	44.7	29.39	13.91	22.81	15.96	18.88	-	-	-	-	-	-	-	-	-	-	-	-	-	-	-	-
C127803	23.84	16.75	51.57	50.17	43.86	57.69	20.65	21.5	-	-	-	-	-	-	-	-	-	-	-	-	-	-	-	-
C127841	5.06	22.09	24.03	25.76	13.88	6.7	0.94	17.28	-2.56043	-	-	-4.01825	-	-	-	-	-	-	-	-	-	-	-	-
C127867	37.92	17.29	15.42	26.43	26.66	21.39	6.55	12.02	-	-	-	-	-	-	-	-	-	-	-	-	-	-	-	-
C127889	24.73	13.69	20.53	9.27	22.35	6.67	8.41	5.74	-	-	-	-	-	-	-	-	-	-	-	-	-	-	-	-
C127893	59.05	43.44	71.85	44.94	59.61	37.38	25.22	33.91	-	-	-	-	-	-	-	-	-	-	-	-	-	-	-	-
C127897	30.79	14.28	59.87	75.61	23.42	50.73	11.21	19.83	-	-	-	-	-	-	-	-	-	-	-	-	-	-	-	-
scaffold15482	177.16	238.05	96.31	212.97	54.44	85.02	62.34	171.14	-	-	-	-	-	-	-	-	-	-	-	-	-	-1.88938	-	-
C127949	120.73	184.46	66.5	125.13	41.38	57.22	28.86	115.97	-	-	-	-	-	-	-	-	-	-	2.0603	-	-	-	-	-
C127965	16.1	7.71	25.58	17.06	23.34	25.28	17.69	8.84	-	-	-	-	-	-	-	-	-	-	-	-	-	-	-	-
C128021	74.08	88.53	55.99	77.82	25.34	31.78	28.72	38.81	-	-	-	-	-	-	-	-	-	-	-	-	-	-	-	-
C128051	35.48	20.03	27.1	48.03	23.19	29.08	24.04	15.5	-	-	-	-	-	-	-	-	-	-	-	-	-	-	-	-
C128075	78.82	62.94	96.4	114.24	109.45	65.99	48.01	40.75	-	-	-	-	-	-	-	-	-	-	-	-	-	-	-	-
C128087	32.43	18.82	21.99	42.31	19.99	14.52	11.08	18.05	-	-	-	-	-	-	-	-	-	-	-	-	-	-	-	-
C128103	16.44	14.1	23.64	38.72	19.96	42.17	4.61	22.66	-	-	-	-	-	-	-	-	-	-	-	-	-	-	-	-
C128107	30.88	43.46	43.9	67.59	32.57	51.39	23.96	28.32	-	-	-	-	-	-	-	-	-	-	-	-	-	-	-	-
C128113	641.49	323.02	596.07	556.22	391.89	370.29	355.78	252.32	-	-	-	-	-	-	-	-	-	-	-	-	-	-	-	-
C128115	21.91	18.79	8.44	9.86	9.46	18.45	5.53	8.75	-	-	-	-	-	-	-	-	-	-	-	-	-	-	-	-
C128129	52.21	131.34	151.73	236.19	251.75	313.12	34.05	70.43	-	-	-	-	-2.16743	-	-	-	-	-	-	-	-	-	-	-
C128159	27.8	26.34	15.15	1.4	3.14	1.31	5.51	17.96	-	3.20483	-	-	3.22874	-	-	-	-	-	4.63683	-	-	-4.37867	4.14841	4.3888
C128177	301.33	487.42	320.96	318.11	420.31	364.57	121.07	208.05	-	-	-	-	-	-	-	-	-	-	-	-	-	-	-	-
C128183	1053.15	745.74	1038.5	489.08	933.68	372.44	605.33	641.56	-	-	-	-	-	-	-	-	-	-	-	-	-	-	-	-
C128245	246.9	241.56	322.12	384.76	444.69	477.89	158.41	140.18	-	-	-	-	-	-	-	-	-	-	-	-	-	-	-	-
C128247	43.54	92.77	63.75	61.56	77.25	82.49	33.88	63.44	-	-	-	-	-	-	-	-	-	-	-	-	-	-	-	-
C128249	24.24	14	20.13	15.39	40.71	28.8	23.81	23.53	-	-	-	-	-	-	-	-	-	-	-	-	-	-	-	-
C128265	362.09	189.91	237.86	262.62	184.47	173.86	170.03	129.22	-	-	-	-	-	-	-	-	-	-	-	-	-	-	-	-
C128283	271.2	193.99	395.31	398.12	257.42	282.35	203.86	217.59	-	-	-	-	-	-	-	-	-	-	-	-	-	-	-	-
C128287	134.64	95.38	118.74	100.42	148.79	114.85	53.85	44.88	-	-	-	-	-	-	-	-	-	-	-	-	-	-	-	-
C128293	220.94	6.4	53.52	0.7	16.65	0	122.3	8.16	4.65979	5.97266	7.81973	4.02916	3.82816	-	-	-3.72946	-	-	7.12709	-	-	-7.70423	3.97816	-
C128301	24.66	9.89	30.1	10.46	16.65	7.83	16.43	14.28	-	-	-	-	-	-	-	-	-	-	-	-	-	-	-	-
C128307	53.26	2.33	38.46	0	5.2	0	57.5	10.71	4.05661	9.17068	-	2.55032	3.44629	-2.92222	-	-4.30424	-	-	-	-	-	-8.0949	8.42782	-
C128313	35.94	77.81	46.75	26.46	32.2	33.88	20.96	28	-	-	-	-	-	-	-	-	-	-	-	-	-	-	-	-
C128349	74.23	50.44	83.35	58.39	56.01	26.02	30.93	37.61	-	-	-	-	-	-	-	-	-	-	-	-	-	-	-	-
C128377	61.84	4.63	692.38	29.84	128.4	6.49	231.59	107.08	3.28744	4.36004	4.21651	-	-	-2.48553	-2.694	-	-	-3.47129	-	-	-4.76446	-4.69967	2.35506	-
C128381	24.54	18.52	19.97	29.84	5.18	14.29	9.99	16.75	-	-	-	-	-	-	-	-	-	-	-	-	-	-	-	-
C128397	73.01	72.23	68.13	82.46	89.94	72.62	38.08	31.92	-	-	-	-	-	-	-	-	-	-	-	-	-	-	-	-
C128413	29.89	6.93	59.82	6.24	22.74	0	20.85	16.72	-	3.07661	8.27742	-	-	-	-	-	-	-	7.25176	-	-	-8.74505	-	-
C128423	37.67	39.23	43.14	52.58	52.64	55.67	22.63	43.5	-	-	-	-	-	-	-	-	-	-	-	-	-	-	-	-
C128453	23.97	25.38	29.86	29.75	13.42	16.83	8.15	10.12	-	-	-	-	-	-	-	-	-	-	-	-	-	-	-	-
C128463	394.62	213.12	294.85	181.66	156.64	133.15	216	228.28	-	-	-	-	-	-	-	-	-	-	-	-	-	-	-	-
C128473	125.52	1.73	91.1	0	9.27	1.29	107.48	12.12	5.73837	10.427	-	3.19628	3.7247	-3.18946	-	-4.26811	-	-	-	-	-3.14295	-3.95093	8.73513	-
C128495	36.14	23.62	49.69	24.18	34.01	31.03	12.65	13.64	-	-	-	-	-	-	-	-	-	-	-	-	-	-	-	-
C128515	40.47	46.58	29.77	28.27	21.61	29.69	13.53	32.27	-	-	-	-	-	-	-	-	-	-	-	-	-	-	-	-
C128517	164.81	115.59	363.84	206.2	249	161.33	132.64	201.19	-	-	-	-	-	-	-	-	-	-	-	-	-	-	-	-
C128519	44.86	51.18	61.19	126.2	69.97	80.02	14.44	44.88	-	-	-	-	-	-	-	-	-	-	-	-	-	-	-	-
C128551	34.99	21.21	29.67	15.81	16.41	10.29	17.09	19.6	-	-	-	-	-	-	-	-	-	-	-	-	-	-	-	-
C128573	29.65	17.77	57.7	18.56	111.8	43.74	16.19	13.07	-	-	-	-	-	-	-	-	-	-	-	-	-	-	-	-
C128575	24.75	38.92	19.75	29.51	22.53	33.4	17.96	22.58	-	-	-	-	-	-	-	-	-	-	-	-	-	-	-	-
C128611	27.61	16	23.01	15.08	18.4	12.83	11.65	12.53	-	-	-	-	-	-	-	-	-	-	-	-	-	-	-	-
C128613	23.25	20.57	26.29	30.15	17.38	15.39	8.07	16.03	-	-	-	-	-	-	-	-	-	-	-	-	-	-	-	-
C128649	146.08	7.42	262.53	10.26	148.01	8.96	68.02	31.51	3.85092	4.49582	3.96107	-	-	-	-	-	-	-	-	-	-2.32557	-2.47558	-	-
C128655	62.88	30.81	177.21	54.74	594.1	151.11	33.12	50.52	-	-	-	-	-3.13736	-	-	3.30397	-	-	-	-	-	-	-	-
C128657	31.44	30.17	27.89	17.11	20.42	30.73	12.53	16.51	-	-	-	-	-	-	-	-	-	-	-	-	-	-	-	-
C128661	555.76	162.59	603.83	19.16	71.45	2.56	332.06	506.74	-	4.80057	4.69128	-	3.06045	-3.13289	-	-3.07436	-	-	6.32956	-	-	-8.26411	5.23581	3.283
C128663	129.63	292.1	191.98	277.8	121.47	115.25	86.82	232.61	-	-	-	-	-	-	-	-	-	-	-	-	-	-	-	-
C128667	84.65	49.06	49.23	32.16	50.02	47.38	22.38	27.51	-	-	-	-	-	-	-	-	-	-	-	-	-	-	-	-
C128689	17.87	13.1	29.49	24.59	30.58	37.08	18.77	16.48	-	-	-	-	-	-	-	-	-	-	-	-	-	-	-	-
C128703	402.59	167.2	199.56	164.38	159.76	121.27	166.83	90.76	-	-	-	-	-	-	-	-	-	-	-	-	-	-	-	-
C128711	528.43	204.16	413.83	381.29	333.76	301.27	263.19	206.94	-	-	-	-	-	-	-	-	-	-	-	-	-	-	-	-
C128719	27.48	27.3	26.17	9.55	12.21	17.87	12.49	11.97	-	-	-	-	-	-	-	-	-	-	-	-	-	-	-	-
C128723	22.18	14.22	27.81	8.87	21.37	15.32	9.81	12.97	-	-	-	-	-	-	-	-	-	-	-	-	-	-	-	-
C128735	153.81	155.82	188.11	236	127.2	165.95	53.53	87.76	-	-	-	-	-	-	-	-	-	-	-	-	-	-	-	-
C128739	318.22	544.81	660.83	1488.32	2050.41	4651.75	136.5	434.83	-	-	-	-	-2.58576	-	-	3.04902	-	-	-2.72036	-	-	2.74928	-	-
C128749	39.47	25.55	47.36	34.73	58.93	49.71	27.61	29.37	-	-	-	-	-	-	-	-	-	-	-	-	-	-	-	-
C128753	116.01	93.12	120.85	197.5	54.86	100.69	47.21	62.73	-	-	-	-	-	-	-	-	-	-	-	-	-	-	-	-
C128767	10.59	11.92	8.17	10.9	14.22	16.57	9.8	4.48	-	-	-	-	-	-	-	-	-	-	-	-	-	-	-	-
C128785	20.67	12.47	16.31	5.44	23.33	16.54	7.11	7.95	-	-	-	-	-	-	-	-	-	-	-	-	-	-	-	-
C128787	54.31	48.75	65.22	87.72	31.45	66.17	14.23	36.29	-	-	-	-	-	-	-	-	-	-	-	-	-	-	-	-
C128811	34.55	13.58	22.79	20.37	17.22	16.52	9.77	16.87	-	-	-	-	-	-	-	-	-	-	-	-	-	-	-	-
CL838Contig1	13.41	149.27	31.06	146.7	59.49	329.15	8.16	11.23	-3.06941	-2.07636	-2.2313	-	-	-	-	-	-	-	-	-	2.45096	2.66207	-	-
C128865	35.93	8.48	26.01	12.2	5.06	10.15	15.96	22.79	-	-	-	-	2.92071	-	-	-2.49964	-	-	-	-	-	-	-	-
C128879	124.84	82.38	160.68	155.67	156.49	131.73	107.98	81.63	-	-	-	-	-	-	-	-	-	-	-	-	-	-	-	-
C128887	1413.46	211.58	3335.27	1551.24	1758.76	732.12	1222.28	783.18	2.29595	-	-	-	-	-	-	-	-	-	-	-	-2.13189	-	-	-2.67308
C128897	175.07	254.47	581.03	456.17	602.75	419.26	99.13	201.36	-	-	-	-	-	-	-	-	-	-	-	-	-	-	-	-
C132147	128.69	181.76	167.49	363.92	280.63	510.46	64.76	175.74	-	-	-	-	-	-	-	-	-	-	-	-	-	-	-	-
C128955	73.31	75.81	67.85	87.58	27.13	30.26	28.19	44.32	-	-	-	-	-	-	-	-	-	-	-	-	-	-	-	-
C128961	60.94	33.69	48.46	15.49	19.09	11.35	38.76	36.93	-	-	-	-	-	-	-	-	-	-	-	-	-	-2.36645	-	-
C128963	25.23	112.32	43.62	28.29	14.07	34.04	13.21	12.31	-2.59628	-	-	-	-	-	-	-	-	-	2.09406	-	2.94254	-	-	-
C128965	90.93	71.32	174.47	86.23	67.33	44.13	73.99	61.06	-	-	-	-	-	-	-	-	-	-	-	-	-	-	-	-
scaffold12228	16.2	12.29	19.47	15.79	22.98	23.24	10.13	13.52	-	-	-	-	-	-	-	-	-	-	-	-	-	-	-	-
C128975	28.56	23.02	54.93	30.99	49.24	23.95	19.38	31.02	-	-	-	-	-	-	-	-	-	-	-	-	-	-	-	-
C128981	34.75	29.2	37.16	67.37	22.11	36.56	16.74	23.14	-	-	-	-	-	-	-	-	-	-	-	-	-	-	-	-
C128987	34.28	25.27	50.08	41.77	43.21	32.78	24.66	21.67	-	-	-	-	-	-	-	-	-	-	-	-	-	-	-	-
C128995	54.19	56.07	46.78	90.13	39.13	49.09	24.63	35.89	-	-	-	-	-	-	-	-	-	-	-	-	-	-	-	-
C129053	21.8	15.65	17.69	16.76	12	15.06	10.52	14.7	-	-	-	-	-	-	-	-	-	-	-	-	-	-	-	-
C129057	156.36	120.17	165.63	126.74	115.03	124.24	82.41	90.67	-	-	-	-	-	-	-	-	-	-	-	-	-	-	-	-
C129077	40.69	27.9	27.29	18.75	22.97	21.3	28.01	17.62	-	-	-	-	-	-	-	-	-	-	-	-	-	-	-	-
C129089	284.32	252.25	561.94	387.67	478.38	467.39	184.69	370.45	-	-	-	-	-	-	-	-	-	-	-	-	-	-	-	-
C129097	152.57	105.87	153.9	161.11	60.83	121.36	86.52	86.97	-	-	-	-	-	-	-	-	-	-	-	-	-	-	-	-
scaffold13841	116.36	132.06	70.02	33.21	11.71	11.04	61.3	45.03	-	-	-	-	2.96931	-2.81724	-	-2.79857	-	-	3.95014	-	-	-2.57848	-	2.28815
C129125	24.05	35.05	32.01	40.05	35.84	42.47	16.58	20	-	-	-	-	-	-	-	-	-	-	-	-	-	-	-	-
C129141	181.57	56.19	152.06	57.4	36.84	23.74	86.39	49.27	-	-	-	-	2.40226	-	-	-2.08737	-	-	-	-	-	-	-	-
C129145	33.01	27.82	44.82	80.1	50.78	38.73	23.56	46.83	-	-	-	-	-	-	-	-	-	-	-	-	-	-	-	-
C129149	24.05	33.94	38.42	24.03	51.77	49.97	32.29	30.25	-	-	-	-	-	-	-	-	-	-	-	-	-	-	-	-
C129157	58.39	28.33	65.53	56.65	50.7	48.64	49.66	46.76	-	-	-	-	-	-	-	-	-	-	-	-	-	-	-	-
C129163	126.66	93.88	198.17	233.93	166.01	190.84	102.8	88.65	-	-	-	-	-	-	-	-	-	-	-	-	-	-	-	-
C129173	72.98	42.77	84.7	17.99	27.83	4.99	54.02	51.15	-	-	-	-	-	-	-	-	-	-	3.45883	-	-	-4.01186	-	-
C129181	33.9	24.44	70.32	87.98	47.72	67.35	20.04	24.84	-	-	-	-	-	-	-	-	-	-	-	-	-	-	-	-
C129187	177.99	291.08	174.2	251.26	80.52	64.86	85.38	173.41	-	-	-	-	-	-	-	-	-	-	2.5389	-	-	-2.08801	-	-
C129189	34.37	17.78	41.55	21.99	41.75	48.64	20.91	25.82	-	-	-	-	-	-	-	-	-	-	-	-	-	-	-	-
C129217	652.08	435.39	515.42	136.42	168.74	44.83	460.15	355.52	-	-	-	-	2.05242	-	-	-2.30697	-	-	3.6519	-	-	-3.65577	-	-
C129225	44.59	27.14	65.33	49.83	83.25	38.55	38.21	25.74	-	-	-	-	-	-	-	-	-	-	-	-	-	-	-	-
C129233	123.45	7.2	84.45	1.99	13.87	7.46	150.25	12.63	3.65149	5.19231	-	3.70002	3.15277	-2.55484	-	-4.19053	-	-	-	-	-	-	3.15043	-
C129235	12.2	47.07	28.68	81.73	17.84	52.23	13.03	17	-2.3876	-	-	-	-	-	-	-	-	-	-	-	-	-	-	-
C129277	84.23	136.91	55.6	97.38	54.34	112.82	29.44	42.6	-	-	-	-	-	-	-	-	-	-	-	-	-	-	-	-
C129311	25.7	48.51	38.07	47.62	32.55	59.42	15.56	27.55	-	-	-	-	-	-	-	-	-	-	-	-	-	-	-	-
C129317	18.69	14.88	33.31	21.83	33.54	25.99	14.7	13.53	-	-	-	-	-	-	-	-	-	-	-	-	-	-	-	-
C129321	57.47	18.74	163.36	35.72	52.28	14.85	41.49	30.94	-	2.01848	-	-	-	-	-	-	-	-	-	-	-	-	-	-
C129333	40.59	26.42	45.93	36.98	39.4	49.44	31.07	34.27	-	-	-	-	-	-	-	-	-	-	-	-	-	-	-	-
C129345	72.31	73.75	96.6	86.52	30.54	37.08	47.47	47.3	-	-	-	-	-	-	-	-	-	-	-	-	-	-	-	-
C129349	28.46	20.91	23.75	21.13	10.84	19.78	9.49	16.41	-	-	-	-	-	-	-	-	-	-	-	-	-	-	-	-
C137207	19.49	46.76	28.98	75.9	40.32	47.32	8.53	14.66	-	-	-	-	-	-	-	-	-	-	-	-	-	-	-	-
C129375	10.71	38.47	37.95	34.29	40.32	51.83	6.03	15.42	-2.28398	-	-	-	-	-	-	-	-	-	-	-	-	-	-	-
C129417	44.58	27.94	33.11	30.9	39.22	46.75	27.49	21.62	-	-	-	-	-	-	-	-	-	-	-	-	-	-	-	-
C129423	45.44	13.13	45.65	10.5	9.79	4.91	21.44	19.67	-	-	-	-	2.31227	-	-	-	-	-	-	-	-	-2.65682	-	-
C129459	131.47	102.68	117.88	89.8	96.78	87.1	76.23	77.59	-	-	-	-	-	-	-	-	-	-	-	-	-	-	-	-
C129467	28.7	32.77	31.43	33.43	43.99	31.89	10.28	18.68	-	-	-	-	-	-	-	-	-	-	-	-	-	-	-	-
C129473	26.39	16.93	20.43	13.77	18.57	11.04	12.85	6.23	-	-	-	-	-	-	-	-	-	-	-	-	-	-	-	-
C129485	59.16	128.16	78.47	135.48	12.69	18.37	24.8	77	-	-	-	-	2.32016	-2.67615	-	-	-	-	3.17268	-3.01961	-	-2.73385	-	-
C129489	763.12	363.21	787.82	621.12	585.65	532.81	401.92	336.68	-	-	-	-	-	-	-	-	-	-	-	-	-	-	-	-
C129495	55	69.81	54.93	152.5	68.33	129.84	46.18	63.61	-	-	-	-	-	-	-	-	-	-	-	-	-	-	-	-
scaffold16105	23.37	2.76	9.28	0	24.73	0	20.88	2.02	2.63019	7.46019	8.72364	3.48453	-	-	-	-	-	-	-	-	-	-	-	-
C129513	134.76	203.11	340.04	618.23	279.71	288.63	46.96	162.83	-	-	-	-	-	-	-	-	-	-	-	-	-	-	-	-
C129519	91.84	186.23	137.9	206.51	167.63	261.73	48.67	85.47	-	-	-	-	-	-	-	-	-	-	-	-	-	-	-	-
C129543	43.78	28.27	59.46	41.76	19.46	14.65	33.25	99.17	-	-	-	-	-	-	-	-	-	-	-	-	-	-3.42399	-	-
C129545	119.35	28.27	139.26	52.86	64.23	36.64	44.33	63.41	-	-	-	-	-	-	-	-	-	-	-	-	-	-	-	-
C129557	17.97	12.51	9.39	9.14	18.49	12.21	9.38	5.72	-	-	-	-	-	-	-	-	-	-	-	-	-	-	-	-
C129587	65.24	59.63	81.12	76.77	121.28	149.76	37.4	77.01	-	-	-	-	-	-	-	-	-	-	-	-	-	-	-	-
C129603	21.1	37.89	18.69	51.32	38.75	40.12	7.64	18.99	-	-	-	-	-	-	-	-	-	-	-	-	-	-	-	-
C129621	6.88	38.97	12.46	17.54	22.28	23.1	2.55	13.76	-2.93871	-	-	-	-	-	-	-	-	-	-	-	-	-	-	-
C129629	16.95	18.37	6.22	9.73	17.41	13.35	9.32	6.16	-	-	-	-	-	-	-	-	-	-	-	-	-	-	-	-
C129655	8.23	64.22	18.64	43.4	13.52	29.09	3.38	20.35	-3.40141	-	-	-	-	-	-	-	-	-	-	-	-	-	-	-
C129671	1134.61	1499.62	408.45	615.32	126.53	168.49	250.43	739.16	-	-	-	-	3.2672	-	-	-	-	-	3.52794	-	-	-2.80354	-	-
scaffold8666	8.11	6.72	7.4	7.34	18.94	20.22	3.99	2.25	-	-	-	-	-	-	-	-	-	-	-	-	-	2.48226	-	-
C129685	23.74	6.47	46.52	11.64	27	12.1	16.05	24.57	-	-	-	-	-	-	-	-	-	-	-	-	-	-	-	-
C129713	83.44	37.66	57.29	28.41	38.52	29.01	27.83	34.91	-	-	-	-	-	-	-	-	-	-	-	-	-	-	-	-
C129719	20.06	11.84	7.74	8.4	16.37	6.04	5.06	19.34	-	-	-	-	-	-	-	-	-	-	-	-	-	-2.33831	-	-
C129729	46.96	65.64	58.84	64.58	41.41	55.59	24.46	32.55	-	-	-	-	-	-	-	-	-	-	-	-	-	-	-	-
C129753	163.19	188.81	290.25	202.82	150.74	126.52	70.64	130.77	-	-	-	-	-	-	-	-	-	-	-	-	-	-	-	-
C129777	34.95	23.57	43.16	55.29	49.85	46.92	35.27	21.61	-	-	-	-	-	-	-	-	-	-	-	-	-	-	-	-
C129791	116.65	493.29	146.45	429.48	141.89	270.72	41.98	143.73	-2.52317	-	-	-	-	-	-	-	-	-	-	-	-	-	-	-
C129793	125.27	310.11	98.66	64.94	43.14	19.25	64.65	144.66	-	-	-	-	-	-	-	-	-	-	4.38046	-	-	-3.57656	-	2.45685
C129795	28.59	32.14	13.87	27	18.22	16.84	10.92	13.62	-	-	-	-	-	-	-	-	-	-	-	-	-	-	-	-
C129805	376.27	836.07	380.77	914.26	256.93	559.49	150.3	417.09	-	-	-	-	-	-	-	-	-	-	-	-	-	-	-	-
C129817	58.01	40.64	90.82	92.45	64.14	56.47	49.47	46.43	-	-	-	-	-	-	-	-	-	-	-	-	-	-	-	-
C129819	102.42	1.07	30.79	2.57	1.91	0	71.26	6.57	6.10436	3.38304	-	3.56431	5.81496	-4.01001	-	-6.02564	-	-	-	-	-	-7.51257	-	-
C129837	212.69	68.35	162.93	112.18	76.47	59.98	91.25	69.78	-	-	-	-	-	-	-	-	-	-	-	-	-	-	-	-
C129845	21.24	8.53	16.88	10.88	9.54	21.56	15.05	12.16	-	-	-	-	-	-	-	-	-	-	-	-	-	-	-	-
C129849	35.7	27.19	62.93	29.45	41.04	33.54	26.75	13.56	-	-	-	-	-	-	-	-	-	-	-	-	-	-	-	-
C129851	66.87	59.72	56.79	64.01	37.22	46.72	28.42	38.34	-	-	-	-	-	-	-	-	-	-	-	-	-	-	-	-
C129861	34.34	18.66	38.37	24.96	37.22	22.76	21.73	16.37	-	-	-	-	-	-	-	-	-	-	-	-	-	-	-	-
C129871	13.54	24.49	13.79	32.6	51.46	32.3	13.35	15.87	-	-	-	-	-	-	-	-	-	-	-	-	-	-	-	-
C129887	165.78	121.21	148.44	81.7	77.08	48.97	87.5	108.16	-	-	-	-	-	-	-	-	-	-	-	-	-	-	-	-
C129893	45.95	27.64	38.26	32.55	34.26	32.25	18.33	23.31	-	-	-	-	-	-	-	-	-	-	-	-	-	-	-	-
C129901	55.41	45.19	90.29	81.7	90.41	69.28	45	37.76	-	-	-	-	-	-	-	-	-	-	-	-	-	-	-	-
C129905	25.23	14.89	24.48	16.59	25.69	16.72	21.67	14.45	-	-	-	-	-	-	-	-	-	-	-	-	-	-	-	-
C129951	71.42	3.71	91.55	0	520.92	8.34	80.6	0	3.81427	10.5525	5.88131	11.1656	-2.76281	2.45282	-	-	-	-	-	7.24829	6.79349	7.20076	-	-
scaffold15468	71.67	11.56	46.89	12.62	44.21	21.25	52.7	15.67	2.13187	-	-	-	-	-	-	-	-	-	-	-	-	-	-	-
C129965	21.56	16.96	22.89	17.18	18.98	11.91	14.96	10.23	-	-	-	-	-	-	-	-	-	-	-	-	-	-	-	-
C129969	19.29	30.7	27.42	34.31	26.53	39.24	4.98	13.46	-	-	-	-	-	-	-	-	-	-	-	-	-	-	-	-
C129973	28.7	18.52	30.47	15.25	10.42	14.27	19.08	14.85	-	-	-	-	-	-	-	-	-	-	-	-	-	-	-	-
C129977	28.7	20.11	41.14	22.88	37.9	22.59	15.76	25.99	-	-	-	-	-	-	-	-	-	-	-	-	-	-	-	-
C129997	20.18	16.94	48.76	36.86	32.21	29.73	10.79	23.67	-	-	-	-	-	-	-	-	-	-	-	-	-	-	-	-
C130015	94.49	336.13	251.03	799.51	261.12	445.3	70.42	190.03	-2.27346	-	-	-	-	-	-	-	-	-	-	-	-	-	-	-
C130051	15.2	19.53	21.27	22.18	55.74	56.92	11.58	18.51	-	-	-	-	-	-	-	-	-	-	-	-	-	-	-	-
C130057	25.04	67.55	45.58	69.7	35.9	53.36	14.89	37.49	-	-	-	-	-	-	-	-	-	-	-	-	-	-	-	-
C130069	61.17	3.16	36.41	15.18	21.7	28.42	32.21	6.01	3.82029	-	-	2.54743	-	-	-	-	-	-	-2.77685	-	-	-	-	-
C130075	19.2	40.05	19.72	24.68	14.15	13.02	13.22	30.96	-	-	-	-	-	-	-	-	-	-	-	-	-	-	-	-
C130081	175.47	182.85	200.24	314.45	151.87	262.85	71.86	113.68	-	-	-	-	-	-	-	-	-	-	-	-	-	-	-	-
C130131	43.63	21.02	77.14	33.44	52.67	36.6	19.76	27.19	-	-	-	-	-	-	-	-	-	-	-	-	-	-	-	-
C130133	24.04	22.59	25.71	20.19	15.99	30.7	22.23	24.88	-	-	-	-	-	-	-	-	-	-	-	-	-	-	-	-
C130141	559.15	1693.91	7.56	52.99	0.94	3.54	9.06	14.74	-2.04205	-2.97178	-	-	9.2595	-	5.15356	-4.02882	-	6.21543	9.25484	-4.02351	6.59752	-2.70938	-	5.19965
C130143	44.52	28.37	57.48	51.1	36.68	23.61	31.29	29.95	-	-	-	-	-	-	-	-	-	-	-	-	-	-	-	-
C130153	53.79	54.04	78.54	73.71	29.12	41.26	26.31	21.62	-	-	-	-	-	-	-	-	-	-	-	-	-	-	-	-
C130159	50.68	59.81	102.71	102.05	116.46	114.35	43.58	42.33	-	-	-	-	-	-	-	-	-	-	-	-	-	-	-	-
C130163	28.89	22.03	60.42	32.76	57.29	36.55	23.85	28.53	-	-	-	-	-	-	-	-	-	-	-	-	-	-	-	-
C130173	523.33	211.12	295.61	340.95	279.48	314.31	199.52	153.91	-	-	-	-	-	-	-	-	-	-	-	-	-	-	-	-
C130175	15.98	22	10.56	35.86	28.14	18.84	18.06	14.7	-	-	-	-	-	-	-	-	-	-	-	-	-	-	-	-
C130181	18.64	20.43	54.3	78.63	151.93	83.58	11.5	16.08	-	-	-	-	-2.92073	-	-	2.85846	-	-	-	-	-	-	-	-
C130187	73.24	45.58	51.28	55.99	24.38	22.37	29.56	37.21	-	-	-	-	-	-	-	-	-	-	-	-	-	-	-	-
C130203	34.62	7.33	12.07	5.03	4.69	10.59	20.53	6.89	-	-	-	-	2.97723	-	-	-2.97249	-	-	-	-	-	-	-	-
C130205	33.68	8.37	13.55	8.17	18.73	16.46	7.38	10.55	-	-	-	-	-	-	-	-	-	-	-	-	-	-	-	-
scaffold12594	17.84	8.73	17.93	10.89	27.81	27.38	10.1	10.14	-	-	-	-	-	-	-	-	-	-	-	-	-	-	-	-
scaffold9070	22.41	12.86	11.25	8.45	17.47	22.84	6.09	14.7	-	-	-	-	-	-	-	-	-	-	-	-	-	-	-	-
C130245	77.45	46.49	123.32	47.67	38.34	27	50.76	45.35	-	-	-	-	-	-	-	-	-	-	-	-	-	-	-	-
C130253	297.41	127.98	245.13	202.6	233.78	258.24	203.03	122.31	-	-	-	-	-	-	-	-	-	-	-	-	-	-	-	-
C130261	31.42	29.77	49.63	43.28	34.6	46.95	15.55	20.16	-	-	-	-	-	-	-	-	-	-	-	-	-	-	-	-
C130273	32.75	10.97	63.16	7.53	14.03	1.17	49.12	10.99	-	2.88712	-	2.28804	-	-	-	-2.66355	-	-	3.54019	-	-	-3.83581	-	-
C130277	28.28	46.94	49.56	42.59	58.83	44.54	19.62	32.48	-	-	-	-	-	-	-	-	-	-	-	-	-	-	-	-
C130279	105.62	71.46	96.11	106.48	82.17	57.43	44.14	47.57	-	-	-	-	-	-	-	-	-	-	-	-	-	-	-	-
C130281	43.75	26.6	39.04	36.95	32.68	23.44	23.71	16.01	-	-	-	-	-	-	-	-	-	-	-	-	-	-	-	-
C130285	247.04	128.31	115.63	112.74	86.84	64.47	92.37	53.98	-	-	-	-	-	-	-	-	-	-	-	-	-	-	-	-
C130295	33.14	71.98	33.04	64.51	40.15	62.12	15.53	53.06	-	-	-	-	-	-	-	-	-	-	-	-	-	-	-	-
C130297	63.99	23.44	67.48	33.15	40.09	38.62	39.18	27.41	-	-	-	-	-	-	-	-	-	-	-	-	-	-	-	-
C130315	18.97	23.44	29.99	30.65	55.01	42.14	6.53	17.81	-	-	-	-	-	-	-	-	-	-	-	-	-	-	-	-
C130345	382.91	218.43	289	247.32	244.88	209.21	179.32	125.43	-	-	-	-	-	-	-	-	-	-	-	-	-	-	-	-
C130353	49.35	29.64	26.95	25.61	36.31	22.21	29.34	21.89	-	-	-	-	-	-	-	-	-	-	-	-	-	-	-	-
C130367	28.6	12.46	26.91	11.85	26.96	24.51	13.02	17.31	-	-	-	-	-	-	-	-	-	-	-	-	-	-	-	-
C130397	33.83	33.71	68.68	47.33	54.78	25.64	17.88	36.84	-	-	-	-	-	-	-	-	-	-	-	-	-	-	-	-
C130417	53.96	44.53	41.75	54.1	14.83	15.13	18.66	21.8	-	-	-	-	-	-	-	-	-	-	-	-	-	-	-	-
C130443	34.61	42.92	17.87	24.22	12.03	27.89	8.91	25.39	-	-	-	-	-	-	-	-	-	-	-	-	-	-	-	-
C130449	20.15	16.03	16.38	10.56	14.81	8.13	4.86	10.43	-	-	-	-	-	-	-	-	-	-	-	-	-	-	-	-
C130457	24.97	23.79	41.69	30.43	21.29	27.89	17.83	19.5	-	-	-	-	-	-	-	-	-	-	-	-	-	-	-	-
C130485	5.69	41.31	11.89	64.49	12.94	20.89	3.24	7.25	-3.29593	-2.60585	-	-	-	-	-	-	-	-	-	-	2.26318	-	-2.63388	-
C130507	51.98	5.16	44.54	13	21.23	4.64	39.59	18.99	2.88482	-	-	-	-	-	-	-	-	-	-	-	-	-2.69152	-	-
C13051	0	0	772.66	0	0	0	0	0	-	-	-	-	-	-	-	-	-	-	-	-	-	-	-	-
C130511	39.31	42.28	59.39	47.68	53.54	45.19	22.62	35.72	-	-	-	-	-	-	-	-	-	-	-	-	-	-	-	-
C133675	126.28	133.74	204.43	223.61	188.6	286.16	79.99	140.13	-	-	-	-	-	-	-	-	-	-	-	-	-	-	-	-
C130553	9.15	14.4	51.81	81.51	27.61	151.38	16.92	13.08	-	-	-2.52484	-	-	-	-	-	-	-	-3.01553	-	-	2.85841	-2.12213	-
C130557	14.81	53.47	20.73	8.03	0.92	3.47	3.22	15.78	-2.29248	-	-	-	4.05576	-4.4436	-	-	-	-	4.30171	-	-	-2.83837	-	2.93247
C130567	155.7	396.85	199.57	600.59	132.36	251.55	45.85	249.89	-	-	-	-2.31254	-	-	-	-	-	-	-	-	-	-	-	-
C130601	59.93	54.85	54.62	59.11	57.83	49.55	20.08	30.57	-	-	-	-	-	-	-	-	-	-	-	-	-	-	-	-
C130605	28.19	22.52	16.22	31.97	20.16	33.37	10.43	9.88	-	-	-	-	-	-	-	-	-	-	-	-	-	-	-	-
C130607	51.61	3.58	19.16	3.69	11.92	0	31.28	4.49	3.39644	-	7.52164	2.92321	2.21505	-	-	-2.24801	-	-	-	-	-	-7.0303	-	-
C130627	55.51	3.58	78.13	2.46	12.83	4.6	69.79	13.02	3.50156	4.78724	-	2.55162	2.21358	-2.65384	-	-3.29826	-	-	-	-	-	-	2.90012	-
C130649	32.05	8.18	42.69	25.79	43.93	28.73	24.83	12.56	-	-	-	-	-	-	-	-	-	-	-	-	-	-	-	-
C130657	92.11	141.4	95.55	180.27	78.6	92.94	49.59	83.27	-	-	-	-	-	-	-	-	-	-	-	-	-	-	-	-
C130659	113.73	88.82	66.15	44.76	43.87	42.45	40.79	38.5	-	-	-	-	-	-	-	-	-	-	-	-	-	-	-	-
C130663	19.89	18.89	42.63	28.21	47.53	40.16	15.2	15.22	-	-	-	-	-	-	-	-	-	-	-	-	-	-	-	-
C130665	84.76	44.92	126.42	50.28	85	34.42	58.39	94.91	-	-	-	-	-	-	-	-	-	-	-	-	-	-2.13298	-	-
C130667	96.86	90.86	161.7	170.46	163.6	203.09	53.59	67.15	-	-	-	-	-	-	-	-	-	-	-	-	-	-	-	-
C130681	17.73	18.89	55.86	31.27	46.61	30.98	20.8	22.38	-	-	-	-	-	-	-	-	-	-	-	-	-	-	-	-
C130697	822.6	1241.21	1100.96	1487.28	1181.01	1660.28	429.7	606.2	-	-	-	-	-	-	-	-	-	-	-	-	-	-	-	-
C130703	42.32	10.19	41.1	20.82	27.38	6.87	23.16	10.28	-	-	-	-	-	-	-	-	-	-	-	-	-	-	-	-
C130709	178.08	367	288.78	584.54	243.34	681.95	102.09	224.1	-	-	-	-	-	-	-	-	-	-	-	-	-	-	-	-
C130711	40.96	25.45	65.96	72.15	114.84	72.09	50.25	28.57	-	-	-	-	-	-	-	-	-	-	-	-	-	-	-	-
C130713	37.95	83.48	57.17	193.83	37.37	67.51	23.13	53.12	-	-	-	-	-	-	-	-	-	-	-	-	-	-	-	-
C130715	69.85	270.29	124.6	259.86	49.22	41.19	51.04	167.85	-2.39426	-	-	-	-	-	-	-	-	-	3.08799	-2.79672	-	-2.69677	-	-
C130723	30.61	35.12	38.11	36.08	27.34	35.47	15.95	18.3	-	-	-	-	-	-	-	-	-	-	-	-	-	-	-	-
C130727	55.19	28	45.44	40.36	42.84	26.32	34.29	28.57	-	-	-	-	-	-	-	-	-	-	-	-	-	-	-	-
C130733	82.67	60.49	120.03	92.81	70.99	90.27	51.77	70.88	-	-	-	-	-	-	-	-	-	-	-	-	-	-	-	-
scaffold9684	26.28	22.3	40.86	19.11	12.89	17.33	9.52	16	-	-	-	-	-	-	-	-	-	-	-	-	-	-	-	-
C130765	15.48	27.92	8.77	11.58	20.9	41.08	4.77	6.68	-	-	-	-	-	-	-	-	-	-	-	-	-	-	-	-
C130801	64.4	32.95	56.93	59.67	29.04	35.32	33.35	17.34	-	-	-	-	-	-	-	-	-	-	-	-	-	-	-	-
C130805	18.89	10.64	27.74	21.31	34.49	13.67	11.91	13.34	-	-	-	-	-	-	-	-	-	-	-	-	-	-	-	-
C130813	49.81	77.04	67.15	112.04	18.15	51.27	29.38	64.9	-	-	-	-	-	-	-	-	-	-	-	-	-	-	-	-
C130829	25.72	16.7	20.41	30.4	23.56	18.21	14.27	13.32	-	-	-	-	-	-	-	-	-	-	-	-	-	-	-	-
C130845	17.98	10.11	14.56	11.54	22.63	28.41	15.84	20.39	-	-	-	-	-	-	-	-	-	-	-	-	-	-	-	-
C130849	0.86	13.14	10.19	111.72	13.58	62.49	0	7.09	-4.33069	-2.92962	-	-7.60245	-4.0904	-	-	7.87971	-7.6202	-4.26966	-	-	-	2.56315	-3.54035	-2.96545
C130851	15.41	11.62	16.01	14.57	17.2	13.63	7.13	7.54	-	-	-	-	-	-	-	-	-	-	-	-	-	-	-	-
C130857	44.53	31.34	33.48	44.33	46.16	56.81	25.34	18.17	-	-	-	-	-	-	-	-	-	-	-	-	-	-	-	-
C130863	36.39	8.09	18.92	7.89	45.25	5.68	23.76	21.28	-	-	2.90739	-	-	-	-	-	-	-	-	-	-	-2.56532	-	-
C130875	35.91	22.21	21.8	11.52	20.79	14.75	14.23	18.15	-	-	-	-	-	-	-	-	-	-	-	-	-	-	-	-
C130897	80.26	49.9	87.1	121.71	8.12	6.8	29.22	57.91	-	-	-	-	3.40289	-3.46565	-	-2.69892	-	-	3.24156	-4.29247	-	-3.75157	-	-
C130905	103.74	138.6	94.36	135.03	5.41	26.06	41.85	78.24	-	-	-	-	4.35458	-4.1598	-	-3.79569	-	-	2.78424	-2.51186	-	-2.2554	-	-
C130913	1.71	0.5	7.26	9.69	107.4	298	18.95	54.81	-	-	-	-	-5.84141	3.82036	-4.23065	-	-	-	-8.72217	4.79518	-6.92023	-	3.01111	-3.97787
C130921	116.39	69.96	140.61	179.59	283.89	157.29	70.18	62.68	-	-	-	-	-	-	-	-	-	-	-	-	-	-	-	-
C130951	26.82	11.06	18.82	15.1	27.9	19.21	10.24	12.34	-	-	-	-	-	-	-	-	-	-	-	-	-	-	-	-
C130959	14.03	36.14	8.67	15.08	17.08	25.95	6.29	15.41	-	-	-	-	-	-	-	-	-	-	-	-	-	-	-	-
C130967	28.91	28.61	40.48	62.71	23.37	36.11	18.08	20.69	-	-	-	-	-	-	-	-	-	-	-	-	-	-	-	-
C130971	25.47	149.36	49.08	225.81	109.49	148.74	10.99	31.65	-2.99276	-2.37334	-	-	-1.99802	-	-	2.44957	-	-	-	-	-	-	-2.3179	-
C130975	109.95	107.76	80.84	166.8	79.87	99.16	65.95	94.95	-	-	-	-	-	-	-	-	-	-	-	-	-	-	-	-
C130999	45.36	35.03	41.81	59.53	70.8	49.51	28.23	38.19	-	-	-	-	-	-	-	-	-	-	-	-	-	-	-	-
C131007	328.97	709.21	356.08	840.08	83.35	334.21	120.75	301.57	-	-	-2.07545	-	2.08459	-	-	-	-	-	-	-	-	-	-	-
C131031	15.24	15.99	17.28	26.42	25.95	19.1	7.05	9.64	-	-	-	-	-	-	-	-	-	-	-	-	-	-	-	-
C131035	9.72	70.87	14.38	45.58	14.3	26.93	5.47	16.2	-3.30395	-	-	-	-	-	-	-	-	-	-	-	-	-	-	-
C131037	101.88	118.79	207.02	140.93	104.57	94.26	73.49	104.18	-	-	-	-	-	-	-	-	-	-	-	-	-	-	-	-
C131055	241.39	257.04	368.04	346.62	485.31	519.58	143.08	197.86	-	-	-	-	-	-	-	-	-	-	-	-	-	-	-	-
C131057	32.13	25.95	27.32	29.38	41.11	41.52	7.82	14.88	-	-	-	-	-	-	-	-	-	-	-	-	-	-	-	-
C131067	112.71	88.22	114.85	128.76	58.91	90.77	49.19	52.02	-	-	-	-	-	-	-	-	-	-	-	-	-	-	-	-
C131079	195.46	184.91	331.64	263.5	229.38	251.03	140.54	136.39	-	-	-	-	-	-	-	-	-	-	-	-	-	-	-	-
C131087	292.13	154.01	310.11	278.47	258.83	317.15	170.21	141.2	-	-	-	-	-	-	-	-	-	-	-	-	-	-	-	-
C131089	124.11	198.37	146.44	269.49	51.77	105.34	39.04	105.79	-	-	-	-	-	-	-	-	-	-	-	-	-	-	-	-
C131109	32.04	60.22	21.51	37.08	32.09	27.98	17.15	12.22	-	-	-	-	-	-	-	-	-	-	-	-	-	-	-	-
C131121	176.39	524.37	167.51	344.01	246.55	287.22	53.72	217.53	-2.01412	-	-	-	-	-	-	-	-	-	-	-	-	-	-	-
C131127	55.57	44.24	45.82	60.92	49.84	55.88	28.03	28.34	-	-	-	-	-	-	-	-	-	-	-	-	-	-	-	-
C131147	18.5	7.94	22.88	20.28	45.33	47.99	7.77	11.75	-	-	-	-	-	-	-	-	-	-	-2.21371	-	-	-	-	-
C131181	25.57	17.82	79.85	80.89	81.55	44.52	15.51	20.4	-	-	-	-	-	-	-	-	-	-	-	-	-	-	-	-
C131183	19.28	12.37	17.11	9.52	26.59	21.15	14.73	11.29	-	-	-	-	-	-	-	-	-	-	-	-	-	-	-	-
C131187	54.84	89.47	58.38	46.33	9.74	4.45	31.74	67.2	-	-	-	-	2.59372	-2.62958	-	-2.55954	-	-	4.69104	-3.50715	-	-4.57339	-	-
C131193	6.28	32.62	11.39	26.73	12.39	41.13	1.55	5.64	-2.81326	-	-	-	-	-	-	-	-	-	-	-	2.28418	2.18862	-	-
scaffold11091	22.14	12.93	13.76	18.47	15.26	16.89	8.5	7.46	-	-	-	-	-	-	-	-	-	-	-	-	-	-	-	-
C131205	42.28	77.11	44.14	68.31	63.73	107.82	14.71	27.31	-	-	-	-	-	-	-	-	-	-	-	-	-	-	-	-
C131215	76.09	61.7	96.7	77.71	75.14	82.14	38.66	38.1	-	-	-	-	-	-	-	-	-	-	-	-	-	-	-	-
C131217	17.56	26.66	17.06	33.81	7.96	16.65	6.19	16.02	-	-	-	-	-	-	-	-	-	-	-	-	-	-	-	-
C13123	0	0	0	573.47	0	0	0	0	-	-	-	-	-	-	-	-	-	-	-	-	-	-	-	-
C131235	37.99	40.91	35.5	13.62	28.25	6.65	16.21	29.4	-	-	-	-	-	-	-	-	-	-	2.98746	-	-	-2.80639	-	-
C131239	13.78	11.83	17.04	14.81	10.59	13.3	10.04	9.51	-	-	-	-	-	-	-	-	-	-	-	-	-	-	-	-
scaffold3982	44.33	44.12	28.83	38.29	77.12	35.44	18.99	50.26	-	-	-	-	-	-	-	-	-	-	-	-	-	-	-	-
C131261	45.44	19.69	41.13	17.16	33.5	12.18	14.65	16.84	-	-	-	-	-	-	-	-	-	-	-	-	-	-	-	-
C131263	11.26	90.58	36.87	102.93	28.21	58.67	3.86	41.88	-3.44704	-	-	-3.29701	-	-	-	-	-	-	-	-	-	-	-	-
scaffold5281	11.29	13.76	12.84	14.13	18.86	16.41	6.33	10.29	-	-	-	-	-	-	-	-	-	-	-	-	-	-	-	-
C131277	285.16	88.61	631.07	172.15	343.81	46.49	198.92	264.23	-	-	2.8123	-	-	-	-	-	-	-	-	-	-	-3.17734	-	-
C131303	93.96	47.62	101.83	30.68	29.89	26.5	54.59	57.27	-	-	-	-	-	-	-	-	-	-	-	-	-	-	-	-
C131309	264.47	562.31	299.43	646.33	220.37	312.01	117.48	335.82	-	-	-	-	-	-	-	-	-	-	-	-	-	-	-	-
C131313	17.85	17.65	21.19	19.44	18.44	17.64	6.91	5.16	-	-	-	-	-	-	-	-	-	-	-	-	-	-	-	-
C131315	26.57	15.69	32.48	14.14	8.78	0	18.43	15.91	-	-	7.14549	-	-	-	-	-	-	-	8.66087	-8.25802	-	-8.90975	-	-
C131323	376.57	168.64	271.18	176.75	220.37	180.81	171.99	95.89	-	-	-	-	-	-	-	-	-	-	-	-	-	-	-	-
C131325	244.13	173.55	265.53	247.45	198.42	216.09	111.34	113.09	-	-	-	-	-	-	-	-	-	-	-	-	-	-	-	-
C131327	1249.3	1971.76	1632.72	2113.38	798.07	1089.27	436.9	1779.28	-	-	-	-	-	-	-	-	-	-	-	-	-	-	-	-
C131329	22.84	39.71	60.73	35.94	46.53	43	16.12	28.38	-	-	-	-	-	-	-	-	-	-	-	-	-	-	-	-
C133579	186.47	0	14.62	0	0	0	44.24	10.74	12.727	8.23438	-	-	12.6213	-8.00754	-	-10.4405	-	3.69064	-	-	-8.88847	-8.5591	8.89232	-
C131337	16.58	228.14	59.24	109.44	57.87	66.06	12.27	47.23	-4.22173	-	-	-	-	-	-	-	-	-	2.1634	-	-	-	-	-
scaffold3702	33.34	29.61	36.76	22.4	20.89	7.72	19.11	17.06	-	-	-	-	-	-	-	-	-	-	-	-	-	-	-	-
C131341	49.75	4.41	39.49	64.13	23.67	24.22	22.24	47.66	3.04812	-	-	-	-	-	-	-	-	-	-	-	-3.6695	-	-	-3.65052
C131347	28.19	24.97	50.78	28.83	48.22	24.22	10.73	21.47	-	-	-	-	-	-	-	-	-	-	-	-	-	-	-	-
C131349	626.9	315.78	473.92	471.88	376.14	374.35	278.34	216.42	-	-	-	-	-	-	-	-	-	-	-	-	-	-	-	-
C131371	130.43	160.85	205.65	220.93	217.15	301.27	65.85	98.63	-	-	-	-	-	-	-	-	-	-	-	-	-	-	-	-
C131397	40.11	25.39	42.2	25.82	47.22	46.12	16.06	18.41	-	-	-	-	-	-	-	-	-	-	-	-	-	-	-	-
C131415	36.34	39.01	37.93	44.54	48.03	42.77	12.22	23.09	-	-	-	-	-	-	-	-	-	-	-	-	-	-	-	-
C131423	114.22	50.15	109.43	74.91	92.44	74.47	57.19	34.59	-	-	-	-	-	-	-	-	-	-	-	-	-	-	-	-
C131431	179.79	187.95	280.58	235.26	486.6	338.39	95.32	137.09	-	-	-	-	-	-	-	-	-	-	-	-	-	-	-	-
C131433	15.26	186.98	36.48	236.43	68.02	224.5	12.96	41	-4.05479	-2.86728	-	-	-2.04917	-	-	-	-	-	-	-	-	-	-	-
C131439	40.36	75.37	37.83	68.38	48.77	38.28	21.32	43.93	-	-	-	-	-	-	-	-	-	-	-	-	-	-	-	-
C131455	41.95	26.22	40.58	30.35	43.48	41.5	19.01	28.54	-	-	-	-	-	-	-	-	-	-	-	-	-	-	-	-
C131463	58.81	73.81	110.53	117.32	97.41	131.06	40.31	53.67	-	-	-	-	-	-	-	-	-	-	-	-	-	-	-	-
C131483	14.37	12.12	16.77	10.49	9.55	9.82	15.19	14.89	-	-	-	-	-	-	-	-	-	-	-	-	-	-	-	-
C131487	128.13	52.86	71.26	57.12	52.11	62.17	52.4	36.15	-	-	-	-	-	-	-	-	-	-	-	-	-	-	-	-
C131489	31.62	18.43	32.14	19.24	13.03	15.27	13.67	13.19	-	-	-	-	-	-	-	-	-	-	-	-	-	-	-	-
C131499	18.48	19.88	22.36	14.57	33	18.54	18.99	19.99	-	-	-	-	-	-	-	-	-	-	-	-	-	-	-	-
C131543	31.08	37.19	33.4	22.64	22.49	24.99	9.83	12.71	-	-	-	-	-	-	-	-	-	-	-	-	-	-	-	-
C131563	219.86	189.3	140.19	151.13	122.51	137.6	112.39	128.86	-	-	-	-	-	-	-	-	-	-	-	-	-	-	-	-
C131571	33.86	15.41	45.8	19.11	27.61	16.25	17.35	22.39	-	-	-	-	-	-	-	-	-	-	-	-	-	-	-	-
C131585	44.87	50.1	72.18	86.27	63.84	69.34	29.42	35.07	-	-	-	-	-	-	-	-	-	-	-	-	-	-	-	-
C131595	43.99	97.17	94.26	113.92	131.82	98.47	20.34	59.49	-	-	-	-	-	-	-	-	-	-	-	-	-	-	-	-
C131597	25.66	20.2	29.11	31.8	37.05	37.87	15.07	11.39	-	-	-	-	-	-	-	-	-	-	-	-	-	-	-	-
C131639	73.53	59.97	80.18	52.48	79.05	47.48	52.59	50.92	-	-	-	-	-	-	-	-	-	-	-	-	-	-	-	-
C131641	28.4	72.83	45.56	95.04	72.94	112.09	18.76	36.98	-	-	-	-	-	-	-	-	-	-	-	-	-	-	-	-
C131655	47.87	69.47	60.75	91.58	50.63	63.59	23.26	47.49	-	-	-	-	-	-	-	-	-	-	-	-	-	-	-	-
C131667	29.17	19.62	64.81	38.54	32.57	31.21	18.73	18.47	-	-	-	-	-	-	-	-	-	-	-	-	-	-	-	-
C131675	404.35	453.12	340.57	599.37	161.98	219.58	187.31	318.12	-	-	-	-	-	-	-	-	-	-	-	-	-	-	-	-
C131677	34.03	37.8	37.23	19.56	41.14	34.44	22.48	28.54	-	-	-	-	-	-	-	-	-	-	-	-	-	-	-	-
scaffold18216	39.77	35.8	63.22	33.38	67.35	53.39	30.81	33.36	-	-	-	-	-	-	-	-	-	-	-	-	-	-	-	-
C131691	46.59	9.09	56.53	5.75	31.71	8.61	37.46	16.37	-	3.11339	-	-	-	-	-	-	-	-	-	-	-	-	-	-
C131693	37.22	18.16	63.34	54.57	45.36	67.72	30.68	33.53	-	-	-	-	-	-	-	-	-	-	-	-	-	-	-	-
C131699	108.84	24.37	126.69	34.47	69.33	19.35	51.63	101.85	-	-	-	-	-	-	-	-	-	-	-	-	-2.30533	-3.06524	2.07869	-
C131707	91.04	35.36	56.46	15.51	29.96	3.22	41.9	55.32	-	-	3.12045	-	-	-	-	-	-	-	3.81117	-	-	-4.75115	2.34871	-
C131785	360.68	85.67	268.83	131.61	208.01	83.51	231.02	97.27	-	-	-	-	-	-	-	-	-	-	-	-	-	-	-	-
C131791	84.52	65.12	142.46	144.58	154.1	166.81	72.93	104.23	-	-	-	-	-	-	-	-	-	-	-	-	-	-	-	-
C131797	19.72	15.69	39.72	12	0	1.07	31.26	13.34	-	-	-	-	9.21027	-9.27726	-	-9.76737	-	-	4.19029	-	-	-4.24969	-	-
C131805	49.9	47.53	61.64	49.72	71.51	64.16	34.98	35.02	-	-	-	-	-	-	-	-	-	-	-	-	-	-	-	-
C131821	28.94	22.31	58.82	39.95	94.38	63.01	26.76	29.15	-	-	-	-	-	-	-	-	-	-	-	-	-	-	-	-
C131825	30.55	57.91	23.26	18.26	17	65.14	12.63	39.14	-	-	-	-	-	-	-	-	-	-	-	-	-	-	-	-
C131833	21.67	47.88	24.59	57	33.12	39.46	7.42	22.45	-	-	-	-	-	-	-	-	-	-	-	-	-	-	-	-
C131835	326.73	265	286.91	232.54	309.08	298.62	208.57	198.34	-	-	-	-	-	-	-	-	-	-	-	-	-	-	-	-
C131837	28.1	14.7	16.39	16.53	27.17	22.4	11.13	11.64	-	-	-	-	-	-	-	-	-	-	-	-	-	-	-	-
C131855	26.09	27.02	13.66	31.92	17.83	30.93	13.36	14.55	-	-	-	-	-	-	-	-	-	-	-	-	-	-	-	-
C131857	1451.02	628.6	1554.76	334.57	593.54	218.63	1071.04	1996.31	-	2.04349	-	-	-	-	-	-	-	-	-	-	-	-3.86305	3.09371	-
C131863	38.88	45.45	84.59	62.04	154.34	69.23	34.84	77.24	-	-	-	-	-	-	-	-	-	-	-	-	-	-	-	-
C131885	20.02	23.64	36.79	25.01	23.71	9.57	11.84	12.44	-	-	-	-	-	-	-	-	-	-	-	-	-	-	-	-
C131893	455.77	235.15	459.98	399.69	294.34	296.4	230.65	133.78	-	-	-	-	-	-	-	-	-	-	-	-	-	-	-	-
C131917	37.53	14.15	51.65	76.55	38.86	44.56	8.86	17.37	-	-	-	-	-	-	-	-	-	-	-	-	-	-	-	-
scaffold15159	11.67	8.84	42.38	45.28	53.72	50.35	5.54	49.29	-	-	-	-2.81322	-2.74596	-	-	2.66126	-	-	-2.30014	-	-2.42762	-	-	-2.42463
C131941	60.21	31.55	92.3	57.19	55.68	48.74	33.92	33.87	-	-	-	-	-	-	-	-	-	-	-	-	-	-	-	-
C131957	9.97	8.95	25.79	19.25	22.78	28.61	6.64	47.09	-	-	-	-2.68719	-	-	-	-	-	-	-	-	-2.63529	-	-	-
C131973	31.46	10.82	75.91	26.01	53.92	10.58	34.61	24.34	-	-	2.27079	-	-	-	-	-	-	-	-	-	-	-	-	-
C131977	98.76	405.42	176.23	351.76	154.18	215.88	50.81	210.81	-2.47908	-	-	-	-	-	-	-	-	-	-	-	-	-	-	-
C132005	117.16	75.06	114.93	59.23	100	99.22	79.31	98.34	-	-	-	-	-	-	-	-	-	-	-	-	-	-	-	-
C132007	57.19	23.92	55.44	31.02	27.73	36.94	31.58	29.63	-	-	-	-	-	-	-	-	-	-	-	-	-	-	-	-
C132009	63.94	67.08	105.46	95.89	69.74	73.88	47.74	62.54	-	-	-	-	-	-	-	-	-	-	-	-	-	-	-	-
C132013	84.88	69.34	78.32	61.97	42.8	35.84	31.54	39.04	-	-	-	-	-	-	-	-	-	-	-	-	-	-	-	-
C132015	6.35	25.3	10.8	12.96	10.91	5.27	0.73	17.26	-2.43134	-	-	-4.3654	-	-	-	-	-	-	2.6289	-	-	-2.37301	-	-
C132017	26.18	14.99	39.16	21.41	38.6	37.95	17.6	20.55	-	-	-	-	-	-	-	-	-	-	-	-	-	-	-	-
C132035	142.21	83.75	178.01	163.16	160.08	154.76	107.67	98.09	-	-	-	-	-	-	-	-	-	-	-	-	-	-	-	-
C132041	49.12	21.52	22.93	14.63	11.73	9.47	14.65	14.36	-	-	-	-	2.1678	-	-	-	-	-	-	-	-	-	-	-
C132045	33.67	20.12	28.32	20.82	39.39	25.27	15.38	20.52	-	-	-	-	-	-	-	-	-	-	-	-	-	-	-	-
C132047	21.39	21.99	35.06	31.51	46.93	30.53	16.85	16.01	-	-	-	-	-	-	-	-	-	-	-	-	-	-	-	-
C132069	120.26	113.08	121.22	125.3	102.96	93.58	40.96	77.87	-	-	-	-	-	-	-	-	-	-	-	-	-	-	-	-
C132079	60.45	81.2	72.64	93.15	34.27	66.15	21.19	43.8	-	-	-	-	-	-	-	-	-	-	-	-	-	-	-	-
C132095	57.29	46.67	59.18	40.97	36.78	40.95	36.53	27.02	-	-	-	-	-	-	-	-	-	-	-	-	-	-	-	-
C132109	129.42	1.86	57.77	2.8	6.68	0	71.5	4.91	5.65859	4.16993	6.8261	3.99052	4.37467	-3.15384	-	-4.2714	-	-	-	-	-	-7.29149	-	-
C132129	52.8	52.6	71.11	67.17	104.22	84.84	21.13	38.38	-	-	-	-	-	-	-	-	-	-	-	-	-	-	-	-
C132131	100.09	12.1	45.62	10.08	3.34	4.19	57.56	30.62	2.60392	-	-	-	4.99837	-3.80156	-	-4.947	-	-	-	-	-	-3.52685	-	-
C132149	72.41	31.61	85.76	53.67	127.41	67.99	50.21	43.22	-	-	-	-	-	-	-	-	-	-	-	-	-	-	-	-
C132167	6.29	48.75	17.4	37.96	80.67	63.73	1.45	13.03	-3.39007	-	-	-3.00351	-3.56875	-	-	4.89691	-	-	-	-	-	-	-	-
C132181	14.15	10.21	34.79	18.98	163	45.97	5.09	6.92	-	-	-	-	-3.41745	-	-	4.12825	-	-	-	-	-	2.05328	-	-
C132201	110.3	128.89	129.64	75.83	137.88	112.68	49.35	85	-	-	-	-	-	-	-	-	-	-	-	-	-	-	-	-
C132211	36.85	57.42	42.71	76.29	58.07	130.25	20.3	34.52	-	-	-	-	-	-	-	-	-	-	-	-	-	-	-	-
C132223	60.68	81.39	54.66	64.52	18.23	21.85	22.44	40.16	-	-	-	-	-	-	-	-	-	-	2.27159	-	-	-	-	-
C132251	23.46	23.55	54.59	25	46.33	27.02	22.41	20.26	-	-	-	-	-	-	-	-	-	-	-	-	-	-	-	-
C132261	102.83	421.21	174.41	174.42	76.12	174.61	18.8	218.77	-2.47572	-	-	-3.40419	-	-	-	-	-	-	-	-	-	-	-	-
C132263	95.67	81.64	95.74	59.36	111.55	84.08	57.76	58.67	-	-	-	-	-	-	-	-	-	-	-	-	-	-	-	-
C132281	17.18	27.21	6.65	19.42	2.48	38.41	2.89	11.73	-	-	-3.99391	-	2.88139	-	-	-	-	-	-	-	-	-	-	-
C132297	105.69	57.12	86.32	67.59	67.67	39.4	55.52	56.98	-	-	-	-	-	-	-	-	-	-	-	-	-	-	-	-
C132319	11.29	18.4	3.98	11.62	18.96	32.1	3.6	3.23	-	-	-	-	-	-	-	-	-	-	-	-	-	2.62886	-	-
C132327	62.32	19.32	64.99	6.64	37.09	3.11	22.32	39.95	-	3.10932	3.48236	-	-	-	-	-	-	-	2.99521	-	-	-4.33639	3.09957	-
C132329	14.8	20.24	45.1	57	55.22	36.24	9.36	13.32	-	-	-	-	-	-	-	-	-	-	-	-	-	-	-	-
C132331	34.66	18.4	34.48	28.22	27.2	19.67	16.56	11.7	-	-	-	-	-	-	-	-	-	-	-	-	-	-	-	-
C132359	44.67	48.19	87.32	68.44	56.73	58.87	25.86	34.62	-	-	-	-	-	-	-	-	-	-	-	-	-	-	-	-
C132361	65.65	55.07	56.89	59.06	72.35	51.64	29.45	37.84	-	-	-	-	-	-	-	-	-	-	-	-	-	-	-	-
C132371	59.75	28.42	44.92	26.46	27.92	23.72	24.39	28.14	-	-	-	-	-	-	-	-	-	-	-	-	-	-	-	-
C132379	51.99	37.58	48.89	38.59	31.2	31.98	23.67	32.97	-	-	-	-	-	-	-	-	-	-	-	-	-	-	-	-
C132387	33.71	22.43	44.87	25.88	120.55	46.36	20.78	32.92	-	-	-	-	-	-	-	-	-	-	-	-	-	-	-	-
C132395	272.01	220.63	192.67	163.52	52.48	103.02	85.97	165.43	-	-	-	-	2.47888	-	-	-	-	-	-	-	-	-	-	-
C132405	91.45	33.41	72.58	14.31	28.7	14.42	44.42	37.34	-	2.16584	-	-	-	-	-	-	-	-	-	-	-	-2.0418	-	-
C132409	53.02	25.6	40.86	29.69	23.75	25.72	19.32	18.05	-	-	-	-	-	-	-	-	-	-	-	-	-	-	-	-
C132411	79.33	42.06	56.67	47.84	63.88	81.28	40.07	18.85	-	-	-	-	-	-	-	-	-	-	-	-	-	-	-	-
C132415	281.34	514.75	307.09	548.22	362	622.48	155.98	309.18	-	-	-	-	-	-	-	-	-	-	-	-	-	-	-	-
C132417	75.85	87.77	130.48	190.26	126.13	119.35	38.64	60.55	-	-	-	-	-	-	-	-	-	-	-	-	-	-	-	-
C132431	142.61	110.95	160.59	80.18	111.24	40.08	59.31	187.03	-	-	-	-	-	-	-	-	-	-	-	-	-	-2.89407	-	-
C132443	52.5	8.21	35.5	4.39	18.79	5.13	28.55	8.8	2.23242	2.83035	-	-	-	-	-	-	-	-	-	-	-	-	-	-
C132449	179.87	129.5	152.5	125.06	135.61	149.84	79.93	110.4	-	-	-	-	-	-	-	-	-	-	-	-	-	-	-	-
C132467	39.32	10.93	45.95	7.12	46.51	7.18	7.13	6.79	-	2.50966	2.61515	-	-	-	-	-	-	-	-	-	-	-	-	-
C132471	26.6	22.32	15.76	32.32	10.61	13.33	13.54	10.79	-	-	-	-	-	-	-	-	-	-	-	-	-	-	-	-
C132507	38.84	62.23	24.88	49.73	15.46	25.56	12.8	25.5	-	-	-	-	-	-	-	-	-	-	-	-	-	-	-	-
C132531	38.02	22.23	31.39	28.92	33.33	17.36	23.43	38.6	-	-	-	-	-	-	-	-	-	-	-	-	-	-	-	-
C132539	432.8	480	486.6	589.41	917.68	801.62	200.94	403.54	-	-	-	-	-	-	-	-	-	-	-	-	-	-	-	-
C132545	243.93	211.6	338.36	347.21	304.43	340.65	144.66	179.66	-	-	-	-	-	-	-	-	-	-	-	-	-	-	-	-
C132557	18.77	33.94	28.71	38.65	36.49	31.58	7.08	9.92	-	-	-	-	-	-	-	-	-	-	-	-	-	-	-	-
C132563	76.13	37.51	91.22	25.01	61.54	12.21	33.24	42.03	-	-	2.25672	-	-	-	-	-	-	-	-	-	-	-2.45199	-	-
C132579	77.95	87.12	111.93	72.22	101.9	85.35	40.27	65.73	-	-	-	-	-	-	-	-	-	-	-	-	-	-	-	-
C132583	35.15	47.4	33.84	24.44	33.16	24.39	12.72	23.76	-	-	-	-	-	-	-	-	-	-	-	-	-	-	-	-
C132591	1.91	10.83	41.65	95.03	37.2	86.37	2.12	1.19	-2.92596	-	-	-	-4.15491	-	-	3.24823	-3.44274	-4.40096	-2.6635	-	-	5.11895	-5.5091	-3.06576
C132593	29.42	30.7	33.84	35.84	45.29	21.34	16.95	19.01	-	-	-	-	-	-	-	-	-	-	-	-	-	-	-	-
C132603	44.27	50.04	52	46.64	42.81	41.61	14.11	20.96	-	-	-	-	-	-	-	-	-	-	-	-	-	-	-	-
C132611	188.13	28.85	360.08	95.46	388.52	32.47	83.25	216.72	2.26249	-	3.50655	-	-	-	-	-	-	-	-	-	-3.15114	-3.40981	-	-
C132617	40.02	32.42	48.04	44.42	29.85	19.26	18.32	21.72	-	-	-	-	-	-	-	-	-	-	-	-	-	-	-	-
C132619	26.3	35.57	35.05	52.54	42.76	51.69	19.03	29.62	-	-	-	-	-	-	-	-	-	-	-	-	-	-	-	-
C132641	14.08	40.02	25.93	100.63	13.7	118.44	9.85	29.98	-	-2.12643	-3.17867	-	-	-	-	-	-	-	-	-	-	-	-	-
C132665	76.79	17.97	49.21	18.91	12.88	3.03	30.93	27.19	-	-	-	-	2.67934	-	-	-	-	-	2.92495	-	-	-3.81605	-	-
C132677	191.36	19.74	112.53	87.43	147.08	58.57	94.77	69.65	2.8344	-	-	-	-	-	-	-	-	-	-	-	-	-	-	-
C132683	11.39	16.15	9.05	19.97	10.45	13.13	4.21	9.05	-	-	-	-	-	-	-	-	-	-	-	-	-	-	-	-
C132687	26.58	23.77	29.75	22.67	32.15	26.26	11.23	12.99	-	-	-	-	-	-	-	-	-	-	-	-	-	-	-	-
C132691	21.61	53.31	37.46	82.47	45.76	57.49	10.52	17.69	-	-	-	-	-	-	-	-	-	-	-	-	-	-	-	-
C132705	62.87	59.96	70.97	106.59	74.56	78.57	27.31	63.98	-	-	-	-	-	-	-	-	-	-	-	-	-	-	-	-
C132721	13.63	19.69	20.64	33.38	11.22	14.1	8.4	12.95	-	-	-	-	-	-	-	-	-	-	-	-	-	-	-	-
C132731	31.77	4.47	33.51	25.81	16.82	3.02	29.37	30.58	2.38271	-	-	-	-	-	-	-	-	-	-	-3.21716	-3.00983	-3.99274	-	-
C132733	61.28	18.32	289.96	12.37	80.07	10.06	80.42	32.15	-	4.37373	2.91407	-	-	-	-	-	-	-	-	-	-	-2.34381	-	-
C132743	27.23	37.54	51.55	48.93	57.65	61.37	18.18	22.35	-	-	-	-	-	-	-	-	-	-	-	-	-	-	-	-
C132745	30.6	45.08	37.33	41.89	31.99	41.2	17.46	24.28	-	-	-	-	-	-	-	-	-	-	-	-	-	-	-	-
C132751	30.22	94.63	73.37	172.39	65.58	189.91	27.24	51.29	-2.08703	-	-	-	-	-	-	-	-	-	-	-	-	-	-	-
C132763	198.34	429.84	348.81	495.68	300.71	493.38	120.13	171.89	-	-	-	-	-	-	-	-	-	-	-	-	-	-	-	-
C132767	290.89	381.63	211.09	376.46	151.15	203.98	104.77	197.73	-	-	-	-	-	-	-	-	-	-	-	-	-	-	-	-
C132775	33.2	41.9	32.14	43.45	36.74	35.13	11.86	13.3	-	-	-	-	-	-	-	-	-	-	-	-	-	-	-	-
C132777	75.84	49.93	106.7	86.89	46.33	58.21	47.43	45.36	-	-	-	-	-	-	-	-	-	-	-	-	-	-	-	-
C132779	63.01	30.76	98.99	41.3	69.49	51.18	46.74	35.98	-	-	-	-	-	-	-	-	-	-	-	-	-	-	-	-
scaffold16359	217.5	115.3	185.57	174.21	159.35	137.83	116.79	89.38	-	-	-	-	-	-	-	-	-	-	-	-	-	-	-	-
C132787	73.95	41.46	19.28	21.45	61.5	13.05	15.35	27.77	-	-	-	-	-	-	-	-	-	-	-	-	-	-	-	-
C132811	66.7	80.14	34.67	66.43	21.54	53.13	18.81	29.68	-	-	-	-	-	-	-	-	-	-	-	-	-	-	-	-
C132817	7.15	67.15	14.11	81.33	29.48	75.09	0	28.48	-3.6672	-2.69549	-	-9.78647	-	-	-	8.91609	-7.49534	-	-	-	-	-	-	-
C132831	20.32	12.9	24.37	11.24	22.31	23.03	12.52	13.65	-	-	-	-	-	-	-	-	-	-	-	-	-	-	-	-
C132839	12.03	10.66	19.21	9.08	31.83	18	15.98	8.18	-	-	-	-	-	-	-	-	-	-	-	-	-	-	-	-
C132845	20.67	22.65	32.02	44.36	25.47	35	17.37	18.7	-	-	-	-	-	-	-	-	-	-	-	-	-	-	-	-
C132847	28.57	36.42	23.05	31	23.08	26	5.56	17.53	-	-	-	-	-	-	-	-	-	-	-	-	-	-	-	-
C132853	90.59	193.65	76.85	212.69	82.76	220.98	43.78	97.4	-	-	-	-	-	-	-	-	-	-	-	-	-	-	-	-
C132875	19.52	58.55	25.58	88.07	19.08	36.95	8.33	17.9	-2.02444	-	-	-	-	-	-	-	-	-	-	-	-	-	-	-
C132889	164.99	85.95	106.05	91.16	116.7	89.77	96.36	82.39	-	-	-	-	-	-	-	-	-	-	-	-	-	-	-	-
C13289	0	0	0	0	0	0	0	0	-	-	-	-	-	-	-	-	-	-	-	-	-	-	-	-
C132903	77.52	104.87	100.81	94.24	84.84	78.7	42.93	55.51	-	-	-	-	-	-	-	-	-	-	-	-	-	-	-	-
C132925	41.89	41.1	43.33	65.41	57.02	89.55	29.04	43.42	-	-	-	-	-	-	-	-	-	-	-	-	-	-	-	-
C132941	39.23	29.13	31.83	27.62	29.26	18.88	13.12	18.2	-	-	-	-	-	-	-	-	-	-	-	-	-	-	-	-
C132945	12.31	11.9	2.54	10.61	14.22	7.94	11.73	4.64	-	-	-	-	-	-	-	-	-	-	-	-	-	-	-	-
C132949	26.49	29.98	13.99	32.89	22.91	26.8	9.66	13.92	-	-	-	-	-	-	-	-	-	-	-	-	-	-	-	-
C13297	0	0	0	0	0	517.28	0	0	-	-	-	-	-	-	-	-	-	-	-	-	-	-	-	-
C132991	36.1	50.58	72.3	77.8	55.16	77.24	21.33	24.69	-	-	-	-	-	-	-	-	-	-	-	-	-	-	-	-
C133005	20.82	11.42	62.07	39.64	81.86	43.52	8.25	13.49	-	-	-	-	-	-	-	2.44099	-	-	-	-	-	-	-	-
C133029	62	70.19	67.06	101.37	54.24	59.27	27.46	41.95	-	-	-	-	-	-	-	-	-	-	-	-	-	-	-	-
C133033	62.75	64.05	93.63	65.46	29.87	50.38	34.32	31.56	-	-	-	-	-	-	-	-	-	-	-	-	-	-	-	-
C133035	27.07	35.93	22.75	29	21.2	19.73	7.54	14.99	-	-	-	-	-	-	-	-	-	-	-	-	-	-	-	-
scaffold16816	12.95	13	21.19	13.67	10.76	10.53	11.44	12.87	-	-	-	-	-	-	-	-	-	-	-	-	-	-	-	-
C133065	34.81	47.27	25.24	52.67	45.48	38.43	10.27	21.88	-	-	-	-	-	-	-	-	-	-	-	-	-	-	-	-
C133067	62.15	19.23	56.73	24.2	28.98	18.7	31.46	26.07	-	-	-	-	-	-	-	-	-	-	-	-	-	-	-	-
C133071	50.31	14.86	25.21	19.46	14.88	12.8	22.57	22.62	-	-	-	-	-	-	-	-	-	-	-	-	-	-	-	-
C133089	34.4	28.85	23.95	33.67	24.28	14.76	14.36	20.71	-	-	-	-	-	-	-	-	-	-	-	-	-	-	-	-
C133101	116.75	121.37	122.14	112.44	161.94	161.22	67.62	85.79	-	-	-	-	-	-	-	-	-	-	-	-	-	-	-	-
C133103	31.37	12.21	52.82	18.37	63.29	11.78	17.05	12.24	-	-	2.34856	-	-	-	-	-	-	-	-	-	-	-	-	-
C133133	42.7	48.28	55.21	46.59	60.02	43.1	41.51	31.67	-	-	-	-	-	-	-	-	-	-	-	-	-	-	-	-
C133135	895.25	1461.13	716.41	1081.58	663.35	905.09	470.91	700.23	-	-	-	-	-	-	-	-	-	-	-	-	-	-	-	-
C133141	121.11	182.26	151.81	237.68	201.89	241.94	80.3	104.18	-	-	-	-	-	-	-	-	-	-	-	-	-	-	-	-
C133145	53.01	97	35.13	89.52	24.16	28.41	14.97	47.7	-	-	-	-	-	-	-	-	-	-	2.14812	-	-	-	-	-
C133153	88.24	34.32	35.09	16.21	28.03	18.59	37.38	24.39	-	-	-	-	-	-	-	-	-	-	-	-	-	-	-	-
C133155	29.05	26.07	56.39	34.51	71.63	49.9	25.83	36.21	-	-	-	-	-	-	-	-	-	-	-	-	-	-	-	-
C133161	39.34	14.34	36.34	14.64	57.61	43.05	22.43	24.39	-	-	-	-	-	-	-	-	-	-	-	-	-	-	-	-
C133163	38.24	24.33	45.11	40.26	44.38	32.29	11.55	18.29	-	-	-	-	-	-	-	-	-	-	-	-	-	-	-	-
C133173	46.33	66.91	52.63	49.67	38.93	28.37	31.27	39.26	-	-	-	-	-	-	-	-	-	-	-	-	-	-	-	-
C133179	58.75	34.28	35.05	28.72	34.99	21.5	32.58	29.31	-	-	-	-	-	-	-	-	-	-	-	-	-	-	-	-
C133189	23.87	103.71	50.07	81.47	73.87	104.56	11.54	30.45	-2.55918	-	-	-	-	-	-	-	-	-	-	-	-	-	-	-
C133199	57.58	268.72	143.77	322.89	155.34	288.9	44.07	126.99	-2.663	-	-	-	-	-	-	-	-	-	-	-	-	-	-	-
C133209	27.14	19.5	30	27.13	40.39	24.4	24.41	17.87	-	-	-	-	-	-	-	-	-	-	-	-	-	-	-	-
C133211	28.97	7.37	71.26	20.34	16.31	6.83	27.12	25.47	-	-	-	-	-	-	-	-	-	-	-	-	-	-2.56428	-	-
C133227	67.4	55.41	48.7	55.75	52.75	69.21	33.18	31.14	-	-	-	-	-	-	-	-	-	-	-	-	-	-	-	-
C133237	21.22	32.86	19.95	26.02	21.69	39.92	4.73	27.31	-	-	-	-	-	-	-	-	-	-	-	-	-	-	-	-
C133243	21.59	42.37	18.71	52.56	37.19	56.47	5.41	25.03	-	-	-	-	-	-	-	-	-	-	-	-	-	-	-	-
C133247	49.39	28.54	57.37	61.41	32.54	30.18	16.23	31.86	-	-	-	-	-	-	-	-	-	-	-	-	-	-	-	-
C133249	70.25	60.96	71.09	63.49	83.68	76.92	31.11	36.41	-	-	-	-	-	-	-	-	-	-	-	-	-	-	-	-
C133253	38.42	47.56	42.4	62.97	47.26	102.24	23	46.65	-	-	-	-	-	-	-	-	-	-	-	-	-	-	-	-
C133259	181.99	40.16	224.22	61.85	112.21	57.38	109.44	49.63	-	-	-	-	-	-	-	-	-	-	-	-	-	-	-	-
C133263	78.2	57.87	80.97	98.24	86.68	99.2	43.91	55.31	-	-	-	-	-	-	-	-	-	-	-	-	-	-	-	-
C133277	70.81	63.84	80.87	69.57	34.78	31.08	40.48	59.03	-	-	-	-	-	-	-	-	-	-	-	-	-	-	-	-
[truncated: 18,462 more rows]

## Sheet: TV23
	FPKM								Differential Expression (log2Foldchange; p-value and fdr <=0.05)
									Developmental				Seasonal
Transcript_ID	TBA	TSA	TBMD	TSMD	TBD	TSD	TBMA	TSMA	TBA vs TSA	TBMD vs TSMD	TBD vs TSD	TBMA vs TSMA	TBA vs TBD	TBMD vs TBD	TBA vs TBMA	TBD vs TBMA	TBMD vs TBMA	TBA vs TBMD	TSA vs TSD	TSMD vs TSD	TSA vs TSMA	TSD vs TSMA	TSMD vs TSMA	TSA vs TSMD
C100051	19.12	4.27	13.67	17.99	28.4	20.9	20.83	9.82	-	-	-	-	-	-	-	-	-	-	-	-	-	-	-	-
C100055	4.41	10.67	13.67	3	4.06	8.96	3.47	29.47	-	-	-	-	-	-	-	-	-	-	-	-	-	-	-	-
C100061	4.41	0	0	6	8.11	2.99	3.47	22.1	-	-	-	-	-	-	-	-	-	-	-	-	-6.80616	-	-	-
C100071	16.17	0	10.25	11.99	20.28	0	27.78	22.1	-	-	6.47451	-	-	-	-	-	-	-	-	-	-6.80616	-7.06073	-	-
C100075	0	14.94	0	14.99	36.51	20.9	0	12.28	-7.89394	-	-	-	-7.98618	7.05407	-	7.31146	-	-	-	-	-	-	-	-
C100123	17.64	10.67	23.92	9	8.11	2.99	3.47	22.1	-	-	-	-	-	-	-	-	-	-	-	-	-	-	-	-
C100137	17.64	6.4	13.67	44.98	20.28	68.67	24.3	27.01	-	-	-	-	-	-	-	-	-	-	-	-	-	-	-	-
C100165	29.41	8.54	13.67	6	8.11	5.97	20.83	12.28	-	-	-	-	-	-	-	-	-	-	-	-	-	-	-	-
C100331	8.77	4.25	20.39	20.87	28.24	26.72	24.16	21.98	-	-	-	-	-	-	-	-	-	-	-	-	-	-	-	-
scaffold10126	30.02	3.44	17.02	5.44	20.52	14.15	32.56	19.74	1.94439	-	-	-	-	-	-	-	-	-	-	-	-	-	-	-
C100363	24.72	63.33	94.65	219.48	188.63	209.63	48.04	138.41	-2.50411	-	-	-	-2.78706	-	-	-	-	-	-	-	-	-	-	-
C100399	149.78	73.88	256.92	314.39	441.47	342.49	315.69	551.2	-	-	-	-	-	-	-	-	-	-	-	-	-	-	-	-
C100403	36.35	6.33	43.95	23.73	44.15	35.43	48.04	50.99	-	-	-	-	-	-	-	-	-	-	-	-	-	-	-	-
C100421	10.18	0	27.04	26.69	16.05	32.48	17.16	9.71	-	-	-	-	-	-	-	-	-	-	-7.19545	-	-	-	-	-6.94187
C100425	16	0	10.14	2.97	4.01	2.95	30.88	4.86	-	-	-	-	-	-	-	-	-	-	-	-	-	-	-	-
C100507	10.18	6.33	10.14	2.97	4.01	0	6.86	14.57	-	-	-	-	-	-	-	-	-	-	-	-	-	-6.48116	-	-
C100519	29.08	4.22	3.38	5.93	0	5.91	17.16	4.86	-	-	-	-	7.81251	-	-	-	-	-	-	-	-	-	-	-
C100529	10.18	23.22	27.04	50.42	4.01	35.43	41.18	19.43	-2.32775	-	-3.25257	-	-	-	-	-3.25941	-	-	-	-	-	-	-	-
C100541	20.36	14.78	37.19	8.9	24.08	41.34	30.88	70.42	-	-	-	-	-	-	-	-	-	-	-	-	-	-	2.89948	-
C100567	49.17	10.5	13.45	11.8	7.98	5.87	27.29	14.49	-	-	-	-	2.73936	-	-	-	-	-	-	-	-	-	-	-
C100569	44.83	0	40.35	5.9	79.84	8.81	58	0	8.3478	3.06607	2.96943	8.25023	-	-	-	-	-	-	-	-	-	-	-	-
C100579	30.37	0	3.36	8.85	7.98	0	23.88	19.32	7.78803	-	-	-	-	-	-	-	-	-	-	-	-6.63785	-6.89215	-	-
C100625	18.8	8.4	20.17	11.8	23.95	2.94	17.06	16.9	-	-	-	-	-	-	-	-	-	-	-	-	-	-	-	-
C100639	7.23	4.2	6.72	76.7	59.88	105.7	40.94	45.88	-	-3.14082	-	-	-2.88924	-	-	-	-	-	-3.52555	-	-	-	-	-3.1404
C100647	17.35	4.2	10.09	29.5	51.9	52.85	30.7	26.56	-	-	-	-	-	-	-	-	-	-	-	-	-	-	-	-
C100651	10.12	4.2	23.54	5.9	11.98	8.81	3.41	14.49	-	-	-	-	-	-	-	-	-	-	-	-	-	-	-	-
C100655	0	6.3	0	11.8	0	85.15	0	0	-	-	-8.73687	-	-	-	-	-	-	-	-2.64102	2.79563	-	8.99176	-	-
C100669	28.92	0	13.45	0	0	0	20.47	16.9	7.71797	-	-	-	7.81251	-	-	-	-	-	-	-	-6.44727	-6.70124	-	-
C100679	1087.55	2502.14	1321.35	1893.84	447.11	833.88	699.37	2605.3	-2.35577	-	-	-2.09527	-	-2.07608	-	-	-	-	2.68127	-	-	-	-	-
C100681	14.46	10.5	3.36	23.6	19.96	14.68	6.82	9.66	-	-	-	-	-	-	-	-	-	-	-	-	-	-	-	-
C100771	44.59	0	3.34	2.93	7.94	0	33.92	9.6	8.3478	-	-	-	2.60646	-	-	-	-	-	-	-	-	-	-	-
C100779	244.51	75.15	361.17	387.3	520.2	90.52	298.49	324.15	-	-	2.33745	-	-	-	-	-	-	-	-	-2.13139	-	-1.8697	-	-
C100795	15.82	10.44	13.38	5.87	7.94	14.6	13.57	16.81	-	-	-	-	-	-	-	-	-	-	-	-	-	-	-	-
C100807	14.38	2.09	6.69	17.6	11.91	11.68	23.74	28.81	-	-	-	-	-	-	-	-	-	-	-	-	-	-	-	-
C100819	11.51	4.17	6.69	5.87	11.91	8.76	0	14.41	-	-	-	-	-	-	-	-	-	-	-	-	-	-	-	-
C100845	2.88	12.52	6.69	32.27	23.83	11.68	6.78	16.81	-3.21614	-	-	-	-	-	-	-	-	-	-	-	-	-	-	-
C100871	15.74	0	23.28	20.43	15.8	0	77.57	21.49	-	-	-	-	-	-	-	-	-	-	-	-6.84188	-6.80616	-7.06073	-	-
C100891	51.5	4.15	0	2.92	0	0	26.98	7.16	-	-	-	-	8.65765	-	-	-6.89093	-	8.57722	-	-	-	-	-	-
C100897	42.92	4.15	0	5.84	31.6	0	26.98	7.16	-	-	7.14648	-	-	6.8855	-	-	-	8.31494	-	-	-	-	-	-
C100929	17.17	8.3	29.94	11.67	23.7	29.04	43.84	31.04	-	-	-	-	-	-	-	-	-	-	-	-	-	-	-	-
C100951	8.58	0	23.28	2.92	0	0	26.98	4.78	-	-	-	-	-	-6.95797	-	-6.89093	-	-	-	-	-	-	-	-
C100959	0	0	13.31	43.78	0	0	3.37	28.65	-	-	-	-	-	-	-	-	-	-	-	-7.9347	-7.21798	-7.47306	-	-7.67413
C100965	18.6	6.23	16.63	17.51	11.85	5.81	26.98	7.16	-	-	-	-	-	-	-	-	-	-	-	-	-	-	-	-
C100975	7.15	6.23	9.98	11.67	15.8	11.62	0	14.33	-	-	-	-	-	-	-	-	-	-	-	-	-	-	-	-
C100977	14.31	2.08	9.98	5.84	7.9	8.71	13.49	4.78	-	-	-	-	-	-	-	-	-	-	-	-	-	-	-	-
C101021	20.03	4.15	3.33	2.92	31.6	11.62	13.49	14.33	-	-	-	-	-	-	-	-	-	-	-	-	-	-	-	-
C101025	25.61	0	13.23	0	0	0	57.01	11.87	7.56672	-	-	-	7.66122	-	-	-7.97194	-	-	-	-	-	-	-	-
C101031	24.19	12.39	9.93	20.32	27.51	8.66	30.18	16.62	-	-	-	-	-	-	-	-	-	-	-	-	-	-	-	-
C101125	18.5	2.06	36.39	20.32	15.72	20.22	77.13	11.87	-	-	-	-	-	-	-	-	-	-	-	-	-	-	-	-
C101135	0	86.71	59.55	43.54	0	0	0	49.87	-10.4738	-	-	-8.25464	-	-8.31343	-	-	-8.48204	-9.20749	9.73233	-7.9347	-	-8.27693	-	-
scaffold1156	7.59	41.54	10.22	49.39	62.42	184.77	4.1	5.71	-3.3474	-2.10277	-	-	-3.41325	2.84916	-	4.30767	-	-	-	-	3.40772	4.36808	-2.81651	-
C101165	19.92	6.19	3.31	14.51	11.79	11.55	26.83	11.87	-	-	-	-	-	-	-	-	-	-	-	-	-	-	-	-
C10117	1299.47	0	0	0	860.2	505.17	0	0	-	-	-	-	-	-	-	-	-	-	-	-	-	-	-	-
scaffold17100	11.4	3.14	4.12	9.95	24.76	9.74	8.96	17.29	-	-	-	-	-	-	-	-	-	-	-	-	-	-	-	-
C101255	72.17	18.48	105.31	77.96	156.36	57.45	83.36	188.92	-	-	-	-	-	-	-	-	-	-	-	-	-2.25851	-	-	-
C101267	12.74	4.11	3.29	25.99	27.36	17.24	6.67	11.81	-	-	-	-	-	-	-	-	-	-	-	-	-	-	-	-
C101277	28.3	2.05	9.87	2.89	0	11.49	6.67	14.17	-	-	-	-	7.81251	-	-	-	-	-	-	-	-	-	-	-
C101297	7.08	20.53	16.46	8.66	19.55	37.35	10	14.17	-2.66832	-	-	-	-	-	-	-	-	-	-	-	-	-	-	-
C101413	30.97	2.04	29.46	0	58.33	20	26.52	23.49	-	7.46568	-	-	-	-	-	-	-	-	-	6.7988	-	-	7.16722	-
C101425	537.7	441.05	245.53	327.45	369.44	582.88	192.3	345.25	-	-	-	-	-	-	-	-	-	-	-	-	-	-	-	-
C101471	12.67	2.04	0	5.74	0	5.71	9.95	2.35	-	-	-	-	6.66833	-	-	-	-	-	-	-	-	-	-	-
scaffold12417	15.17	1.51	6.63	8.01	2.99	8.55	20.76	5.79	-	-	-	-	2.50085	-	-	-2.83838	-	-	-	-	-	-	-	-
C101529	5.6	0	6.51	8.57	30.95	22.74	6.59	4.67	-	-	-	-	-	-	-	-	-	-	-6.7397	-	-	-	-	-
C101539	11.2	8.12	19.54	5.71	3.87	14.21	29.67	9.34	-	-	-	-	-	-	-	-	-	-	-	-	-	-	-	-
C101587	46.2	16.25	22.8	22.86	19.34	14.21	23.08	21.02	-	-	-	-	-	-	-	-	-	-	-	-	-	-	-	-
C101589	15.4	4.06	22.8	22.86	46.43	68.21	46.16	16.35	-	-	-	-	-	-	-	-	-	-	-2.94209	-	-	-	-	-
C101593	15.4	0	3.26	2.86	0	0	16.48	4.67	-	-	-	-	-	-	-	-	-	-	-	-	-	-	-	-
C101595	78.41	50.77	29.31	51.43	58.03	42.63	36.27	70.08	-	-	-	-	-	-	-	-	-	-	-	-	-	-	-	-
C101603	8.4	10.15	35.82	34.29	23.21	45.47	46.16	21.02	-	-	-	-	-	-	-	-	-	-	-	-	-	-	-	-
C101625	5.6	24.37	13.03	54.29	3.87	2.84	0	35.04	-3.24583	-	-	-7.7711	-	-	-	-	-	-	4.09798	-4.20732	-	-3.58234	-	-
C101633	259.02	62.96	91.18	108.58	239.87	147.78	148.36	119.13	-	-	-	-	-	-	-	-	-	-	-	-	-	-	-	-
C101653	7	12.19	35.82	74.29	38.69	122.21	49.45	53.73	-	-	-	-	-	-	-	-	-	-	-2.21982	-	-	-	-	-
C101741	13.93	2.02	9.72	11.37	15.4	16.96	22.95	25.56	-	-	-	-	-	-	-	-	-	-	-	-	-	-	-	-
C101755	18.11	10.1	22.68	34.11	15.4	8.48	6.56	39.5	-	-	-	-	-	-	-	-	-	-	-	-	-	-	-	-
C101765	2.79	14.14	3.24	5.68	7.7	25.44	3.28	4.65	-3.43752	-	-	-	-	-	-	-	-	-	-	-	-	-	-	-
C101839	60.96	14.06	38.67	25.45	38.29	28.12	48.91	78.57	-	-	-	-	-	-	-	-	-	-	-	-	-	-	-	-
C101851	16.62	2.01	12.89	8.48	0	5.62	13.04	2.31	-	-	-	-	7.07981	-	-	-	-	-	-	-	-	-	-	-
C101855	19.4	6.03	3.22	19.79	3.83	8.44	19.56	23.11	-	-	-	-	-	-	-	-	-	-	-	-	-	-	-	-
C101859	15.24	4.02	19.34	36.76	65.1	19.68	9.78	30.04	-	-	-	-	-	-	-	2.72871	-	-	-	-	-	-	-	-
C101863	13.85	8.04	25.78	48.07	11.49	28.12	29.34	16.18	-	-	-	-	-	-	-	-	-	-	-	-	-	-	-	-
C101895	9.7	6.03	9.67	25.45	26.81	16.87	22.82	30.04	-	-	-	-	-	-	-	-	-	-	-	-	-	-	-	-
C101915	0	28.13	0	59.38	0	2.81	0	32.35	-8.89091	-8.15771	-	-7.67204	-	-	-	-	-	-	4.31952	-4.35127	-	-3.48327	-	-
C101937	36.02	4.02	0	2.83	0	2.81	35.87	9.24	-	-	-	-	8.18954	-	-	-7.34704	7.21545	8.10919	-	-	-	-	-	-
C101967	11.08	0	9.67	0	34.46	0	16.3	4.62	-	-	7.31528	-	-	-	-	-	-	-	-	-	-	-	-	-
C101969	33.25	38.17	45.12	84.83	26.81	8.44	22.82	106.3	-	-	-	-2.40644	-	-	-	-	-	-	3.243	-3.33816	-	-3.66255	-	-
C101971	6.93	2.01	3.22	8.48	15.32	14.06	0	2.31	-	-	-	-	-	-	-	-	-	-	-	-	-	-	-	-
C101973	20.78	0	19.34	33.93	15.32	28.12	26.08	18.49	7.30521	-	-	-	-	-	-	-	-	-	-7.05893	-	-6.63785	-	-	-7.35397
C101981	11.08	6.03	0	14.14	7.66	11.25	22.82	2.31	-	-	-	-	-	-	-	-	-	-	-	-	-	-	-	-
C102019	68.91	53.96	144.28	188.49	182.88	153.84	129.7	101.13	-	-	-	-	-	-	-	-	-	-	-	-	-	-	-	-
C102023	11.03	13.99	12.82	8.44	15.24	13.99	0	16.09	-	-	-	-6.6791	-	-	-	-	-	-	-	-	-	-	-	-
C102031	13.78	0	9.62	2.81	22.86	0	12.97	20.69	-	-	6.73484	-	-	-	-	-	-	-	-	-	-6.80616	-7.06073	-	-
C102081	20.67	7.99	9.62	5.63	3.81	2.8	35.67	4.6	-	-	-	-	-	-	-	-	-	-	-	-	-	-	-	-
C102085	19.29	9.99	22.44	28.13	22.86	16.78	22.7	36.78	-	-	-	-	-	-	-	-	-	-	-	-	-	-	-	-
C102099	53.75	27.98	44.89	67.52	87.63	134.26	64.85	57.46	-	-	-	-	-	-	-	-	-	-	-	-	-	-	-	-
C102115	19.29	0	6.41	2.81	11.43	8.39	6.49	13.79	7.20633	-	-	-	-	-	-	-	-	-	-	-	-	-	-	-
C102127	232.91	67.94	160.31	120.97	118.11	67.13	191.31	183.88	-	-	-	-	-	-	-	-	-	-	-	-	-	-	-	-
C102137	22.05	2	3.21	2.81	0	0	9.73	11.49	-	-	-	-	7.49218	-	-	-	-	-	-	-	-	-	-	-
C102139	22.05	9.99	9.62	16.88	11.43	11.19	9.73	18.39	-	-	-	-	-	-	-	-	-	-	-	-	-	-	-	-
C102165	13.71	9.94	12.76	8.4	7.58	27.82	29.02	9.15	-	-	-	-	-	-	-	-	-	-	-	-	-	-	-	-
C102169	172.75	45.72	124.4	106.35	185.75	108.52	99.97	130.32	-	-	-	-	-	-	-	-	-	-	-	-	-	-	-	-
C102185	6.86	1.99	15.95	16.79	30.33	22.26	22.57	13.72	-	-	-	-	-	-	-	-	-	-	-	-	-	-	-	-
C102197	23.31	1.99	38.28	5.6	18.95	5.56	41.92	13.72	-	3.06607	-	-	-	-	-	-	-	-	-	-	-	-	-	-
C102213	19.19	1.99	6.38	8.4	15.16	8.35	12.9	16	-	-	-	-	-	-	-	-	-	-	-	-	-	-	-	-
C102215	0	21.87	9.57	13.99	0	47.3	0	11.43	-8.54381	-	-3.83482	-	-	-	-	-	-	-	-	-	-	-	-	-
C102237	13.71	5.96	0	19.59	18.95	19.48	12.9	16	-	-	-	-	-	-	-	-	-	-	-	-	-	-	-	-
C102247	17.82	11.93	28.71	13.99	34.12	36.17	38.7	13.72	-	-	-	-	-	-	-	-	-	-	-	-	-	-	-	-
scaffold14485	33.86	8.18	17.89	18.27	27.15	30.63	35.89	26.51	-	-	-	-	-	-	-	-	-	-	-	-	-	-	-	-
C102267	15.08	1.99	15.95	8.4	7.58	72.34	19.35	6.86	-	-	-3.403	-	-	-	-	-	-	-	-4.02284	3.04622	-	3.33733	-	-
C102291	30.16	3.98	3.19	0	15.16	0	22.57	2.29	-	-	-	-	-	-	-	-	-	-	-	-	-	-	-	-
C102303	32.9	3.98	6.38	0	26.54	0	16.12	4.57	-	-	6.95529	-	-	-	-	-	-	-	-	-	-	-	-	-
C102305	32.9	9.94	25.52	8.4	11.37	22.26	16.12	11.43	-	-	-	-	-	-	-	-	-	-	-	-	-	-	-	-
C102307	21.94	105.35	19.14	109.15	11.37	50.08	9.67	54.87	-3.41149	-	-	-2.67702	-	-	-	-	-	-	2.16547	-	2.02722	-	-	-
C10231	259.89	0	0	360.87	0	0	0	0	-	-	-	-	-	-	-	-	-	-	-	-	-	-	-	-
C102343	6.82	7.91	0	13.92	11.32	135.63	0	2.27	-	-	-3.7439	-	-	-	-	-	-	-	-2.98704	3.23353	-	5.77257	-	-
C102353	12.28	11.86	6.35	16.71	22.63	11.07	12.83	22.74	-	-	-	-	-	-	-	-	-	-	-	-	-	-	-	-
C102367	8.18	9.89	15.87	30.63	0	0	9.62	9.1	-	-	-	-	-	-	-	-	-	-	6.67444	-7.48938	-	-	-	-
C102397	81.83	0	9.52	2.78	11.32	0	38.49	27.29	9.29835	-	-	-	2.98063	-	-	-	-	-	-	-	-7.21798	-7.47306	-	-
C102399	5.46	3.95	9.52	61.26	30.17	30.45	22.45	9.1	-	-	-	-	-	-	-	-	-	-	-	-	-	-	-2.78881	-2.90013
C102409	49.1	3.95	9.52	2.78	7.54	0	32.07	9.1	-	-	-	-	2.82161	-	-	-	-	-	-	-	-	-	-	-
C102423	43.65	25.7	111.07	189.35	116.92	105.18	115.46	90.97	-	-	-	-	-	-	-	-	-	-	-	-	-	-	-	-
C102457	30.01	9.89	25.39	8.35	15.09	5.54	38.49	27.29	-	-	-	-	-	-	-	-	-	-	-	-	-	-	-	-
C102467	9.55	7.91	9.52	27.85	3.77	35.98	0	6.82	-	-	-3.36742	-	-	-	-	-	-	-	-	-	-	-	-	-
C102477	8.18	0	0	19.49	3.77	13.84	35.28	29.56	-	-	-	-	-	-	-	-	7.21545	-	-	-	-7.33271	-	-	-
C102479	6.82	3.95	9.52	5.57	15.09	16.61	16.04	13.65	-	-	-	-	-	-	-	-	-	-	-	-	-	-	-	-
C102491	6.82	33.61	22.21	38.98	26.4	66.43	16.04	47.76	-3.4321	-	-	-	-	-	-	-	-	-	-	-	-	-	-	-
C102557	6.78	3.93	18.94	22.16	15.01	0	9.57	31.67	-	-	-	-	-	-	-	-	-	-	-	-7.03296	-	-7.69429	-	-
C102603	46.13	0	9.47	0	7.51	0	28.71	2.26	8.48068	-	-	-	2.73936	-	-	-	-	-	-	-	-	-	-	-
C102613	65.13	57.04	119.98	130.21	120.09	66.09	149.92	167.41	-	-	-	-	-	-	-	-	-	-	-	-	-	-	-	-
C102641	74.63	0	18.94	0	11.26	0	25.52	11.31	9.17303	6.88479	-	-	2.85529	-	-	-	-	-	-	-	-	-	-	-
scaffold16825	16.25	1.72	8.5	5.39	11.96	11.74	30.24	10.51	2.05816	-	-	-	-	-	-	-	-	-	-	-	-	-	-	-
C102689	14.85	5.87	12.57	19.3	11.2	8.22	12.69	9	-	-	-	-	-	-	-	-	-	-	-	-	-	-	-	-
C102693	58.05	7.83	12.57	11.03	37.34	16.44	25.38	18	-	-	-	-	-	-	-	-	-	-	-	-	-	-	-	-
C102709	878.81	232.84	973.85	895.85	989.59	972.5	1043.8	594.11	-	-	-	-	-	-	-	-	-	-	-	-	-	-	-	-
C102795	133.64	19.57	65.97	30.32	156.84	52.05	215.74	58.51	-	-	-	-	-	-	-	-	-	-	-	-	-	-	-	-
C102829	4.05	3.91	9.42	13.78	41.08	76.7	9.52	31.51	-	-	-	-	-3.1632	-	-	-	-	-	-3.16384	-	-	-	-	-
C102833	6.72	9.73	6.25	13.71	52.02	59.96	15.78	8.95	-	-	-	-	-2.78995	-	-	-	-	-	-	-	-	2.68987	-	-
C102845	18.8	0	18.75	8.23	18.58	10.9	31.56	13.43	7.20633	-	-	-	-	-	-	-	-	-	-	-	-	-	-	-
C102973	1.34	7.79	0	24.68	3.72	62.68	0	8.95	-	-6.94204	-4.18727	-	-	-	-	-	-	-	-	-	-	2.75383	-	-
C103015	9.35	1.94	18.66	35.48	14.79	21.69	34.53	6.68	-	-	-	-	-	-	-	-	-	-	-	-	-	-	-	-
C103019	8.02	1.94	18.66	43.66	36.98	48.81	34.53	22.27	-	-	-	-	-	-	-	-	-	-	-3.49418	-	-	-	-	-
C103025	2.67	30.98	6.22	19.1	11.09	10.85	6.28	2.23	-4.62675	-	-	-	-	-	-	-	-	-	2.58963	-	4.77933	-	-	-
C103033	9.35	116.18	93.3	406.61	11.09	1000.54	37.67	26.73	-4.77205	-	-6.65493	-	-	-3.55792	-	-	-	-3.71327	-2.00752	-	3.2012	5.18558	-3.97717	-
C103053	12.03	3.87	15.55	49.12	55.46	70.5	25.11	35.63	-	-	-	-	-	-	-	-	-	-	-3.05722	-	-	-	-	-
C103073	13.36	5.81	15.55	13.64	18.49	8.13	18.83	13.36	-	-	-	-	-	-	-	-	-	-	-	-	-	-	-	-
C103087	9.35	9.68	18.66	13.64	51.77	16.27	18.83	24.5	-	-	-	-	-	-	-	-	-	-	-	-	-	-	-	-
C103095	18.71	7.75	9.33	30.02	22.19	13.56	28.25	20.04	-	-	-	-	-	-	-	-	-	-	-	-	-	-	-	-
C103123	6.68	1.94	27.99	19.1	11.09	16.27	34.53	26.73	-	-	-	-	-	-	-	-	-	-	-	-	-	-	-	-
C103135	15.95	7.71	6.19	8.15	3.68	18.88	34.34	22.16	-	-	-	-	-	-	-	-	-	-	-	-	-	-	-	-
C103139	9.31	7.71	12.38	16.29	33.12	29.68	24.98	15.51	-	-	-	-	-	-	-	-	-	-	-	-	-	-	-	-
C103185	10.64	1.93	15.47	19.01	22.08	21.58	15.61	24.37	-	-	-	-	-	-	-	-	-	-	-	-	-	-	-	-
C103193	22.6	17.34	43.32	76.03	55.19	196.93	9.37	90.84	-	-	-2.01806	-3.4479	-	-	-	2.54878	-	-	-2.40131	-	-	-	-	-
C123065	0.66	437.39	141.64	105.44	3.69	0	0	163.59	-10.4179	-	-	-11.0967	-	-5.74176	-	-	-10.8324	-8.02538	13.1965	-10.3084	2.50688	-11.119	-	3.09904
C103233	27.92	11.56	21.66	27.15	11.04	8.09	37.47	28.8	-	-	-	-	-	-	-	-	-	-	-	-	-	-	-	-
C103249	11.97	9.63	15.47	5.43	14.72	2.7	12.49	15.51	-	-	-	-	-	-	-	-	-	-	-	-	-	-	-	-
C103259	6.65	3.85	3.09	19.01	14.72	48.56	28.1	13.29	-	-	-	-	-	-	-	-	-	-	-	-	-	-	-	-
C103293	11.91	1.92	21.55	10.81	47.6	37.58	18.63	8.82	-	-	-	-	-	-	-	-	-	-	-	-	-	-	-	-
C103315	15.87	3.83	18.48	5.4	18.31	13.42	34.16	28.66	-	-	-	-	-	-	-	-	-	-	-	-	-	-	-	-
C103337	1183.95	0	495.76	5.4	76.89	0	987.62	610.6	13.1951	6.80634	8.53248	-	4.08471	-3.20014	-	-3.66326	-	-	-	-	-11.7375	-11.9941	6.72418	-
C103349	25.13	3.83	6.16	5.4	7.32	2.68	12.42	4.41	-	-	-	-	-	-	-	-	-	-	-	-	-	-	-	-
C103363	21.17	3.83	6.16	18.91	21.97	18.79	21.74	15.43	-	-	-	-	-	-	-	-	-	-	-	-	-	-	-	-
C103377	11.91	5.75	15.4	5.4	25.63	16.1	9.32	2.2	-	-	-	-	-	-	-	-	-	-	-	-	-	-	-	-
C103407	31.75	0	9.24	0	40.28	0	21.74	0	7.97986	-	7.60314	6.97687	-	-	-	-	-	-	-	-	-	-	-	-
C103441	5.26	15.25	6.13	24.2	3.64	56.08	6.18	13.16	-2.66264	-	-4.05643	-	-	-	-	-	-	-	-	-	-	-	-	-
C103443	15.79	3.81	9.19	10.75	138.46	10.68	15.45	15.35	-	-	3.48648	-	-2.98002	3.3728	-	3.16238	-	-	-	-	-	-	-	-
C103455	2.63	1.91	3.06	16.13	32.79	5.34	9.27	15.35	-	-	-	-	-3.43897	-	-	-	-	-	-	-	-	-	-	-
C103495	40.8	3.81	12.26	0	7.29	0	15.45	2.19	-	-	-	-	2.60646	-	-	-	-	-	-	-	-	-	-	-
C10351	0	0	0	0	0	1515.5	0	0	-	-	-	-	-	-	-	-	-	-	-	-	-	-	-	-
C103519	9.21	1.91	3.06	2.69	3.64	5.34	6.18	19.74	-	-	-	-	-	-	-	-	-	-	-	-	-	-	-	-
C103557	10.53	15.25	21.45	13.44	10.93	0	12.36	13.16	-	-	-	-	-	-	-	-	-	-	7.34721	-	-	-6.48116	-	-
C103559	21.06	3.81	30.64	21.51	25.51	10.68	9.27	26.32	-	-	-	-	-	-	-	-	-	-	-	-	-	-	-	-
C103573	10.48	66.4	30.49	184.61	39.89	82.38	6.15	54.55	-3.80473	-2.25353	-	-3.30755	-	-	-	-	-	-	-	-	-	-	-	-
C103577	20.96	1.9	18.29	29.43	21.76	13.29	27.66	32.73	-	-	-	-	-	-	-	-	-	-	-	-	-	-	-	-
C103601	31.43	0	6.1	5.35	7.25	2.66	12.29	4.36	7.97986	-	-	-	-	-	-	-	-	-	-	-	-	-	-	-
C103627	7.86	1.9	0	2.68	0	0	0	19.64	-	-	-	-7.03853	-	-	-	-	-	-	-	-	-	-7.06073	-	-
C10365	0	0	458.8	0	0	0	0	0	-	-	-	-	-	-	-	-	-	-	-	-	-	-	-	-
C103651	13.1	3.79	9.15	8.03	3.63	0	3.07	2.18	-	-	-	-	-	-	-	-	-	-	-	-	-	-	-	-
C103673	27.5	0	3.05	0	25.38	2.66	15.37	8.73	7.78803	-	-	-	-	-	-	-	-	-	-	-	-	-	-	-
C103685	31.43	7.59	33.54	48.16	54.39	100.98	46.1	52.37	-	-	-	-	-	-	-	-	-	-	-2.6209	-	-	-	-	-
C103711	10.48	0	12.2	18.73	10.88	13.29	46.1	17.46	-	-	-	-	-	-	-	-	-	-	-	-	-6.63785	-	-	-
C103727	6.55	1.9	15.25	10.7	18.13	47.83	9.22	8.73	-	-	-	-	-	-	-	-	-	-	-3.49418	-	-	2.40119	-	-
C103735	18.25	3.78	24.27	5.32	18.04	2.64	24.46	4.34	-	-	-	-	-	-	-	-	-	-	-	-	-	-	-	-
scaffold13872	9.25	3.61	3.95	6.94	10.68	2.53	5.42	9.28	-	-	-	-	-	-	-	-	-	-	-	-	-	-	-	-
C103771	24.76	7.55	12.14	31.95	14.44	7.93	30.57	13.03	-	-	-	-	-	-	-	-	-	-	-	-	-	-	-	-
C103795	26.06	9.44	21.24	55.91	39.7	26.44	33.63	21.71	-	-	-	-	-	-	-	-	-	-	-	-	-	-	-	-
C103807	9.12	9.44	24.27	18.64	0	44.95	21.4	26.05	-	-	-7.96874	-	-	-7.14917	-	-6.70002	-	-	-	-	-	-	-	-
C103831	9.12	7.55	0	10.65	0	15.86	36.69	13.03	-	-	-6.47675	-	-	-	-	-7.47183	7.34017	-	-	-	-	-	-	-
C103865	19.55	3.78	36.41	47.92	64.96	71.39	48.92	58.62	-	-	-	-	-	-	-	-	-	-	-3.11152	-	-2.83998	-	-	-
C103901	36.31	3.76	27.17	18.55	10.77	13.15	30.42	30.24	-	-	-	-	-	-	-	-	-	-	-	-	-	-	-	-
C103933	11.67	9.39	24.16	5.3	32.32	55.25	3.04	4.32	-	-	-	-	-	-	-	-	-	-	-	3.30947	-	3.59904	-	-
C103959	5.19	1.88	6.04	2.65	10.77	7.89	21.29	10.8	-	-	-	-	-	-	-	-	-	-	-	-	-	-	-	-
C103981	25.94	3.76	27.17	7.95	32.32	0	73	34.56	-	-	7.31528	-	-	-	-	-	-	-	-	-	-	-7.88607	-	-
C104001	16.86	7.51	9.06	10.6	10.77	36.83	33.46	15.12	-	-	-	-	-	-	-	-	-	-	-	-	-	-	-	-
C104013	6.48	1.88	0	7.95	32.32	23.68	15.21	10.8	-	-	-	-	-	7.05407	-	-	-	-	-	-	-	-	-	-
C104031	15.56	5.63	9.06	2.65	35.92	15.79	12.17	15.12	-	-	-	-	-	-	-	-	-	-	-	-	-	-	-	-
C104075	0	16.82	0	26.37	17.87	34.03	0	19.34	-8.25517	-7.09287	-	-7.03853	-7.14273	-	-	-	-	-	-	-	-	-	-	-
C104141	10.32	37.38	15.02	97.56	46.47	170.17	0	32.24	-2.99829	-	-2.05638	-7.7711	-	-	-	7.83918	-	-	-	-	-	2.36121	-	-
C104145	0	0	15.02	5.27	228.77	143.99	15.13	21.49	-	-	-	-	-10.8114	3.39761	-	3.91358	-	-	-9.50948	4.69582	-6.95688	2.70215	-	-
C104153	5.16	121.47	12.02	131.84	17.87	141.37	3.03	92.42	-5.68034	-3.1004	-3.1577	-5.04952	-	-	-	-	-	-	-	-	-	-	-	-
C104183	60.65	1.87	45.07	0	7.15	0	172.48	6.45	3.82416	8.19938	-	4.51697	3.20544	-3.12965	-	-4.54035	-	-	-	-	-	-	-	-
C104189	20.65	5.61	36.06	31.64	25.02	36.65	39.34	42.99	-	-	-	-	-	-	-	-	-	-	-	-	-	-	-	-
C104207	6.42	3.72	14.95	28.86	24.9	36.47	24.08	25.66	-	-	-	-	-	-	-	-	-	-	-	-	-	-	-	-
C104221	15.41	3.72	23.92	10.5	0	20.84	57.2	4.28	-	-	-6.88774	3.50368	7.07981	-7.14917	-	-8.1318	-	-	-	-	-	-	-	-
C104231	7.71	1.86	0	5.25	24.9	13.03	15.05	6.42	-	-	-	-	-	6.6946	-	-	-	-	-	-	-	-	-	-
C104241	55.22	132.03	194.38	207.3	149.42	208.41	6.02	66.3	-2.41223	-	-	-3.61713	-	-	-	4.59976	-5.53251	-	-	-	2.08061	-	-	-
C104251	8.99	3.72	5.98	7.87	3.56	13.03	3.01	2.14	-	-	-	-	-	-	-	-	-	-	-	-	-	-	-	-
C104295	14.13	33.47	20.93	41.99	46.25	20.84	18.06	34.22	-2.39174	-	-	-	-	-	-	-	-	-	-	-	-	-	-	-
C104367	60.06	5.55	62.5	10.45	24.79	0	29.95	36.18	2.26707	2.89669	6.95529	-	-	-	-	-	-	-	-	-	-	-7.97317	-	-
C104387	8.95	9.25	29.76	33.95	24.79	38.89	14.98	21.28	-	-	-	-	-	-	-	-	-	-	-	-	-	-	-	-
C104393	19.17	5.55	11.9	7.83	17.7	2.59	32.95	21.28	-	-	-	-	-	-	-	-	-	-	-	-	-	-3.00063	-	-
C118667	222.77	24.72	95.13	38.54	8.76	7.91	150.99	107.19	2.00259	-	-	-	4.81607	-3.94332	-	-4.11936	-	-	2.73128	-	-	-3.78693	-	-
C104437	3.83	1.85	20.83	2.61	7.08	2.59	20.97	6.38	-	-	-	-	-	-	-	-	-	-	-	-	-	-	-	-
C104441	6.39	7.4	11.9	28.73	67.28	85.55	53.91	23.41	-	-	-	-	-3.22955	-	-	-	-	-	-2.4178	-	-	-	-	-
C104473	11.45	0	8.89	5.2	10.57	0	14.9	19.06	-	-	-	-	-	-	-	-	-	-	-	-	-6.80616	-7.06073	-	-
C104489	11.45	11.05	14.81	18.19	7.05	41.28	5.96	21.18	-	-	-	-	-	-	-	-	-	-	-	-	-	-	-	-
C104499	20.35	0	11.85	0	0	0	26.82	12.71	7.39775	-	-	-	7.49218	-	-	-7.0595	-	-	-	-	-	-6.48116	-	-
C104551	8.9	0	65.16	20.79	10.57	5.16	199.66	63.53	-	-	-	-	-	-3.11145	-4.3503	-4.20172	-	-3.26634	-	-	-8.53408	-3.61857	-	-6.77341
C104563	466.75	139.94	174.75	228.72	260.79	206.39	166.88	148.23	-	-	-	-	-	-	-	-	-	-	-	-	-	-	-	-
C104589	27.98	40.51	17.77	5.2	35.24	43.86	14.9	33.88	-	-	-	-	-	-	-	-	-	-	-	3.00563	-	-	-	3.93817
C104639	21.52	1.83	2.95	0	3.51	0	8.89	14.75	-	-	-	-	-	-	-	-	-	-	-	-	-	-6.70124	-	-
C104643	22.78	3.66	14.74	5.17	10.52	20.54	35.58	14.75	-	-	-	-	-	-	-	-	-	-	-	-	-	-	-	-
C104663	27.85	3.66	20.64	10.35	3.51	0	14.82	25.29	-	-	-	-	3.08835	-	-	-	-	-	-	-	-	-7.47306	-	-
C104667	20.25	18.32	17.69	2.59	10.52	10.27	14.82	12.64	-	-	-	-	-	-	-	-	-	-	-	-	-	-	-	3.75423
C104679	12.66	1.83	14.74	12.93	3.51	0	5.93	12.64	-	-	-	-	-	-	-	-	-	-	-	-	-	-6.48116	-	-
C104683	24.05	0	2.95	2.59	24.55	10.27	8.89	10.54	7.64433	-	-	-	-	-	-	-	-	-	-	-	-	-	-	-
C104693	8.86	3.66	2.95	2.59	7.02	10.27	5.93	6.32	-	-	-	-	-	-	-	-	-	-	-	-	-	-	-	-
C104717	8.86	12.83	2.95	20.69	31.57	35.94	23.72	10.54	-	-	-	-	-	-	-	-	-	-	-	-	-	-	-	-
C104723	24.05	1.83	17.69	49.15	14.03	28.24	8.89	46.36	-	-	-	-	-	-	-	-	-	-	-	-	-3.51488	-	-	-3.65383
C104749	213.9	36.64	94.33	139.69	252.56	249.04	142.32	128.54	-	-	-	-	-	-	-	-	-	-	-	-	-	-	-	-
C104767	41.77	12.83	29.48	36.22	42.09	17.97	83.02	46.36	-	-	-	-	-	-	-	-	-	-	-	-	-	-	-	-
C104787	26.58	0	5.9	2.59	3.51	0	20.75	18.96	7.78803	-	-	-	-	-	-	-	-	-	-	-	-6.80616	-7.06073	-	-
C104809	28.97	1.82	11.74	25.75	13.97	7.67	17.7	14.68	-	-	-	-	-	-	-	-	-	-	-	-	-	-	-	-
C104831	11.34	18.23	8.8	5.15	20.95	23	0	4.19	-	-	-	-	-	-	-	6.73103	-	-	-	-	3.1588	-	-	-
C104855	11.34	5.47	23.47	10.3	10.47	12.78	14.75	12.58	-	-	-	-	-	-	-	-	-	-	-	-	-	-	-	-
C10487	0	0	0	360.87	0	0	0	0	-	-	-	-	-	-	-	-	-	-	-	-	-	-	-	-
C104919	8.82	1.82	11.74	15.45	17.46	45.99	32.45	12.58	-	-	-	-	-	-	-	-	-	-	-3.49418	-	-	-	-	-
C104935	16.38	122.16	90.95	221.42	265.36	250.4	23.6	142.59	-4.04707	-	-	-2.77843	-3.86469	-	-	3.49051	-	-2.87634	-	-	-	-	-	-
C104955	15.04	5.44	23.36	10.25	34.75	10.17	8.81	14.61	-	-	-	-	-	-	-	-	-	-	-	-	-	-	-	-
C105001	17.55	3.63	20.44	23.06	13.9	15.26	23.48	8.35	-	-	-	-	-	-	-	-	-	-	-	-	-	-	-	-
C105019	22.57	0	5.84	0	0	0	35.23	0	7.56672	-	-	7.7497	7.66122	-	-	-7.47183	-	-	-	-	-	-	-	-
C105027	15.04	7.26	29.2	30.75	55.61	27.97	29.35	37.56	-	-	-	-	-	-	-	-	-	-	-	-	-	-	-	-
C105043	17.55	43.55	32.12	79.44	31.28	38.14	20.55	29.21	-2.46092	-	-	-	-	-	-	-	-	-	-	-	-	-	-	-
C105045	11.28	5.44	5.84	7.69	41.7	33.06	32.29	4.17	-	-	-	-	-	-	-	-	-	-	-	-	-	2.90957	-	-
C105051	13.79	5.44	11.68	0	0	0	44.03	10.43	-	-	-	-	-	-	-	-7.79213	-	-	-	-	-	-	-	-
C105101	19.96	1.81	17.44	15.3	72.65	27.84	26.29	10.38	-	-	-	-	-	-	-	-	-	-	-	-	-	-	-	-
C105131	28.7	1.81	69.76	12.75	93.4	15.18	52.58	64.38	-	2.77221	2.41743	-	-	-	-	-	-	-	-	-	-4.00811	-2.10774	-	-
C105133	19.96	1.81	11.63	2.55	17.3	5.06	11.68	8.31	-	-	-	-	-	-	-	-	-	-	-	-	-	-	-	-
C105155	9.98	7.22	8.72	5.1	6.92	7.59	0	2.08	-	-	-	-	-	-	-	-	-	-	-	-	-	-	-	-
C105159	22.46	3.61	20.35	12.75	13.84	15.18	46.73	14.54	-	-	-	-	-	-	-	-	-	-	-	-	-	-	-	-
C105195	28.7	3.61	23.25	28.06	86.48	10.12	23.37	14.54	-	-	2.88353	-	-	-	-	-	-	-	-	-	-	-	-	-
C105225	9.93	5.39	8.68	10.15	41.32	15.11	17.44	12.4	-	-	-	-	-	-	-	-	-	-	-	-	-	-	-	-
C105237	9.93	3.59	5.79	10.15	6.89	10.07	11.63	16.53	-	-	-	-	-	-	-	-	-	-	-	-	-	-	-	-
C105241	26.08	7.19	17.36	12.69	3.44	15.11	11.63	12.4	-	-	-	-	-	-	-	-	-	-	-	-	-	-	-	-
C105249	31.05	5.39	5.79	17.77	44.77	10.07	20.35	12.4	-	-	-	-	-	-	-	-	-	-	-	-	-	-	-	-
C105279	1.24	53.91	5.79	126.94	6.89	30.22	0	18.6	-6.46813	-4.08228	-	-7.03853	-	-	-	-	-	-	-	-	2.61407	-	-2.81516	-
C105293	16.14	1.8	40.5	12.69	20.66	20.15	26.16	22.73	-	-	-	-	-	-	-	-	-	-	-	-	-	-	-	-
C105333	12.42	10.78	23.14	25.39	30.99	22.67	34.88	35.13	-	-	-	-	-	-	-	-	-	-	-	-	-	-	-	-
C105337	18.63	3.59	14.47	22.85	13.77	5.04	34.88	33.07	-	-	-	-	-	-	-	-	-	-	-	-	-	-2.71453	-	-
C105345	22.35	3.59	23.14	17.77	6.89	15.11	23.25	16.53	-	-	-	-	-	-	-	-	-	-	-	-	-	-	-	-
C105363	17.3	5.37	0	2.53	23.99	7.52	28.92	6.17	-	-	-	-	-	6.6946	-	-	7.07892	-	-	-	-	-	-	-
C105367	12.36	3.58	5.76	17.69	10.28	0	20.25	39.08	-	-	-	-	-	-	-	-	-	-	-	-6.84188	-	-8.13303	-	-
C105373	30.9	1.79	37.44	10.11	10.28	25.07	107.01	34.97	2.91599	-	-	-	-	-	-	-3.34627	-	-	-	-	-3.14447	-	-	-
C105397	12.36	5.37	2.88	17.69	17.14	10.03	14.46	30.85	-	-	-	-	-	-	-	-	-	-	-	-	-	-	-	-
C105413	19.78	7.15	5.76	12.63	13.71	17.55	11.57	12.34	-	-	-	-	-	-	-	-	-	-	-	-	-	-	-	-
C105427	9.89	8.94	0	7.58	17.14	22.56	11.57	8.23	-	-	-	-	-	-	-	-	-	-	-	-	-	-	-	-
C105469	0	0	0	48.01	0	5.01	2.89	4.11	-	-8.15771	-	-	-	-	-	-	-	-	-	-3.39496	-	-	-3.69725	-8.15754
C105493	33.22	1.78	63.06	10.06	71.66	0	106.49	77.79	3.02662	2.96365	8.53248	-	-	-	-	-	-	-	-	-	-4.30115	-9.13046	2.88007	-
C105571	19.68	1.78	5.73	5.03	17.06	2.5	8.63	24.56	-	-	-	-	-	-	-	-	-	-	-	-	-	-3.26204	-	-
C105573	6.15	5.34	2.87	35.21	37.54	27.45	31.66	34.8	-	-	-	-	-	-	-	-	-	-	-	-	-	-	-	-
C105575	4.92	7.12	11.47	15.09	6.82	9.98	11.51	4.09	-	-	-	-	-	-	-	-	-	-	-	-	-	-	-	-
C105657	3.67	23.03	54.21	0	0	2.48	5.73	2.04	-3.76491	8.53938	-	-	-	-8.3912	-	-	-3.76077	-4.25214	4.213	-	4.48068	-	-	7.99393
scaffold12280	15.15	4.84	9.84	6.91	7.06	0	19.4	44.54	-	-	-	-	-	-	-	-	-	-	-	-	-	-8.88302	2.63264	-
C105783	18.28	5.29	14.2	19.94	33.82	39.55	34.2	22.31	-	-	-	-	-	-	-	-	-	-	-	-	-	-	-	-
C105853	4.88	21.16	5.68	19.94	10.14	0	0	12.17	-3.24583	-	-	-	-	-	-	-	-	-	7.92921	-7.03296	-	-6.48116	-	-
C105927	29.25	19.4	11.36	24.92	23.67	24.72	42.75	32.44	-	-	-	-	-	-	-	-	-	-	-	-	-	-	-	-
C105939	18.2	10.53	36.75	29.77	30.3	66.43	65.24	46.42	-	-	-	-	-	-	-	-	-	-	-	-	-	-	-	-
C105943	15.77	0	8.48	17.37	16.83	7.38	8.51	14.13	7.10016	-	-	-	-	-	-	-	-	-	-	-	-6.44727	-	-	-
C105983	84.93	1.76	28.27	0	10.1	0	45.38	12.11	4.39789	7.61687	-	-	3.20272	-	-	-	-	-	-	-	-	-6.48116	-	-
C106003	14.56	21.06	22.62	29.77	26.93	14.76	22.69	44.4	-	-	-	-	-	-	-	-	-	-	-	-	-	-	-	-
C106015	26.69	1.76	25.45	2.48	3.37	0	36.87	8.07	-	3.60263	-	-	3.08835	-	-	-3.37426	-	-	-	-	-	-	-	-
C106043	46.1	3.51	42.41	7.44	30.3	0	36.87	46.42	2.53904	2.81902	7.31528	-	-	-	-	-	-	-	-	-	-	-8.40777	-	-
C106067	24.27	10.53	5.65	2.48	23.57	2.46	14.18	14.13	-	-	-	-	-	-	-	-	-	-	-	-	-	-	-	-
C106097	6.04	1.75	8.44	22.23	3.35	2.45	2.82	14.06	-	-	-	-	-	-	-	-	-	-	-	-	-	-	-	-
C106175	12.08	5.24	11.26	7.41	6.7	2.45	14.11	2.01	-	-	-	-	-	-	-	-	-	-	-	-	-	-	-	-
C106177	12.08	20.96	14.07	4.94	46.92	29.39	8.47	12.05	-	-	-	-	-	-	-	-	-	-	-	-	-	-	-	3.06649
C106191	7.25	3.49	5.63	27.17	6.7	24.49	16.94	24.11	-	-	-	-	-	-	-	-	-	-	-	-	-	-	-	-
C106227	16.83	13.91	11.21	27.05	30.03	14.63	19.67	20	-	-	-	-	-	-	-	-	-	-	-	-	-	-	-	-
C106257	30.06	1.74	5.6	2.46	0	0	33.71	14	2.91599	-	-	-	8.13315	-	-	-7.47183	-	-	-	-	-	-6.70124	-	-
C106329	0	0	0	9.84	130.13	258.41	0	14	-	-	-	-6.6791	-10.0973	9.16118	-	9.41993	-	-	-10.4551	4.66328	-6.44727	4.1584	-	-
C106333	15.63	1.74	11.21	7.38	6.67	9.75	22.48	16	-	-	-	-	-	-	-	-	-	-	-	-	-	-	-	-
C106351	21.64	1.74	5.6	0	13.35	0	19.67	0	-	-	-	6.97687	-	-	-	-	-	-	-	-	-	-	-	-
C106367	19.15	1.73	11.16	9.79	13.29	16.99	27.96	9.95	-	-	-	-	-	-	-	-	-	-	-	-	-	-	-	-
C106435	16.75	8.65	22.31	19.58	33.22	26.69	8.39	7.96	-	-	-	-	-	-	-	-	-	-	-	-	-	-	-	-
C106437	11.97	5.19	2.79	12.24	9.97	9.71	11.18	9.95	-	-	-	-	-	-	-	-	-	-	-	-	-	-	-	-
C106461	11.97	0	11.16	12.24	9.97	9.71	8.39	7.96	-	-	-	-	-	-	-	-	-	-	-	-	-	-	-	-
C106475	9.57	0	8.37	12.24	9.97	14.56	8.39	9.95	-	-	-	-	-	-	-	-	-	-	-	-	-	-	-	-
C106487	16.75	0	2.79	19.58	6.64	19.41	53.13	19.9	7.20633	-	-	-	-	-	-	-2.95882	-	-	-6.7397	-	-6.95688	-	-	-6.77341
C106489	87.36	1.73	36.26	17.13	33.22	4.85	83.88	49.76	4.45835	-	-	-	-	-	-	-	-	-	-	-	-3.69867	-3.35619	-	-
C106493	29.92	5.19	8.37	7.34	13.29	0	13.98	13.93	-	-	-	-	-	-	-	-	-	-	-	-	-	-6.70124	-	-
C106495	23.94	10.38	8.37	4.9	6.64	0	8.39	5.97	-	-	-	-	-	-	-	-	-	-	6.93512	-	-	-	-	-
C106513	7.18	1.73	0	9.79	13.29	9.71	25.16	15.92	-	-	-	-	-	-	-	-	-	-	-	-	-	-	-	-
C106515	195.07	3.46	493.69	173.79	1783.82	29.12	335.53	173.15	4.63707	-	5.73656	-	-3.04576	-	-	2.41493	-	-	-	-2.6019	-4.52506	-2.60127	-	-4.58712
C106541	16.68	3.45	2.78	12.18	9.92	14.49	13.91	7.92	-	-	-	-	-	-	-	-	-	-	-	-	-	-	-	-
C106543	22.64	0	13.88	0	3.31	0	22.26	3.96	7.64433	-	-	-	-	-	-	-	-	-	-	-	-	-	-	-
C106561	60.76	99.92	308.22	1152.62	605.22	872.07	166.97	449.71	-1.87493	-	-	-	-3.16744	-	-	-	-	-2.75133	-2.02477	-	-	-	-	-2.499
C106577	8.34	0	11.11	7.31	13.23	21.74	16.7	17.83	-	-	-	-	-	-	-	-	-	-	-6.90813	-	-6.80616	-	-	-
C106589	5.96	6.89	16.66	24.37	19.84	16.91	25.05	5.94	-	-	-	-	-	-	-	-	-	-	-	-	-	-	-	-
C106591	33.36	0	13.88	0	6.61	0	16.7	7.92	8.20143	-	-	-	-	-	-	-	-	-	-	-	-	-	-	-
C106609	9.53	5.17	33.32	21.93	3.31	7.25	2.78	33.68	-	-	-	-3.71425	-	-3.76225	-	-	-4.04913	-	-	-	-	-	-	-
C106633	5.96	0	27.77	2.44	19.84	24.16	64.01	9.91	-	3.75382	-	-	-	-	-3.2879	-	-	-	-7.05893	-	-	-	-	-
C106661	26.09	10.29	24.88	14.56	29.63	7.21	22.16	13.8	-	-	-	-	-	-	-	-	-	-	-	-	-	-	-	-
C106695	34.39	22.29	58.05	46.09	32.93	57.71	52.63	57.19	-	-	-	-	-	-	-	-	-	-	-	-	-	-	-	-
C106701	21.35	5.14	58.05	12.13	141.59	4.81	30.47	49.3	-	2.58	4.64061	-	-2.5768	-	-	2.21356	-	-	-	-	-	-3.35619	-	-
C106707	15.42	3.43	2.76	9.7	29.63	64.93	13.85	15.78	-	-	-	-	-	-	-	-	-	-	-3.11152	2.69277	-	-	-	-
C106715	85.39	17.15	27.64	12.13	49.39	14.43	44.32	31.55	-	-	-	-	-	-	-	-	-	-	-	-	-	-	-	-
C106771	39.14	0	11.06	0	6.59	0	30.47	0	8.43773	-	-	7.62478	2.69641	-	-	-	-	-	-	-	-	-	-	-
C106785	13.05	5.14	22.12	26.69	36.22	36.07	24.93	31.55	-	-	-	-	-	-	-	-	-	-	-	-	-	-	-	-
C106791	61.67	53.16	44.23	97.04	95.49	103.41	38.78	27.61	-	-	-	-	-	-	-	-	-	-	-	-	-	-	-	-
C106803	10.67	8.57	5.53	4.85	9.88	16.83	5.54	15.78	-	-	-	-	-	-	-	-	-	-	-	-	-	-	-	-
C106807	26.09	15.43	47	21.83	32.93	16.83	24.93	59.16	-	-	-	-	-	-	-	-	-	-	-	-	-	-	-	-
C106809	71.16	36.01	110.58	164.97	187.69	129.86	152.34	163.68	-	-	-	-	-	-	-	-	-	-	-	-	-	-	-	-
C106839	18.89	11.95	24.77	21.74	22.95	21.55	24.81	33.37	-	-	-	-	-	-	-	-	-	-	-	-	-	-	-	-
C106847	73.2	32.43	104.58	115.93	222.93	95.76	88.22	143.3	-	-	-	-	-	-	-	-	-	-	-	-	-	-	-	-
C106867	0	27.31	0	31.4	65.57	55.06	8.27	11.78	-9.08317	-7.46894	-	-	-9.13505	8.20009	-	2.96245	-	-	-	-	2.28755	2.17692	-	-
C106871	20.07	39.26	22.02	28.98	62.29	71.82	57.89	25.52	-2.12122	-	-	-	-	-	-	-	-	-	-	-	-	-	-	-
C106889	1537.24	117.79	575.21	456.49	373.74	311.21	2795.39	1279.89	2.54614	-	-	-	2.18686	-	-	-2.89862	-	-	-	-	-2.35152	-2.07489	-	-
C106925	34.24	0	38.53	7.25	13.11	0	60.65	53	8.25189	-	-	-	-	-	-	-	-	-	-	-	-8.38251	-8.63847	2.79665	-
C106931	0	477.97	8.26	195.64	3.28	33.52	0	104.04	-13.2099	-4.20455	-3.4738	-9.58739	-	-	-	-	-	-	4.92659	-2.57054	3.28732	-	-	2.31605
C106975	15.28	0	32.88	0	16.32	0	54.88	15.63	7.10016	7.87868	6.47451	-	-	-	-	-	-	-	-	-	-6.63785	-6.89215	6.8478	-
C106991	48.19	22.09	49.32	64.93	101.19	26.22	68.6	78.16	-	-	-	-	-	-	-	-	-	-	-	-	-	-	-	-
C10701	0	0	458.8	0	0	0	0	0	-	-	-	-	-	-	-	-	-	-	-	-	-	-	-	-
C107065	7.05	0	2.74	12.02	0	4.77	32.93	17.59	-	-	-	-	-	-	-	-7.47183	-	-	-	-	-6.80616	-	-	-
C107067	10.58	1.7	5.48	14.43	62.02	54.81	30.18	35.17	-	-	-	-	-2.39286	-	-	-	-	-	-3.8465	-	-3.22656	-	-	-
C107075	22.33	1.7	8.22	16.83	32.64	28.6	19.21	9.77	-	-	-	-	-	-	-	-	-	-	-	-	-	-	-	-
C107083	16.46	6.8	10.96	16.83	3.26	16.68	21.95	25.4	-	-	-	-	-	-	-	-	-	-	-	-	-	-	-	-
C107093	11.75	8.5	19.18	24.05	13.06	16.68	35.67	21.5	-	-	-	-	-	-	-	-	-	-	-	-	-	-	-	-
C107111	14.04	3.38	8.18	19.15	22.75	47.45	54.62	19.45	-	-	-	-	-	-	-	-	-	-	-2.67997	-	-	-	-	-
C107117	17.55	15.22	46.38	57.46	100.75	116.26	40.97	40.85	-	-	-	-	-2.3668	-	-	-	-	-	-	-	-	-	-	-
C107151	18.72	3.38	35.46	21.55	19.5	37.96	54.62	33.07	-	-	-	-	-	-	-	-	-	-	-	-	-	-	-	-
C107163	50.32	81.2	43.65	55.06	133.25	40.33	43.7	50.58	-1.84773	-	-	-	-	-	-	-	-	-	2.10476	-	-	-	-	-
C107167	12.87	3.38	8.18	2.39	13	11.86	13.66	9.73	-	-	-	-	-	-	-	-	-	-	-	-	-	-	-	-
C107189	16.38	6.77	13.64	26.34	68.25	52.2	13.66	29.18	-	-	-	-	-	-	-	-	-	-	-	-	-	-	-	-
C107199	9.36	1.69	10.91	14.36	6.5	7.12	30.04	17.51	-	-	-	-	-	-	-	-	-	-	-	-	-	-	-	-
C107239	26.91	8.46	46.38	4.79	104	0	46.43	33.07	-	3.56677	9.13883	-	-	-	-	-	-	-	6.67444	-	-	-7.97317	-	-
C107245	3.5	16.84	2.72	21.45	6.47	2.36	0	7.75	-3.38738	-	-	-	-	-	-	-	-	-	3.83613	-	-	-	-	-
C107253	5.83	10.1	19.01	16.69	19.42	47.24	13.59	9.68	-	-	-	-	-	-	-	-	-	-	-	-	-	-	-	-
C107281	23.3	1.68	19.01	14.3	35.6	0	35.34	11.62	-	-	7.60314	-	-	-	-	-	-	-	-	-	-	-6.48116	-	-
C107301	9.32	6.74	16.3	21.45	32.36	30.71	27.19	21.3	-	-	-	-	-	-	-	-	-	-	-	-	-	-	-	-
C107323	6.99	6.74	8.15	7.15	25.89	33.07	8.16	11.62	-	-	-	-	-	-	-	-	-	-	-	-	-	-	-	-
C107371	13.98	0	10.86	2.38	74.43	23.62	0	0	6.98556	-	-	-	-2.25654	-	-	8.65956	-	-	-7.05893	-	-	7.46108	-	-
C107407	42.92	0	5.41	16.61	45.11	0	18.94	0	8.60234	-	7.94947	6.97687	-	-	-	-	-	-	-	-6.84188	-	-	-7.00469	-
C107413	20.88	5.03	27.04	30.85	16.11	7.05	10.82	28.92	-	-	-	-	-	-	-	-	-	-	-	-	-	-	-	-
C107429	30.16	11.74	18.93	30.85	41.89	39.98	32.47	34.7	-	-	-	-	-	-	-	-	-	-	-	-	-	-	-	-
C107445	12.76	8.38	10.82	9.49	0	7.05	18.94	15.42	-	-	-	-	-	-	-	-6.70002	-	-	-	-	-	-	-	-
C107449	117.15	85.5	181.19	270.56	528.44	279.84	186.72	173.51	-	-	-	-	-2.02479	-	-	-	-	-	-	-	-	-	-	-
C107501	4.64	16.76	13.52	47.47	12.89	9.41	18.94	59.76	-2.98351	-	-	-	-	-	-	-	-	-	-	-	-	-2.68593	-	-
C107505	208.78	318.53	275.84	583.84	254.55	199.88	330.15	595.71	-1.7688	-	-	-	-	-	-	-	-	-	-	-	-	-	-	-
C107521	27.72	6.68	26.93	11.82	16.04	4.68	40.41	7.68	-	-	-	-	-	-	-	-	-	-	-	-	-	-	-	-
C107539	55.43	11.68	102.32	181.96	134.75	138.13	110.44	117.07	-	-	-	-	-	-	-	-	-	-	-2.4548	-	-2.22835	-	-	-2.92264
C107563	3.46	10.01	0	2.36	6.42	16.39	0	0	-	-	-	-	-	-	-	-	-	-	-	-	7.1067	6.95002	-	-
C107565	1972.43	125.18	1787.9	196.13	1456.63	25.75	1742.85	2201.39	2.81744	3.52607	5.61915	-	-	-	-	-	-	-	3.37264	-2.95185	-3.04615	-6.44585	3.43691	-
C107571	6.93	3.34	5.39	2.36	16.04	9.36	5.39	7.68	-	-	-	-	-	-	-	-	-	-	-	-	-	-	-	-
C107583	25.41	5.01	8.08	0	25.67	7.02	18.86	11.52	-	-	-	-	-	-	-	-	-	-	-	-	-	-	-	-
C107597	33.49	1.67	16.16	30.72	9.63	2.34	40.41	32.63	3.12936	-	-	-	-	-	-	-	-	-	-	-3.66198	-3.14447	-3.76215	-	-
C107611	13.86	15.02	35	80.34	28.88	56.19	29.63	67.17	-	-	-	-	-	-	-	-	-	-	-	-	-	-	-	-
C107619	39.26	0	5.39	4.73	6.42	0	48.49	7.68	8.48068	-	-	-	2.73936	-	-	-2.8811	-	-	-	-	-	-	-	-
C107633	5.77	1.67	16.16	14.18	12.83	14.05	18.86	32.63	-	-	-	-	-	-	-	-	-	-	-	-	-3.14447	-	-	-
C107677	19.55	3.32	26.81	11.76	12.78	13.99	69.72	11.46	-	-	-	-	-	-	-	-2.43008	-	-	-	-	-	-	-	-
C107699	34.49	0	13.41	0	9.58	2.33	34.86	13.38	8.30064	-	-	-	-	-	-	-	-	-	-	-	-6.44727	-	-	-
C107709	12.65	8.31	18.77	9.41	22.36	20.98	13.41	3.82	-	-	-	-	-	-	-	-	-	-	-	-	-	-	-	-
C107791	18.32	3.31	13.35	49.2	28.63	39.45	24.02	17.12	-	-	-	-	-	-	-	-	-	-	-	-	-	-	-	-
C107811	14.88	16.54	8.01	7.03	19.09	6.96	10.68	9.51	-	-	-	-	-	-	-	-	-	-	-	-	-	-	-	-
C107823	9.16	18.2	5.34	7.03	6.36	4.64	5.34	9.51	-	-	-	-	-	-	-	-	-	-	3.02457	-	-	-	-	-
C107825	41.21	6.62	18.69	7.03	15.91	6.96	90.76	28.53	-	-	-	-	-	-	-	-2.49835	-	-	-	-	-	-	-	-
C107845	16.03	0	10.68	14.06	47.72	9.28	13.35	13.32	7.20633	-	-	-	-	-	-	-	-	-	-	-	-6.44727	-	-	-
C107887	12.59	8.27	32.03	51.54	15.91	34.81	16.02	47.56	-	-	-	-	-	-	-	-	-	-	-	-	-	-	-	-
C107905	18.32	1.65	16.02	25.77	25.45	16.25	13.35	15.22	-	-	-	-	-	-	-	-	-	-	-	-	-	-	-	-
C107937	19.38	3.29	29.24	25.66	19.01	27.73	42.52	11.36	-	-	-	-	-	-	-	-	-	-	-	-	-	-	-	-
C107969	25.08	6.59	10.63	27.99	60.19	4.62	47.83	24.62	-	-	3.46467	-	-	-	-	-	-	-	-	-	-	-	-	-
C107991	0	3.29	2.66	27.99	12.67	134.02	0	7.58	-	-	-3.57855	-	-	-	-	-	-	-	-4.21246	2.22374	-	4.0861	-	-
C108025	246.21	0	47.85	0	215.42	0	196.64	1.89	11.1447	8.46159	10.2249	6.41473	-	-	-	-	-	-	-	-	-	-	-	-
C108045	13.68	4.94	10.63	16.33	9.5	18.49	34.54	9.47	-	-	-	-	-	-	-	-	-	-	-	-	-	-	-	-
C108069	22.8	8.24	26.58	30.33	6.34	36.97	26.57	7.58	-	-	-	-	-	-	-	-	-	-	-	-	-	-	-	-
C108077	32.91	60.67	26.47	39.49	6.31	11.5	18.52	33.94	-2.03923	-	-	-	-	-	-	-	-	-	3.47999	-	-	-	-	-
C108079	11.35	1.64	5.29	16.26	18.93	11.5	10.58	3.77	-	-	-	-	-	-	-	-	-	-	-	-	-	-	-	-
C108107	12.48	1.64	7.94	9.29	12.62	16.1	15.87	9.43	-	-	-	-	-	-	-	-	-	-	-	-	-	-	-	-
C108117	30.64	6.56	23.82	25.55	44.16	2.3	7.94	22.63	-	-	3.97887	-	-	-	-	-	-	-	-	-	-	-3.26204	-	-
C108127	10.21	8.2	10.59	34.84	15.77	9.2	44.97	26.4	-	-	-	-	-	-	-	-	-	-	-	-	-	-	-	-
C10813	0	0	0	0	430.1	505.16	0	0	-	-	-	-	-	-	-	-	-	-	-	-	-	-	-	-
C108141	14.75	4.92	7.94	6.97	22.08	11.5	18.52	15.08	-	-	-	-	-	-	-	-	-	-	-	-	-	-	-	-
C108149	26.1	13.12	26.47	32.52	15.77	13.8	26.45	16.97	-	-	-	-	-	-	-	-	-	-	-	-	-	-	-	-
C108183	5.67	21.32	5.29	16.26	18.93	13.8	5.29	15.08	-3.04585	-	-	-	-	-	-	-	-	-	-	-	-	-	-	-
C108185	45.4	22.96	95.28	102.21	82.02	43.71	108.46	88.62	-	-	-	-	-	-	-	-	-	-	-	-	-	-	-	-
C10819	259.89	0	0	360.87	430.1	0	0	0	-	-	-	-	-	-	-	-	-	-	-	-	-	-	-	-
C108209	16.95	6.53	42.17	64.77	25.13	54.98	71.1	45.06	-	-	-	-	-	-	-	-	-	-	-	-	-	-	-	-
C108229	10.17	4.9	2.64	11.57	21.99	16.04	15.8	9.39	-	-	-	-	-	-	-	-	-	-	-	-	-	-	-	-
C108251	13.56	1.63	7.91	9.25	3.14	2.29	15.8	5.63	-	-	-	-	-	-	-	-	-	-	-	-	-	-	-	-
C108253	638.49	0	353.17	0	34.56	0	853.26	443.07	12.5315	11.3542	7.60314	-	4.35183	-3.86406	-	-4.61956	-	-	-	-	-11.5064	-11.763	11.7183	-
C108359	0	1.63	0	0	9.38	120.89	0	0	-	-	-3.85696	-	-	-	-	-	-	-	-5.04819	9.70808	-	9.86042	-	-
C133209	38.99	12.32	23.14	16.94	33.63	23.22	33.51	33.72	-	-	-	-	-	-	-	-	-	-	-	-	-	-	-	-
C108387	16.88	4.88	21	39.16	12.51	11.4	26.22	22.43	-	-	-	-	-	-	-	-	-	-	-	-	-	-	-	-
C108389	23.63	6.5	18.37	6.91	28.15	13.69	26.22	9.35	-	-	-	-	-	-	-	-	-	-	-	-	-	-	-	-
C108495	57.14	17.8	130.67	32.11	118.38	27.25	109.63	46.53	-	2.35763	-	-	-	-	-	-	-	-	-	-	-	-	-	-
C108509	32.49	1.62	7.84	2.29	24.92	4.54	28.71	7.44	3.12936	-	-	-	-	-	-	-	-	-	-	-	-	-	-	-
C108513	4.48	0	7.84	22.94	12.46	15.9	15.66	5.58	-	-	-	-	-	-	-	-	-	-	-6.54899	-	-	-	-	-7.0927
C108521	17.93	9.71	18.29	16.06	9.35	34.07	33.93	24.2	-	-	-	-	-	-	-	-	-	-	-	-	-	-	-	-
C108551	286.84	80.93	201.23	272.94	246.11	240.74	297.56	206.59	-	-	-	-	-	-	-	-	-	-	-	-	-	-	-	-
C108559	26.89	0	10.45	11.47	12.46	0	5.22	16.75	7.97986	-	-	-	-	-	-	-	-	-	-	-	-6.80616	-7.06073	-	-
C108575	16.81	0	5.23	6.88	43.62	2.27	23.49	31.64	3.0789	-	4.17079	-	-	-	-	-	-	-	-	-	-3.22656	-3.84429	-	-
C108587	18.97	4.83	2.6	9.14	6.21	2.26	15.59	0	-	-	-	6.75639	-	-	-	-	-	-	-	-	-	-	-	-
C108595	27.89	6.45	7.81	13.7	15.51	6.78	10.39	16.68	-	-	-	-	-	-	-	-	-	-	-	-	-	-	-	-
C108599	26.78	4.83	10.41	4.57	0	6.78	41.58	20.38	-	-	-	-	8.07447	-	-	-7.88483	-	-	-	-	-	-	-	-
C108607	1.12	11.28	5.2	34.26	52.74	47.49	2.6	7.41	-4.37326	-	-	-	-5.29341	-	-	4.25111	-	-	-	-	-	2.62293	-	-
C97329	14.35	0	11.11	19.49	13.16	9.72	30.27	18.68	-	-	-	-	-	-	-	-	-	-	-	-	-6.44727	-	-	-
C108631	7.81	3.22	28.63	22.84	86.87	40.71	12.99	44.48	-	-	-	-	-3.30994	-	-	2.72258	-	-	-	-	-2.6706	-	-	-
C108635	43.51	0	15.61	22.84	9.31	20.35	20.79	20.38	8.6781	-	-	-	-	-	-	-	-	-	-6.90813	-	-7.09333	-	-	-7.0927
C108661	17.85	8.06	10.41	13.7	6.21	11.31	12.99	9.27	-	-	-	-	-	-	-	-	-	-	-	-	-	-	-	-
C108673	12.27	11.28	15.61	20.56	27.92	29.4	7.8	11.12	-	-	-	-	-	-	-	-	-	-	-	-	-	-	-	-
C108683	5.56	3.21	28.51	31.84	6.18	13.51	7.76	22.14	-	-	-	-	-	-	-	-	-	-	-	-	-	-	-	-
C108707	28.89	0	10.37	0	12.36	0	31.05	0	8.0949	-	-	7.7497	-	-	-	-	-	-	-	-	-	-	-	-
C108741	12.22	27.28	23.32	29.57	24.72	22.52	15.52	14.76	-2.30941	-	-	-	-	-	-	-	-	-	-	-	-	-	-	-
C108835	13.28	1.6	7.74	11.33	6.15	24.67	30.91	11.02	-	-	-	-	-	-	-	-	-	-	-	-	-	-	-	-
C37071	10	15.8	0	18.12	0	0	28.88	0	-	-	-	-	-	-	-	-	-	-	-	-	-	-	-	-
C119811	124.23	60.21	154.18	253.8	235	289.2	151.26	177.97	-	-	-	-	-	-	-	-	-	-	-	-	-	-	-	-
C108883	12.17	4.79	2.58	6.8	18.46	4.48	10.3	9.19	-	-	-	-	-	-	-	-	-	-	-	-	-	-	-	-
C118565	140.33	2.25	88.07	3.22	92.24	3.17	133.42	12.95	4.77208	5.06146	4.6067	3.17913	-	-	-	-	-	-	-	-	-	-	-	-
C10891	259.89	0	0	0	0	0	0	0	-	-	-	-	-	-	-	-	-	-	-	-	-	-	-	-
C108929	17.7	0	7.74	9.06	0	0	85.01	20.21	7.39775	-	-	-	7.49218	-	-	-8.92608	-	-	-	-	-7.09333	-7.34827	-	-
C108939	5.51	1.59	28.27	6.77	0	6.7	15.39	14.64	-	-	-	-	-	-7.60582	-	-	-	-	-	-	-	-	-	-
C108949	14.32	1.59	17.99	6.77	33.71	29.03	23.08	27.44	-	-	-	-	-	-	-	-	-	-	-	-	-	-	-	-
C108953	11.02	11.14	15.42	13.53	12.26	4.47	5.13	14.64	-	-	-	-	-	-	-	-	-	-	-	-	-	-	-	-
C108971	19.83	7.96	17.99	31.58	27.58	15.63	28.21	36.59	-	-	-	-	-	-	-	-	-	-	-	-	-	-	-	-
C109001	6.61	4.77	17.99	20.3	15.32	0	20.52	18.3	-	-	6.47451	-	-	-	-	-	-	-	-	-7.20166	-	-7.21165	-	-
C109015	22.03	6.36	35.98	42.86	27.58	6.7	12.82	27.44	-	-	-	-	-	-	-	-	-	-	-	-2.68091	-	-	-	-
C109027	9.92	4.77	5.14	6.77	6.13	4.47	20.52	31.1	-	-	-	-	-	-	-	-	-	-	-	-	-	-2.80163	-	-
C109061	6.58	1.58	40.95	13.48	64.09	31.13	0	120.24	-	-	-	-9.90349	-3.11488	-	-	8.52865	-8.31262	-3.02685	-	-	-5.09631	-1.98167	3.09698	-
C109089	32.91	7.92	17.92	6.74	12.21	6.67	25.54	21.86	-	-	-	-	-	-	-	-	-	-	-	-	-	-	-	-
C109101	51.57	0	0	0	9.16	0	30.64	0	8.94668	-	-	7.7497	2.62892	-	-	-	7.34017	8.961	-	-	-	-	-	-
C76673	0	0	6.84	23.96	87.67	0	0	5.11	-	-	7.60314	-	-8.27466	-	-	7.59931	-	-	-	-	-	-	-	-
C109115	18.65	1.58	15.36	15.73	18.31	0	22.98	18.22	-	-	6.73484	-	-	-	-	-	-	-	-	-6.84188	-	-7.21165	-	-
C109131	19.75	1.58	5.12	2.25	9.16	8.89	5.11	10.93	-	-	-	-	-	-	-	-	-	-	-	-	-	-	-	-
C109171	26.33	3.17	7.68	11.23	33.57	4.45	25.54	29.15	-	-	-	-	-	-	-	-	-	-	-	-	-	-2.71453	-	-
C109185	105.33	19.01	138.22	94.35	88.51	102.29	206.84	193.11	-	-	-	-	-	-	-	-	-	-	-	-	-2.25086	-	-	-
C109187	26.33	9.51	17.92	67.39	24.42	22.24	33.2	29.15	-	-	-	-	-	-	-	-	-	-	-	-	-	-	-	-
C109203	30.59	6.31	0	8.95	6.08	4.43	22.88	7.26	-	-	-	-	-	-	-	-	-	8.21573	-	-	-	-	-	-
C109221	16.39	0	5.1	2.24	12.16	2.21	35.6	12.7	7.39775	-	-	-	-	-	-	-	-	-	-	-	-6.44727	-	-	-
C109233	4.37	25.24	12.75	11.19	24.32	19.93	17.8	18.14	-3.65998	-	-	-	-	-	-	-	-	-	-	-	-	-	-	-
C109239	10.93	4.73	17.84	4.47	9.12	0	12.71	9.07	-	-	-	-	-	-	-	-	-	-	-	-	-	-	-	-
C109297	13.11	3.16	17.84	2.24	9.12	17.72	25.43	7.26	-	-	-	-	-	-	-	-	-	-	-	-	-	-	-	-
C109303	13.11	29.98	22.94	29.08	18.24	33.22	12.71	18.14	-2.34512	-	-	-	-	-	-	-	-	-	-	-	-	-	-	-
C109311	53.54	0	17.84	0	3.04	2.21	71.19	7.26	9.00669	7.10544	-	3.086	4.24041	-	-	-4.47715	-	-	-	-	-	-	-	-
C109387	8.7	3.14	22.85	17.83	6.06	6.62	25.32	36.13	-	-	-	-	-	-	-	-	-	-	-	-	-	-2.46368	-	-
C109393	21.76	9.43	2.54	4.46	6.06	30.87	20.25	5.42	-	-	-	-	-	-	-	-	-	-	-	-	-	2.44695	-	-
C109401	10.88	0	2.54	13.37	9.08	4.41	0	18.06	-	-	-	-7.18944	-	-	-	-	-	-	-	-	-6.95688	-	-	-
C109419	13.06	1.57	5.08	15.6	15.14	4.41	20.25	12.65	-	-	-	-	-	-	-	-	-	-	-	-	-	-	-	-
C109467	17.34	4.69	17.7	4.44	6.03	8.78	22.69	3.6	-	-	-	-	-	-	-	-	-	-	-	-	-	-	-	-
C109599	10.79	6.23	15.11	6.63	24.03	6.56	12.55	10.75	-	-	-	-	-	-	-	-	-	-	-	-	-	-	-	-
C109607	16.19	7.79	40.29	37.57	51.06	28.43	40.16	28.66	-	-	-	-	-	-	-	-	-	-	-	-	-	-	-	-
C109635	6.48	28.04	12.59	17.68	9.01	17.5	10.04	7.17	-3.2559	-	-	-	-	-	-	-	-	-	-	-	3.0324	-	-	-
C109669	20.42	1.55	30.1	48.43	23.93	32.67	49.99	23.19	-	-	-	-	-	-	-	-	-	-	-3.23235	-	-	-	-	-3.86457
C109677	9.67	15.52	30.1	44.02	44.87	76.23	29.99	28.54	-	-	-	-	-	-	-	-	-	-	-	-	-	-	-	-
C109681	5.37	17.07	27.59	26.41	14.96	8.71	5	51.74	-2.80544	-	-	-3.52113	-	-	-	-	-	-	-	-	-	-2.58993	-	-
C109729	156.92	178.43	107.85	222.32	122.65	191.67	109.97	176.62	-	-	-	-	-	-	-	-	-	-	-	-	-	-	-	-
C109741	1543.01	4244.79	1744.21	1623.79	804.62	1066.43	749.84	2005.84	-2.5617	-	-	-	-	-	-	-	-	-	3.10558	-	2.15369	-	-	2.4275
C109761	480.43	170.67	486.56	708.79	807.68	897.37	472.39	487.04	-	-	-	-	-	-	-	-	-	-	-	-	-	-	-	-
scaffold15372	54.22	0	14.01	24.6	41.95	48.97	44.73	24.68	10.0053	-	-	-	-	-	-	-	-	-	-8.85854	-	-8.15193	-	-	-8.01368
C109777	24.72	15.52	37.62	33.02	68.8	50.1	27.49	33.9	-	-	-	-	-	-	-	-	-	-	-	-	-	-	-	-
C109823	24.62	6.18	14.99	19.73	23.84	13.02	7.47	15.99	-	-	-	-	-	-	-	-	-	-	-	-	-	-	-	-
C109835	104.9	38.63	139.89	92.08	181.75	175.71	112	108.38	-	-	-	-	-	-	-	-	-	-	-	-	-	-	-	-
C109839	6.42	24.72	19.98	32.89	23.84	21.69	2.49	26.65	-3.08627	-	-	-3.53445	-	-	-	-	-	-	-	-	-	-	-	-
C109843	7.49	7.73	14.99	37.27	17.88	17.35	27.38	24.87	-	-	-	-	-	-	-	-	-	-	-	-	-	-	-	-
C109863	21.41	9.27	17.49	6.58	8.94	13.02	44.8	26.65	-	-	-	-	-	-	-	-	-	-	-	-	-	-	-	-
C109877	33.59	30.9	24.98	34.39	53.49	49.89	25.55	40.86	-	-	-	-	-	-	-	-	-	-	-	-	-	-	-	-
C109883	8.56	12.36	7.49	6.58	5.96	2.17	22.4	12.44	-	-	-	-	-	-	-	-	-	-	3.51597	-	-	-	-	-
C109889	17.13	21.63	87.43	135.93	297.96	160.52	37.33	56.85	-	-	-	-	-3.96274	-	-	2.98497	-	-2.75365	-	-	-	-	-	-
C109935	36.25	52.32	72.15	255.49	302.72	334.86	52.05	152.16	-	-	-	-	-2.90809	-	-	2.52996	-	-	-	-	-	-	-	-
C109941	18.12	12.31	29.86	89.53	11.87	51.85	34.7	17.69	-	-	-	-	-	-	-	-	-	-	-	-	-	-	-2.37832	-
C109963	18.12	7.69	27.37	26.2	17.81	41.05	74.35	23	-	-	-	-	-	-	-	-	-	-	-	-	-	-	-	-
C109967	24.52	3.08	4.98	24.02	11.87	10.8	32.22	12.39	-	-	-	-	-	-	-	-	-	-	-	-	-	-	-	-
C109973	199.36	35.39	109.47	109.18	207.75	157.71	158.61	127.39	-	-	-	-	-	-	-	-	-	-	-	-	-	-	-	-
C109983	7.46	7.69	2.49	10.92	14.84	8.64	0	17.69	-	-	-	-7.18944	-	-	-	-	-	-	-	-	-	-	-	-
C109991	21.32	6.16	34.83	54.59	23.74	43.21	104.09	74.31	-	-	-	-	-	-	-	-	-	-	-	-	-2.49143	-	-	-
C110015	21.32	12.31	34.83	30.57	62.32	36.73	52.05	47.77	-	-	-	-	-	-	-	-	-	-	-	-	-	-	-	-
C110025	12.79	10.77	9.95	6.55	77.16	10.8	14.87	1.77	-	-	2.6229	-	-2.43316	-	-	2.35609	-	-	-	-	3.59174	-	-	-
C110049	7.46	13.85	14.93	43.67	62.32	47.53	9.91	19.46	-	-	-	-	-2.89552	-	-	2.62562	-	-	-	-	-	-	-	-
C110119	4.25	55.17	66.91	217.49	76.86	133.4	7.4	188.54	-4.82843	-	-	-4.83032	-3.99695	-	-	3.34001	-3.69902	-4.35444	-	-	-	-	-	-
C110125	13.8	7.66	12.39	21.75	20.69	8.61	7.4	10.57	-	-	-	-	-	-	-	-	-	-	-	-	-	-	-	-
C110161	30.79	19.92	49.56	45.67	53.21	25.82	24.68	24.67	-	-	-	-	-	-	-	-	-	-	-	-	-	-	-	-
C110165	23.36	6.13	9.91	13.05	26.61	4.3	19.74	14.1	-	-	-	-	-	-	-	-	-	-	-	-	-	-	-	-
C110169	8.49	10.73	19.82	15.22	20.69	23.67	59.23	7.05	-	-	-	2.86408	-	-	-	-	-	-	-	-	-	-	-	-
C110173	7.43	16.86	0	39.15	5.91	40.88	17.28	15.86	-2.32775	-7.93616	-2.95188	-	-	-	-	-	-	-	-	-	-	-	-	-
C110177	12.74	3.07	19.82	17.4	11.82	10.76	14.81	12.33	-	-	-	-	-	-	-	-	-	-	-	-	-	-	-	-
C110229	31.73	4.58	32.09	19.5	23.56	8.57	58.98	61.42	-	-	-	-	-	-	-	-	-	-	-	-	-2.63878	-2.86065	-	-
C110231	516.08	0	394.92	38.99	591.86	2.14	670.94	193.04	12.3202	3.6738	7.81713	-	-	-	-	-	-	-	-	-4.12958	-10.4057	-6.45118	2.25712	-7.93599
C110247	11.63	1.53	24.68	19.5	35.33	8.57	22.12	33.34	-	-	-	-	-	-	-	-	-	-	-	-	-3.30422	-	-	-
C110265	488.58	112.94	325.81	424.6	382.79	280.73	346.53	284.3	-	-	-	-	-	-	-	-	-	-	-	-	-	-	-	-
C110271	53.93	6.11	44.43	21.66	70.67	21.43	63.9	26.32	-	-	-	-	-	-	-	-	-	-	-	-	-	-	-	-
C110283	7.4	7.63	32.09	36.83	26.5	64.29	29.49	24.57	-	-	-	-	-	-	-	-	-	-	-	-	-	-	-	-
C110289	10.58	6.11	12.34	8.67	73.61	49.29	7.37	10.53	-	-	-	-	-2.63756	-	-	3.28356	-	-	-	-	-	2.17692	-	-
C110293	46.53	15.26	74.05	26	14.72	2.14	49.15	138.64	-	-	-	-	-	-2.83385	-	-	-	-	3.83613	-3.54707	-2.08908	-5.97395	2.36267	-
C110295	20.09	3.05	29.62	30.33	38.28	27.86	41.78	29.83	-	-	-	-	-	-	-	-	-	-	-	-	-	-	-	-
C110299	11.63	3.05	22.21	15.16	14.72	0	19.66	52.65	-	-	6.47451	-	-	-	-	-	-	-	-	-6.84188	-2.99155	-8.79011	-	-
C110311	22.12	1.52	17.21	10.79	41.06	17.07	36.71	36.7	-	-	-	-	-	-	-	-	-	-	-	-	-3.44802	-	-	-
C110341	17.91	4.56	14.75	19.42	23.46	8.54	14.68	5.24	-	-	-	-	-	-	-	-	-	-	-	-	-	-	-	-
C110361	50.56	7.6	59	32.37	55.73	53.36	29.37	62.92	-	-	-	-	-	-	-	-	-	-	-	-	-	-	-	-
C110369	2.11	16.72	0	8.63	14.67	68.3	0	22.72	-4.08739	-	-2.40406	-7.56567	-	-	-	-	-	-	-	2.93736	-	-	-	-
C110433	20.98	10.6	26.94	4.3	14.61	21.26	21.94	29.59	-	-	-	-	-	-	-	-	-	-	-	-	-	-	-	-
C110461	13.64	1.51	14.69	2.15	43.83	0	7.31	0	-	-	8.04861	-	-	-	-	2.54878	-	-	-	-	-	-	-	-
C110539	29.26	10.55	26.83	8.56	58.21	16.94	21.85	39.88	-	-	-	-	-	-	-	-	-	-	-	-	-	-	-	-
C110583	26.12	9.05	12.2	8.56	14.55	14.82	16.99	13.87	-	-	-	-	-	-	-	-	-	-	-	-	-	-	-	-
C110603	6.27	0	4.88	8.56	8.73	6.35	9.71	17.34	-	-	-	-	-	-	-	-	-	-	-	-	-6.95688	-	-	-
C110609	24.03	1.51	9.76	2.14	20.37	0	19.42	19.07	-	-	6.95529	-	-	-	-	-	-	-	-	-	-	-7.34827	-	-
C110629	10.45	7.54	12.2	27.83	14.55	38.11	29.13	20.8	-	-	-	-	-	-	-	-	-	-	-	-	-	-	-	-
C110675	9.37	21.03	102.05	70.37	75.38	18.98	31.43	88.06	-2.31659	-	-	-	-2.84465	-	-	-	-	-3.83998	-	-	-	-2.24431	-	-
C110699	2.08	7.51	4.86	44.78	40.59	67.49	7.25	17.27	-	-2.83367	-	-	-4.07437	-	-	-	-	-	-	-	-	-	-	-
C110701	43.72	73.59	48.59	153.54	179.75	162.39	50.76	56.98	-1.91133	-	-	-	-	-	-	-	-	-	-	-	-	-	-	-
C110717	4.16	4.51	9.72	23.46	20.29	23.2	21.76	22.45	-	-	-	-	-	-	-	-	-	-	-	-	-	-	-	-
C110749	14.51	1.5	16.94	19.12	5.78	2.1	16.85	32.68	-	-	-	-	-	-	-	-	-	-	-	-	-3.30422	-3.92201	-	-
C110769	5.18	16.45	41.14	33.99	2.89	0	12.04	87.71	-2.80544	-	-	-3.03595	-	-4.26275	-	-	-	-3.37272	7.80422	-8.02744	-	-9.5543	-	-
C110803	2.07	2.99	4.84	21.24	11.55	4.2	0	17.2	-	-	-	-7.18944	-	-	-	-	-	-	-	-	-	-	-	-
C110813	15.55	5.98	16.94	8.5	43.32	25.21	16.85	15.48	-	-	-	-	-	-	-	-	-	-	-	-	-	-	-	-
C110827	16.59	2.99	21.78	12.75	11.55	2.1	12.04	3.44	-	-	-	-	-	-	-	-	-	-	-	-	-	-	-	-
C110833	277.85	104.71	258.96	155.07	456.31	247.87	572.97	352.57	-	-	-	-	-	-	-	-	-	-	-	-	-	-	-	-
C110835	5.18	0	7.26	6.37	2.89	2.1	0	73.95	-	-	-	-9.28617	-	-	-	-	-	-	-	-	-9.05227	-5.09747	3.46663	-
C127411	158.74	84.4	90.86	142.72	230.47	99.23	105.69	179.61	-	-	-	-	-	-	-	-	-	-	-	-	-	-	-	-
C110885	52.67	14.9	40.98	57.13	37.4	16.74	83.92	82.22	-	-	-	-	-	-	-	-	-	-	-	-	-	-2.32576	-	-
C110895	9.29	0	26.52	0	129.46	16.74	11.99	54.82	-	7.7537	2.7422	-	-3.63523	-	-	3.40597	-	-	-6.7397	6.98983	-8.62694	-	8.83838	-
C110933	19.62	0	9.64	6.35	0	0	9.59	8.57	7.64433	-	-	-	7.73885	-	-	-	-	-	-	-	-	-	-	-
C122485	513.45	94.52	370.04	470.05	486.97	328.93	455.59	342.54	-	-	-	-	-	-	-	-	-	-	-	-	-	-	-	-
C110965	40.12	46	31.22	25.29	45.86	31.26	28.65	25.59	-	-	-	-	-	-	-	-	-	-	-	-	-	-	-	-
C110983	86.41	31.16	57.64	69.56	51.59	35.43	47.76	44.36	-	-	-	-	-	-	-	-	-	-	-	-	-	-	-	-
C110997	7.2	0	7.2	4.22	45.86	0	19.1	97.25	-	-	8.14138	-2.52414	-2.50396	-	-	-	-	-	-	-	-9.45823	-9.71457	4.44473	-
C118191	37.29	0	40.85	17.93	33.33	1.61	74.84	34.09	8.94668	-	4.07802	-	-	-	-	-	-	-	-	-	-8.32823	-4.37314	-	-7.22924
scaffold16846	33.05	0.76	13.79	1.65	6.04	0	31.86	12.67	4.2428	3.37	7.14648	-	2.62241	-	-	-2.46582	-	-	-	-	-2.94278	-8.74131	2.89948	-
C111035	46.29	11.87	60.04	33.73	91.71	20.84	33.43	35.83	-	-	-	-	-	-	-	-	-	-	-	-	-	-	-	-
C111047	3.09	7.42	14.41	8.43	20.06	18.76	7.16	15.36	-	-	-	-	-	-	-	-	-	-	-	-	-	-	-	-
C111057	13.32	2.96	16.75	65.09	48.54	39.44	47.57	32.29	-	-	-	-	-	-	-	-	-	-	-2.60625	-	-	-	-	-3.3935
C111075	30.74	10.35	21.53	16.8	19.99	14.53	28.54	11.9	-	-	-	-	-	-	-	-	-	-	-	-	-	-	-	-
C111087	9.22	7.39	9.57	10.5	17.13	18.68	11.89	15.3	-	-	-	-	-	-	-	-	-	-	-	-	-	-	-	-
C111095	11.27	2.96	16.75	21	17.13	12.46	64.21	54.38	-	-	-	-	-	-	-	-	-	-	-	-	-3.08442	-2.15345	-	-
C111097	3.07	73.91	9.57	44.09	2.86	12.46	2.38	16.99	-5.7059	-	-	-	-	-	-	-	-	-	3.65444	-	3.19948	-	-	-
C111165	15.31	1.47	2.38	14.64	17.07	8.27	18.95	3.39	-	-	-	-	-	-	-	-	-	-	-	-	-	-	-	-
C111177	13.27	5.89	19.06	39.74	19.91	41.36	49.74	32.16	-	-	-	-	-	-	-	-	-	-	-	-	-	-	-	-
scaffold12130	17.18	5.06	9.07	10.72	10.1	13.14	24.28	14.05	-	-	-	-	-	-	-	-	-	-	-	-	-	-	-	-
C111185	25.52	2.94	2.38	6.28	28.44	6.2	26.06	15.24	-	-	-	-	-	-	-	-	-	-	-	-	-	-	-	-
C111193	22.46	7.36	16.68	20.92	8.53	6.2	33.16	20.31	-	-	-	-	-	-	-	-	-	-	-	-	-	-	-	-
C111217	13.27	4.42	16.68	20.92	19.91	10.34	14.21	16.93	-	-	-	-	-	-	-	-	-	-	-	-	-	-	-	-
C86319	22.29	0	0	0	0	0	10.84	7.53	-	-	-	-	-	-	-	-	-	-	-	-	-	-	-	-
C111235	12.25	5.89	4.77	14.64	5.69	14.48	9.47	11.85	-	-	-	-	-	-	-	-	-	-	-	-	-	-	-	-
C111247	3.06	0	0	12.55	34.13	51.7	2.37	8.46	-	-	-	-	-3.28834	7.46639	-	3.75062	-	-	-8.37435	-	-	2.55674	-	-
C111269	10.21	10.31	11.92	10.46	48.35	26.88	16.58	10.16	-	-	-	-	-	-	-	-	-	-	-	-	-	-	-	-
C111281	305.19	82.45	121.54	94.13	233.23	181.98	175.28	159.12	-	-	-	-	-	-	-	-	-	-	-	-	-	-	-	-
C111307	19.32	16.13	9.5	8.33	2.83	10.3	21.23	15.18	-	-	-	-	-	-	-	-	-	-	-	-	-	-	-	-
C111351	3.05	41.06	14.24	62.51	19.84	12.36	0	37.1	-4.87007	-	-	-8.32154	-	-	-	6.95148	-	-	2.81906	-	-	-	-	-
C111365	81.34	126.12	68.85	125.02	85.01	84.46	63.7	160.19	-1.79445	-	-	-	-	-	-	-	-	-	-	-	-	-	-	-
C111391	41.53	8.76	14.19	12.45	11.29	2.05	16.45	21.83	-	-	-	-	-	-	-	-	-	-	-	-	-	-3.37689	-	-
C111403	39.5	16.07	35.47	66.43	95.98	73.87	61.09	70.54	-	-	-	-	-	-	-	-	-	-	-	-	-	-	-	-
C111435	9.12	4.38	9.46	45.67	28.23	38.99	39.95	30.23	-	-	-	-	-	-	-	-	-	-	-	-	-	-	-	-
C111447	22.28	7.3	16.55	12.45	25.41	26.68	18.8	21.83	-	-	-	-	-	-	-	-	-	-	-	-	-	-	-	-
C111465	21.27	8.76	23.65	18.68	31.05	28.73	28.2	25.19	-	-	-	-	-	-	-	-	-	-	-	-	-	-	-	-
C111487	18.23	4.38	7.09	2.08	11.29	14.36	9.4	16.8	-	-	-	-	-	-	-	-	-	-	-	-	-	-	-	-
C111493	32.41	56.97	54.39	137	67.75	119.01	54.05	55.43	-1.97354	-	-	-	-	-	-	-	-	-	-	-	-	-	-	-
C111505	17.15	0	23.56	2.07	0	0	46.81	13.38	7.48471	3.75382	-	-	7.57917	-7.46906	-	-8.20554	-	-	-	-	-6.63785	-6.89215	-	-
C111507	17.15	8.73	4.71	18.61	19.69	18.4	35.11	13.38	-	-	-	-	-	-	-	-	-	-	-	-	-	-	-	-
C111517	91.82	24.74	58.9	39.29	67.5	49.06	100.64	88.67	-	-	-	-	-	-	-	-	-	-	-	-	-	-	-	-
C111599	28.25	20.37	25.92	22.75	39.37	38.84	53.83	25.1	-	-	-	-	-	-	-	-	-	-	-	-	-	-	-	-
C111603	530.72	141.15	461.78	465.29	666.54	459.91	582.78	488.53	-	-	-	-	-	-	-	-	-	-	-	-	-	-	-	-
C111625	34.31	13.1	21.2	20.68	42.19	30.66	16.38	20.08	-	-	-	-	-	-	-	-	-	-	-	-	-	-	-	-
C111645	24.12	11.6	9.39	35.02	33.62	20.36	20.98	18.33	-	-	-	-	-	-	-	-	-	-	-	-	-	-	-	-
C111651	13.07	2.9	2.35	4.12	0	0	2.33	10	-	-	-	-	7.19447	-	-	-	-	-	-	-	-	-6.48116	-	-
C111667	12.06	4.35	9.39	2.06	22.42	26.47	20.98	15	-	-	-	-	-	-	-	-	-	-	-	3.57781	-	-	-	-
C111675	13.07	13.05	56.33	49.44	61.64	46.83	46.62	55	-	-	-	-	-	-	-	-	-	-2.50752	-	-	-	-	-	-
C111713	27.14	7.25	28.17	16.48	8.41	24.43	58.28	21.67	-	-	-	-	-	-	-	-2.78194	-	-	-	-	-	-	-	-
C111751	57.07	2.89	49.1	16.42	47.46	28.4	65.02	14.94	3.1228	-	-	-	-	-	-	-	-	-	-	-	-	-	-	-
C111753	11.01	2.89	11.69	24.63	13.96	26.37	34.83	33.2	-	-	-	-	-	-	-	-	-	-	-	-	-	-	-	-
C111765	5.01	18.77	30.4	67.73	33.5	123.74	2.32	13.28	-3.04585	-	-2.0798	-	-2.56816	-	-	3.75062	-4.16414	-2.98649	-	-	-	3.17088	-	-
C111771	20.03	11.55	7.01	10.26	30.71	14.2	11.61	26.56	-	-	-	-	-	-	-	-	-	-	-	-	-	-	-	-
C111783	7.01	2.89	9.35	12.31	16.75	24.34	13.93	11.62	-	-	-	-	-	-	-	-	-	-	-	-	-	-	-	-
C111791	11.01	17.33	11.69	26.68	223.32	58.83	0	0	-	-	-	-	-4.19579	3.73714	-	10.4733	-	-	-	-	8.10146	8.99176	-7.89258	-
C111823	306.4	115.51	357.76	449.48	332.19	273.84	429.57	498.04	-	-	-	-	-	-	-	-	-	-	-	-	-	-	-	-
C111859	17.02	46.21	30.4	80.04	27.92	16.23	13.93	76.37	-2.59713	-	-	-2.62693	-	-	-	-	-	-	2.60084	-	-	-2.26445	-	-
scaffold11925	24.84	7.44	16.87	6.83	29.52	12.81	23.05	16.95	-	-	-	-	-	-	-	-	-	-	-	-	-	-	-	-
C111885	29.93	14.38	13.98	2.04	25.03	2.02	9.25	18.19	-	-	-	-	-	-	-	-	-	-	3.83613	-	-	-3.13724	-	3.75423
C111921	25.94	1.44	9.32	12.27	11.12	4.04	4.63	3.31	2.97237	-	-	-	-	-	-	-	-	-	-	-	-	-	-	-
C111939	6.98	7.19	2.33	10.22	19.47	10.1	4.63	13.23	-	-	-	-	-	-	-	-	-	-	-	-	-	-	-	-
C111947	23.94	31.64	27.95	47.03	114.03	24.25	23.13	31.42	-	-	-	-	-2.09489	-	-	2.28156	-	-	-	-	-	-	-	-
C111981	8.94	1.43	6.96	6.11	2.77	6.04	32.25	11.53	-	-	-	-	-	-	-	-3.48064	-	-	-	-	-	-	-	-
C111983	11.93	7.16	13.93	20.37	24.94	12.08	9.22	14.83	-	-	-	-	-	-	-	-	-	-	-	-	-	-	-	-
scaffold11539	12.18	9.29	16.22	25.97	48.19	18.86	13.81	11.34	-	-	-	-	-	-	-	-	-	-	-	-	-	-	-	-
C112009	9.94	51.58	46.42	344.27	376.85	1342.73	2.3	102.14	-3.52682	-2.54866	-2.03286	-5.57674	-5.07949	2.49645	-	7.24689	-4.78367	-2.62024	-3.59762	-	-	3.67688	-	-
C112035	4.97	21.49	20.89	42.78	11.08	10.07	11.52	34.6	-3.25186	-	-	-	-	-	-	-	-	-	-	-	-	-	-	-
C112061	23.85	0	6.96	0	0	0	55.29	0	7.97986	-	-	8.74635	8.07447	-	-	-8.46776	-	-	-	-	-	-	-	-
C112093	7.92	1.43	2.31	10.15	2.76	10.03	16.06	11.49	-	-	-	-	-	-	-	-	-	-	-	-	-	-	-	-
C112163	16.83	12.85	6.94	20.3	8.28	12.03	11.47	14.77	-	-	-	-	-	-	-	-	-	-	-	-	-	-	-	-
C112177	13.86	38.54	41.62	81.18	323.01	46.13	9.18	21.34	-2.63065	-	2.604	-	-4.38068	2.43102	-	5.10046	-	-	-	-	-	-	-	-
C112181	4.95	101.35	16.19	119.74	63.5	206.57	0	8.21	-5.49248	-2.53934	-	-	-3.50472	-	-	8.65956	-7.12579	-	-	-	4.69343	4.59689	-3.89282	-
C112221	36.49	9.95	16.13	18.2	35.76	19.98	13.72	26.16	-	-	-	-	-	-	-	-	-	-	-	-	-	-	-	-
C112225	9.86	0	18.43	8.09	5.5	7.99	25.15	4.9	-	-	-	-	-	-	-	-	-	-	-	-	-	-	-	-
C112231	0	14.22	2.3	6.07	1452.35	2773.14	0	3.27	-8.4067	-	-	-	-13.855	8.69922	-	13.177	-	-	-6.49765	8.78112	3.1588	9.64166	-	-
C112277	27.62	4.27	13.82	4.04	8.25	2	25.15	13.08	-	-	-	-	-	-	-	-	-	-	-	-	-	-	-	-
C112285	11.84	1.42	16.13	18.2	30.26	23.98	43.43	21.25	-	-	-	-	-	-	-	-	-	-	-	-	-	-	-	-
C112345	14.74	5.67	13.77	12.09	19.18	11.94	13.66	9.77	-	-	-	-	-	-	-	-	-	-	-	-	-	-	-	-
C112395	56.01	0	27.54	2.01	5.48	0	50.1	57.01	9.22447	4.01562	-	-	3.48326	-	-	-3.16962	-	-	-	-	-8.75591	-9.01204	4.70417	-
C112443	11.79	7.08	11.48	18.13	16.44	27.87	15.94	9.77	-	-	-	-	-	-	-	-	-	-	-	-	-	-	-	-
C112491	13.71	16.94	34.3	68.24	68.27	63.46	20.42	19.47	-	-	-	-	-2.15579	-	-	-	-	-	-	-	-	-	-	-
C112545	59.5	25.31	25.06	87.99	62.58	82.98	33.89	66.28	-	-	-	-	-	-	-	-	-	-	-	-	-	-	-	-
C112561	2.93	0	4.56	16	16.32	29.64	29.38	21.01	-	-	-	-	-	-	-	-	-	-	-7.82	-	-7.33271	-	-	-6.94187
C112575	26.34	0	45.57	24	78.9	5.93	38.41	48.49	8.14915	-	3.50421	-	-	-	-	-	-	-	-	-	-8.53408	-3.04701	-	-7.35397
C112591	13.66	1.41	11.39	16	21.77	19.76	18.08	19.4	-	-	-	-	-	-	-	-	-	-	-	-	-	-	-	-
C112605	7.8	2.81	13.67	28	16.32	7.9	38.41	22.63	-	-	-	-	-	-	-	-	-	-	-	-	-	-	-	-
C112619	15.61	0	9.11	0	24.49	0	36.15	8.08	7.39775	-	7.31528	-	-	-	-	-	-	-	-	-	-	-	-	-
C112621	9.75	1.41	9.11	16	8.16	15.81	6.78	11.32	-	-	-	-	-	-	-	-	-	-	-	-	-	-	-	-
C112623	127.77	60.46	86.58	103.99	97.95	65.2	85.87	90.52	-	-	-	-	-	-	-	-	-	-	-	-	-	-	-	-
C112627	55.6	25.31	27.34	48	29.93	23.71	67.79	37.18	-	-	-	-	-	-	-	-	-	-	-	-	-	-	-	-
C112633	84.86	53.43	116.2	169.98	201.34	171.88	124.28	92.14	-	-	-	-	-	-	-	-	-	-	-	-	-	-	-	-
C112645	23.41	5.62	6.84	12	21.77	15.81	13.56	9.7	-	-	-	-	-	-	-	-	-	-	-	-	-	-	-	-
C112665	583.07	411.82	231.54	516.06	341.58	354.3	267.87	344.64	-	-	-	-	-	-	-	-	-	-	-	-	-	-	-	-
C112691	0	25.21	0	111.58	5.42	39.37	0	24.16	-9.2528	-9.56959	-3.02562	-7.7711	-	-	-	-	-	-	-	-	-	-	-	-
C112707	14.58	26.61	20.43	33.87	32.53	49.21	6.75	8.05	-2.02547	-	-	-	-	-	-	-	-	-	-	-	2.79404	2.55674	-	-
C112751	343.72	80.94	235.22	246.18	205.29	143.16	329.64	194.14	-	-	-	-	-	-	-	-	-	-	-	-	-	-	-	-
C112761	8.71	18.14	18.09	43.68	8.1	29.42	4.48	17.65	-2.20991	-	-	-	-	-	-	-	-	-	-	-	-	-	-	-
C112773	9.68	1.4	29.4	7.94	8.1	11.77	62.79	16.04	-	-	-	-	-	-	-	-2.94502	-	-	-	-	-	-	-	-
C112791	7.75	11.16	9.05	13.9	21.61	15.69	11.21	12.84	-	-	-	-	-	-	-	-	-	-	-	-	-	-	-	-
C112809	7.75	0	13.57	27.79	27.01	15.69	17.94	12.84	-	-	-	-	-	-	-	-	-	-	-6.7397	-	-6.63785	-	-	-7.5751
C112827	2.89	105.67	15.78	87.04	48.45	93.79	0	19.18	-6.30968	-	-	-7.45083	-3.87188	-	-	8.30691	-7.12579	-	-	-	3.54202	2.24456	-	-
C112835	22.19	63.96	38.31	100.88	196.48	91.83	15.64	46.36	-2.68629	-	-	-	-2.98778	-	-	3.62336	-	-	-	-	-	-	-	-
C112837	11.58	16.68	2.25	0	5.38	3.91	13.4	9.59	-	-	-	-	-	-	-	-	-	-	3.14957	-	-	-	-	7.87893
C112863	66.56	36.15	24.79	51.43	43.07	35.17	26.81	46.36	-	-	-	-	-	-	-	-	-	-	-	-	-	-	-	-
C112869	38.59	18.07	27.04	67.26	107.66	76.2	71.49	60.74	-	-	-	-	-	-	-	-	-	-	-	-	-	-	-	-
C112877	22.19	5.56	11.27	15.82	2.69	0	8.94	11.19	-	-	-	-	3.15223	-	-	-	-	-	-	-7.03296	-	-6.70124	-	-
C112879	27.01	33.37	11.27	31.65	45.76	44.94	24.57	23.98	-	-	-	-	-	-	-	-	-	-	-	-	-	-	-	-
C112899	15.43	12.51	4.51	13.85	18.84	9.77	11.17	14.39	-	-	-	-	-	-	-	-	-	-	-	-	-	-	-	-
C112933	14.42	6.93	35.93	17.74	26.82	13.63	26.71	12.74	-	-	-	-	-	-	-	-	-	-	-	-	-	-	-	-
C112953	4.81	4.16	17.96	49.27	18.77	44.77	40.06	49.37	-	-	-	-	-	-	-	-	-	-	-	-	-2.46413	-	-	-
C112971	16.34	9.7	13.47	9.85	2.68	9.73	13.35	20.7	-	-	-	-	-	-	-	-	-	-	-	-	-	-	-	-
C112993	96.12	54.02	96.55	130.08	158.24	144.06	144.66	178.37	-	-	-	-	-	-	-	-	-	-	-	-	-	-	-	-
C113015	33.52	17.94	35.8	43.21	85.52	64.01	31.04	52.36	-	-	-	-	-	-	-	-	-	-	-	-	-	-	-	-
C113017	13.41	8.28	6.71	13.75	26.72	3.88	19.95	17.45	-	-	-	-	-	-	-	-	-	-	-	-	-	-	-	-
C113099	38.31	1.38	8.95	0	2.67	1.94	31.04	7.93	3.59201	-	-	-	3.94822	-	-	-3.48064	-	-	-	-	-	-	-	-
C113109	7.66	9.66	24.61	68.74	37.41	56.25	8.87	15.87	-	-	-	-	-	-	-	-	-	-	-	-	-	-	-	-
C113131	9.54	26.13	28.98	60.66	106.52	81.17	17.67	41.1	-2.60588	-	-	-	-3.31486	-	-	2.56548	-	-	-	-	-	-	-	-
C113167	11.45	12.38	8.92	19.57	7.99	23.19	22.09	28.46	-	-	-	-	-	-	-	-	-	-	-	-	-	-	-	-
C113177	7.63	2.75	6.69	19.57	18.64	21.26	6.63	7.9	-	-	-	-	-	-	-	-	-	-	-	-	-	-	-	-
C113235	46.59	24.66	48.87	44.85	58.38	48.14	46.21	61.43	-	-	-	-	-	-	-	-	-	-	-	-	-	-	-	-
C113289	11.41	10.96	13.33	17.55	10.61	15.4	8.8	12.6	-	-	-	-	-	-	-	-	-	-	-	-	-	-	-	-
C113369	37.89	16.38	48.7	50.52	44.95	61.4	48.23	42.37	-	-	-	-	-	-	-	-	-	-	-	-	-	-	-	-
C113387	7.58	5.46	22.13	19.43	15.87	19.19	28.5	14.12	-	-	-	-	-	-	-	-	-	-	-	-	-	-	-	-
C113427	11.37	0	6.64	13.6	2.64	1.92	15.35	21.97	6.98556	-	-	-	-	-	-	-	-	-	-	-	-7.43898	-3.48327	-	-
C113435	8.53	21.84	8.85	101.03	21.15	51.8	0	26.68	-2.50886	-3.1569	-	-7.9509	-	-	-	7.14267	-	-	-	-	-	-	-	-
C113451	69.16	245.71	86.33	205.95	312.02	577.5	41.65	91.02	-2.99172	-	-	-	-2.0179	-	-	2.88396	-	-	-	-	2.52015	2.62521	-	-
C113487	11.33	8.16	17.65	21.3	13.17	17.21	26.21	28.15	-	-	-	-	-	-	-	-	-	-	-	-	-	-	-	-
C113525	52.86	4.08	28.67	25.17	50.06	3.82	30.58	45.35	2.51937	-	3.46467	-	-	-	-	-	-	-	-	-	-	-3.56977	-	-
C113531	23.6	12.24	11.03	11.62	18.44	5.74	24.03	9.38	-	-	-	-	-	-	-	-	-	-	-	-	-	-	-	-
C113545	110.44	63.92	121.31	168.44	313.56	204.55	137.61	142.29	-	-	-	-	-	-	-	-	-	-	-	-	-	-	-	-
C113625	34.8	18.97	37.36	30.87	36.76	70.48	80.52	48.3	-	-	-	-	-	-	-	-	-	-	-	-	-	-	-	-
C113635	18.81	2.71	15.38	13.5	5.25	1.9	26.11	17.14	-	-	-	-	-	-	-	-	-	-	-	-	-	-3.13724	-	-
C113645	16.93	8.13	10.99	17.36	28.88	7.62	8.7	6.23	-	-	-	-	-	-	-	-	-	-	-	-	-	-	-	-
C113669	12.23	8.13	2.2	17.36	15.75	3.81	13.06	6.23	-	-	-	-	-	-	-	-	-	-	-	-	-	-	-	-
C11371	0	0	0	0	0	0	0	0	-	-	-	-	-	-	-	-	-	-	-	-	-	-	-	-
C113749	9.37	16.2	4.38	24.99	15.7	13.29	10.84	24.84	-	-	-	-	-	-	-	-	-	-	-	-	-	-	-	-
C113765	17.74	4.04	17.46	38.31	20.86	37.83	34.56	35.58	-	-	-	-	-	-	-	-	-	-	-	-	-	-	-	-
C113791	18.68	2.69	6.55	11.49	13.04	5.67	17.28	10.83	-	-	-	-	-	-	-	-	-	-	-	-	-	-	-	-
C113799	26.15	8.07	30.55	34.48	36.51	26.48	32.4	40.22	-	-	-	-	-	-	-	-	-	-	-	-	-	-	-	-
C113809	17.74	0	6.55	13.41	2.61	0	30.24	21.65	7.64433	-	-	-	-	-	-	-3.48064	-	-	-	-6.84188	-7.43898	-7.69429	-	-
C113811	1.87	16.15	69.84	111.11	52.15	49.17	0	18.56	-4.2126	-	-	-7.45083	-4.58784	-	-	8.45846	-9.31035	-5.56638	-	-	-	-	-2.61682	-
C113815	29.89	6.73	17.46	26.82	33.9	15.13	19.44	29.39	-	-	-	-	-	-	-	-	-	-	-	-	-	-	-	-
C113843	14.01	12.11	6.55	22.99	15.65	22.7	10.8	7.73	-	-	-	-	-	-	-	-	-	-	-	-	-	-	-	-
C113847	14.94	9.42	17.46	17.24	2.61	5.67	15.12	9.28	-	-	-	-	-	-	-	-	-	-	-	-	-	-	-	-
C113873	12.1	8.04	6.52	9.54	7.8	7.54	12.91	12.33	-	-	-	-	-	-	-	-	-	-	-	-	-	-	-	-
C113881	40.95	0	17.4	1.91	18.19	0	23.68	15.41	8.85173	3.43372	6.95529	-	-	-	-	-	-	-	-	-	-6.95688	-7.21165	-	-
C113891	9.31	5.36	13.05	15.27	18.19	15.08	12.91	10.79	-	-	-	-	-	-	-	-	-	-	-	-	-	-	-	-
C113893	0	1.34	4.35	5.73	70.16	37.69	0	1.54	-	-	-	-	-9.56735	3.45244	-	8.89035	-	-	-3.64558	2.66876	-	4.48222	-	-
C113929	8.38	1.34	13.05	24.82	7.8	5.65	45.2	15.41	-	-	-	-	-	-	-	-	-	-	-	-	-	-	-	-
C113963	27.82	9.35	13	7.61	23.31	7.51	17.16	18.43	-	-	-	-	-	-	-	-	-	-	-	-	-	-	-	-
C113989	20.4	38.74	21.67	34.24	33.66	18.78	15.01	33.79	-2.08511	-	-	-	-	-	-	-	-	-	2.13983	-	-	-	-	-
scaffold10040	13.01	5.65	6.73	10.18	16.23	12.49	19.61	15.84	-	-	-	-	-	-	-	-	-	-	-	-	-	-	-	-
C114099	77.62	25.29	95.03	121.33	100.65	114.15	126.06	136.2	-	-	-	-	-	-	-	-	-	-	-	-	-	-	-	-
scaffold13203	19.88	4.21	11.25	9.88	14.57	8.92	20.84	9.67	-	-	-	-	-	-	-	-	-	-	-	-	-	-	-	-
C114133	22.1	9.28	12.91	26.45	18	13.05	31.93	13.72	-	-	-	-	-	-	-	-	-	-	-	-	-	-	-	-
C114141	26.71	5.31	19.37	7.56	7.72	20.51	10.64	9.15	-	-	-	-	-	-	-	-	-	-	-	-	-	-	-	-
C114143	2.76	18.57	10.76	20.78	7.72	5.59	25.55	50.32	-3.87159	-	-	-	-	-	-	-	-	-	2.80377	-	-	-3.18422	-	-
C114147	44.2	0	32.28	3.78	2.57	1.86	36.19	13.72	8.977	3.38677	-	-	4.21072	-4.08282	-	-3.75952	-	-	-	-	-6.80616	-	-	-
C114155	45.12	3.98	30.13	13.22	33.43	14.92	68.13	30.5	2.32707	-	-	-	-	-	-	-	-	-	-	-	-	-	-	-
C114163	65.38	74.28	88.24	204.03	72.01	195.8	121.35	154.01	-	-	-	-	-	-	-	-	-	-	-	-	-	-	-	-
C114165	21.18	5.31	21.52	35.89	64.3	16.78	57.48	60.99	-	-	-	-	-	-	-	-	-	-	-	-	-2.42118	-	-	-
C114177	11.97	5.31	6.46	17	7.72	9.32	17.03	9.15	-	-	-	-	-	-	-	-	-	-	-	-	-	-	-	-
C136369	88.19	15.62	64.29	35.99	68.67	43.48	85.83	54.97	-	-	-	-	-	-	-	-	-	-	-	-	-	-	-	-
C114205	69.99	2.65	45.2	13.22	59.15	11.19	61.74	10.67	3.53723	-	-	-	-	-	-	-	-	-	-	-	-	-	-	-
C114225	17.44	1.32	30.03	3.77	41.01	1.86	23.33	25.83	-	3.28759	4.17079	-	-	-	-	-	-	-	-	-	-3.14447	-3.76215	-	-
C114235	48.64	30.4	64.34	101.66	120.47	72.47	57.27	56.22	-	-	-	-	-	-	-	-	-	-	-	-	-	-	-	-
C114281	8.26	9.25	6.43	33.89	20.5	61.32	4.24	4.56	-	-	-	-	-	-	-	-	-	-	-	-	-	3.68061	-2.90689	-
C114287	13.76	3.97	15.01	7.53	33.32	18.58	23.33	15.19	-	-	-	-	-	-	-	-	-	-	-	-	-	-	-	-
C114293	13.76	11.9	15.01	15.06	28.19	31.59	14.85	22.79	-	-	-	-	-	-	-	-	-	-	-	-	-	-	-	-
C114309	258.78	3.97	145.84	22.59	38.45	0	216.37	85.09	4.84959	3.02198	8.04861	-	2.90329	-2.44094	-	-2.50732	-	-	-	-7.61424	-3.3156	-9.68906	-	-
C11431	0	0	0	360.87	0	0	0	0	-	-	-	-	-	-	-	-	-	-	-	-	-	-	-	-
C114313	13.76	5.29	2.14	11.3	23.07	5.57	10.61	13.68	-	-	-	-	-	-	-	-	-	-	-	-	-	-	-	-
scaffold13853	59.81	39.21	45.13	67.21	78.96	83.03	68.43	56.6	-	-	-	-	-	-	-	-	-	-	-	-	-	-	-	-
C114337	69.5	38.19	132.52	200.76	143.05	133.33	135.27	139.3	-	-	-	-	-	-	-	-	-	-	-	-	-	-	-	-
C114339	39.32	7.9	19.24	28.14	7.66	18.52	48.61	37.85	-	-	-	-	2.53395	-	-	-2.66199	-	-	-	-	-	-	-	-
C114351	31.09	11.85	21.37	30.02	17.88	25.92	27.48	21.2	-	-	-	-	-	-	-	-	-	-	-	-	-	-	-	-
C114361	31.09	0	14.96	13.13	25.54	0	35.93	31.8	8.48068	-	7.46637	-	-	-	-	-	-	-	-	-6.84188	-8.02117	-8.27693	-	-
C114391	64.01	14.49	85.5	39.4	7.66	0	82.43	202.89	-	-	-	-	3.20272	-3.97228	-	-3.42209	-	-	7.80422	-8.41844	-2.71385	-10.9468	2.31992	-
C114405	42.98	26.34	83.36	86.31	127.72	35.18	84.55	90.85	-	-	-	-	-	-	-	-	-	-	-	-	-	-	-	-
C114409	47.55	13.17	12.82	43.15	38.32	38.89	33.82	25.74	-	-	-	-	-	-	-	-	-	-	-	-	-	-	-	-
C114419	10.02	9.19	17.04	1.87	0	12.92	14.74	4.53	-	3.43372	-6.69683	-	-	-7.14917	-	-6.70002	-	-	-	-	-	-	-	-
C114431	31.9	9.19	8.52	9.35	0	0	6.32	3.02	-	-	-	-	8.61711	-	-	-	-	-	7.15583	-	-	-	-	-
C114471	30.98	6.56	14.91	20.57	28	22.14	2.11	13.58	-	-	-	-	-	-	-	3.62571	-	-	-	-	-	-	-	-
C114481	177.71	82.68	291.82	209.42	297.85	324.78	250.63	185.59	-	-	-	-	-	-	-	-	-	-	-	-	-	-	-	-
C114493	28.15	0	10.61	0	22.83	1.84	50.37	6.01	8.3478	-	-	2.86408	-	-	-	-	-	-	-	-	-	-	-	-
C114511	3.63	9.16	4.25	24.22	15.22	34.94	4.2	12.03	-	-	-	-	-	-	-	-	-	-	-	-	-	-	-	-
C114525	53.58	10.46	23.35	1.86	10.15	0	67.16	37.59	-	3.89065	-	-	2.54562	-	-	-2.72894	-	-	7.34721	-	-	-8.52773	4.2199	3.43414
C114531	44.5	19.62	44.58	264.61	256.25	204.12	73.45	115.77	-	-2.22743	-	-	-2.36779	-	-	-	-	-	-2.27158	-	-	-	-	-2.71103
C114537	23.61	6.54	6.37	22.36	17.76	7.36	20.99	15.04	-	-	-	-	-	-	-	-	-	-	-	-	-	-	-	-
C114567	20.89	5.23	16.98	26.09	15.22	25.75	48.27	15.04	-	-	-	-	-	-	-	-	-	-	-	-	-	-	-	-
C114569	47.23	24.85	44.58	91.31	180.14	57.01	92.34	61.65	-	-	-	-	-	-	-	-	-	-	-	-	-	-	-	-
C114579	175.58	140.76	107.9	193.14	184.59	159.44	94.1	161.82	-	-	-	-	-	-	-	-	-	-	-	-	-	-	-	-
C114593	4.53	3.91	23.27	7.43	5.06	9.16	14.64	8.99	-	-	-	-	-	-	-	-	-	-	-	-	-	-	-	-
C114601	37.11	5.21	25.39	31.57	50.57	31.15	64.83	67.42	-	-	-	-	-	-	-	-	-	-	-	-	-2.59078	-	-	-
C114641	19.91	5.21	4.23	16.71	20.23	25.66	14.64	8.99	-	-	-	-	-	-	-	-	-	-	-	-	-	-	-	-
C114677	39.82	1.3	6.35	1.86	17.7	1.83	25.09	11.99	3.7292	-	-	-	-	-	-	-	-	-	-	-	-	-	-	-
C114683	15.33	6.49	25.3	11.1	45.36	9.13	18.75	71.67	-	-	-	-	-	-	-	-	-	-	-	-	-2.36493	-2.99771	2.63812	-
C114693	46	14.29	65.36	70.33	78.12	52.96	62.51	59.72	-	-	-	-	-	-	-	-	-	-	-	-	-	-	-	-
C114725	21.65	0	14.76	0	0	0	35.42	2.99	7.97986	7.10544	-	3.34371	8.07447	-6.95797	-	-7.97194	-	-	-	-	-	-	-	-
C114749	9.02	7.79	29.52	29.61	27.72	16.44	6.25	32.85	-	-	-	-	-	-	-	-	-	-	-	-	-	-	-	-
C114763	58.63	25.98	54.82	49.97	73.08	56.62	47.93	61.22	-	-	-	-	-	-	-	-	-	-	-	-	-	-	-	-
C114769	23.45	19.48	37.95	77.73	68.04	78.53	25	13.44	-	-	-	-	-	-	-	-	-	-	-	-	-	2.49839	-2.56393	-
C114775	25.26	18.18	18.98	31.46	7.56	5.48	18.75	38.82	-	-	-	-	-	-	-	-	-	-	2.80377	-	-	-2.84106	-	-
C114791	33.37	1.3	10.54	0	2.52	0	25	8.96	3.47981	-	-	-	3.83601	-	-	-3.25941	-	-	-	-	-	-6.48116	-	-
C114799	18.94	6.49	31.63	48.12	65.52	65.75	33.34	28.37	-	-	-	-	-	-	-	-	-	-	-	-	-	-	-	-
C114801	17.14	2.6	18.98	16.66	10.08	16.44	18.75	10.45	-	-	-	-	-	-	-	-	-	-	-	-	-	-	-	-
C114807	34.27	5.2	37.95	14.81	5.04	0	31.26	35.83	-	-	-	-	2.89943	-3.39178	-	-	-	-	-	-7.03296	-	-8.469	-	-
C114811	14.43	22.08	12.65	44.42	42.84	27.39	33.34	38.82	-	-	-	-	-	-	-	-	-	-	-	-	-	-	-	-
C114817	18.04	9.09	14.76	12.96	0	3.65	25	13.44	-	-	-	-	7.81251	-6.95797	-	-7.47183	-	-	-	-	-	-	-	-
C114851	26.97	3.88	21.01	14.76	55.26	14.56	35.3	22.32	-	-	-	-	-	-	-	-	-	-	-	-	-	-	-	-
scaffold16630	8.5	6.98	10.01	12.17	10.68	13.52	16.89	10.97	-	-	-	-	-	-	-	-	-	-	-	-	-	-	-	-
C114881	95.28	47.89	191.22	278.53	346.62	303.95	83.06	77.37	-	-	-	-	-	-	-	2.03845	-	-	-	-	-	1.93286	-	-
C114895	10.79	6.47	6.3	29.51	25.12	36.4	8.31	19.34	-	-	-	-	-	-	-	-	-	-	-	-	-	-	-	-
C114941	43	18.06	62.83	71.7	75.1	52.6	51.73	60.8	-	-	-	-	-	-	-	-	-	-	-	-	-	-	-	-
C114947	18.81	5.16	12.57	3.68	10.01	7.26	8.28	11.86	-	-	-	-	-	-	-	-	-	-	-	-	-	-	-	-
C114959	22.4	7.74	12.57	3.68	2.5	9.07	20.69	16.31	-	-	-	-	3.27208	-	-	-	-	-	-	-	-	-	-	-
C114961	42.1	43.85	46.07	112.14	167.73	199.52	47.59	114.18	-	-	-	-	-	-	-	-	-	-	-	-	-	-	-	-
C114991	8.96	0	4.19	11.03	27.54	29.02	4.14	0	-	-	-	-	-	-	-	-	-	-	-7.73294	-	-	8.13608	-	-
C115015	27.68	20.57	12.52	16.49	47.41	0	18.56	26.6	-	-	8.3885	-	-	-	-	-	-	-	8.34277	-7.20166	-	-8.05532	-	-
C115241	94.89	35.75	101.59	81.9	166.07	95.16	90.09	74.85	-	-	-	-	-	-	-	-	-	-	-	-	-	-	-	-
C115075	41.07	1.29	10.44	1.83	39.92	0	70.1	20.69	3.79319	-	8.14138	-	-	-	-	-	-	-	-	-	-	-7.69429	3.38656	-
C115113	41.82	8.97	16.64	14.61	19.89	7.21	26.71	29.45	-	-	-	-	-	-	-	-	-	-	-	-	-	-	-	-
C115135	40.04	0	31.2	9.13	2.49	1.8	36.98	48.6	8.88408	-	-	-	4.11779	-4.08282	-	-3.84166	-	-	-	-	-8.67123	-4.71629	-	-
C115181	77.41	12.81	56.17	100.43	42.28	30.63	92.46	256.25	-	-	-	-	-	-	-	-	-	-	-	-	-3.22743	-3.10022	-	-
C115187	17.8	49.96	31.2	60.26	22.38	5.4	45.2	70.69	-2.64904	-	-	-	-	-	-	-	-	-	4.27856	-3.4754	-	-3.72386	-	-
C115197	7.98	10.21	10.37	20.02	22.31	17.95	34.81	16.14	-	-	-	-	-	-	-	-	-	-	-	-	-	-	-	-
C115205	24.83	0	14.51	0	2.48	1.8	32.76	4.4	8.20143	7.10544	-	-	3.43503	-	-	-3.67241	-	-	-	-	-	-	-	-
C115245	242.1	209.37	101.59	231.14	270.17	224.43	133.09	176.12	-	-	-	-	-	-	-	-	-	-	-	-	-	-	-	-
C115291	19.44	2.54	14.46	16.33	27.18	5.37	38.77	16.09	-	-	-	-	-	-	-	-	-	-	-	-	-	-	-	-
C115309	224.49	197.21	274.83	208.6	469.39	50.1	271.38	209.16	-	-	3.02019	-	-	-	-	-	-	-	3.07752	-	-	-2.09928	-	-
C115323	6.19	20.36	2.07	83.44	44.47	175.36	6.12	23.4	-2.86711	-4.92659	-2.18047	-	-2.67353	3.83002	-	2.8109	-	-	-1.99919	-	-	2.86043	-	-
C115339	36.24	10.18	12.4	12.7	37.06	19.68	14.28	10.24	-	-	-	-	-	-	-	-	-	-	-	-	-	-	-	-
C120283	104.2	37.94	121.99	165.93	144.06	145.48	106.12	76.33	-	-	-	-	-	-	-	-	-	-	-	-	-	-	-	-
C115407	9.69	5.07	6.18	7.23	4.92	24.97	18.3	13.12	-	-	-	-	-	-	-	-	-	-	-	-	-	-	-	-
C115435	14.09	7.61	10.3	7.23	14.77	23.18	16.27	8.75	-	-	-	-	-	-	-	-	-	-	-	-	-	-	-	-
C115445	27.31	58.33	28.83	66.89	357.05	112.35	30.5	87.46	-2.2572	-	-	-	-3.54832	3.10168	-	3.52077	-	-	-	-	-	-	-	-
C115511	28.97	3.79	43.11	34.24	7.36	28.44	36.47	13.08	-	-	-	-	-	-3.04452	-	-	-	-	-	-	-	-	-	-
C115531	9.66	7.58	6.16	5.41	2.45	16	16.21	2.91	-	-	-	-	-	-	-	-	-	-	-	-	-	-	-	-
C115535	15.8	6.32	16.42	9.01	12.27	10.66	32.42	14.53	-	-	-	-	-	-	-	-	-	-	-	-	-	-	-	-
C115539	2.63	89.42	0	37.72	19.57	58.46	0	14.48	-6.21154	-8.15771	-	-7.18944	-	6.8855	-	7.14267	-	-	-	-	3.70499	-	-	2.28107
C115565	14.88	10.08	12.28	23.35	19.57	26.57	30.29	8.69	-	-	-	-	-	-	-	-	-	-	-	-	-	-	-	-
C115597	121.63	62.98	96.16	165.24	36.7	40.74	151.46	230.22	-	-	-	-	-	-	-	-2.06406	-	-	-	-	-	-2.53537	-	-
C115603	28.88	6.3	8.18	3.59	22.02	23.03	26.25	4.34	-	-	-	-	-	-	-	-	-	-	-	-	-	-	-	-
C115617	26.25	1.26	26.6	3.59	83.18	8.86	32.31	2.9	3.17811	3.18107	3.00918	3.25655	-	-	-	-	-	-	-	-	-	-	-	-
C115635	12.21	11.3	24.47	8.95	14.63	8.83	18.11	23.09	-	-	-	-	-	-	-	-	-	-	-	-	-	-	-	-
C115657	20.06	0	0	0	0	0	10.06	2.89	7.91871	-	-	-	8.0133	-	-	-	-	7.93299	-	-	-	-	-	-
C115685	278.21	70.3	222.28	234.51	299.93	240.13	297.85	262.64	-	-	-	-	-	-	-	-	-	-	-	-	-	-	-	-
C115691	12.21	1.26	8.16	23.27	7.32	8.83	14.09	11.54	-	-	-	-	-	-	-	-	-	-	-	-	-	-	-	-
C115759	40.85	11.26	50.82	53.53	65.62	49.27	42.12	80.54	-	-	-	-	-	-	-	-	-	-	-	-	-	-	-	-
C115765	11.3	2.5	24.39	26.76	12.15	17.6	30.09	7.19	-	-	-	-	-	-	-	-	-	-	-	-	-	-	-	-
C115769	13.91	6.26	2.03	7.14	7.29	8.8	18.05	11.51	-	-	-	-	-	-	-	-	-	-	-	-	-	-	-	-
C115803	6.08	2.5	8.13	16.06	34.03	72.15	6.02	15.82	-	-	-	-	-	-	-	-	-	-	-3.71281	-	-	2.14223	-	-
C115805	15.65	18.77	18.29	26.76	85.07	38.72	24.07	30.2	-	-	-	-	-2.28009	-	-	-	-	-	-	-	-	-	-	-
C115811	29.46	14.96	14.18	10.67	36.34	26.31	23.99	15.77	-	-	-	-	-	-	-	-	-	-	-	-	-	-	-	-
C115857	19.93	9.98	10.13	19.56	16.96	21.05	31.98	24.37	-	-	-	-	-	-	-	-	-	-	-	-	-	-	-	-
C131007	49.67	9.21	15.12	28.45	35.04	22.3	38.66	28.73	-	-	-	-	-	-	-	-	-	-	-	-	-	-	-	-
C115941	19	19.88	24.23	10.64	33.81	19.23	17.93	17.14	-	-	-	-	-	-	-	-	-	-	-	-	-	-	-	-
C115963	19.86	6.21	18.17	30.14	38.64	10.49	11.95	55.72	-	-	-	-	-	-	-	-	-	-	-	-	-	-2.4383	-	-
C115965	112.26	809.06	203.96	794.19	277.72	863.62	115.54	432.89	-4.01449	-	-	-2.0837	-	-	-	-	-	-	-	-	1.99099	-	-	-
C115973	22.45	8.7	18.17	30.14	53.13	40.21	27.89	30	-	-	-	-	-	-	-	-	-	-	-	-	-	-	-	-
C115995	6.89	9.91	16.1	14.14	2.41	45.3	9.93	5.7	-	-	-4.36366	-	-	-	-	-	-	-	-	-	-	2.9303	-	-
C116013	12.91	23.54	8.05	26.51	31.29	6.97	5.96	17.09	-2.02547	-	-	-	-	-	-	-	-	-	2.83685	-	-	-	-	-
C116033	18.94	7.43	22.14	22.97	9.63	33.11	17.87	34.18	-	-	-	-	-	-	-	-	-	-	-	-	-	-	-	-
C116041	43.9	9.91	46.3	30.04	31.29	19.17	117.14	39.87	-	-	-	-	-	-	-	-	-	-	-	-	-	-	-	-
C116075	10.3	1.23	16.05	7.05	16.8	27.79	25.72	7.1	-	-	-	-	-	-	-	-	-	-	-3.32501	-	-	-	-	-
C116091	21.45	0	10.03	12.33	14.4	5.21	33.64	17.03	8.03852	-	-	-	-	-	-	-	-	-	-	-	-7.21798	-	-	-
C116103	11.15	2.47	24.08	33.46	0	1.74	5.94	14.19	-	-	-	-	7.19447	-7.73074	-	-	-	-	-	-4.20732	-	-3.00063	-	-
C116125	121.83	239.51	102.33	237.78	55.19	185.84	77.17	123.48	-2.14076	-	-1.9545	-	-	-	-	-	-	-	-	-	2.04389	-	-	-
C116159	44.47	19.69	42	52.67	31.09	51.93	86.77	49.51	-	-	-	-	-	-	-	-	-	-	-	-	-	-	-	-
C116161	33.35	1.23	14	3.51	16.74	1.73	31.55	15.56	3.55557	-	-	-	-	-	-	-	-	-	-	-	-	-3.13724	-	-
C116183	5.13	0	12	0	14.35	1.73	5.92	52.34	-	6.88479	-	-3.30006	-	-	-	-	-	-	-	-	-8.8359	-4.88103	9.0474	-
C116187	218.92	13.54	134	5.27	19.14	1.73	181.43	43.85	2.84589	4.97441	-	-	3.66768	-3.32077	-	-3.26068	-	-	3.97298	-	-	-4.62629	2.99547	-
C116191	45.32	7.38	40	15.8	11.96	3.46	21.69	22.63	-	-	-	-	-	-	-	-	-	-	-	-	-	-2.71453	-	-
C116201	5.99	11.07	10	19.31	35.88	13.85	15.78	15.56	-	-	-	-	-2.41107	-	-	-	-	-	-	-	-	-	-	-
C116207	61.57	11.07	14	19.31	31.09	15.58	53.25	16.98	-	-	-	-	-	-	-	-	-	-	-	-	-	-	-	-
C116217	26.51	12.31	14	24.58	38.27	31.16	43.39	29.71	-	-	-	-	-	-	-	-	-	-	-	-	-	-	-	-
C116257	4.26	11.04	17.94	38.5	21.46	25.88	5.9	22.56	-2.51679	-	-	-	-	-	-	-	-	-	-	-	-	-	-	-
C116269	45.18	23.3	63.79	31.5	154.98	51.77	31.45	115.62	-	-	-	-	-	-	-	2.27122	-	-	-	-	-	-	-	-
C116271	58.82	31.89	141.54	285.25	343.34	79.37	66.83	179.07	-	-	1.90556	-	-2.3863	-	-	2.33386	-	-	-	-	-	-	-	-
C116309	111.66	72.36	41.86	92.75	71.53	67.29	53.07	104.34	-	-	-	-	-	-	-	-	-	-	-	-	-	-	-	-
C116313	10.2	3.67	13.91	15.7	14.26	17.2	33.3	11.24	-	-	-	-	-	-	-	-	-	-	-	-	-	-	-	-
C116327	18.69	3.67	9.94	8.72	9.51	10.32	11.75	5.62	-	-	-	-	-	-	-	-	-	-	-	-	-	-	-	-
C116333	31.44	7.34	19.87	26.17	21.39	0	31.34	43.57	-	-	7.31528	-	-	-	-	-	-	-	6.93512	-7.9347	-	-8.83731	-	-
C116337	6.8	13.45	25.83	31.4	28.52	22.36	11.75	35.13	-	-	-	-	-	-	-	-	-	-	-	-	-	-	-	-
C116383	20.39	1.22	3.97	1.74	21.39	3.44	17.63	11.24	-	-	-	-	-	-	-	-	-	-	-	-	-	-	-	-
C116391	10.2	29.34	9.94	22.68	19.01	20.64	9.79	30.92	-2.68169	-	-	-	-	-	-	-	-	-	-	-	-	-	-	-
C116437	20.33	1.22	5.94	8.69	14.22	18.86	29.29	7	-	-	-	-	-	-	-	-	-	-	-	-	-	-	-	-
C116515	0	391.1	21.72	121.34	85.03	0	0	160.57	-13.4116	-	9.30847	-10.7039	-9.98191	-	-	9.30463	-7.77411	-8.49855	12.6695	-10.1524	2.37255	-10.7263	-	2.72801
C116529	162.09	52.23	169.81	188.94	165.33	146.96	251.04	139.62	-	-	-	-	-	-	-	-	-	-	-	-	-	-	-	-
C11653	259.89	0	0	0	0	0	0	0	-	-	-	-	-	-	-	-	-	-	-	-	-	-	-	-
C116537	86.95	41.3	104.65	159.47	212.56	177.72	157.63	108.91	-	-	-	-	-	-	-	-	-	-	-	-	-	-	-	-
C116577	145.58	292.98	411.37	1079.93	270.76	553.6	234.69	516.33	-2.17496	-	-	-	-	-	-	-	-	-	-	-	-	-	-	-
C116579	20.2	13.32	5.9	6.91	11.77	13.63	21.34	9.74	-	-	-	-	-	-	-	-	-	-	-	-	-	-	-	-
C116591	10.94	7.26	13.78	25.92	0	15.33	29.09	20.88	-	-	-7.05631	-	7.19447	-6.95797	-	-7.79213	-	-	-	-	-	-	-	-
C116617	15.99	0	13.78	6.91	0	6.81	21.34	19.48	7.64433	-	-	-	7.73885	-6.95797	-	-7.34704	-	-	-	-	-7.43898	-	-	-
C116623	27.77	2.42	5.9	13.82	21.19	17.03	25.22	13.92	-	-	-	-	-	-	-	-	-	-	-	-	-	-	-	-
C116631	14.31	16.95	23.62	60.48	23.54	40.88	25.22	23.66	-	-	-	-	-	-	-	-	-	-	-	-	-	-	-	-
C116635	10.9	0	0	0	262.87	0	9.67	0	7.10016	-	10.9444	-	-4.4239	10.6815	-	4.72038	-	-	-	-	-	-	-	-
C116637	34.39	13.27	29.43	63.73	58.68	62.82	54.13	23.58	-	-	-	-	-	-	-	-	-	-	-	-	-	-	-	-
C116651	10.9	2.41	15.7	25.84	23.47	11.89	25.13	19.42	-	-	-	-	-	-	-	-	-	-	-	-	-	-	-	-
C116655	38.59	1.21	15.7	1.72	0	0	40.6	8.32	3.79319	3.43372	-	-	9.01051	-7.14917	-	-8.2757	-	-	-	-	-	-6.48116	-	-
C116659	3.36	7.24	9.81	18.95	68.07	47.54	1.93	15.26	-	-	-	-	-4.15429	-	-	5.01963	-	-	-	-	-	-	-	-
C116677	8.39	1.21	13.73	13.78	7.04	28.86	25.13	13.87	-	-	-	-	-	-	-	-	-	-	-3.41207	-	-	-	-	-
C116683	10.9	31.38	23.55	99.9	25.82	64.52	11.6	36.07	-2.68243	-	-	-	-	-	-	-	-	-	-	-	-	-	-	-
C116689	4.19	8.45	1.96	27.56	72.76	179.98	1.93	27.74	-	-3.40736	-	-3.94784	-3.93478	4.612	-	5.11567	-	-	-3.29926	2.67977	-	2.65287	-	-
C116709	21.81	59.13	68.67	217.03	28.17	45.84	50.26	104.04	-2.60119	-	-	-	-	-	-	-	-	-	-	-2.26318	-	-	-	-
C116717	184.79	90.22	154.52	236.95	313.53	152.33	113.69	164.55	-	-	-	-	-	-	-	-	-	-	-	-	-	-	-	-
C116719	19.23	0	11.74	5.15	7.02	5.08	15.42	6.91	7.91871	-	-	-	-	-	-	-	-	-	-	-	-	-	-	-
C116725	19.23	6.01	15.65	13.74	11.7	6.77	32.76	6.91	-	-	-	-	-	-	-	-	-	-	-	-	-	-	-	-
C116763	36.79	2.41	17.6	20.6	23.4	15.23	7.71	23.51	2.75005	-	-	-	-	-	-	-	-	-	-	-	-	-	-	-
C116773	25.01	11.99	64.34	34.23	76.97	40.49	61.46	52.38	-	-	-	-	-	-	-	-	-	-	-	-	-	-	-	-
C116801	13.34	8.39	1.95	11.98	20.99	13.5	17.29	2.76	-	-	-	-	-	-	-	-	-	-	-	-	-	-	-	-
C116837	48.34	2.4	52.64	39.37	69.98	32.06	86.43	56.51	3.14785	-	-	-	-	-	-	-	-	-	-2.60625	-	-3.44117	-	-	-2.96406
C116901	14.13	1.2	13.61	23.89	13.95	15.14	22.97	9.62	-	-	-	-	-	-	-	-	-	-	-	-	-	-	-	-
C116911	5.82	0	7.77	25.59	2.33	11.77	44.03	37.1	-	-	-	-	-	-	-	-3.29478	-	-	-6.54899	-	-8.38251	-	-	-7.67413
C116925	9.11	4.77	9.69	25.51	13.91	16.77	11.45	17.8	-	-	-	-	-	-	-	-	-	-	-	-	-	-	-	-
C116957	36.44	3.57	13.56	6.8	16.23	0	15.27	5.48	-	-	6.95529	-	-	-	-	-	-	-	-	-	-	-	-	-
C116963	192.99	15.49	249.96	25.51	44.04	0	72.51	516.33	2.46972	3.62507	8.3885	-3.00821	2.2877	-3.02448	-	-	-	-	8.04423	-7.9347	-3.96549	-12.4386	4.29569	-
C117013	41.41	2.38	13.56	3.4	18.55	5.03	61.06	28.76	2.9341	-	-	-	-	-	-	-	-	-	-	-	-	-2.53384	-	-
C117019	105.19	4.77	31	5.1	2.32	0	70.6	27.39	3.28781	2.91183	-	-	5.61277	-4.17559	-	-4.8784	-	-	-	-	-	-8.20678	-	-
C117021	24.02	11.91	13.56	8.5	25.5	21.79	9.54	15.07	-	-	-	-	-	-	-	-	-	-	-	-	-	-	-	-
C117063	16.51	23.75	38.63	111.92	67.02	48.47	39.94	73.72	-	-	-	-	-	-	-	-	-	-	-	-	-	-	-	-
C117075	21.47	2.38	21.25	30.52	20.8	20.05	28.53	31.4	-	-	-	-	-	-	-	-	-	-	-	-	-	-	-	-
C117109	37.16	138.95	42.5	183.14	36.98	132.03	15.22	60.07	-3.06716	-	-2.03914	-	-	-	-	-	-	-	-	-	2.29676	-	-	-
C117113	22.29	13.06	5.79	5.09	4.62	16.71	11.41	28.67	-	-	-	-	-	-	-	-	-	-	-	-	-	-	-	-
C117183	5.76	5.92	3.85	23.67	39.17	28.32	28.44	5.44	-	-	-	-	-2.59124	-	-	-	-	-	-	-	-	2.31899	-	-
scaffold14872	41	1.57	17.95	3.38	16.94	0	36.14	18.9	3.51815	-	7.60314	-	-	-	-	-	-	-	-	-	-	-8.27693	-	-
C117215	340.53	127.46	309.07	350.53	470.86	363.71	366.63	416.49	-	-	-	-	-	-	-	-	-	-	-	-	-	-	-	-
C117239	25.44	24.78	30.72	25.28	66.61	18.27	32.13	61.05	-	-	-	-	-	-	-	-	-	-	-	-	-	-	-	-
C117251	55.8	24.78	38.39	55.61	71.2	38.2	32.13	27.13	-	-	-	-	-	-	-	-	-	-	-	-	-	-	-	-
C117275	12.31	9.44	15.36	18.54	16.08	18.27	15.12	5.43	-	-	-	-	-	-	-	-	-	-	-	-	-	-	-	-
C117325	13.09	3.53	17.22	25.2	9.16	21.52	22.61	27.05	-	-	-	-	-	-	-	-	-	-	-	-	-	-	-	-
C117339	22.9	16.47	9.57	33.6	66.41	92.72	18.84	36.51	-	-	-	-	-	-	-	-	-	-	-	-	-	-	-	-
C117341	14.72	35.29	15.31	67.2	11.45	3.31	20.72	50.04	-2.4221	-	-	-	-	-	-	-	-	-	4.46794	-4.32256	-	-3.92052	-	-
C117377	247.04	221.17	390.41	962.68	1032.74	2158.94	342.85	536.89	-	-	-	-	-1.90468	-	-	-	-	-	-2.18167	-	-	1.96654	-	-
C117421	15.49	5.86	19.08	18.42	43.38	9.9	20.66	9.44	-	-	-	-	-	-	-	-	-	-	-	-	-	-	-	-
C117431	24.46	4.69	20.99	20.1	18.26	6.6	11.27	16.18	-	-	-	-	-	-	-	-	-	-	-	-	-	-	-	-
C117461	10.57	10.52	9.51	8.35	29.59	6.58	3.74	4.03	-	-	-	-	-	-	-	-	-	-	-	-	-	-	-	-
C117567	35.66	5.83	24.65	18.31	38.58	19.68	37.32	29.47	-	-	-	-	-	-	-	-	-	-	-	-	-	-	-	-
C117583	12.16	47.78	22.76	136.51	140.69	132.86	11.2	46.89	-3.13389	-2.24051	-	-	-3.36597	-	-	3.60801	-	-	-	-	-	-	-	-
C117591	14.59	5.83	9.48	4.99	4.54	18.04	5.6	9.38	-	-	-	-	-	-	-	-	-	-	-	-	-	-	-	-
C117623	42.82	11.62	47.26	66.39	99.54	68.68	94.86	20.03	-	-	-	-	-	-	-	-	-	-	-	-	-	-	-	-
C117651	10.5	20.91	17.01	31.53	15.84	16.35	11.16	24.04	-2.15264	-	-	-	-	-	-	-	-	-	-	-	-	-	-	-
C117673	22.62	27.88	39.7	29.87	40.72	22.89	26.04	42.74	-	-	-	-	-	-	-	-	-	-	-	-	-	-	-	-
scaffold1533	170.06	64.71	59.32	49.17	72.02	27.51	87.16	150.34	-	-	-	-	-	-	-	-	-	-	2.65247	-	-	-2.22622	-	-
C117699	14.54	3.49	5.67	16.6	11.31	3.27	13.02	29.38	-	-	-	-	-	-	-	-	-	-	-	-	-	-3.1723	-	-
C117701	71.1	15.1	71.84	106.22	70.13	71.95	106.02	105.51	-	-	-	-	-	-	-	-	-	-	-	-	-	-	-	-
C117769	25.78	1.16	7.54	11.58	2.26	1.63	33.37	13.31	3.27094	-	-	-	3.6271	-	-	-3.84166	-	-	-	-	-	-3.00063	-	-
C117781	21.75	16.22	47.12	81.08	69.92	61.95	40.79	38.61	-	-	-	-	-	-	-	-	-	-	-	-	-	-	-	-
C117807	3.22	6.95	11.31	21.51	9.02	29.34	5.56	19.97	-	-	-	-	-	-	-	-	-	-	-	-	-	-	-	-
C117827	12.05	3.46	7.52	23.09	38.23	8.13	11.09	14.6	-	-	-	-	-	-	-	-	-	-	-	-	-	-	-	-
C117851	18.47	20.78	15.03	37.94	56.22	82.89	9.24	39.82	-	-	-	-	-	-	-	2.55944	-	-	-	-	-	-	-	-
C117861	0	48.5	1.88	24.74	13.49	8.13	0	1.33	-10.4738	-	-	-	-7.40406	-	-	6.73103	-	-	3.66262	-	6.1692	-	-4.16531	-
scaffold12042	13.83	10.57	12.73	33.62	27.99	4.19	9.47	10.22	-	-	2.72694	-	-	-	-	-	-	-	2.83589	-3.26884	-	-	-2.30303	-
C117867	8.83	4.62	7.52	13.2	13.49	13	44.36	10.62	-	-	-	-	-	-	-	-	-	-	-	-	-	-	-	-
C117879	44.97	38.11	45.1	100.63	155.17	123.52	25.88	47.78	-	-	-	-	-	-	-	2.54908	-	-	-	-	-	-	-	-
C117893	711.75	1321.53	678.18	580.57	177.13	111.8	300.33	1106.25	-2.06009	-	-	-2.05783	2.16534	-2.46076	-	-	-	-	4.66704	-2.39739	-	-3.34677	-	2.22881
C117919	62.45	48.35	123.65	261.5	282.5	168.51	77.39	152.18	-	-	-	-	-2.01704	-	-	-	-	-	-	-	-	-	-	-
C117923	116.09	27.63	67.44	88.81	53.81	56.71	75.54	83.37	-	-	-	-	-	-	-	-	-	-	-	-	-	-	-	-
C117939	0.8	6.91	0	34.54	224.21	173.37	0	1.32	-4.15187	-8.15771	-	-	-7.84729	10.5181	-	10.7771	-	-	-3.53351	2.30231	3.37085	6.89842	-4.64923	-
C117951	21.62	14.97	20.61	23.03	15.69	19.44	42.38	30.44	-	-	-	-	-	-	-	-	-	-	-	-	-	-	-	-
C117963	26.42	26.48	44.96	47.7	26.91	42.13	47.91	35.73	-	-	-	-	-	-	-	-	-	-	-	-	-	-	-	-
C117967	9.61	1.15	11.24	13.16	35.87	19.44	11.06	17.2	-	-	-	-	-	-	-	-	-	-	-	-	-	-	-	-
C117987	17.56	5.74	7.47	9.84	8.94	1.62	18.37	13.19	-	-	-	-	-	-	-	-	-	-	-	-	-	-3.00063	-	-
C118027	1136.31	4652.05	2429.4	8563.02	1852.44	6187.99	817.37	3064.79	-3.20101	-	-1.9497	-2.08479	-	-	-	-	-	-	-	-	-	-	-	-
C118053	19.16	4.59	7.47	9.84	11.18	14.54	20.2	10.55	-	-	-	-	-	-	-	-	-	-	-	-	-	-	-	-
C118061	13.57	10.33	20.55	36.07	73.77	33.92	16.53	15.83	-	-	-	-	-2.27733	-	-	-	-	-	-	-	-	-	-	-
C118089	15.12	5.72	16.76	11.44	24.52	4.83	49.44	67.07	-	-	-	-	-	-	-	-	-	-	-	-	-2.45225	-3.8112	2.50494	-
C118105	20.69	0	9.31	8.17	4.46	6.44	36.62	18.41	8.0949	-	-	-	-	-	-	-3.03256	-	-	-	-	-7.43898	-	-	-
C118119	29.44	8.01	22.35	19.62	13.37	8.05	27.47	34.19	-	-	-	-	-	-	-	-	-	-	-	-	-	-	-	-
C118125	45.36	6.86	31.66	52.31	28.97	20.94	31.13	30.25	-	-	-	-	-	-	-	-	-	-	-	-	-	-	-	-
C118157	74.58	27.38	14.85	37.49	168.89	52.99	41.98	55.07	-	-	-	-	-	2.97331	-	-	-	-	-	-	-	-	-	-
C118169	37.29	14.83	46.42	35.86	71.11	32.11	34.68	32.78	-	-	-	-	-	-	-	-	-	-	-	-	-	-	-	-
C118203	23.8	10.27	20.42	16.3	15.56	14.45	25.56	31.47	-	-	-	-	-	-	-	-	-	-	-	-	-	-	-	-
C118213	107.58	285.43	305.44	549.29	405.47	67.23	140.12	337.26	-2.57458	-	2.38226	-	-	-	-	-	-	-	3.18909	-3.05012	-	-2.36634	-	-
C118251	17.4	3.41	14.81	9.75	31.02	11.21	29.12	18.3	-	-	-	-	-	-	-	-	-	-	-	-	-	-	-	-
C118309	6.33	1.14	9.26	1.63	0	0	9.1	60.13	-	-	-	-2.8873	-	-	-	-	-	-	-	-	-4.57625	-9.40565	5.09776	-
C118317	4.73	23.81	3.69	38.89	22.09	225.03	9.07	20.85	-3.47796	-3.02568	-3.54938	-	-	-	-	-	-	-	-2.13244	2.50807	-	3.38501	-	-
C118353	264.99	121.31	182.72	298.13	324.75	261.74	324.73	350.57	-	-	-	-	-	-	-	-	-	-	-	-	-	-	-	-
C118409	17.3	0	725.03	261.71	118.95	0	5.43	929	7.85485	-	9.89267	-7.56986	-2.61697	-3.13127	-	4.39282	-7.56367	-5.78816	-	-11.3623	-13.1053	-13.3619	-	-11.1007
C118411	22.8	42.95	44.16	85.62	19.82	54.1	34.36	87.05	-2.07767	-	-	-	-	-	-	-	-	-	-	-	-	-	-	-
C118429	14.94	44.08	42.32	177.7	37.45	100.24	5.43	162.41	-2.72268	-	-	-5.0545	-	-	-	2.72871	-3.46816	-	-	-	-	-	-	-
C118453	45.61	20.35	23.92	40.39	17.62	3.18	9.04	35.08	-	-	-	-	-	-	-	-	-	-	3.73255	-3.64582	-	-3.46693	-	-
C118457	20.44	1.13	12.88	25.85	11.01	0	9.04	42.88	2.97237	-	6.47451	-	-	-	-	-	-	-	-	-8.02744	-4.09808	-8.92732	-	-
C118479	3.15	2.26	22.08	8.08	350.23	41.37	10.85	187.1	-	-	2.86995	-4.27182	-6.60774	3.45602	-	4.96589	-	-3.18655	-3.05722	-	-5.2515	-2.21601	4.4821	-
C118481	314.52	0	14.72	0	116.74	0	122.98	2.6	12.069	7.46568	9.89267	5.51934	-	2.312	-	-	2.52839	3.8734	-	-	-	-	-	-
C118485	17.3	24.87	18.4	45.23	22.03	41.37	18.09	20.79	-	-	-	-	-	-	-	-	-	-	-	-	-	-	-	-
C118509	28.22	7.89	12.84	6.44	28.55	4.76	16.23	20.73	-	-	-	-	-	-	-	-	-	-	-	-	-	-	-	-
C118513	84.67	39.44	75.22	156.24	276.73	160.23	43.27	88.09	-	-	-	-	-	-	-	2.64259	-	-	-	-	-	-	-	-
C118527	36.85	13.52	53.21	109.53	65.89	87.25	90.15	53.11	-	-	-	-	-	-	-	-	-	-	-	-	-	-	-	-
C118539	316.72	56.35	135.77	128.86	155.93	68.22	137.03	107.52	-	-	-	-	-	-	-	-	-	-	-	-	-	-	-	-
C118569	1.57	0	5.5	12.89	0	6.35	12.62	6.48	-	-	-	-	-	-	-	-6.70002	-	-	-	-	-	-	-	-6.77341
C118573	26.65	9.02	29.36	28.99	30.75	38.07	36.06	12.95	-	-	-	-	-	-	-	-	-	-	-	-	-	-	-	-
scaffold13121	36.7	7.56	19.86	12.92	35.06	10.08	29.47	13.54	-	-	-	-	-	-	-	-	-	-	-	-	-	-	-	-
C118649	46.12	14.61	58.54	61.03	70.08	55.36	57.52	37.45	-	-	-	-	-	-	-	-	-	-	-	-	-	-	-	-
C118669	94.58	64.04	84.15	80.3	155.48	55.36	66.51	111.07	-	-	-	-	-	-	-	-	-	-	-	-	-	-	-	-
C118743	257.18	78.41	253.53	228.99	360.28	176.63	164.87	159.67	-	-	-	-	-	-	-	-	-	-	-	-	-	-	-	-
C118781	22.53	0	7.27	1.6	28.3	0	23.23	5.14	8.25189	-	7.843	-	-	-	-	-	-	-	-	-	-	-	-	-
C118817	31.08	8.93	12.73	15.97	26.13	15.72	33.95	8.99	-	-	-	-	-	-	-	-	-	-	-	-	-	-	-	-
scaffold15116	9.93	105.17	38.88	95.75	171.83	29.53	7.62	84.12	-4.61382	-	2.284	-3.68226	-3.94157	-	-	4.42695	-2.86459	-2.37646	2.94273	-	-	-	-	-
C118877	37.19	2.23	14.51	4.78	2.17	0	67.69	6.4	2.87532	-	-	3.20878	4.21072	-	-	-4.9168	-	-	-	-	-	-	-	-
C118895	13.17	18.93	5.44	70.05	41.25	111.31	5.34	12.8	-	-3.32523	-	-	-	-	-	2.88866	-	-	-	-	-	3.0702	-2.48007	-
C118913	30.99	5.57	27.2	23.88	21.71	7.84	24.94	32	-	-	-	-	-	-	-	-	-	-	-	-	-	-	-	-
C118925	236.3	53.45	255.68	256.31	644.75	476.59	260.06	313.59	-	-	-	-	-	-	-	-	-	-	-2.04966	-	-	-	-	-
C118945	26.26	7.77	12.66	14.29	32.47	15.63	33.74	20.42	-	-	-	-	-	-	-	-	-	-	-	-	-	-	-	-
C118951	57.94	27.76	72.32	200.01	110.4	112.54	88.79	93.16	-	-	-	-	-	-	-	-	-	-	-	-	-	-	-	-
C118953	3.09	52.18	74.13	1.59	0	0	7.1	3.83	-5.21282	5.78387	-	-	-	-9.49851	-	-	-3.89449	-4.95655	9.89442	-	4.82041	-	-	5.98109
C118969	50.21	186.52	130.18	425.41	103.9	370.46	53.28	268	-3.05943	-	-2.04172	-2.50471	-	-	-	-	-	-	-	-	-	-	-	-
C118985	87.29	29.98	70.52	98.42	88.75	110.98	65.71	74.02	-	-	-	-	-	-	-	-	-	-	-	-	-	-	-	-
C119019	0	9.96	0	1.58	1.99	98.19	0	0	-8.25517	-	-5.63828	-	-	-	-	-	-	-	-2.189	5.84908	7.68817	10.1095	-	3.60304
C119045	56.23	34.32	82.93	91.8	166.2	126.24	109.77	78.89	-	-	-	-	-	-	-	-	-	-	-	-	-	-	-	-
C119065	13.82	8.83	14.38	36.3	27.98	13.99	19.42	8.88	-	-	-	-	-	-	-	-	-	-	-	-	-	-	-	-
C119087	25.34	5.52	14.38	9.47	40.89	13.99	17.65	11.42	-	-	-	-	-	-	-	-	-	-	-	-	-	-	-	-
C119117	15.36	9.93	10.79	17.36	12.91	17.09	8.83	8.88	-	-	-	-	-	-	-	-	-	-	-	-	-	-	-	-
C119161	18.38	24.21	17.92	20.46	10.73	10.85	19.36	15.18	-	-	-	-	-	-	-	-	-	-	2.252	-	-	-	-	-
C119181	28.33	2.2	8.96	34.62	21.46	35.64	5.28	27.83	-	-	-	-	-	-	-	-	-	-	-2.88089	-	-	-	-	-2.90013
C119187	352.24	542.52	1010.94	1033.87	126.62	18.59	540.3	1582.43	-1.79108	-	2.55167	-	-	-3.5211	-	-2.12467	-	-	5.96375	-5.81078	-	-6.44615	-	-
C119205	106.44	24.21	35.85	29.9	111.6	34.09	79.2	32.89	-	-	-	-	-	-	-	-	-	-	-	-	-	-	-	-
C119213	19.91	7.7	5.38	17.31	30.05	18.59	21.12	22.77	-	-	-	-	-	-	-	-	-	-	-	-	-	-	-	-
scaffold1266	496.69	5.76	388.76	15.68	40.5	0	383.64	60.67	5.44813	4.99214	9.34793	2.41503	3.77687	-3.61224	-	-3.1895	-	-	7.51615	-8.11458	-2.47554	-10.4202	-	-
C119305	16.75	10.94	8.91	6.26	21.34	13.86	14	13.83	-	-	-	-	-	-	-	-	-	-	-	-	-	-	-	-
C119319	37.3	7.66	30.3	40.68	29.87	20.03	33.24	42.76	-	-	-	-	-	-	-	-	-	-	-	-	-	-	-	-
C119337	11.42	5.47	10.69	6.26	34.14	10.78	19.24	11.32	-	-	-	-	-	-	-	-	-	-	-	-	-	-	-	-
C119347	41.87	72.21	58.81	112.65	59.75	103.21	57.73	108.15	-1.95252	-	-	-	-	-	-	-	-	-	-	-	-	-	-	-
C125253	35.49	6.9	22.57	58.2	65.99	42.57	39.84	52.53	-	-	-	-	-	-	-	-	-	-	-	-	-	-	-	-
C119361	63.77	7.64	78.19	15.6	459.62	7.68	66.28	33.85	-	2.65581	5.67458	-	-2.68768	-	-	2.75847	-	-	-	-	-	-2.16922	-	-
C119389	10.63	3.27	5.33	17.16	14.9	12.29	6.98	13.79	-	-	-	-	-	-	-	-	-	-	-	-	-	-	-	-
C119427	24.29	12	28.43	29.64	34.05	23.04	33.14	37.62	-	-	-	-	-	-	-	-	-	-	-	-	-	-	-	-
C119433	28.85	33.82	56.87	43.68	85.12	35.33	33.14	32.6	-	-	-	-	-	-	-	-	-	-	-	-	-	-	-	-
C119439	72.88	3.27	31.99	48.36	100.01	56.83	78.49	25.08	3.29595	-	-	-	-	-	-	-	-	-	-2.99168	-	-	-	-	-2.82059
C119475	6.81	5.44	5.32	34.23	16.98	10.72	19.13	27.51	-	-	-	-	-	-	-	-	-	-	-	-	-	-	-	-
C119477	130.2	9.79	54.93	12.45	82.75	16.85	83.48	42.51	2.56107	2.47057	-	-	-	-	-	-	-	-	-	-	-	-	-	-
C119511	20.44	0	3.54	1.56	12.73	1.53	15.65	16.25	8.14915	-	-	-	-	-	-	-	-	-	-	-	-7.33271	-3.37689	-	-
C119517	55.26	23.93	33.67	141.57	84.88	75.05	57.39	83.77	-	-	-	-	-	-	-	-	-	-	-	-	-	-	-	-
C119533	6.06	1.09	12.4	10.89	42.44	1.53	10.43	12.5	-	-	4.4917	-	-2.63488	-	-	-	-	-	-	-	-	-3.00063	-	-
C119547	502.68	0	159.03	0	522.63	0	220.22	12.47	12.7688	10.7802	12.085	3.9579	-	-	-	-	-	-	-	-	-6.95688	-7.21165	7.16722	-
C119565	97.37	24.94	70.68	88.42	61.36	47.34	69.36	100.98	-	-	-	-	-	-	-	-	-	-	-	-	-	-	-	-
C119581	12.08	26.03	3.53	40.33	6.35	47.34	8.67	4.99	-2.2695	-3.14082	-3.08455	-	-	-	-	-	-	-	-	-	3.44656	3.18355	-3.02927	-
scaffold16124	270.01	950.96	518.68	1589.41	540.35	1692.84	256.99	738.65	-2.99367	-	-1.8742	-	-	-	-	-	-	-	-	-	-	-	-	-
C119619	28.6	4.33	17.62	10.83	33.76	15.23	20.75	17.4	-	-	-	-	-	-	-	-	-	-	-	-	-	-	-	-
C119649	18.06	73.54	37	103.64	16.88	31.98	19.02	67.12	-3.18874	-	-	-	-	-	-	-	-	-	2.30319	-	-	-	-	-
C119655	18.82	42.17	21.14	55.69	40.09	22.84	32.85	39.78	-2.27211	-	-	-	-	-	-	-	-	-	-	-	-	-	-	-
C119673	31.52	10.78	8.78	9.26	10.52	7.59	12.07	6.2	-	-	-	-	-	-	-	-	-	-	-	-	-	-	-	-
C119677	10.51	2.16	5.27	13.88	4.21	24.3	22.41	11.15	-	-	-	-	-	-	-	-	-	-	-	-	-	-	-	-
C119705	582.38	83.03	470.88	561.48	547.06	422.13	539.57	421.41	-	-	-	-	-	-	-	-	-	-	-	-	-	-	-	-
C119721	12.76	20.49	33.38	41.65	44.19	91.11	13.79	29.75	-	-	-	-	-	-	-	-	-	-	-	-	-	-	-	-
C119727	12.76	106.75	15.81	58.62	6.31	0	12.07	29.75	-4.22559	-	-	-	-	-	-	-	-	-	10.9684	-9.27216	2.92811	-8.469	-	-
C119733	77.3	32.35	43.92	70.96	298.78	91.11	74.13	76.84	-	-	-	-	-	2.2376	-	1.97549	-	-	-	-	-	-	-	-
C119763	110.76	45.16	152.43	203.04	144.78	140.81	175.32	161.9	-	-	-	-	-	-	-	-	-	-	-	-	-	-	-	-
C119773	101.03	7.53	24.53	0	2.1	0	48.13	25.95	2.57306	8.10019	-	-	5.70085	-3.98367	-	-4.47715	-	-	7.15583	-	-	-8.27693	8.23234	7.10569
C119787	14.22	16.13	29.78	46.15	0	62.08	24.06	72.92	-	-	-9.23545	-	7.73885	-8.23124	-	-7.69306	-	-	-	-	-	-	-	-
C119803	17.21	3.23	5.26	7.69	16.79	1.51	6.88	9.89	-	-	-	-	-	-	-	-	-	-	-	-	-	-	-	-
C119827	13.43	3.22	8.74	19.94	8.37	1.51	3.43	9.86	-	-	-	-	-	-	-	-	-	-	-	-3.66198	-	-	-	-
C119851	255.21	16.08	108.32	50.62	64.86	24.16	428.46	101.05	2.81718	-	-	-	2.13597	-	-	-2.75562	-	-	-	-	-	-2.10262	-	-
C119857	14.92	4.29	12.23	9.2	16.74	4.53	17.14	22.18	-	-	-	-	-	-	-	-	-	-	-	-	-	-	-	-
C11987	0	0	0	360.87	0	0	0	0	-	-	-	-	-	-	-	-	-	-	-	-	-	-	-	-
C119881	81.11	16.04	40.07	38.24	52.16	28.61	46.14	20.89	-	-	-	-	-	-	-	-	-	-	-	-	-	-	-	-
C119885	721.81	144.32	268.3	354.86	534.16	463.71	449.43	331.78	-	-	-	-	-	-	-	-	-	-	-	-	-	-	-	-
C119931	84.09	50.25	109.76	172.84	143.97	126.47	93.99	106.91	-	-	-	-	-	-	-	-	-	-	-	-	-	-	-	-
C119939	69.2	1.07	20.91	0	20.87	1.51	32.47	14.75	4.80728	7.87868	3.49578	-	-	-	-	-	-	-	-	-	-	-3.26204	7.42858	-
C119995	11.87	28.78	10.42	68.64	14.57	18.02	10.22	46.56	-2.43923	-2.36976	-	-	-	-	-	-	-	-	-	-	-	-	-	-
C120009	46.01	2.13	19.11	6.1	8.32	3	44.3	13.48	3.24391	-	-	-	2.61707	-	-	-2.43008	-	-	-	-	-	-	-	-
C120053	31.08	3.19	17.33	6.08	18.68	1.5	25.49	17.11	-	-	-	-	-	-	-	-	-	-	-	-	-	-3.48327	-	-
C120061	12.58	8.5	3.47	10.65	10.38	8.98	8.5	15.88	-	-	-	-	-	-	-	-	-	-	-	-	-	-	-	-
C120073	26.64	23.39	15.59	24.34	41.5	8.98	27.18	23.21	-	-	-	-	-	-	-	-	-	-	2.47183	-	-	-	-	-
C120137	16.23	5.3	22.46	22.75	26.9	20.9	27.11	19.49	-	-	-	-	-	-	-	-	-	-	-	-	-	-	-	-
C120155	44.27	2.12	15.55	4.55	4.14	1.49	50.82	14.62	3.19668	-	-	-	3.55715	-	-	-3.6159	-	-	-	-	-	-3.26204	-	-
C120227	20.55	7.38	3.44	7.54	30.87	13.36	8.42	20.6	-	-	-	-	-	-	-	-	-	-	-	-	-	-	-	-
C120247	52.1	99.08	51.55	188.56	51.45	133.61	47.16	105.4	-2.0947	-	-	-	-	-	-	-	-	-	-	-	-	-	-	-
C120249	116.67	32.67	77.32	104.08	249.02	97.98	114.54	159.92	-	-	-	-	-	-	-	-	-	-	-	-	-	-	-	-
C120271	41.83	13.7	36.08	61.85	30.87	22.27	40.43	53.31	-	-	-	-	-	-	-	-	-	-	-	-	-	-	-	-
C120289	443.93	154.94	228.52	267	343.68	285.03	375.63	253.21	-	-	-	-	-	-	-	-	-	-	-	-	-	-	-	-
C120303	184.91	62.19	109.96	99.56	139.94	77.19	183.6	122.36	-	-	-	-	-	-	-	-	-	-	-	-	-	-	-	-
C120345	21.22	24.17	10.28	33.09	30.79	26.65	11.76	9.66	-	-	-	-	-	-	-	-	-	-	-	-	2.39969	-	-	-
C120359	91.47	24.17	85.67	297.85	158.03	159.88	110.85	115.98	-	-	-	-	-	-	-	-	-	-	-	-	-	-	-	-2.57546
scaffold144	4.4	24.39	15.44	67.82	7.31	17.82	0	33.7	-2.98284	-2.14417	-2.54021	-	-	-	-	-	-	-	-	-	-	-	-	-
C120371	19.03	33.63	32.56	69.2	43.1	56.25	38.63	38.66	-1.98695	-	-	-	-	-	-	-	-	-	-	-	-	-	-	-
C120373	11.71	3.15	6.85	7.52	86.2	1.48	11.76	10.87	-	-	5.55994	-	-2.71191	3.10862	-	2.82668	-	-	-	-	-	-	-	-
C120401	15.32	7.34	10.25	16.5	22.51	5.91	10.05	6.02	-	-	-	-	-	-	-	-	-	-	-	-	-	-	-	-
C120433	251.75	71.27	305.86	469.56	395.03	388.26	356.74	228.9	-	-	-	-	-	-	-	-	-	-	-	-	-	-	-	-
C120445	10.22	5.24	6.83	9	24.56	4.43	13.4	9.64	-	-	-	-	-	-	-	-	-	-	-	-	-	-	-	-
C120477	15.28	5.23	5.11	8.98	14.29	8.83	15.03	7.21	-	-	-	-	-	-	-	-	-	-	-	-	-	-	-	-
C120491	8	5.23	20.45	35.91	24.49	23.55	25.05	24.03	-	-	-	-	-	-	-	-	-	-	-	-	-	-	-	-
C120495	140.45	26.13	155.07	173.54	167.38	135.44	185.38	171.8	-	-	-	-	-	-	-	-	-	-	-	-	-	-	-	-
C120555	15.24	16.68	13.6	44.76	28.5	29.36	19.98	21.56	-	-	-	-	-	-	-	-	-	-	-	-	-	-	-	-
C120571	29.03	2.08	10.2	7.46	22.39	4.4	9.99	4.79	2.61286	-	-	-	-	-	-	-	-	-	-	-	-	-	-	-
C120601	30.4	60.29	32.2	44.64	109.63	68.81	16.61	23.89	-2.15446	-	-	-	-	-	-	2.67841	-	-	-	-	2.41924	-	-	-
C120613	25.33	226.59	467.75	52.08	46.69	45.39	137.84	48.98	-4.32651	3.50371	-	-	-	-3.8467	-	-	-2.29425	-4.60712	3.42298	-	3.29601	-	-	3.16386
C120617	8.68	45.73	28.81	93.74	119.78	49.78	28.23	50.18	-3.55535	-	-	-	-3.61426	-	-	2.04452	-	-	-	-	-	-	-	-
C120619	18.82	6.24	28.81	43.15	85.27	55.63	19.93	51.37	-	-	-	-	-	-	-	-	-	-	-	-	-	-	-	-
C120651	17.37	6.24	16.95	31.25	4.06	24.89	28.23	29.87	-	-	-2.79202	-	-	-	-	-	-	-	-	-	-	-	-	-
C120655	20.26	3.12	13.56	13.39	30.45	11.71	13.29	10.75	-	-	-	-	-	-	-	-	-	-	-	-	-	-	-	-
C120673	33.92	0	13.52	13.35	24.3	1.46	11.59	16.68	8.94668	-	3.75745	-	-	-	-	-	-	-	-	-	-7.43898	-3.48327	-	-6.94187
C120691	15.88	2.07	21.97	26.71	14.17	1.46	44.71	39.32	-	-	-	-	-	-	-	-	-	-	-	-4.12958	-3.1287	-4.71629	-	-
C120715	48.36	19.69	38.87	29.68	56.69	27.74	81.14	61.95	-	-	-	-	-	-	-	-	-	-	-	-	-	-	-	-
C120735	523.98	29.98	237.67	16.28	56.54	29.12	173.39	60.59	2.95719	4.19823	-	-	3.37237	-2.59498	-	-	-	-	-	-	-	-	-	-
C120761	962.31	65.12	359.03	32.56	153.47	48.05	406.23	74.85	2.71559	3.79803	-	2.26441	2.80987	-	-	-	-	-	-	-	-	-	-	-
C120763	12.96	6.2	6.74	14.8	18.17	10.19	8.26	13.07	-	-	-	-	-	-	-	-	-	-	-	-	-	-	-	-
C120795	799.64	3249.85	1405.77	2284.91	280.68	567.86	559.81	1527.91	-3.19197	-	-	-	-	-2.85007	-	-	-	-	3.62298	-2.02842	2.17758	-	-	-
C120807	23.03	11.37	6.74	13.32	34.33	13.1	19.82	20.2	-	-	-	-	-	-	-	-	-	-	-	-	-	-	-	-
C120857	214.62	98.96	221.89	413.24	463.19	406.58	222.31	221.56	-	-	-	-	-	-	-	-	-	-	-	-	-	-	-	-
C120943	79.96	0	0	4.4	62.1	11.55	40.94	1.18	10.1978	-	2.20537	4.85127	-	8.83062	-	-	8.39443	10.2121	-6.7397	-	-	-	-	-
C120975	14.28	18.45	10.03	23.49	18.03	36.1	9.83	15.32	-	-	-	-	-	-	-	-	-	-	-	-	-	-	-	-
C120983	14.99	3.08	26.75	51.38	38.06	62.1	26.2	55.38	-	-	-	-	-	-	-	-	-	-	-3.20808	-	-3.06324	-	-	-2.99528
C120987	47.83	375.22	167.2	532.86	44.07	245.51	32.75	166.15	-4.13901	-	-2.68605	-2.51387	-	-2.44649	-	-	-2.87909	-	-	-	2.26343	-	-	-
C120997	59.97	21.53	60.19	58.72	30.05	15.89	83.52	70.7	-	-	-	-	-	-	-	-	-	-	-	-	-	-2.19064	-	-
C121081	26.98	23.45	31.6	46.72	31.88	30.16	42.34	37.5	-	-	-	-	-	-	-	-	-	-	-	-	-	-	-	-
C121125	7.79	27.45	3.32	1.46	11.92	27.22	0	3.51	-2.97591	-	-	-	-	-	-	6.73103	-	-	-	4.12308	4.0217	2.88598	-	5.18255
C121189	18.41	0	16.59	2.91	5.96	7.16	16.24	16.36	8.0949	-	-	-	-	-	-	-	-	-	-	-	-7.43898	-	-	-
C121213	2.83	7.1	3.31	33.4	9.91	31.43	1.62	9.32	-	-2.96447	-	-	-	-	-	-	-	-	-	-	-	-	-	-
C121247	82.63	19.27	71.13	53.74	65.41	54.29	84.22	61.78	-	-	-	-	-	-	-	-	-	-	-	-	-	-	-	-
C121269	55.09	28.39	62.86	78.43	93.16	98.58	80.98	58.28	-	-	-	-	-	-	-	-	-	-	-	-	-	-	-	-
C12127	0	0	0	0	430.1	0	0	0	-	-	-	-	-	-	-	-	-	-	-	-	-	-	-	-
C121287	506.44	132.49	194.68	301.28	355.83	259.32	310.1	195.29	-	-	-	-	-	-	-	-	-	-	-	-	-	-	-	-
C121297	20.43	1.01	28.05	27.52	296.52	31.35	32.3	43.01	3.12936	-	3.02624	-	-3.69315	2.87149	-	3.15625	-	-	-3.78259	-	-4.26275	-	-	-3.65383
C121303	194.41	27.31	57.74	73.87	110.7	71.24	142.13	131.36	-	-	-	-	-	-	-	-	-	-	-	-	-	-	-	-
C121311	76.07	44.5	69.29	118.78	124.54	82.64	90.45	86.02	-	-	-	-	-	-	-	-	-	-	-	-	-	-	-	-
C121335	10.57	6.07	9.9	15.93	15.81	15.67	21	3.49	-	-	-	-	-	-	-	-	-	-	-	-	-	-	-	-
C121337	28.88	17.19	34.65	69.53	39.54	34.2	41.99	72.07	-	-	-	-	-	-	-	-	-	-	-	-	-	-	-	-
C121375	21.78	10.09	8.23	20.23	19.72	12.79	22.55	22.03	-	-	-	-	-	-	-	-	-	-	-	-	-	-	-	-
C121395	179.84	204.75	192.52	634.2	532.34	792.92	153.02	219.11	-	-	-	-	-	-	-	-	-	-	-	-	-	1.8125	-	-
C121401	9.13	4.03	16.45	7.22	7.89	15.63	49.93	12.75	-	-	-	-	-	-	-	-2.68323	-	-	-	-	-	-	-	-
C121415	20.37	4.03	29.62	27.45	25.63	27	32.21	17.39	-	-	-	-	-	-	-	-	-	-	-	-	-	-	-	-
C121419	77.98	14.12	164.54	41.89	7.89	1.42	125.64	55.65	-	2.31018	-	-	3.45637	-4.88599	-	-4.01253	-	-	4.31952	-4.81577	-	-5.25593	-	-
C121439	463.81	89.53	390.58	404.88	483.76	266.44	477.08	306.39	-	-	-	-	-	-	-	-	-	-	-	-	-	-	-	-
C121461	73.57	40.24	65.64	184.43	76.69	87.87	117.26	106.37	-	-	-	-	-	-	-	-	-	-	-	-	-	-	-	-
C121483	63.76	2.01	32.82	8.65	5.9	0	122.08	11.56	3.7968	-	-	3.21757	3.5808	-2.97432	-	-4.38339	-	-	-	-	-	-7.21165	-	-
C121485	65.16	26.15	111.59	148.41	228.11	199.83	122.08	129.49	-	-	-	-	-	-	-	-	-	-	-	-	-	-	-	-
C121509	143.95	25.08	85.11	63.23	76.49	49.47	139.37	92.25	-	-	-	-	-	-	-	-	-	-	-	-	-	-	-	-
C121519	25.85	14.05	21.28	117.84	207.9	178.09	33.64	56.5	-	-	-	-	-2.84188	2.75641	-	2.58542	-	-	-2.55353	-	-	-	-	-
C121521	86.65	20.06	70.38	67.54	62.76	19.79	91.31	80.72	-	-	-	-	-	-	-	-	-	-	-	-	-	-2.06647	-	-
C121535	36.34	0	11.46	1.44	11.77	5.65	32.04	9.22	9.09225	-	-	-	-	-	-	-	-	-	-	-	-6.63785	-	-	-
C121539	5.59	14.05	13.09	35.93	3.92	21.2	11.21	26.52	-2.48463	-	-	-	-	-	-	-	-	-	-	-	-	-	-	-
C121541	21.66	1	65.47	5.75	196.14	25.44	22.43	72.64	3.22527	3.82464	2.73006	-	-3.01243	-	-	3.08404	-	-	-3.49418	-	-5.02928	-	3.60837	-
C121543	64.29	22.07	34.37	63.23	82.38	56.54	52.86	57.65	-	-	-	-	-	-	-	-	-	-	-	-	-	-	-	-
C121565	14.64	18.01	13.06	35.83	43.04	43.7	19.17	11.5	-	-	-	-	-	-	-	-	-	-	-	-	-	-	-	-
C121587	6.97	2	17.96	22.93	19.56	8.46	15.98	8.05	-	-	-	-	-	-	-	-	-	-	-	-	-	-	-	-
C121621	1.39	18.96	8.14	25.73	9.76	35.15	1.59	18.35	-4.87425	-	-	-3.62715	-	-	-	-	-	-	-	-	-	-	-	-
C121629	6.95	28.94	14.65	40.03	5.85	5.62	3.19	4.59	-3.21516	-	-	-	-	-	-	-	-	-	3.44562	-2.83129	3.71913	-	-3.13597	-
C121641	67.42	76.84	94.44	261.6	341.46	310.72	111.53	196.13	-	-	-	-	-2.17667	-	-	-	-	-	-	-	-	-	-	-
C12167	0	0	0	0	0	0	0	0	-	-	-	-	-	-	-	-	-	-	-	-	-	-	-	-
C121693	46.45	30.85	50.34	88.4	114.82	61.7	42.9	58.34	-	-	-	-	-	-	-	-	-	-	-	-	-	-	-	-
C12171	0	0	0	0	0	0	0	0	-	-	-	-	-	-	-	-	-	-	-	-	-	-	-	-
C121721	718.91	152.27	293.94	325.08	422.31	347.76	454.45	316.86	-	-	-	-	-	-	-	-	-	-	-	-	-	-	-	-
C121755	50.47	15.88	32.39	39.82	54.35	32.17	63.39	45.63	-	-	-	-	-	-	-	-	-	-	-	-	-	-	-	-
C121769	16.59	15.88	8.1	24.18	48.53	27.97	19.02	29.66	-	-	-	-	-	-	-	-	-	-	-	-	-	-	-	-
C121771	29.04	6.95	48.59	52.62	42.7	23.78	36.45	42.21	-	-	-	-	-	-	-	-	-	-	-	-	-	-	-	-
C121807	24.14	21.78	40.39	87.94	79.38	55.8	25.29	52.34	-	-	-	-	-	-	-	-	-	-	-	-	-	-	-	-
C121827	34.48	17.82	21	26.95	52.27	20.92	15.8	15.93	-	-	-	-	-	-	-	-	-	-	-	-	-	-	-	-
C121883	68.78	29.62	41.89	73.57	121.66	29.22	61.47	66.96	-	-	-	-	-	-	-	-	-	-	-	-	-	-	-	-
C121889	33.02	8.89	12.89	11.32	15.45	5.56	25.22	13.62	-	-	-	-	-	-	-	-	-	-	-	-	-	-	-	-
C121895	13.76	14.81	17.72	16.98	27.04	34.78	12.61	13.62	-	-	-	-	-	-	-	-	-	-	-	-	-	-	-	-
C121921	85.76	2.95	69.11	16.93	42.38	22.2	100.61	32.82	3.67644	2.36141	-	-	-	-	-	-	-	-	-	-	-	-	-	-
C121929	15.78	7.88	12.86	21.17	28.89	22.2	26.72	26.03	-	-	-	-	-	-	-	-	-	-	-	-	-	-	-	-
scaffold12579	2.95	3.97	18.64	22.96	0	9.81	11.43	10.83	-	-	-	-	-	-	-	-	-	-	-	-	-	-	-	-
C121959	208.56	14.77	946.62	56.44	190.69	66.61	617.8	1099.04	2.64731	4.40735	-	-	-	-2.84007	-	-	-	-2.58788	-	-	-5.12589	-4.08725	4.25017	-
C121971	69.79	14.73	147.48	114	780.03	290.64	53.31	38.38	-	-	-	-	-3.31818	-	-	3.8289	-	-	-3.19095	-	-	2.87528	-	-
C121979	17.79	11.79	9.62	21.11	28.82	23.53	9.41	21.45	-	-	-	-	-	-	-	-	-	-	-	-	-	-	-	-
C121985	13	6.88	8.02	5.63	13.45	29.06	23.52	10.16	-	-	-	-	-	-	-	-	-	-	-	-	-	-	-	-
C121991	33.53	1.96	9.62	15.48	49.95	15.22	25.09	21.45	2.90501	-	-	-	-	-	-	-	-	-	-	-	-	-	-	-
C121993	15.74	1.96	9.62	8.44	5.76	1.38	20.38	13.55	-	-	-	-	-	-	-	-	-	-	-	-	-	-3.26204	-	-
C122013	4.11	11.79	6.41	25.33	21.13	38.75	4.7	18.06	-2.67212	-	-	-	-	-	-	-	-	-	-	-	-	-	-	-
C122025	13	8.84	6.41	14.07	15.37	22.14	14.11	12.42	-	-	-	-	-	-	-	-	-	-	-	-	-	-	-	-
C122057	9.55	31.35	14.39	49.13	28.75	17.95	14.07	38.28	-2.87552	-	-	-	-	-	-	-	-	-	-	-	-	-	-	-
C122105	25.19	0	14.35	21	24.85	4.13	29.63	30.32	8.60234	-	-	-	-	-	-	-	-	-	-	-	-8.38251	-2.89537	-	-7.67413
C122109	108.92	24.43	74.96	63.01	105.13	48.19	79.54	66.26	-	-	-	-	-	-	-	-	-	-	-	-	-	-	-	-
C122121	14.3	10.75	7.97	36.41	17.2	11.01	26.51	22.46	-	-	-	-	-	-	-	-	-	-	-	-	-	-	-	-
C122137	7.49	33.22	25.52	63.01	15.29	24.78	9.36	32.57	-3.30816	-	-	-	-	-	-	-	-	-	-	-	-	-	-	-
C122139	285.22	108.45	114.83	155.43	323.04	126.67	152.83	178.56	-	-	-	-	-	-	-	-	-	-	-	-	-	-	-	-
C122143	189.24	33.22	132.37	113.42	131.89	89.49	137.24	111.18	-	-	-	-	-	-	-	-	-	-	-	-	-	-	-	-
C122159	19.01	1.95	4.77	12.57	13.35	6.87	15.55	8.96	-	-	-	-	-	-	-	-	-	-	-	-	-	-	-	-
C122173	28.52	12.67	6.36	16.76	26.69	2.75	24.89	15.68	-	-	3.02564	-	-	-	-	-	-	-	3.26459	-	-	-	-	-
C122263	4.74	2.92	9.52	12.54	68.47	105.47	13.96	2.23	-	-	-	-	-3.67211	-	-	2.24513	-	-	-4.04748	3.04475	-	5.47066	-	-
C122277	168.87	24.24	117.11	162.58	144.17	68.31	160.91	108.09	-	-	-	-	-	-	-	-	-	-	-	-	-	-	-	-
C122295	8.78	14.54	20.57	95.88	136.59	109.3	7.74	11.14	-	-	-	-	-3.78673	-	-	4.08336	-	-	-	-	-	3.24225	-3.12851	-
C122303	17.56	5.82	4.75	8.34	24.66	10.93	13.93	8.91	-	-	-	-	-	-	-	-	-	-	-	-	-	-	-	-
C122325	14.19	4.85	23.74	13.9	20.87	35.52	34.04	14.49	-	-	-	-	-	-	-	-	-	-	-	-	-	-	-	-
scaffold12789	11.11	5.89	7.35	8.6	13.75	15.87	16.5	7.41	-	-	-	-	-	-	-	-	-	-	-	-	-	-	-	-
C122341	72.28	21.33	45.9	52.8	85.37	39.62	69.63	66.86	-	-	-	-	-	-	-	-	-	-	-	-	-	-	-	-
C122343	1047.69	163.84	430.48	125.06	303.52	101.1	408.47	135.94	-	2.12194	-	-	1.95041	-	-	-	-	-	-	-	-	-	-	-
C122347	24.99	7.76	4.75	6.95	3.79	9.56	13.93	21.17	-	-	-	-	2.86105	-	-	-	-	-	-	-	-	-	-	-
C122349	33.01	11.6	15.79	12.47	41.63	17.72	23.15	15.56	-	-	-	-	-	-	-	-	-	-	-	-	-	-	-	-
C122395	23.58	6.77	14.21	23.56	35.95	24.53	16.97	14.45	-	-	-	-	-	-	-	-	-	-	-	-	-	-	-	-
C122419	20.83	0	9.45	13.83	16.99	21.75	52.33	34.36	8.3478	-	-	-	-	-	-	-	-	-	-7.73294	-	-8.58126	-	-	-7.0927
C122439	129.03	43.4	51.96	62.21	41.52	42.14	107.74	64.3	-	-	-	-	-	-	-	-	-	-	-	-	-	-	-	-
C122441	203.63	75.23	154.31	288.95	190.64	161.75	244.72	437.88	-	-	-	-	-	-	-	-	-	-	-	-	-	-	-	-
C122451	17.47	161.07	64.56	340.1	109.47	165.83	30.78	145.22	-4.36957	-2.05636	-	-2.40779	-2.47989	-	-	-	-	-	-	-	-	-	-	-
C127699	183.2	0.77	74.59	3.33	16.7	0	136.29	14.19	6.67644	4.79111	7.60314	3.08936	3.61926	-2.68139	-	-3.0747	-	-	-	-	-3.05744	-7.88607	-	-
C122465	20.16	18.33	28.34	37.33	28.31	27.18	15.39	18.85	-	-	-	-	-	-	-	-	-	-	-	-	-	-	-	-
C122487	298.39	76.19	110.22	158.99	313.32	119.61	192.39	98.66	-	-	-	-	-	-	-	-	-	-	-	-	-	-	-	-
C122489	18.15	8.68	17.32	22.12	37.75	20.39	10.77	17.74	-	-	-	-	-	-	-	-	-	-	-	-	-	-	-	-
C122497	55.11	70.41	86.6	200.46	107.59	173.98	98.51	128.59	-	-	-	-	-	-	-	-	-	-	-	-	-	-	-	-
C122533	246.02	3.85	147.64	4.14	20.71	0	182.68	26.54	4.81805	5.46259	7.60314	2.60682	3.72948	-3.35282	-	-3.17505	-	-	-	-	-	-8.469	-	-
C122547	23.46	14.43	29.84	19.31	33.89	48.81	42.98	30.96	-	-	-	-	-	-	-	-	-	-	-	-	-	-	-	-
C122559	14.75	39.44	9.42	38.61	47.07	12.2	33.77	40.91	-2.58426	-	-	-	-	-	-	-	-	-	2.78948	-	-	-	-	-
C122561	126.69	0.96	97.38	45.51	9.41	0	259.44	143.74	5.82961	-	6.47451	-	3.90434	-3.87975	-	-4.80947	-	-	-	-9.06898	-6.07341	-10.9031	-	-4.44792
C122565	27.48	28.86	26.7	38.61	64.01	48.81	24.56	36.49	-	-	-	-	-	-	-	-	-	-	-	-	-	-	-	-
C122593	79.57	9.6	36.03	12.38	30.05	1.35	49	22.06	-	-	4.17079	-	-	-	-	-	-	-	3.83613	-	-	-3.99575	-	-
C122605	41.46	7.68	17.23	16.51	18.78	6.76	32.15	20.95	-	-	-	-	-	-	-	-	-	-	-	-	-	-	-	-
C122615	14.04	1.92	4.7	4.13	22.54	43.27	4.59	2.21	-	-	-	-	-	-	-	-	-	-	-3.356	3.34512	-	4.20538	-	-
C122633	30.76	0	10.97	9.63	9.39	1.35	22.97	17.65	8.91572	-	-	-	-	-	-	-	-	-	-	-	-7.63059	-3.67504	-	-
C122659	633.6	228.75	501.64	596.86	588.24	464.01	603.23	545.62	-	-	-	-	-	-	-	-	-	-	-	-	-	-	-	-
C122677	80.03	7.66	26.57	39.79	9.37	4.05	48.87	71.5	2.21138	-	-	-	3.24938	-	-	-2.41107	-	-	-	-3.28936	-	-4.16073	-	-
C122683	168.74	87.1	123.46	225.02	183.59	156.47	244.35	233.21	-	-	-	-	-	-	-	-	-	-	-	-	-	-	-	-
C122685	20.68	32.54	62.51	240.12	219.19	395.22	65.67	66	-	-	-	-	-3.23886	-	-	-	-	-	-2.49339	-	-	2.5375	-	-
C122707	142.06	12.44	107.83	37.05	33.72	1.35	175.62	108.9	2.3403	-	4.34015	-	2.23613	-2.20004	-	-2.41815	-	-	4.213	-4.7129	-2.0373	-6.29928	-	-
C122777	7.32	25.78	26.5	97.17	13.08	68.62	10.66	48.28	-2.97591	-	-2.59456	-	-	-	-	-	-	-	-	-	-	-	-	-
C122793	57.21	44.87	90.41	125.92	76.62	100.91	59.41	84.49	-	-	-	-	-	-	-	-	-	-	-	-	-	-	-	-
C122795	21.95	7.64	10.91	9.58	14.95	8.07	21.33	21.94	-	-	-	-	-	-	-	-	-	-	-	-	-	-	-	-
C122797	30.6	12.41	31.18	36.95	29.9	6.73	53.31	39.5	-	-	-	-	-	-	-	-	-	-	-	-	-	-2.58335	-	-
C122827	27.21	9.52	20.21	23.21	42.87	36.24	31.91	35.02	-	-	-	-	-	-	-	-	-	-	-	-	-	-	-	-
C122831	27.87	20	21.77	16.38	44.74	57.71	34.94	41.59	-	-	-	-	-	-	-	-	-	-	-	-	-	-	-	-
C122845	107.5	52.37	74.64	76.45	119.3	64.42	101.79	67.86	-	-	-	-	-	-	-	-	-	-	-	-	-	-	-	-
C122857	1.33	94.27	4.66	51.88	11.18	24.16	4.56	12.04	-7.25387	-3.11411	-	-	-	-	-	-	-	-	3.06629	-	4.0479	-	-	-
C122869	25.15	8.55	7.76	16.34	16.74	17.4	24.25	8.73	-	-	-	-	-	-	-	-	-	-	-	-	-	-	-	-
C122893	12.58	7.6	7.76	40.86	11.16	29.45	13.64	17.47	-	-	-	-	-	-	-	-	-	-	-	-	-	-	-	-
C122903	28.46	5.7	24.82	4.09	70.66	12.05	28.79	4.37	-	2.91183	2.33004	-	-	-	-	-	-	-	-	-	-	-	-	-
C122925	93.76	33.16	13.92	92.37	127.99	54.75	51.39	19.6	-	-2.38368	-	-	-	2.66524	-	-	-	-	-	-	-	-	-2.26393	-
C122939	4.62	31.26	13.92	65.21	22.26	42.73	4.53	14.16	-3.91013	-	-	-	-	-	-	-	-	-	-	-	2.22484	-	-	-
C122953	8.58	4.74	18.57	51.62	55.65	34.72	31.74	33.76	-	-	-	-	-2.52469	-	-	-	-	-	-	-	-	-	-	-
C122955	23.11	21.79	35.59	62.49	309.77	244.36	27.21	74.05	-	-	-	-	-3.57746	2.59146	-	3.46254	-	-	-2.37746	-	-	-	-	-
C123025	15.81	5.67	23.15	9.49	3.7	7.99	12.06	11.95	-	-	-	-	-	-3.12965	-	-	-	-	-	-	-	-	-	-
C123037	13.17	4.73	4.63	12.2	20.35	18.65	3.02	3.26	-	-	-	-	-	-	-	-	-	-	-	-	-	2.44695	-	-
C123045	11.83	23.57	36.95	52.72	29.53	18.6	34.59	59.59	-2.15935	-	-	-	-	-	-	-	-	-	-	-	-	-	-	-
C123097	176.07	6.6	100.07	51.37	94.14	39.86	162.41	54.17	3.56183	-	-	-	-	-	-	-	-	-	-	-	-	-	-	-
C123109	31.46	10.34	23.04	33.71	34.98	23.86	27	17.29	-	-	-	-	-	-	-	-	-	-	-	-	-	-	-	-
C123133	15.73	4.7	15.36	17.53	22.1	13.25	10.5	15.13	-	-	-	-	-	-	-	-	-	-	-	-	-	-	-	-
C123135	7.21	8.46	7.68	17.53	20.25	58.31	12	9.73	-	-	-	-	-	-	-	-	-	-	-	-	-	2.53152	-	-
C123137	26.87	3.76	35.32	14.83	233.84	22.53	42	20.53	-	-	3.15686	-	-2.95481	2.19663	-	2.43218	-	-	-	-	-	-	-	-
C12317	0	0	0	1082.62	0	0	0	0	-	-	-	-	-	-	-	-	-	-	-	-	-	-	-	-
C123175	11.11	57.21	29.11	137.2	38.57	93.86	14.96	66.84	-3.52724	-	-	-2.32539	-	-	-	-	-	-	-	-	-	-	-	-
C123179	55.57	47.83	49.02	135.85	143.27	251.19	55.36	84.08	-	-	-	-	-	-	-	-	-	-	-	-	-	-	-	-
C123183	29.42	7.5	9.19	5.38	29.39	0	20.95	18.33	-	-	8.14138	-	-	-	-	-	-	-	7.34721	-	-	-7.97317	-	-
C123191	25.5	8.44	13.79	9.42	9.18	3.97	8.98	14.01	-	-	-	-	-	-	-	-	-	-	-	-	-	-	-	-
C123193	22.88	6.57	18.38	6.73	40.41	23.8	20.95	8.62	-	-	-	-	-	-	-	-	-	-	-	-	-	-	-	-
C123203	1.31	17.82	18.38	43.04	3.67	26.44	0	17.25	-4.87425	-	-3.02562	-7.8638	-	-	-	-	-7.89909	-4.15363	-	-	-	-	-	-
C123205	15.04	11.26	6.13	28.25	20.2	13.22	17.95	14.01	-	-	-	-	-	-	-	-	-	-	-	-	-	-	-	-
C123207	563.51	344.22	445.8	560.9	541.85	223.42	685.23	857.01	-	-	-	-	-	-	-	-	-	-	-	-	-	-1.98258	-	-
C123251	22.17	7.48	27.51	18.78	20.16	6.59	41.79	33.33	-	-	-	-	-	-	-	-	-	-	-	-	-	-2.36806	-	-
C123275	221.72	67.36	160.46	248.23	331.65	263.75	219.37	191.4	-	-	-	-	-	-	-	-	-	-	-	-	-	-	-	-
C123311	289.47	79.33	243.91	305.18	396.64	322.29	270.92	194.15	-	-	-	-	-	-	-	-	-	-	-	-	-	-	-	-
C123313	81.31	35.46	35.06	78.97	111.5	60.51	25.31	40.76	-	-	-	-	-	-	-	2.09257	-	-	-	-	-	-	-	-
C123345	54.51	31.65	48.66	76.11	51.06	86.61	78.7	60.99	-	-	-	-	-	-	-	-	-	-	-	-	-	-	-	-
C123365	55.8	42.82	57.79	146.87	145.87	122.04	74.24	58.85	-	-	-	-	-	-	-	-	-	-	-	-	-	-	-	-
C12337	0	0	0	0	0	0	0	0	-	-	-	-	-	-	-	-	-	-	-	-	-	-	-	-
C123391	89.55	65.17	63.87	142.87	98.46	137.79	40.09	93.09	-	-	-	-	-	-	-	-	-	-	-	-	-	-	-	-
C123393	25.96	6.52	6.08	2.67	5.47	2.62	35.64	4.28	-	-	-	2.86408	-	-	-	-2.72321	-	-	-	-	-	-	-	-
C123403	27.83	0.93	21.24	7.99	27.29	5.24	39.99	12.81	3.6961	-	-	-	-	-	-	-	-	-	-	-	-	-	-	-
C123419	39.49	18.57	30.34	26.64	27.29	28.8	25.18	18.14	-	-	-	-	-	-	-	-	-	-	-	-	-	-	-	-
C123427	59.55	33.43	39.44	69.26	50.93	48.43	53.32	53.37	-	-	-	-	-	-	-	-	-	-	-	-	-	-	-	-
C123433	38.84	14.86	42.48	29.3	61.85	31.42	28.14	32.02	-	-	-	-	-	-	-	-	-	-	-	-	-	-	-	-
C123451	18.77	55.72	113.78	158.5	181.9	64.14	34.06	297.78	-2.73622	-	-	-3.29698	-3.10836	-	-	2.37056	-	-2.99834	-	-	-	-2.2571	-	-
C123501	29.06	24.08	28.75	65.11	79.84	67.9	41.37	56.43	-	-	-	-	-	-	-	-	-	-	-	-	-	-	-	-
C123507	51.66	0	34.81	11.96	12.7	7.83	70.91	21.29	9.71282	-	-	-	2.18245	-	-	-2.51424	-	-	-	-	-7.95106	-	-	-6.94187
C123527	54.24	16.67	24.21	11.96	45.37	22.2	44.32	39.39	-	-	-	-	-	-	-	-	-	-	-	-	-	-	-	-
scaffold17137	39.52	15.97	24.2	19.58	28.6	33.81	41.86	27.28	-	-	-	-	-	-	-	-	-	-	-	-	-	-	-	-
C123597	8.37	0	15.1	13.25	3.62	16.93	22.11	15.93	7.10016	-	-	-	-	-	-	-	-	-	-7.43494	-	-7.53796	-	-	-7.0927
C123607	7.09	0	27.17	6.63	414.55	11.72	7.37	5.31	-	-	4.91952	-	-5.69473	3.39945	-	5.75186	-	-	-6.90813	-	-	-	-	-
C123623	48.19	25.81	28.61	50.25	12.64	0	20.58	50.85	-	-	6.95529	-	-	-	-	-	-	-	9.14822	-9.27216	-	-9.46696	-	-
C123635	719.68	142.88	614.44	870.07	700.69	934.27	871.7	503.23	-	-	-	-	-	-	-	-	-	-	-	-	-	-	-	-
C127621	59.51	67.42	102.82	42.35	103.63	71.08	69.05	89.95	-	-	-	-	-	-	-	-	-	-	-	-	-	-	-	-
C129129	108.82	15.87	78.04	103.83	159.08	99.78	145.62	119.36	-	-	-	-	-	-	-	-	-	-	-	-	-	-	-	-
C123731	26.92	1.84	30.05	2.64	7.21	2.59	26.39	2.11	2.68309	3.80058	-	3.42591	-	-2.56733	-	-	-	-	-	-	-	-	-	-
C123737	23.72	5.52	16.53	22.42	25.22	12.96	27.86	28.53	-	-	-	-	-	-	-	-	-	-	-	-	-	-	-	-
C123745	151.55	24.77	91.42	96.06	89.86	72.41	124.33	54.82	-	-	-	-	-	-	-	-	-	-	-	-	-	-	-	-
C123759	179.05	165.11	196.33	194.76	354.06	177.15	100.93	191.87	-	-	-	-	-	-	-	-	-	-	-	-	-	-	-	-
C123765	63.95	71.55	73.44	125.01	75.48	77.58	61.43	98.04	-	-	-	-	-	-	-	-	-	-	-	-	-	-	-	-
C123773	3.84	2.75	17.98	14.48	16.18	18.1	10.24	18.98	-	-	-	-	-	-	-	-	-	-	-	-	-	-	-	-
C123779	16.63	24.77	19.48	38.16	12.58	14.22	23.4	18.98	-	-	-	-	-	-	-	-	-	-	-	-	-	-	-	-
C123785	10.87	26.6	26.98	64.48	91.66	60.77	26.33	37.95	-2.45525	-	-	-	-2.90482	-	-	-	-	-	-	-	-	-	-	-
C134467	13.41	90.32	18	75.1	33.57	53.38	6.07	25.79	-3.92471	-	-	-	-	-	-	2.38925	-	-	1.86883	-	2.89424	-	-	-
C123817	45.29	16.47	20.93	26.26	25.1	14.19	32.1	23.14	-	-	-	-	-	-	-	-	-	-	-	-	-	-	-	-
C123831	43.38	9.15	34.39	5.25	1.79	2.58	49.61	21.03	-	3.02763	-	-	4.71243	-4.6976	-	-4.75664	-	-	2.88772	-	-	-3.03524	-	-
C123835	17.22	1.83	32.89	10.5	1.79	3.87	49.61	22.08	-	-	-	-	3.38273	-4.63363	-	-4.75664	-	-	-	-	-	-2.53384	-	-
C123865	704.45	203.56	490.72	632.54	912.24	748.93	787.4	429.08	-	-	-	-	-	-	-	-	-	-	-	-	-	-	-	-
C123875	12.09	10.04	2.98	14.41	33.99	9.01	5.82	14.69	-	-	-	-	-	-	-	2.48164	-	-	-	-	-	-	-	-
C123881	123.45	31.95	90.98	113.94	137.73	79.78	222.69	166.81	-	-	-	-	-	-	-	-	-	-	-	-	-	-	-	-
C123885	45.82	17.34	25.36	36.67	44.72	23.16	24.74	34.62	-	-	-	-	-	-	-	-	-	-	-	-	-	-	-	-
C131331	17.21	9.72	20.2	21.47	19.17	32.93	31.88	32	-	-	-	-	-	-	-	-	-	-	-	-	-	-	-	-
C123917	40.73	2.74	23.86	7.86	14.31	14.16	132.45	45.11	2.7117	-	-	-	-	-	-	-3.24492	-	-	-	-	-2.93514	-	-	-
C123933	3.81	40.98	11.9	62.71	12.49	55.2	11.61	20.93	-4.57641	-	-2.34876	-	-	-	-	-	-	-	-	-	2.05343	-	-	-
C123939	39.99	37.33	81.84	74.47	46.4	16.69	21.78	64.89	-	-	-	-	-	-	-	-	-	-	2.26267	-	-	-1.99803	-	-
C123947	18.41	7.28	8.93	2.61	17.84	5.13	15.97	9.42	-	-	-	-	-	-	-	-	-	-	-	-	-	-	-	-
C123959	107.29	27.32	83.33	88.84	123.13	102.7	91.47	79.54	-	-	-	-	-	-	-	-	-	-	-	-	-	-	-	-
C123971	24.12	10.93	20.83	32.66	48.18	16.69	20.33	17.79	-	-	-	-	-	-	-	-	-	-	-	-	-	-	-	-
C12401	1819.26	0	1376.39	721.74	0	505.17	0	0	-	-	-	-	-	-	-	-	-	-	-	-	-	-	-	-
C124031	28.5	6.36	51.95	22.16	51.63	5.12	40.55	57.42	-	-	3.0972	-	-	-	-	-	-	-	-	-	-	-3.51171	-	-
C124053	11.37	33.53	29.62	63.71	103.01	33.22	21.67	58.32	-2.72439	-	-	-	-3.00821	-	-	2.19969	-	-	-	-	-	-	-	-
C124059	22.74	18.12	32.58	61.11	49.73	81.76	21.67	40.62	-	-	-	-	-	-	-	-	-	-	-	-	-	-	-	-
C124069	2.53	58	2.96	24.71	1.78	25.55	0	14.58	-5.65799	-	-3.98628	-7.67204	-	-	-	-	-	-	2.28592	-	3.07324	-	-	2.2753
C124073	78.34	0	22.21	0	94.13	0	105.47	9.37	10.3445	8.19938	9.86573	3.31042	-	-	-	-	-	-	-	-	-6.80616	-7.06073	7.01633	-
C124101	28.43	7.25	8.89	26.01	49.73	12.78	11.56	17.71	-	-	-	-	-	-	-	-	-	-	-	-	-	-	-	-
C124105	36.64	19.94	59.24	104.02	90.58	77.93	66.46	124.98	-	-	-	-	-	-	-	-	-	-	-	-	-	-	-	-
C124107	73.92	42.59	62.2	68.91	126.1	98.37	57.79	60.41	-	-	-	-	-	-	-	-	-	-	-	-	-	-	-	-
C136805	112.14	50.37	102.49	54.28	155.4	104.14	176.08	125.58	-	-	-	-	-	-	-	-	-	-	-	-	-	-	-	-
C124137	11.35	16.27	7.39	7.78	1.77	5.1	10.09	18.7	-	-	-	-	-	-	-	-	-	-	2.75906	-	-	-	-	-
C124157	115.34	26.22	57.62	67.45	118.71	71.37	112.41	63.38	-	-	-	-	-	-	-	-	-	-	-	-	-	-	-	-
C124177	16.39	0.9	2.95	14.27	17.72	15.29	15.85	12.47	2.97237	-	-	-	-	-	-	-	-	-	-	-	-	-	-	-
C124187	13.2	9.92	25.06	23.29	35.35	24.16	17.25	19.69	-	-	-	-	-	-	-	-	-	-	-	-	-	-	-	-
C124199	23.26	19.84	30.95	113.88	56.57	92.81	35.94	150.29	-	-	-	-2.23308	-	-	-	-	-	-	-	-	-	-	-	-
C124205	127.01	52.31	249.08	253.64	155.56	225.04	178.27	106.76	-	-	-	-	-	-	-	-	-	-	-	-	-	-	-	-
C124219	709.26	192.99	235.82	273.06	390.66	325.49	347.92	234.24	-	-	-	-	-	-	-	-	-	-	-	-	-	-	-	-
C124225	20.75	6.31	19.16	14.24	98.99	30.51	15.81	26.95	-	-	-	-	-2.08639	-	-	2.59421	-	-	-	-	-	-	-	-
C124229	74.82	24.35	35.37	46.59	56.57	26.7	79.07	54.93	-	-	-	-	-	-	-	-	-	-	-	-	-	-	-	-
C124255	38.89	7.2	25	28.4	58.2	21.56	41.59	49.63	-	-	-	-	-	-	-	-	-	-	-	-	-	-	-	-
C124279	48.3	61.18	47.05	65.84	45.85	52	28.68	69.28	-	-	-	-	-	-	-	-	-	-	-	-	-	-	-	-
C124287	25.09	22.49	25	29.69	44.09	25.37	30.12	33.09	-	-	-	-	-	-	-	-	-	-	-	-	-	-	-	-
C124331	28.79	27.82	29.34	41.22	38.71	20.25	28.61	27.85	-	-	-	-	-	-	-	-	-	-	-	-	-	-	-	-
C124359	14.98	9.85	19.03	11.56	12.29	12.62	11.42	14.41	-	-	-	-	-	-	-	-	-	-	-	-	-	-	-	-
C124375	14.36	25.97	14.63	42.4	45.64	55.54	15.7	20.58	-2.02126	-	-	-	-	-	-	-	-	-	-	-	-	-	-	-
C124379	106.13	52.83	74.64	124.64	145.69	103.51	127.02	109.08	-	-	-	-	-	-	-	-	-	-	-	-	-	-	-	-
C124381	44.33	52.83	38.05	91.23	45.64	50.49	29.97	87.47	-	-	-	-	-	-	-	-	-	-	-	-	-	-	-	-
C124383	13.11	9.85	20.49	25.7	26.33	27.77	19.98	42.19	-	-	-	-	-	-	-	-	-	-	-	-	-	-	-	-
C124389	59.93	0	10.24	7.71	8.78	0	31.4	13.38	9.97557	-	6.47451	-	2.92772	-	-	-	-	-	-	-	-7.33271	-7.58792	-	-
C124407	32.39	19.65	24.82	46.15	70.05	56.67	29.9	47.22	-	-	-	-	-	-	-	-	-	-	-	-	-	-	-	-
C124425	16.82	4.47	7.3	7.69	22.77	23.93	12.81	10.27	-	-	-	-	-	-	-	-	-	-	-	-	-	-	-	-
C124437	23.04	8.04	13.14	19.23	15.76	5.04	14.24	20.53	-	-	-	-	-	-	-	-	-	-	-	-	-	-	-	-
C124453	22.37	9.8	17.48	25.58	59.4	38.95	26.99	20.48	-	-	-	-	-	-	-	-	-	-	-	-	-	-	-	-
C124497	150.64	70.23	127.88	170.98	235.32	221.86	185.62	193.1	-	-	-	-	-	-	-	-	-	-	-	-	-	-	-	-
C126811	180.33	59.57	172.62	282.33	412.84	317.97	279.32	221.09	-	-	-	-	-	-	-	-	-	-	-	-	-	-	-	-
C124517	28.52	23.11	27.61	43.38	5.23	13.79	42.51	92.97	-	-	-	-	2.59795	-2.90054	-	-3.04433	-	-	-	-	-	-2.79099	-	-
C124547	45.25	9.78	36.33	24.24	41.83	10.03	43.93	33.72	-	-	-	-	-	-	-	-	-	-	-	-	-	-	-	-
C124569	37.73	24.83	5.8	39.46	12.17	8.75	8.48	8.15	-	-	-	-	-	-	-	-	-	-	2.59923	-	2.683	-	-	-
C124585	17.32	19.51	7.25	35.64	48.69	33.76	12.72	23.44	-	-	-	-	-	-	-	-	-	-	-	-	-	-	-	-
C124643	48.13	127.41	96.91	229.88	48.58	88.58	52.18	130.16	-2.5744	-	-	-	-	-	-	-	-	-	-	-	-	-	-	-
C124645	571.96	75.21	365.95	424.19	539.6	465.34	435.74	265.4	1.75534	-	-	-	-	-	-	-	-	-	-	-	-	-	-	-
C124647	33.32	15.04	21.7	31.75	41.64	31.19	39.48	31.52	-	-	-	-	-	-	-	-	-	-	-	-	-	-	-	-
C124669	159.43	167.71	135.65	154.59	154.06	121.97	75.97	278.98	-	-	-	-2.04684	-	-	-	-	-	-	-	-	-	-	-	-
C124677	25.24	0	18.76	22.81	13.85	6.22	22.51	29.42	8.75008	-	-	-	-	-	-	-	-	-	-	-	-8.4853	-2.27206	-	-7.93599
C124679	273.93	270.11	277.07	410.54	114.25	135.66	286.98	465.65	-	-	-	-	-	-	-	-	-	-	2.10061	-	-	-1.82264	-	-
C124683	43.7	52.08	49.07	135.58	38.08	74.68	50.64	75.07	-	-	-	-	-	-	-	-	-	-	-	-	-	-	-	-
C124703	16.62	1.77	15.87	29.14	24.23	14.94	23.92	25.36	-	-	-	-	-	-	-	-	-	-	-	-	-2.7293	-	-	-2.96406
C124709	19.08	11.48	18.76	13.94	22.5	13.69	30.95	31.45	-	-	-	-	-	-	-	-	-	-	-	-	-	-	-	-
C12471	0	0	0	0	430.1	0	0	0	-	-	-	-	-	-	-	-	-	-	-	-	-	-	-	-
C124719	31.93	4.4	2.88	18.96	29.36	13.66	26.67	16.19	-	-	-	-	-	-	-	-	-	3.04961	-	-	-	-	-	-
C124771	47.29	0	56.15	2.53	79.45	0	15.44	6.07	9.65774	4.76226	9.66161	-	-	-	-	2.31073	-	-	-	-	-	-6.48116	-	-
C124781	13.48	14.06	24.42	58.02	37.91	44.6	22.4	37.36	-	-	-	-	-	-	-	-	-	-	-	-	-	-	-	-
C124787	146.44	50.08	100.55	148.83	172.31	167.24	135.81	113.09	-	-	-	-	-	-	-	-	-	-	-	-	-	-	-	-
C124795	99.26	92.25	73.26	34.05	22.4	12.39	79.81	76.74	-	-	-	-	2.30985	-	-	-	-	-	3.99431	-	-	-2.66809	-	2.48379
C124825	158.69	97.52	305.96	312.79	301.55	309.71	326.22	234.25	-	-	-	-	-	-	-	-	-	-	-	-	-	-	-	-
C128413	98.22	142.89	92.66	185.27	45.4	83.95	95.86	170.19	-	-	-	-	-	-	-	-	-	-	1.88917	-	-	-	-	-
C124851	165.05	85.9	81.69	151	122.06	119.89	68.44	103.76	-	-	-	-	-	-	-	-	-	-	-	-	-	-	-	-
C124859	72.13	38.57	60.19	83.05	137.53	96.4	81.01	97.71	-	-	-	-	-	-	-	-	-	-	-	-	-	-	-	-
C124861	225.56	74.5	90.29	142.19	165.04	143.37	129.9	127.93	-	-	-	-	-	-	-	-	-	-	-	-	-	-	-	-
C124901	529.97	98.81	298.83	259.88	255.57	212.09	394.35	222.11	-	-	-	-	-	-	-	-	-	-	-	-	-	-	-	-
C124907	4.88	139.91	4.29	80.35	12.01	39.46	1.39	22.11	-5.99643	-3.86505	-	-4.08489	-	-	-	-	-	-	2.93115	-	3.74552	-	-	-
C12491	519.79	0	0	721.74	0	0	0	0	-	-	-	-	-	-	-	-	-	-	-	-	-	-	-	-
C124923	34.68	9.6	21.4	30.06	29.09	19.68	37.53	39.1	-	-	-	-	-	-	-	-	-	-	-	-	-	-	-	-
C124947	80.32	17.45	54.21	95.2	166	73.81	61.17	85.23	-	-	-	-	-	-	-	-	-	-	-	-	-	-	-	-
C124997	41.28	96.61	48.39	61.24	39.27	36.82	29.13	55.02	-2.39665	-	-	-	-	-	-	-	-	-	2.49672	-	1.89944	-	-	-
C124999	10.93	13.93	12.81	28.74	25.61	22.09	6.93	20.01	-	-	-	-	-	-	-	-	-	-	-	-	-	-	-	-
C125035	120.53	1.74	25.56	1.25	6.81	4.9	15.22	4.99	4.92481	4.59854	-	-	4.29807	-	3.06442	-	-	-	-	-	-	-	-	-
C125067	38.76	12.16	25.56	22.44	52.81	46.53	27.67	24.95	-	-	-	-	-	-	-	-	-	-	-	-	-	-	-	-
C125093	483.42	86.64	385.37	357.03	474.23	300.55	441.73	311.65	-	-	-	-	-	-	-	-	-	-	-	-	-	-	-	-
C125095	53.78	64.11	21.25	39.81	47.59	19.55	38.65	54.76	-	-	-	-	-	-	-	-	-	-	2.8158	-	-	-	-	-
C125107	143.21	53.72	134.6	191.58	192.07	155.16	171.17	138.4	-	-	-	-	-	-	-	-	-	-	-	-	-	-	-	-
C125111	227.81	71.04	208.27	283.64	362.05	229.69	309.21	194.16	-	-	-	-	-	-	-	-	-	-	-	-	-	-	-	-
C125113	66.47	24.26	89.26	74.64	149.58	95.3	70.4	64.72	-	-	-	-	-	-	-	-	-	-	-	-	-	-	-	-
C125121	18.13	2.6	7.08	14.93	33.99	11	9.66	12.94	-	-	-	-	-	-	-	-	-	-	-	-	-	-	-	-
C125159	11.45	6.92	8.48	19.86	11.87	13.41	13.77	21.85	-	-	-	-	-	-	-	-	-	-	-	-	-	-	-	-
C125201	98.27	62.24	93.3	130.33	186.55	91.42	84.01	135.1	-	-	-	-	-	-	-	-	-	-	-	-	-	-	-	-
C125205	198.5	7.76	49.36	13.62	37.23	0	90.68	20.81	3.50074	-	8.59942	-	2.57854	-	-	-	-	-	7.51615	-7.48938	-	-8.27693	-	-
C125235	34.89	19.83	50.77	61.92	57.53	57.16	45.34	43.61	-	-	-	-	-	-	-	-	-	-	-	-	-	-	-	-
C125255	202.11	55.19	107.19	105.26	191.21	104.59	115.41	60.46	-	-	-	-	-	-	-	-	-	-	-	-	-	-	-	-
C125261	10.23	4.31	15.51	28.48	20.31	4.86	10.99	21.8	-	-	-	-	-	-	-	-	-	-	-	-	-	-	-	-
C125283	2.4	18.93	8.44	51.89	32.08	9.71	2.74	21.75	-4.11869	-	-	-3.12367	-3.54516	-	-	3.45773	-	-	-	-2.4265	-	-	-	-
C12529	0	0	458.8	0	0	0	0	0	-	-	-	-	-	-	-	-	-	-	-	-	-	-	-	-
C125301	112.23	73.99	47.84	148.27	177.27	114.06	68.54	89.98	-	-	-	-	-	-	-	-	-	-	-	-	-	-	-	-
C125327	16.17	11.16	9.83	27.12	26.95	37.53	16.41	8.88	-	-	-	-	-	-	-	-	-	-	-	-	-	2.02707	-	-
C125331	32.33	20.6	21.06	22.19	23.58	6.05	34.19	31.57	-	-	-	-	-	-	-	-	-	-	2.85654	-	-	-2.41377	-	-
C125349	31.74	5.15	23.87	12.33	20.21	1.21	54.7	54.26	-	-	3.75745	-	-	-	-	-	-	-	-	-	-2.30008	-5.45207	-	-
C125377	29.27	3.43	8.41	11.07	15.13	27.78	13.64	13.78	-	-	-	-	-	-	-	-	-	-	-	-	-	-	-	-
C125399	25.69	5.14	14.01	20.91	18.49	12.08	25.92	15.75	-	-	-	-	-	-	-	-	-	-	-	-	-	-	-	-
C125407	43.01	15.42	32.22	43.05	15.13	21.74	35.47	77.76	-	-	-	-	-	-	-	-	-	-	-	-	-	-1.87954	-	-
C131755	530.57	2.54	121.89	1.83	8.77	1.79	413.01	46.67	6.52216	6.34596	-	2.97855	6.08302	-4.31543	-	-5.60696	-	-	-	-	-3.09816	-4.70995	4.61165	-
C125459	90.01	14.53	55.91	39.27	25.15	3.62	66.7	59.91	-	-	2.55575	-	-	-	-	-	-	-	3.08298	-3.43109	-	-4.0692	-	-
C125499	178.42	69.06	129.69	177.55	354.73	177.95	131.74	158.73	-	-	-	-	-	-	-	-	-	-	-	-	-	-	-	-
C125513	39.25	1.71	8.37	1.22	3.35	1.2	17.66	13.72	3.33398	-	-	-	3.69446	-	-	-	-	-	-	-	-	-3.48327	3.38656	-
C125523	54.59	106.33	23.65	156.39	13.36	118.77	31.16	36.17	-2.13241	-2.38179	-3.35937	-	2.19214	-	-	-	-	-	-	-	2.64162	-	-	-
C125599	222.62	87.42	131.89	99.96	144.93	104.14	129.78	147.28	-	-	-	-	-	-	-	-	-	-	-	-	-	-	-	-
C125611	14.8	8.49	9.72	12.19	33.32	17.95	8.11	10.73	-	-	-	-	-	-	-	-	-	-	-	-	-	-	-	-
C125627	26.64	16.13	15.27	24.38	48.31	41.89	20.28	17.56	-	-	-	-	-	-	-	-	-	-	-	-	-	-	-	-
C125629	7.7	1.7	11.11	4.88	10	8.38	12.17	3.9	-	-	-	-	-	-	-	-	-	-	-	-	-	-	-	-
C125655	11.22	14.4	8.31	40.14	19.95	14.33	13.49	23.36	-	-	-	-	-	-	-	-	-	-	-	-	-	-	-	-
C125663	18.9	20.32	31.86	52.3	73.14	56.13	17.53	32.12	-	-	-	-	-	-	-	-	-	-	-	-	-	-	-	-
C125667	51.39	40.65	48.48	58.38	73.14	57.33	39.11	56.44	-	-	-	-	-	-	-	-	-	-	-	-	-	-	-	-
C125671	27.17	31.33	20.78	88.79	76.46	59.71	28.32	45.74	-	-	-	-	-	-	-	-	-	-	-	-	-	-	-	-
C125681	187.26	100.77	108.05	124.07	161.23	99.13	71.49	83.69	-	-	-	-	-	-	-	-	-	-	-	-	-	-	-	-
C125691	46.56	12.67	46.99	37.62	51.41	39.32	56.52	35.93	-	-	-	-	-	-	-	-	-	-	-	-	-	-	-	-
C125709	5.3	24.5	24.88	72.82	26.54	51.24	16.15	22.33	-3.36565	-	-	-	-	-	-	-	-	-2.61898	-	-	-	-	-	-
C125727	31.24	8.45	16.59	42.48	44.78	26.22	25.57	34.96	-	-	-	-	-	-	-	-	-	-	-	-	-	-	-	-
C125729	15.91	35.49	16.59	36.41	6.63	0	10.77	35.93	-2.3247	-	-	-	-	-	-	-	-	-	9.73233	-8.93175	-	-9.09206	-	-
C125741	9.43	40.55	4.15	0	6.63	1.19	8.07	1.94	-3.26861	-	-	-	-	-	-	-	-	-	6.09353	-	5.41684	-	-	9.87432
C125773	40.49	19.35	31.65	22.96	85.86	54.57	33.49	35.77	-	-	-	-	-	-	-	-	-	-	-	-	-	-	-	-
C125777	1.17	10.09	2.75	27.79	6.6	96.09	0	22.23	-4.2126	-2.96447	-4.05993	-8.38548	-	-	-	-	-	-	-2.13812	-	-	2.06404	-	-
C125789	5.87	32.8	28.9	79.75	11.56	58.13	20.09	32.87	-3.6422	-	-2.53692	-	-	-	-	-	-	-2.69052	-	-	-	-	-	-
C125797	9.39	26.91	38.53	115.99	21.47	65.25	20.09	57.03	-2.68409	-	-	-	-	-	-	-	-	-2.43204	-	-	-	-	-	-
C125811	76.28	10.09	33.02	26.58	44.58	24.91	37.51	32.87	-	-	-	-	-	-	-	-	-	-	-	-	-	-	-	-
C125817	308.07	2.52	116.96	7.25	183.29	2.37	192.9	4.83	5.74599	4.3349	6.00759	5.12922	-	-	-	-	-	-	-	-	-	-	-	-
C125823	26.99	17.66	16.51	8.46	14.86	16.61	26.79	20.3	-	-	-	-	-	-	-	-	-	-	-	-	-	-	-	-
C125845	25.18	20.98	30.21	43.4	156.52	82.86	32.08	27.01	-	-	-	-	-2.46755	-	-	2.23538	-	-	-	-	-	-	-	-
C125857	25.18	15.94	17.85	8.44	29.66	17.75	10.69	12.54	-	-	-	-	-	-	-	-	-	-	-	-	-	-	-	-
C125879	46.74	102.99	113.71	265.85	82.2	199.59	124.02	208.82	-2.31055	-	-	-	-	-	-	-	-	-	-	-	-	-	-	-
C125909	62.51	50.24	54.8	63.76	128.23	85.03	73.34	64.47	-	-	-	-	-	-	-	-	-	-	-	-	-	-	-	-
C125913	296.77	236.13	267.15	538.92	583.62	620.03	266.7	273.3	-	-	-	-	-	-	-	-	-	-	-	-	-	-	-	-
C125935	30.96	5.02	21.92	10.83	32.88	3.54	28	30.79	-	-	2.96943	-	-	-	-	-	-	-	-	-	-	-3.13992	-	-
C125937	22.78	17.58	20.55	21.65	44.39	17.72	18.67	13.47	-	-	-	-	-	-	-	-	-	-	-	-	-	-	-	-
C125949	2.91	17.54	4.1	38.41	47.57	22.39	2.66	24.96	-3.73648	-2.86671	-	-3.36398	-3.83868	2.98365	-	4.0663	-	-	-	-	-	-	-	-
C125959	13.41	5.01	12.3	37.21	52.49	41.24	23.95	26.88	-	-	-	-	-	-	-	-	-	-	-	-	-	-	-	-
C126017	18.03	10	19.1	15.57	22.92	29.39	25.22	17.24	-	-	-	-	-	-	-	-	-	-	-	-	-	-	-	-
C126027	31.99	10	17.73	19.16	26.19	22.34	31.86	18.2	-	-	-	-	-	-	-	-	-	-	-	-	-	-	-	-
C126031	41.88	156.72	57.29	178.45	80.21	185.77	19.91	74.73	-3.07432	-	-	-	-	-	-	-	-	-	-	-	2.15597	-	-	-
C126055	16.83	15.8	14.97	16.73	11.43	15.25	29.14	17.21	-	-	-	-	-	-	-	-	-	-	-	-	-	-	-	-
C126065	208.34	38.26	152.43	120.7	143.73	103.24	246.36	181.62	-	-	-	-	-	-	-	-	-	-	-	-	-	-	-	-
C126075	29.02	24.12	39.47	49	44.1	42.23	27.81	45.88	-	-	-	-	-	-	-	-	-	-	-	-	-	-	-	-
C126077	37.14	36.6	77.58	109.94	150.26	129.05	67.55	123.31	-	-	-	-	-	-	-	-	-	-	-	-	-	-	-	-
C126089	3.48	19.13	19.05	39.44	34.3	64.53	17.22	23.9	-3.60902	-	-	-	-3.11488	-	-	-	-	-2.8346	-	-	-	-	-	-
C126113	214.83	57.26	161.6	194.37	231.42	221.25	220.7	167.86	-	-	-	-	-	-	-	-	-	-	-	-	-	-	-	-
C126115	11	15.77	2.72	10.73	61.93	162.71	2.64	5.72	-	-	-	-	-2.32099	3.94443	-	4.45557	-	-	-2.25587	3.89637	2.53485	4.76932	-	-
C126139	92.07	381.76	200.99	689.23	76.6	504.53	132.15	390.1	-3.22318	-	-2.93468	-	-	-	-	-	-	-	-	-	-	-	-	-
C126153	78.58	26.5	59.62	59.49	82.94	54.9	71.2	70.42	-	-	-	-	-	-	-	-	-	-	-	-	-	-	-	-
C126167	31.2	14.08	9.49	24.99	26.02	14.02	35.6	19.03	-	-	-	-	-	-	-	-	-	-	-	-	-	-	-	-
C126183	13.29	4.14	13.55	20.23	29.27	46.72	14.5	16.18	-	-	-	-	-	-	-	-	-	-	-2.37635	-	-	-	-	-
C126191	12.13	39.75	25.75	44.02	13.01	21.02	10.55	23.79	-2.87833	-	-	-	-	-	-	-	-	-	2.02266	-	-	-	-	-
C126271	6.33	6.6	21.59	33.17	29.15	30.24	18.38	18.95	-	-	-	-	-	-	-	-	-	-	-	-	-	-	-	-
C126313	18.37	5.76	22.89	26.01	30.7	23.21	37.98	19.85	-	-	-	-	-	-	-	-	-	-	-	-	-	-	-	-
C126323	21.81	4.94	16.16	22.46	4.85	8.12	31.43	43.49	-	-	-	-	-	-	-	-2.72321	-	-	-	-	-	-2.45563	-	-
C126325	26.98	9.05	10.77	9.46	14.54	3.48	22.27	17.96	-	-	-	-	-	-	-	-	-	-	-	-	-	-	-	-
C126335	188.85	21.39	72.7	31.92	100.18	32.49	132.29	92.65	1.96894	-	-	-	-	-	-	-	-	-	-	-	-	-	-	-
C126337	44.77	98.72	48.47	86.29	40.39	56.86	45.84	108.72	-2.31142	-	-	-	-	-	-	-	-	-	1.90273	-	-	-	-	-
C126359	95.86	2.47	45.77	7.09	72.71	4.64	89.07	16.07	4.09408	3.01427	3.73007	2.29577	-	-	-	-	-	-	-	-	-	-	-	-
C126367	32.72	9.05	17.5	44.92	38.78	24.37	24.89	44.43	-	-	-	-	-	-	-	-	-	-	-	-	-	-	-	-
C126371	78.47	36.12	61.79	73.13	133.82	85.68	64.04	71.69	-	-	-	-	-	-	-	-	-	-	-	-	-	-	-	-
C126391	113.41	46.79	44.33	41.28	74.16	55.58	69.26	52.83	-	-	-	-	-	-	-	-	-	-	-	-	-	-	-	-
C126393	51.55	27.91	26.87	27.13	40.31	23.16	36.59	23.58	-	-	-	-	-	-	-	-	-	-	-	-	-	-	-	-
C126401	88.78	17.24	29.55	38.93	69.33	31.26	67.96	69.81	-	-	-	-	-	-	-	-	-	-	-	-	-	-	-	-
C126419	48.58	16.38	25.47	35.31	27.35	19.64	43.03	35.77	-	-	-	-	-	-	-	-	-	-	-	-	-	-	-	-
C126453	51.9	14.71	32.1	65.77	69.03	58.79	42.94	31.93	-	-	-	-	-	-	-	-	-	-	-	-	-	-	-	-
C126469	29.66	68.65	78.92	118.62	237.6	163.7	27.32	85.47	-2.38108	-	-	-	-2.83329	-	-	3.06673	-	-	-	-	-	-	-	-
C126481	1801.55	607.21	1195.79	492.11	1481.77	397.73	1294.6	524.08	-	-	-	-	-	-	-	-	-	-	-	-	-	-	-	-
C126517	34.14	41.59	90.76	243.77	155.39	115.03	48.03	145.26	-	-	-	-	-2.01781	-	-	-	-	-	-	-	-	-	-	-
C126529	23.9	8.15	12.01	7.03	11.21	10.35	19.47	17.81	-	-	-	-	-	-	-	-	-	-	-	-	-	-	-	-
C126533	66.44	25.22	81.24	115.78	151.86	73.46	170.99	81.36	-	-	-	-	-	-	-	-	-	-	-	-	-	-	-	-
C126539	32.37	12.21	39.96	53.8	47.96	42.47	62.18	47.69	-	-	-	-	-	-	-	-	-	-	-	-	-	-	-	-
C126545	36.34	26.04	43.95	30.41	127.88	22.96	25.91	26.18	-	-	2.25688	-	-	-	-	2.24984	-	-	-	-	-	-	-	-
C126559	52.81	16.27	46.61	39.76	97.51	13.77	45.34	46.76	-	-	2.59971	-	-	-	-	-	-	-	-	-	-	-	-	-
C126581	90.85	48.01	66.59	102.91	220.6	134.3	55.7	82.29	-	-	-	-	-	-	-	-	-	-	-	-	-	-	-	-
C126591	36.83	19.49	25.25	47.85	67	43.52	27.14	29.86	-	-	-	-	-	-	-	-	-	-	-	-	-	-	-	-
C126599	17.57	12.99	11.96	15.17	49.45	13.74	24.56	8.4	-	-	-	-	-	-	-	-	-	-	-	-	-	-	-	-
C126625	17.57	30.04	38.54	82.85	35.09	44.67	24.56	55.05	-1.94332	-	-	-	-	-	-	-	-	-	-	-	-	-	-	-
C126627	2.83	51.96	19.93	64.18	162.71	217.62	5.17	21.46	-5.3428	-	-	-	-5.65185	2.49534	-	4.90262	-	-3.19249	-	-	2.36029	3.29346	-	-
C126639	54.96	21.92	50.5	50.18	79.76	38.94	42.65	35.46	-	-	-	-	-	-	-	-	-	-	-	-	-	-	-	-
C126649	50.32	10.53	25.2	20.96	63.67	22.86	56.75	23.28	-	-	-	-	-	-	-	-	-	-	-	-	-	-	-	-
C126661	4.52	4.86	6.63	16.3	22.29	22.86	10.32	22.35	-	-	-	-	-	-	-	-	-	-	-	-	-	-	-	-
C126715	14.67	0	23.82	6.97	7.94	1.14	45.04	42.74	8.0949	-	-	-	-	-	-	-2.54009	-	-	-	-	-9.14939	-5.19462	2.57681	-
C126721	32.16	1.62	27.79	15.11	19.06	4.56	21.88	11.15	3.1228	-	-	-	-	-	-	-	-	-	-	-	-	-	-	-
C126723	25.95	0.81	22.5	1.16	1.59	0	41.18	17.65	3.79319	4.51632	-	-	4.14944	-4.26275	-	-4.66936	-	-	-	-	-3.30422	-8.13303	3.82524	-
C126727	38.93	18.59	14.56	17.43	47.65	15.97	24.45	23.23	-	-	-	-	-	-	-	-	-	-	-	-	-	-	-	-
C126771	170.02	143.59	132.05	175.09	98.27	114.94	172.07	221.57	-	-	-	-	-	-	-	-	-	-	-	-	-	-	-	-
C126787	16.85	12.07	10.54	27.77	36.38	20.44	10.25	15.73	-	-	-	-	-	-	-	-	-	-	-	-	-	-	-	-
C126789	33.15	20.93	32.94	47.44	80.67	115.83	42.28	37	-	-	-	-	-	-	-	-	-	-	-	-	-	-	-	-
C126791	53.37	37.83	32.94	41.66	74.34	54.51	47.41	36.08	-	-	-	-	-	-	-	-	-	-	-	-	-	-	-	-
C126797	68.54	45.88	73.79	151.58	147.1	80.63	85.85	121.19	-	-	-	-	-	-	-	-	-	-	-	-	-	-	-	-
C126813	38.68	0	23.67	1.15	9.47	1.13	77.99	12	9.49969	4.59854	-	2.52441	2.19048	-	-	-3.08003	-	-	-	-	-7.33271	-3.37689	-	-
C126817	34.2	0.8	15.78	1.15	6.31	1.13	11.51	11.08	4.19963	4.01562	-	-	2.59364	-	-	-	-	-	-	-	-	-3.26204	-	-
C126821	227.6	61.05	126.23	136.25	151.53	81.59	157.26	144.93	-	-	-	-	-	-	-	-	-	-	-	-	-	-	-	-
C126823	71.76	152.61	77.58	292.12	89.97	290.09	49.86	138.46	-2.26035	-	-1.90529	-	-	-	-	-	-	-	-	-	-	-	-	-
C126841	20.18	23.29	21.04	41.57	47.35	35.13	24.29	35.08	-	-	-	-	-	-	-	-	-	-	-	-	-	-	-	-
C126847	67.27	1.61	22.35	8.08	7.89	0	35.8	28.62	4.19553	-	6.47451	-	3.24938	-	-	-	-	-	-	-6.84188	-3.03873	-8.83731	-	-
C126853	14.54	5.61	10.5	18.44	11.03	26.01	12.76	14.74	-	-	-	-	-	-	-	-	-	-	-	-	-	-	-	-
C126871	0	0	0	3.46	7.88	139.08	0	0	-	-	-4.34431	-	-7.14273	-	-	-	-	-	-10.6695	5.28552	-	11.0741	-	-
C126877	20.7	3.21	15.75	3.46	14.18	16.96	19.14	3.68	-	-	-	-	-	-	-	-	-	-	-	-	-	-	-	-
C126879	113	48.09	112.85	126.74	234.69	153.78	107.16	98.56	-	-	-	-	-	-	-	-	-	-	-	-	-	-	-	-
C126889	34.68	0	19.68	0	11.03	0	35.72	6.45	9.34558	8.19938	6.95529	-	-	-	-	-	-	-	-	-	-6.44727	-6.70124	-	-
C126895	175.28	44.79	96.9	39.09	70.73	20.31	110.75	85.48	-	-	-	-	-	-	-	-	-	-	2.24484	-	-	-2.11473	-	-
C126927	63.64	8	37.97	48.29	61.3	32.72	68.74	45.96	-	-	-	-	-	-	-	-	-	-	-	-	-	-	-	-
C126953	596.03	3.99	513.52	20.65	76.86	23.65	478.88	67.87	6.04175	4.96998	-	2.64826	3.12135	-3.26759	-	-2.68859	-	-	-	-	-2.98857	-	-	-
C126955	54.03	2.39	40.51	2.29	12.55	0	58.43	43.11	3.31089	4.43154	7.14648	-	2.26842	-	-	-2.26174	-	-	-	-	-3.06324	-9.43663	4.16681	-
C126969	75.2	31.92	100.61	130.8	70.58	123.86	95.27	80.71	-	-	-	-	-	-	-	-	-	-	-	-	-	-	-	-
C127011	60.03	13.54	23.47	37.78	46.96	13.48	62.11	47.59	-	-	-	-	-	-	-	-	-	-	-	-	-	-	-	-
C127015	500.28	85.22	354.67	319.44	497.76	304.49	442.36	355.11	-	-	-	-	-	-	-	-	-	-	-	-	-	-	-	-
C127019	35.58	6.37	14.34	14.88	17.22	23.6	26.62	16.47	-	-	-	-	-	-	-	-	-	-	-	-	-	-	-	-
C127023	45.58	28.67	46.94	122.51	142.44	121.35	53.24	67.73	-	-	-	-	-	-	-	-	-	-	-	-	-	-	-	-
C127031	36.13	4.78	33.9	10.3	15.65	5.62	76.05	32.95	-	-	-	-	-	-	-	-2.32469	-	-	-	-	-	-2.58335	-	-
C127075	12.76	13.51	11.71	12.57	14.06	8.97	13.91	16.44	-	-	-	-	-	-	-	-	-	-	-	-	-	-	-	-
C127093	40.41	13.48	25.97	31.93	34.29	17.9	44.17	41.92	-	-	-	-	-	-	-	-	-	-	-	-	-	-	-	-
C127147	1201.95	132.95	922.59	1126.43	1452.9	1856.75	1798.39	733.92	2.00361	-	-	-	-	-	-	-	-	-	-2.69472	-	-	-	-	-
C127157	266.79	59.35	242.31	235.53	158.67	196.51	394.18	301.93	-	-	-	-	-	-	-	-	-	-	-	-	-	-	-	-
C127163	7.73	32.45	27.21	83.06	66.89	48.01	6.3	95.49	-3.23278	-	-	-4.07677	-2.93733	-	-	3.34047	-	-	-	-	-	-	-	-
C127165	56.89	39.57	42.76	34.13	71.56	54.71	47.86	75.48	-	-	-	-	-	-	-	-	-	-	-	-	-	-	-	-
C127213	284.98	7.11	223.7	9.08	21.73	0	235	40.84	4.14829	4.94905	7.94947	2.35369	3.87684	-3.88645	-	-3.4805	-	-	7.51615	-7.03296	-	-9.37399	-	-
C127227	0	85.9	5.16	139.37	6.2	64.49	0	23.55	-11.8491	-4.39779	-3.57855	-8.56186	-	-	-	-	-	-	-	-	2.95177	-	-2.58967	-
C127241	15.4	23.64	15.48	39.66	49.57	46.7	11.29	27.17	-	-	-	-	-	-	-	-	-	-	-	-	-	-	-	-
C127245	179.87	49.65	147.1	197.16	184.35	196.79	203.15	174.78	-	-	-	-	-	-	-	-	-	-	-	-	-	-	-	-
C127255	238.18	0	160.01	12.46	453.9	10.01	107.84	9.96	12.1477	4.01295	5.27499	3.25918	-	-	-	2.02134	-	-	-6.90813	-	-7.09333	-	-	-7.22924
C127281	4.94	220.97	74.69	725.94	13.91	412.74	8.76	71.39	-6.64077	-2.9401	-5.09965	-3.18576	-	-2.94429	-	-	-3.5984	-4.30536	-	-	2.71733	2.48535	-3.37233	-
C127319	744.98	862.42	616.83	634.17	202.11	223.65	453.28	1207.53	-	-	-	-	2.04926	-2.1386	-	-	-	-	3.05547	-	-	-2.47741	-	-
C127345	55.87	7.85	25.7	29.34	69.43	27.68	57.44	18.04	-	-	-	-	-	-	-	-	-	-	-	-	-	-	-	-
C127363	50.84	20.36	67.97	94.59	177.06	79.55	53.58	56.7	-	-	-	-	-	-	-	-	-	-	-	-	-	-	-	-
C127379	13.67	7.83	10.26	13.51	20.02	20.99	19.94	12.6	-	-	-	-	-	-	-	-	-	-	-	-	-	-	-	-
C127383	5.47	17.23	16.67	34.91	32.33	64.08	14.95	39.6	-2.81708	-	-	-	-2.38641	-	-	-	-	-	-	-	-	-	-	-
C127391	0.55	0	2.56	28.09	119.85	177.52	1.24	12.57	-	-3.0844	-	-3.43539	-7.48898	4.98057	-	6.44527	-	-	-11.0577	2.64061	-7.43898	3.76808	-	-8.40827
C127405	68.73	24.23	65.27	56.19	29.19	18.74	57.2	90.7	-	-	-	-	-	-	-	-	-	-	-	-	-	-2.3159	-	-
C127417	33.82	23.44	19.2	26.97	72.22	5.51	43.52	35.92	-	-	3.47564	-	-	-	-	-	-	-	3.17787	-	-	-2.73508	-	-
C127419	70.37	51.58	99.82	125.86	72.22	103.65	70.87	131.12	-	-	-	-	-	-	-	-	-	-	-	-	-	-	-	-
C127483	50.63	7.8	21.71	16.82	18.4	11	57.08	25.99	-	-	-	-	-	-	-	-	-	-	-	-	-	-	-	-
C127505	10.34	6.24	19.16	29.16	27.6	40.71	14.89	14.34	-	-	-	-	-	-	-	-	-	-	-	-	-	-	-	-
C127517	3.26	26.46	38.24	43.65	55.09	118.59	3.71	115.37	-4.17233	-	-	-5.09992	-3.89147	-	-	3.80862	-3.85075	-3.93246	-	-	-	-	-	-
C127539	4.35	52.14	15.29	20.14	9.18	0	3.71	23.25	-4.74096	-	6.73484	-2.79218	-	-	-	-	-	-	10.4055	-8.19675	2.25004	-8.58416	-	2.41903
C127557	150.17	66.79	242.94	388.67	310.01	243.26	227.35	254.35	-	-	-	-	-	-	-	-	-	-	-	-	-	-	-	-
C127559	48.25	37.28	33.07	48.03	73.3	46.02	43.25	33.91	-	-	-	-	-	-	-	-	-	-	-	-	-	-	-	-
C127563	19.52	13.2	45.79	153.01	25.96	0	17.3	47.3	-	-	8.22855	-	-	-	-	-	-	-	8.42997	-11.1206	-	-9.60973	-	-2.47934
C127585	10.84	13.98	6.36	13.4	44.29	37.26	14.83	14.28	-	-	-	-	-	-	-	-	-	-	-	-	-	-	-	-
C127591	128.49	10.1	68.68	44.68	122.17	13.15	370.68	274.88	2.49427	-	2.99059	-	-	-	-	-	-	-	-	-	-3.67393	-4.42431	2.59237	-
C127611	101.17	0.77	72.35	30.09	402.34	9.84	90.01	20.48	5.81427	-	5.12466	-	-	-	-	2.10724	-	-	-	-	-3.57878	-	-	-4.15913
C127613	5.41	3.87	20.31	15.6	13.72	10.94	19.73	12.47	-	-	-	-	-	-	-	-	-	-	-	-	-	-	-	-
C127615	77.37	52.7	54.58	63.53	102.11	59.05	62.88	90.84	-	-	-	-	-	-	-	-	-	-	-	-	-	-	-	-
C127619	146.08	34.87	106.62	121.49	216.41	132.32	159.06	102.42	-	-	-	-	-	-	-	-	-	-	-	-	-	-	-	-
C127633	7.57	1.55	6.35	17.83	22.86	24.06	11.1	18.7	-	-	-	-	-	-	-	-	-	-	-2.81698	-	-	-	-	-
C127635	8.66	6.2	8.89	6.69	16.76	21.87	13.56	36.52	-	-	-	-	-	-	-	-	-	-	-	-	-	-	-	-
scaffold15623	84.63	66.51	87.64	139.87	142.82	142.59	65.47	106.07	-	-	-	-	-	-	-	-	-	-	-	-	-	-	-	-
C127649	203.43	30.22	87.58	35.67	50.29	37.18	83.84	34.73	-	-	-	-	2.18257	-	-	-	-	-	-	-	-	-	-	-
C127655	29.22	5.42	48.23	5.57	36.58	3.28	78.91	27.61	-	3.43404	3.23178	-	-	-	-	-	-	-	-	-	-	-3.09421	-	-
C127683	39.95	4.64	8.87	24.47	7.6	19.64	40.6	22.22	-	-	-	-	2.55261	-	-	-2.45537	-	-	-	-	-	-	-	-
C127687	17.28	3.87	13.93	20.02	27.38	25.1	31.99	20.44	-	-	-	-	-	-	-	-	-	-	-	-	-	-	-	-
C127705	56.04	14.66	55.62	76.59	45.54	31.58	74.9	62.09	-	-	-	-	-	-	-	-	-	-	-	-	-	-	-	-
C127761	2.15	23.11	10.09	89.73	109.07	65.21	2.45	34.52	-4.56563	-2.80472	-	-3.94767	-5.46517	2.89538	-	5.37655	-	-	-	-	-	-	-	-
C127767	166.69	124	124.9	172.82	304.48	247.8	111.5	136.31	-	-	-	-	-	-	-	-	-	-	-	-	-	-	-	-
C127769	51.08	3.85	44.16	4.43	4.54	0	61.27	60.19	2.54953	3.63226	-	-	3.6428	-3.77993	-	-3.77999	-	-	6.67444	-	-2.86671	-9.96886	3.71843	-
C127795	64.93	92.24	52.88	76.28	65.01	131.24	66.03	83.91	-	-	-	-	-	-	-	-	-	-	-	-	-	-	-	-
C127801	23.08	6.15	10.07	9.95	18.14	6.51	15.9	10.6	-	-	-	-	-	-	-	-	-	-	-	-	-	-	-	-
C127805	16.64	8.45	8.81	42.01	52.91	68.33	22.01	22.97	-	-	-	-	-	-	-	-	-	-	-	-	-	-	-	-
C127807	20.39	16.14	20.14	28.75	48.38	18.44	12.23	15.02	-	-	-	-	-	-	-	-	-	-	-	-	-	-	-	-
C127819	115.38	59.95	71.77	170.26	95.24	133.41	101.49	93.63	-	-	-	-	-	-	-	-	-	-	-	-	-	-	-	-
C127821	28.98	20.75	21.4	35.38	39.31	20.61	33.01	33.57	-	-	-	-	-	-	-	-	-	-	-	-	-	-	-	-
C127833	332.03	184.86	136.96	145.64	199.15	120.15	169.61	138.4	-	-	-	-	-	-	-	-	-	-	-	-	-	-	-	-
C127839	29.45	9.97	27.64	16.55	37.72	8.66	23.18	26.44	-	-	-	-	-	-	-	-	-	-	-	-	-	-	-	-
C127843	151.02	56	136.96	156.68	197.65	159.11	156.19	121.65	-	-	-	-	-	-	-	-	-	-	-	-	-	-	-	-
C127859	237.83	122.48	214.43	301.71	364.38	443.96	188.74	148.67	-	-	-	-	-	-	-	-	-	-	-	-	-	-	-	-
C127881	72.54	35.14	58.82	157.14	273.49	265.19	87.49	71.99	-	-	-	-	-	-	-	-	-	-	-	-	-	1.83509	-	-
C127883	18.67	21.39	20.02	60.44	19.54	70.07	27.95	42.14	-	-	-2.05638	-	-	-	-	-	-	-	-	-	-	-	-	-
C127903	9.07	12.99	8.76	15.38	31.56	35.57	15.8	12.29	-	-	-	-	-	-	-	-	-	-	-	-	-	-	-	-
C127913	158.09	27.45	74.94	72.38	73.49	57.02	109.14	58.7	-	-	-	-	-	-	-	-	-	-	-	-	-	-	-	-
C127937	26.61	2.29	9.99	10.97	29.99	0	41.23	14.89	2.35616	-	8.46229	-	-	-	-	-	-	-	-	-7.35268	-	-7.97317	-	-
C127947	53.76	27.45	52.46	47.16	53.99	24.74	48.51	72.72	-	-	-	-	-	-	-	-	-	-	-	-	-	-	-	-
C128009	385.95	91.11	258.74	221.74	345.06	172.51	241.54	168.4	-	-	-	-	-	-	-	-	-	-	-	-	-	-	-	-
C128011	41.35	0	2.49	0	8.96	0	86.96	0	9.67634	-	6.73484	10.3291	2.36714	-	-	-3.31897	4.57366	3.6337	-	-	-	-	-	-
C128025	155.55	134.88	345.12	489.47	459.16	410.62	295.29	423.21	-	-	-	-	-	-	-	-	-	-	-	-	-	-	-	-
C128031	310.05	91.69	222.22	335.76	360.77	290.86	238.64	182	-	-	-	-	-	-	-	-	-	-	-	-	-	-	-	-
C128049	565.6	66.68	309.12	261.63	450.22	301.55	451.97	225.54	1.91092	-	-	-	-	-	-	-	-	-	-	-	-	-	-	-
C128075	154.18	86.97	133.81	139.26	190.44	83.24	149.15	220.74	-	-	-	-	-	-	-	-	-	-	-	-	-	-	-	-
C128077	27.46	8.32	38.41	39.17	28.27	39.49	39.69	42.58	-	-	-	-	-	-	-	-	-	-	-	-	-	-	-	-
C128115	54.28	2.26	48.22	0	37.12	0	43.21	5.2	3.39739	9.57487	8.7834	2.87114	-	-	-	-	-	-	-	-	-	-6.48116	-	-
C128137	62.71	37.73	59.35	71.66	75.73	33.02	63.62	81.53	-	-	-	-	-	-	-	-	-	-	-	-	-	-	-	-
C128145	61.01	25.61	62.94	79.11	106.7	61.65	65.88	71.84	-	-	-	-	-	-	-	-	-	-	-	-	-	-	-	-
C128169	79.41	79.84	83.92	208.06	96.33	161.56	47.92	106.46	-	-	-	-	-	-	-	-	-	-	-	-	-	-	-	-
C128175	299.25	40.67	225.83	159.3	188.21	110.54	324.63	147.14	-	-	-	-	-	-	-	-	-	-	-	-	-	-	-	-
C128177	72.58	113.73	95.02	123.54	56.32	66.96	89.84	111.66	-1.82051	-	-	-	-	-	-	-	-	-	1.87204	-	-	-	-	-
C128179	31.03	5.27	25.92	34.68	68.17	62.71	43.12	20.77	-	-	-	-	-	-	-	-	-	-	-2.4548	-	-	-	-	-
C128183	22.61	22.6	12.34	53.1	81.51	51.02	34.74	33.76	-	-	-	-	-	-	-	-	-	-	-	-	-	-	-	-
C128185	119.91	26.36	90.09	127.87	125.97	92.47	174.89	115.12	-	-	-	-	-	-	-	-	-	-	-	-	-	-	-	-
C128193	18.41	8.29	9.87	10.84	11.86	5.31	20.36	17.31	-	-	-	-	-	-	-	-	-	-	-	-	-	-	-	-
C128197	26.24	2.26	23.4	5.41	13.31	2.12	39.45	36.28	2.35616	-	-	-	-	-	-	-	-	-	-	-	-2.90126	-4.10307	2.70619	-
C128257	14.14	142.53	28.27	103.62	17.71	69.87	11.93	84.48	-4.50144	-	-2.19334	-2.98531	-	-	-	-	-	-	2.13636	-	-	-	-	-
scaffold16303	10.73	12.9	14.62	21.01	31.22	19.39	14.03	14.36	-	-	-	-	-	-	-	-	-	-	-	-	-	-	-	-
C128283	18.82	8.98	18.4	21.54	39.78	19.02	10.72	27.53	-	-	-	-	-	-	-	-	-	-	-	-	-	-	-	-
C128301	159.98	11.98	89.55	59.25	166.48	59.17	88.11	79.15	2.56383	-	-	-	-	-	-	-	-	-	-	-	-	-	-	-
C128311	13.59	9.73	14.72	26.93	32.41	30.64	4.76	24.09	-	-	-	-	-	-	-	2.69256	-	-	-	-	-	-	-	-
C128337	83.48	27.65	58.77	80.63	98.52	81.19	118.82	70.41	-	-	-	-	-	-	-	-	-	-	-	-	-	-	-	-
C128365	45.82	38.03	37.88	147	82.18	166.28	77.08	126.83	-	-	-	-	-	-	-	-	-	-	-	-	-	-	-	-
C128367	39.58	13.42	23.22	30.04	23.48	12.63	43.88	32.56	-	-	-	-	-	-	-	-	-	-	-	-	-	-	-	-
C128379	14.06	18.64	9.78	28.97	11.74	29.47	9.49	15.42	-	-	-	-	-	-	-	-	-	-	-	-	-	-	-	-
C128451	29.05	18.57	17.04	28.86	23.39	22.01	21.26	14.51	-	-	-	-	-	-	-	-	-	-	-	-	-	-	-	-
C128469	21.27	40.85	46.25	89.78	21.93	33.54	35.43	63.16	-2.11257	-	-	-	-	-	-	-	-	-	-	-	-	-	-	-
C128535	13.43	6.66	13.34	41.52	18.93	30.28	12.94	18.7	-	-	-	-	-	-	-	-	-	-	-	-	-	-	-	-
C128549	16.53	5.18	7.27	12.78	26.21	21.93	17.65	19.55	-	-	-	-	-	-	-	-	-	-	-	-	-	-	-	-
C128587	47.95	21.41	43.56	37.19	77.03	27.09	32.87	45.82	-	-	-	-	-	-	-	-	-	-	-	-	-	-	-	-
C128607	45.29	32.42	42.27	42.42	75.43	56.16	58.58	64.36	-	-	-	-	-	-	-	-	-	-	-	-	-	-	-	-
C128647	94.69	67.79	89.37	184.53	205.97	152.88	123.03	110.93	-	-	-	-	-	-	-	-	-	-	-	-	-	-	-	-
C128657	20.03	11.77	9.64	10.58	18.82	23.87	22.22	18.59	-	-	-	-	-	-	-	-	-	-	-	-	-	-	-	-
C128665	899.88	2096.75	1475.36	2004.73	558.83	596.85	820.88	3008.73	-2.39374	-	-	-2.04182	-	-	-	-	-	-	2.92185	-	-	-2.37914	-	-
C128711	41.01	4.4	21.65	3.17	153.16	3.11	25.67	5.9	2.04026	3.08124	5.3721	-	-	2.28867	-	2.51852	-	-	-	-	-	-	-	-
scaffold10609	20.43	59.82	22.75	97.64	34.9	82	17.81	38.5	-2.71294	-	-	-	-	-	-	-	-	-	-	-	-	-	-	-
C128733	64.08	26.42	66.17	107.75	79.47	22.79	46.68	56.51	-	-	-	-	-	-	-	-	-	-	-	-2.25318	-	-	-	-
C128741	0.51	117.94	0	22.14	12.98	170.56	2.33	16	-5.02287	-2.90055	-3.29295	-	-	-	-	-	-	-	-	2.85995	3.63835	3.02877	-	3.40371
C128747	86.98	27.11	56.43	68.53	76.44	45.49	82.7	63.98	-	-	-	-	-	-	-	-	-	-	-	-	-	-	-	-
C128757	57.3	78.38	68.44	70.64	152.87	15.51	65.22	60.61	-	-	3.07603	-	-	-	-	-	-	-	3.44017	-2.1979	-	-2.00793	-	-
C128761	11.77	1.47	4.8	7.38	11.54	3.1	19.8	7.58	-	-	-	-	-	-	-	-	-	-	-	-	-	-	-	-
C128765	9.72	2.2	6	15.82	7.21	5.17	26.79	18.52	-	-	-	-	-	-	-	-	-	-	-	-	-	-	-	-
C128777	45.02	24.91	46.83	72.75	50.48	37.22	46.59	46.3	-	-	-	-	-	-	-	-	-	-	-	-	-	-	-	-
C128813	254.81	1.46	67.11	5.26	12.95	0	156.93	23.53	6.25067	3.99285	7.31528	2.56694	4.46112	-2.89371	-	-3.6448	-	-	-	-	-2.8923	-8.69081	-	-
C128827	365.62	171.82	287.61	610.36	636.22	584.09	391.74	481.43	-	-	-	-	-	-	-	-	-	-	-	-	-	-	-	-
C128851	27.52	4.38	9.57	10.5	14.37	9.27	17.4	13.42	-	-	-	-	-	-	-	-	-	-	-	-	-	-	-	-
C128871	44.85	23.35	27.51	45.16	64.65	71.07	37.12	39.41	-	-	-	-	-	-	-	-	-	-	-	-	-	-	-	-
C128875	115.18	78.81	93.3	175.4	196.82	192.6	110.21	158.49	-	-	-	-	-	-	-	-	-	-	-	-	-	-	-	-
C128907	10.68	10.92	17.91	20.97	15.77	49.34	19.68	17.58	-	-	-	-	-	-	-	-	-	-	-	-	-	-	-	-
C128911	60.53	19.66	41.78	62.9	58.79	5.14	57.89	57.75	-	-	3.27886	-	-	-	-	-	-	-	3.02614	-3.61172	-	-3.52065	-	-
C128969	82.09	0	16.65	0	332.84	0	76.12	5	10.7299	8.10019	12.0008	3.74459	-	3.7857	-	2.07236	-	-	-	-	-	-6.48116	-	-
C128971	24.32	7.25	10.7	10.44	31.43	11.26	26.53	16.67	-	-	-	-	-	-	-	-	-	-	-	-	-	-	-	-
C128993	18.75	5.08	13.08	18.8	18.57	10.24	17.3	19.17	-	-	-	-	-	-	-	-	-	-	-	-	-	-	-	-
C129051	45.01	11.59	28.49	44.82	25.66	4.09	29.93	70.73	-	-	2.41087	-	-	-	-	-	-	-	2.58963	-3.4491	-	-4.13911	-	-
C129073	60.57	1.45	33.17	23.93	14.23	0	24.13	28.24	4.19553	-	7.46637	-	2.2545	-	-	-	-	-	-	-8.54932	-3.17167	-8.9703	-	-2.96406
C129077	13.63	5.06	8.29	15.6	28.46	16.32	8.04	10.8	-	-	-	-	-	-	-	-	-	-	-	-	-	-	-	-
C129081	289.24	97.56	278.4	274.65	294.58	317.24	220.57	251.63	-	-	-	-	-	-	-	-	-	-	-	-	-	-	-	-
C129099	69.66	52.03	37.91	68.66	101.04	72.43	59.74	64.78	-	-	-	-	-	-	-	-	-	-	-	-	-	-	-	-
C129101	171.12	26.02	105.44	44.73	39.85	6.12	122.92	166.09	-	-	2.46979	-	2.26992	-	-	-	-	-	3.18106	-2.87166	-	-4.79474	-	-
C129125	43.33	7.93	17.74	10.38	5.68	3.05	21.79	19.89	-	-	-	-	3.08856	-	-	-	-	-	-	-	-	-2.7259	-	-
C129145	50.38	15.87	37.84	51.92	44.03	27.49	43.57	41.44	-	-	-	-	-	-	-	-	-	-	-	-	-	-	-	-
C129197	70.9	102.23	101.5	266.35	86.48	581.25	93.84	216.75	-	-	-2.9672	-	-	-	-	-	-	-	-	-	-	-	-	-
C129217	263.5	157.36	242.66	416.87	563.19	325.57	394.04	378.17	-	-	-	-	-	-	-	-	-	-	-	-	-	-	-	-
C129245	1.51	0	38.87	1660.24	96.22	1.01	0	6.61	-	-5.07456	6.25434	-6.86998	-5.78732	-	-	10.2211	-9.35467	-5.04763	-	-10.6031	-6.63785	-	-7.98666	-14.4086
C129269	61.11	20.8	44.68	126.99	96.04	146.78	91.19	78.29	-	-	-	-	-	-	-	-	-	-	-	-	-	-	-	-
C129303	14	149.6	79.8	218.47	109.96	262.7	20.48	42.77	-4.58664	-	-	-	-2.80052	-	-	2.3648	-2.47444	-2.9075	-	-	2.89292	2.57135	-2.37675	-
C129319	201.61	45.72	171.01	189.26	285.64	165.39	151.03	78.81	-	-	-	-	-	-	-	-	-	-	-	-	-	-	-	-
C129321	14.97	13.57	26.94	78.17	30.96	56.47	51.1	46.8	-	-	-	-	-	-	-	-	-	-	-	-	-	-	-	-
C129325	45.41	0.71	19.91	0	4.22	0	24.98	0.82	4.77595	8.37937	-	4.66729	3.5808	-2.74058	-	-2.59805	-	-	-	-	-	-	-	-
C129333	22.96	0	3.51	6.17	22.51	8.07	13.63	9.03	8.91572	-	-	-	-	-	-	-	-	-	-6.7397	-	-7.09333	-	-	-
C129337	12.98	15	10.54	33.94	26.73	28.24	11.36	41.05	-	-	-	-	-	-	-	-	-	-	-	-	-	-	-	-
C129347	27.95	13.57	15.23	12.34	45.03	17.14	14.76	19.7	-	-	-	-	-	-	-	-	-	-	-	-	-	-	-	-
C129359	14.44	14.97	22.21	10.27	15.45	9.06	5.67	10.65	-	-	-	-	-	-	-	-	-	-	-	-	-	-	-	-
C129371	17.93	0.71	25.72	2.05	21.07	0	31.73	32.78	3.44038	3.93775	8.04861	-	-	-	-	-	-	-	-	-	-4.37499	-9.20433	3.93452	-
C129387	53.69	6.41	49.01	35.87	58.88	32.15	100.67	47.44	-	-	-	-	-	-	-	-	-	-	-	-	-	-	-	-
C129409	30.82	7.12	46.68	19.47	54.67	31.14	29.41	62.97	-	-	-	-	-	-	-	-	-	-	-	-	-	-	-	-
C129411	32.81	3.56	14	6.15	40.65	1	11.31	26.17	-	-	5.02648	-	-	-	-	-	-	-	-	-	-	-4.67199	-	-
C129417	15.91	73.3	65.35	218.26	36.45	260.2	18.1	129.22	-3.37396	-	-3.05283	-2.99894	-	-	-	-	-	-2.4355	-	-	-	-	-	-
C129421	35.23	25.57	20.97	24.55	53.17	21.06	15.81	41.63	-	-	-	-	-	-	-	-	-	-	-	-	-	-	-	-
C129429	15.38	6.39	11.65	18.41	26.59	30.08	11.29	17.96	-	-	-	-	-	-	-	-	-	-	-	-	-	-	-	-
C129433	29.77	1.42	10.48	12.27	8.4	6.02	30.48	18.77	3.19668	-	-	-	-	-	-	-	-	-	-	-	-	-	-	-
C129489	24.76	3.55	8.14	3.06	6.98	3	23.66	30.96	-	-	-	-	-	-	-	-	-	-	-	-	-	-3.38736	3.28861	-
C129501	43.01	87.04	56.86	80.5	47.4	96.9	40.49	70.75	-2.20136	-	-	-	-	-	-	-	-	-	-	-	-	-	-	-
C129513	21.75	15.57	15.08	31.59	22.3	12.99	12.37	16.26	-	-	-	-	-	-	-	-	-	-	-	-	-	-	-	-
C129525	18.29	19.11	12.76	28.53	9.76	16.98	26.99	14.64	-	-	-	-	-	-	-	-	-	-	-	-	-	-	-	-
C129527	1588.4	2742.2	1573.48	1958.49	698.42	793.19	1135.93	2885.27	-1.96158	-	-	-	-	-	-	-	-	-	2.89904	-	-	-1.90873	-	-
C129553	25.17	6.36	19.69	30.51	13.91	0	34.8	34.9	-	-	7.46637	-	-	-	-	-	-	-	7.51615	-8.93175	-	-9.3085	-	-
C129569	52.8	6.36	39.38	41.7	50.09	34.9	41.53	68.18	-	-	-	-	-	-	-	-	-	-	-	-	-2.32883	-	-	-
C129573	20.23	12.71	8.11	46.79	2.78	8.97	14.59	16.23	-	-	-	-	3.0088	-	-	-	-	-	-	-2.3889	-	-	-	-
C129589	66.12	122.2	52.12	165.79	75.14	158.54	35.92	90.1	-2.0591	-	-	-	-	-	-	-	-	-	-	-	-	-	-	-
C129609	19.7	1.41	25.43	11.17	19.44	5.97	25.77	17.82	2.61286	-	-	-	-	-	-	-	-	-	-	-	-	-	-	-
C129665	6.39	766.31	16.15	587.72	48.52	492.72	6.71	70.35	-8.06918	-4.84023	-3.56201	-3.54529	-2.74684	-	-	2.78412	-	-	-	-	4.5325	2.76128	-3.08678	-
C129679	84.56	11.96	58.85	71.95	92.88	34.77	67.1	45.28	-	-	-	-	-	-	-	-	-	-	-	-	-	-	-	-
C129681	14.26	10.56	6.92	20.27	12.48	21.85	6.71	17.79	-	-	-	-	-	-	-	-	-	-	-	-	-	-	-	-
C129701	21.59	44.95	34.55	107.21	38.75	65.44	22.32	42.78	-2.22945	-	-	-	-	-	-	-	-	-	-	-	-	-	-	-
C129713	44.16	16.15	34.55	76.87	117.62	74.36	27.9	34.71	-	-	-	-	-	-	-	2.01629	-	-	-	-	-	-	-	-
C129715	32.88	6.32	13.82	25.29	52.58	25.78	43.53	24.21	-	-	-	-	-	-	-	-	-	-	-	-	-	-	-	-
C129729	28.9	24.54	35.64	57.55	67.68	33.65	40.11	53.17	-	-	-	-	-	-	-	-	-	-	-	-	-	-	-	-
C129739	44.57	79.22	100.02	128.22	80.11	81.15	54.59	114.4	-2.00259	-	-	-	-	-	-	-	-	-	-	-	-	-	-	-
C129765	24.98	20.33	22.99	64.61	124.31	148.45	33.42	49.14	-	-	-	-	-2.14388	-	-	-	-	-	-	-	-	-	-	-
C129813	500.65	559.44	552.09	304.77	165.14	58.17	362.92	910.14	-	-	-	-	-	-2.27106	-	-	-	-	4.37343	-2.40274	-	-4.01227	-	-
C129827	24.4	0.7	18.33	5.03	8.26	1.97	18.87	32.91	3.91325	-	-	-	-	-	-	-	-	-	-	-	-4.41055	-4.06836	2.67149	-
C129849	8.28	57.16	33.16	137.55	15.11	65.94	15.51	73.7	-3.95387	-	-2.33992	-2.4111	-	-	-	-	-	-2.39565	-	-	-	-	-	-
C129875	56.88	21.57	78.74	63.14	60.33	55.99	88.45	42.38	-	-	-	-	-	-	-	-	-	-	-	-	-	-	-	-
C129877	63.2	13.92	65.05	73.16	112.44	55.99	101.72	78.36	-	-	-	-	-	-	-	-	-	-	-	-	-	-	-	-
C129885	36.95	15.31	20.54	21.05	52.1	23.58	21.01	19.19	-	-	-	-	-	-	-	-	-	-	-	-	-	-	-	-
C129887	10.21	16.7	22.82	23.05	17.83	1.96	8.85	50.38	-	-	2.91917	-2.66837	-	-	-	-	-	-	4.1466	-3.52583	-	-4.68725	-	-
C129911	16.5	4.86	21.64	11	10.95	15.69	55.18	19.16	-	-	-	-	-	-	-	-2.38187	-	-	-	-	-	-	-	-
C129915	67.94	61.12	56.96	76.03	80.75	50.01	79.46	75.02	-	-	-	-	-	-	-	-	-	-	-	-	-	-	-	-
C129947	32.45	13.87	13.64	22.97	28.69	18.6	25.34	17.53	-	-	-	-	-	-	-	-	-	-	-	-	-	-	-	-
C129961	29.06	18.72	26.15	34.95	36.89	31.32	29.74	31.07	-	-	-	-	-	-	-	-	-	-	-	-	-	-	-	-
C129963	91.86	31.83	74.91	64.78	107.73	79.13	81.36	57.25	-	-	-	-	-	-	-	-	-	-	-	-	-	-	-	-
C130041	36.68	15.89	31.72	58.7	87.12	85.81	45	30.95	-	-	-	-	-	-	-	-	-	-	-	-	-	-	-	-
C130043	25.1	0	9.06	14.92	2.72	3.9	59.26	29.37	9.09225	-	-	-	3.35103	-	-	-4.46244	-	-	-	-	-8.8359	-2.94067	-	-7.67413
C130047	7.72	12.43	13.59	29.85	16.33	30.23	12.07	25.4	-	-	-	-	-	-	-	-	-	-	-	-	-	-	-	-
C130085	8.19	61.36	7.92	53.63	10.87	38.93	9.86	15.05	-4.07201	-2.41175	-	-	-	-	-	-	-	-	-	-	3.11031	-	-	-
C130099	26.93	125.25	33.86	111.02	42.05	76.76	15.31	60.89	-3.38956	-	-	-	-	-	-	-	-	-	-	-	2.12778	-	-	-
C130127	341.4	52.3	151.26	148.69	74.6	28.18	207.74	140.76	-	-	-	-	2.36315	-	-	-	-	-	1.99931	-2.41175	-	-2.36448	-	-
C130133	50.4	44.65	18.03	40.57	85.29	25.22	36.01	47.36	-	-	-	-	-	-	-	-	-	-	-	-	-	-	-	-
C130161	177.59	49.46	93.52	93.01	134.03	77.59	103.68	119.98	-	-	-	-	-	-	-	-	-	-	-	-	-	-	-	-
C130167	131.27	575.95	173.21	561.99	125.69	318.49	94.77	329.34	-3.3071	-	-	-	-	-	-	-	-	-	1.96423	-	1.89462	-	-	-
C130177	53.18	21.94	38.24	36.54	86.49	42.59	45.75	51.21	-	-	-	-	-	-	-	-	-	-	-	-	-	-	-	-
C130179	23	12.34	25.87	23.7	27.03	22.27	19.61	22.85	-	-	-	-	-	-	-	-	-	-	-	-	-	-	-	-
C130189	17.22	290.87	42.66	66.05	62.06	6.76	9.79	16.52	-5.24902	-	2.96478	-	-	-	-	2.59827	-2.62982	-	6.52082	-3.29051	5.22153	-	-	3.19148
C130193	149.68	84.18	50.52	94.65	152.44	144.94	95.68	98.31	-	-	-	-	-	-	-	-	-	-	-	-	-	-	-	-
C130197	18.17	12.32	13.47	69.01	45.87	50.25	30.44	29.1	-	-	-	-	-	-	-	-	-	-	-	-	-	-	-	-
C130201	17.69	11.63	15.72	18.73	43.17	21.26	18.48	17.3	-	-	-	-	-	-	-	-	-	-	-	-	-	-	-	-
C130217	60.15	23.91	43.71	26.57	60.6	85.84	29.3	43.18	-	-	-	-	-	-	-	-	-	-	-	-	-	-	-	-
C130229	66.83	16.4	43.71	30.51	83.49	34.72	61.86	69.87	-	-	-	-	-	-	-	-	-	-	-	-	-	-	-	-
C130237	69.22	23.91	65	76.76	74.06	39.55	73.8	60.45	-	-	-	-	-	-	-	-	-	-	-	-	-	-	-	-
C130247	76.85	109.3	63.88	132.86	148.13	124.42	93.34	146.8	-	-	-	-	-	-	-	-	-	-	-	-	-	-	-	-
C130277	43.84	30	36.92	45.19	33.61	27.92	27.08	42.31	-	-	-	-	-	-	-	-	-	-	-	-	-	-	-	-
C130283	14.29	4.77	7.83	15.72	29.57	2.89	11.92	24.29	-	-	3.10656	-	-	-	-	-	-	-	-	-	-	-3.09421	-	-
C130285	24.3	38.19	41.39	55.99	48.39	44.29	29.25	32.91	-1.82433	-	-	-	-	-	-	-	-	-	-	-	-	-	-	-
C130299	29.97	8.85	18.98	28.44	44.28	24.03	21.63	19.55	-	-	-	-	-	-	-	-	-	-	-	-	-	-	-	-
C130303	24.73	6.13	31.27	13.73	40.25	6.73	27.03	32.07	-	-	2.34906	-	-	-	-	-	-	-	-	-	-	-2.28988	-	-
C130317	25.68	47.65	40.2	203.96	127.47	205.66	34.6	63.36	-2.0638	-	-	-	-2.13953	-	-	-	-	-	-	-	-	-	-	-
C130347	14.24	14.95	5.57	19.58	34.82	32.62	10.79	17.96	-	-	-	-	-	-	-	-	-	-	-	-	-	-	-	-
C130353	131.51	78.81	88.06	163.46	218.32	153.49	132.76	112.43	-	-	-	-	-	-	-	-	-	-	-	-	-	-	-	-
C130375	19.9	18.31	14.46	21.5	36.1	14.36	17.24	61.57	-	-	-	-	-	-	-	-	-	-	-	-	-	-2.14166	-	-
C130387	146.44	185.83	142.42	548.14	521.44	483.58	141.13	400.58	-	-	-	-	-	-	-	-	-	-	-	-	-	-	-	-
C130389	102.37	133.61	125.73	436.75	1040.21	1374.13	108.81	205.75	-	-	-	-	-3.17462	2.51713	-	3.19825	-	-	-2.25232	-	-	2.69311	-	-
C130405	87.52	25.73	48.87	52.67	74.74	74.56	63.45	65.35	-	-	-	-	-	-	-	-	-	-	-	-	-	-	-	-
C130419	39.27	12.86	24.43	48.77	25.36	20.07	34.41	41.23	-	-	-	-	-	-	-	-	-	-	-	-	-	-	-	-
C130421	82.79	59.57	102.18	267.24	328.33	255.21	80.65	146.25	-	-	-	-	-	-	-	1.96643	-	-	-	-	-	-	-	-
C130423	29.8	10.15	16.66	4.88	25.36	6.69	33.34	19.45	-	-	-	-	-	-	-	-	-	-	-	-	-	-	-	-
C130425	26.49	9.48	14.44	14.63	13.35	19.12	45.17	22.56	-	-	-	-	-	-	-	-	-	-	-	-	-	-	-	-
C130447	28.38	12.86	28.88	22.43	41.37	7.65	26.88	23.34	-	-	2.20537	-	-	-	-	-	-	-	-	-	-	-	-	-
C130459	1191.91	310.17	916.87	438.12	618.18	336.81	866.26	465.14	-	-	-	-	-	-	-	-	-	-	-	-	-	-	-	-
C130481	72.72	8.78	35.48	28.23	31.98	7.63	48.3	33.39	1.89123	-	-	-	-	-	-	-	-	-	-	-	-	-	-	-
C130501	276.7	75.55	179.29	215.75	271.31	180.01	266.8	157.35	-	-	-	-	-	-	-	-	-	-	-	-	-	-	-	-
C130507	47.61	33.73	73.04	57.34	67.83	52.38	61.07	67.44	-	-	-	-	-	-	-	-	-	-	-	-	-	-	-	-
C130529	74.82	14.81	55.24	36.87	53.1	25.67	60.96	47.97	-	-	-	-	-	-	-	-	-	-	-	-	-	-	-	-
C130537	72.46	119.18	64.07	103.8	86.29	115.04	72.73	110.64	-1.89151	-	-	-	-	-	-	-	-	-	-	-	-	-	-	-
C130547	8	18.18	15.47	59.18	33.19	32.32	9.63	27.08	-2.35227	-	-	-	-	-	-	-	-	-	-	-	-	-	-	-
C130549	22.12	0.67	15.47	3.88	14.6	1.9	36.36	15.47	3.82416	-	-	-	-	-	-	-	-	-	-	-	-3.37791	-3.03524	-	-
C13055	0	0	0	0	0	0	0	0	-	-	-	-	-	-	-	-	-	-	-	-	-	-	-	-
C130555	18.82	2.69	23.2	12.61	25.22	4.75	33.16	22.44	-	-	-	-	-	-	-	-	-	-	-	-	-	-2.27206	-	-
C130613	70.33	23.48	37.43	54.14	67.47	40.74	61.81	40.09	-	-	-	-	-	-	-	-	-	-	-	-	-	-	-	-
C130625	14.07	3.35	4.4	8.7	18.52	15.16	19.18	9.25	-	-	-	-	-	-	-	-	-	-	-	-	-	-	-	-
C130629	24.85	20.13	5.5	14.5	21.17	18	7.46	19.27	-	-	-	-	-	-	-	-	-	-	-	-	-	-	-	-
C130639	24.34	21.43	35.16	50.18	35.66	73.76	39.36	32.32	-	-	-	-	-	-	-	-	-	-	-	-	-	-	-	-
C130641	54.76	8.71	36.26	52.11	36.98	24.59	71.27	53.87	-	-	-	-	-	-	-	-	-	-	-	-	-	-	-	-
C130643	67.87	24.78	70.33	87.81	138.66	165.49	61.7	74.65	-	-	-	-	-	-	-	-	-	-	-	-	-	-	-	-
C130651	190.02	70.99	131.87	169.84	242.99	95.51	201.05	200.86	-	-	-	-	-	-	-	-	-	-	-	-	-	-	-	-
C130667	33.23	9.38	23.08	82.02	54.14	60.52	36.17	66.18	-	-	-	-	-	-	-	-	-	-	-	-	-	-	-	-
C130679	11.21	0.67	5.48	2.89	18.46	4.72	22.3	23.81	2.91599	-	-	-	-	-	-	-	-	-	-	-	-4.00811	-2.36806	2.99547	-
C130695	12.15	2.01	5.48	12.52	106.78	18.88	10.62	11.52	-	-	2.27479	-	-2.9615	3.73714	-	3.26287	-	-	-	-	-	-	-	-
C13071	259.89	0	458.8	360.87	430.1	505.17	0	0	-	-	-	-	-	-	-	-	-	-	-	-	-	-	-	-
C13073	0	0	0	360.87	0	0	0	0	-	-	-	-	-	-	-	-	-	-	-	-	-	-	-	-
C130745	42.91	40.04	48.18	78.85	27.64	44.29	50.88	36.04	-	-	-	-	-	-	-	-	-	-	-	-	-	-	-	-
C130757	61.45	56.62	30.61	102.71	65.68	54.56	29.62	48.99	-	-	-	-	-	-	-	-	-	-	-	-	-	-	-	-
C130775	42.37	18.65	34.98	48.96	27.59	3.76	34.91	76.55	-	-	2.63261	-	-	-	-	-	-	-	3.39508	-3.69493	-	-4.37341	-	-
C131181	11.87	224.76	104.02	145.02	16.76	20.3	7.26	182.44	-5.412	-	-	-4.80594	-	-3.15848	-	-	-4.33983	-3.5263	4.57427	-2.84725	-	-3.21106	-	-
C130785	20.48	8.66	24.05	17.28	17.08	17.87	13.75	16.08	-	-	-	-	-	-	-	-	-	-	-	-	-	-	-	-
scaffold10522	8.8	6.3	1.15	20.37	22.06	19.76	13.34	16.89	-	-3.7981	-	-	-	3.66078	-	-	-	-	-	-	-	-	-	-
C130811	80.86	30.59	85.11	66.12	91.8	25.35	77.1	59.6	-	-	-	-	-	-	-	-	-	-	-	-	-	-	-	-
C130835	78.87	66.38	68.62	66.96	134.84	61.86	92.77	100.69	-	-	-	-	-	-	-	-	-	-	-	-	-	-	-	-
C130897	38.9	6.63	18.48	28.65	40.51	8.42	39.99	23.6	-	-	-	-	-	-	-	-	-	-	-	-	-	-	-	-
C130899	29.64	27.17	14.14	52.52	47.05	39.3	15.79	46.45	-	-	-	-	-	-	-	-	-	-	-	-	-	-	-	-
C130907	8.32	2.65	11.94	1.91	7.83	15.88	22.06	18.24	-	-	-	-	-	-	-	-	-	-	-	3.00563	-	-	3.19924	-
C130929	39.69	14.53	26.01	41.87	296.92	244.28	22.02	53.87	-	-	-	-	-2.73176	2.97924	-	3.68997	-	-	-2.95899	2.52885	-	2.1336	-	-
C130943	61.38	35.66	43.34	76.12	62.51	63.4	47.19	56.91	-	-	-	-	-	-	-	-	-	-	-	-	-	-	-	-
C130945	41.07	38.96	44.43	87.54	84.65	50.35	31.46	28.07	-	-	-	-	-	-	-	-	-	-	-	-	-	-	-	-
C130951	46.61	5.94	17.34	11.42	22.14	19.58	22.02	17.45	-	-	-	-	-	-	-	-	-	-	-	-	-	-	-	-
C130957	29.53	19.81	37.92	29.5	41.67	18.65	47.19	45.52	-	-	-	-	-	-	-	-	-	-	-	-	-	-	-	-
C130959	47.07	23.11	30.34	25.69	57.3	12.12	41.94	47.8	-	-	-	-	-	-	-	-	-	-	-	-	-	-2.02109	-	-
C130961	19.84	15.19	24.92	57.09	50.79	43.82	32.51	19.73	-	-	-	-	-	-	-	-	-	-	-	-	-	-	-	-
C130967	61.73	46.14	45.43	78.84	97.5	130.3	62.8	59.08	-	-	-	-	-	-	-	-	-	-	-	-	-	-	-	-
C130973	20.73	17.8	14.06	29.45	24.7	34.44	8.37	28.02	-	-	-	-	-	-	-	-	-	-	-	-	-	-	-	-
C130975	305.89	168.08	149.27	177.63	566.82	309.94	192.6	237.82	-	-	-	-	-	-	-	-	-	-	-	-	-	-	-	-
C131031	11.04	6.58	16.2	8.53	0	18.58	24.03	13.61	-	-	-8.20234	-	8.07447	-8.05131	-	-8.40654	-	-	-	-	-	-	-	-
C131039	30.3	2.63	21.56	24.61	1.3	0	29.2	24.91	2.34452	-	-	-	4.66942	-4.4965	-	-4.47715	-	-	-	-8.72575	-	-8.92732	-	-
C131053	2.3	32.84	10.78	30.29	19.43	0	3.13	21.13	-4.98684	-	8.04861	-2.89883	-2.88924	-	-	2.54878	-	-	9.9836	-9.02467	-	-8.69081	-	-
C131067	10.56	10.51	20.48	27.45	36.28	39.88	17.73	22.64	-	-	-	-	-	-	-	-	-	-	-	-	-	-	-	-
C131071	33.51	1.31	16.17	0.95	6.48	0	33.38	14.34	3.47921	4.33633	6.47451	-	2.53301	-	-	-2.41107	-	-	-	-	-	-8.13303	3.82524	-
C131089	6.87	14.42	20.45	62.37	76.31	133.33	17.7	22.6	-2.23667	-	-	-	-3.29446	-	-	2.04452	-	-	-2.09583	-	-	2.51133	-	-
C131103	55.91	17.05	22.6	32.13	46.56	20.37	29.15	39.18	-	-	-	-	-	-	-	-	-	-	-	-	-	-	-	-
C131157	18.72	48.35	28.95	40.49	27.07	39.67	32.16	37.54	-2.54046	-	-	-	-	-	-	-	-	-	-	-	-	-	-	-
C131175	13.7	7.19	12.87	19.78	18.04	23.99	12.45	11.26	-	-	-	-	-	-	-	-	-	-	-	-	-	-	-	-
C131179	3.2	31.36	4.29	37.67	21.91	83.96	1.04	3.75	-4.4503	-2.779	-2.15583	-	-2.59124	-	-	4.25111	-	-	-	-	4.12907	4.41829	-3.33274	-
C131197	10.03	15	19.27	42.3	63.05	81.98	14.5	19.49	-	-	-	-	-2.47689	-	-	2.05575	-	-	-	-	-	2.02344	-	-
C131231	172.03	44.27	122.9	119.19	366.08	142.52	296.72	207.25	-	-	-	-	-	-	-	-	-	-	-	-	-	-	-	-
C131253	17.72	10.4	13.87	36.54	34.62	21.11	37.15	26.14	-	-	-	-	-	-	-	-	-	-	-	-	-	-	-	-
C131265	21.81	10.4	22.4	29.98	32.06	17.44	30.96	20.17	-	-	-	-	-	-	-	-	-	-	-	-	-	-	-	-
C131273	35.89	20.15	23.47	19.67	25.65	12.85	50.57	29.13	-	-	-	-	-	-	-	-	-	-	-	-	-	-	-	-
C131281	20.86	9.73	20.24	26.19	53.77	52.23	34	25.35	-	-	-	-	-	-	-	-	-	-	-	-	-	-	-	-
C131309	30.84	3.89	22.37	25.25	53.77	13.74	51.51	23.11	-	-	-	-	-	-	-	-	-	-	-	-	-	-	-	-
C131315	73.35	84.2	90.37	174.6	85.62	142.7	97.7	130.25	-	-	-	-	-	-	-	-	-	-	-	-	-	-	-	-
C131317	25.81	29.15	37.21	41.08	77.95	60.37	38.05	58.8	-	-	-	-	-	-	-	-	-	-	-	-	-	-	-	-
C131325	38.49	132.78	164.79	281.03	69.01	92.39	48.34	180.12	-2.96002	-	-	-2.06254	-	-	-	-	-	-2.49702	-	-	-	-	-	-
C131337	44.37	20.08	25.52	59.75	29.39	41.16	39.08	40.19	-	-	-	-	-	-	-	-	-	-	-	-	-	-	-	-
C131339	22.19	18.78	12.76	28.01	56.23	17.38	23.65	27.54	-	-	-	-	-	-	-	-	-	-	-	-	-	-	-	-
C131391	29.33	12.91	19.07	14.89	19.1	13.67	23.57	22.99	-	-	-	-	-	-	-	-	-	-	-	-	-	-	-	-
C131411	30.23	16.78	47.68	72.58	78.96	76.57	35.87	44.5	-	-	-	-	-	-	-	-	-	-	-	-	-	-	-	-
C131417	44.59	10.31	44.43	39.01	26.7	19.11	57.29	51.83	-	-	-	-	-	-	-	-	-	-	-	-	-	-	-	-
C131419	31.98	18.04	21.16	46.45	71.2	54.6	33.76	39.98	-	-	-	-	-	-	-	-	-	-	-	-	-	-	-	-
C131435	405.85	60.57	209.44	113.33	320.41	98.28	270.09	282.12	-	-	-	-	-	-	-	-	-	-	-	-	-	-	-	-
C131451	272.95	75.91	267.16	286.54	340.18	243.47	289.03	187.75	-	-	-	-	-	-	-	-	-	-	-	-	-	-	-	-
C131467	27.88	36.67	42.24	231.83	46.96	310.7	43.92	44.35	-	-2.1152	-2.94571	-	-	-	-	-	-	-	-1.97185	-	-	2.76056	-2.40836	-
C131469	116.47	21.87	59.13	47.29	57.12	24.53	90.9	65.79	-	-	-	-	-	-	-	-	-	-	-	-	-	-	-	-
C131471	30.13	14.8	21.12	34.31	36.81	26.35	41.87	20.7	-	-	-	-	-	-	-	-	-	-	-	-	-	-	-	-
C131473	11.69	46.32	27.46	123.33	24.12	61.78	21.45	82.05	-3.15613	-	-	-	-	-	-	-	-	-	-	-	-	-	-	-
C131521	20.61	4.49	20	10.17	54.4	38.03	13.23	29.47	-	-	-	-	-	-	-	-	-	-	-	-	-	-	-	-
C131525	83.36	22.44	74.72	25.88	93.61	60.66	79.39	90.61	-	-	-	-	-	-	-	-	-	-	-	-	-	-	-	-
C131547	33.61	23.72	31.57	61.92	86.02	57.04	50.89	36.1	-	-	-	-	-	-	-	-	-	-	-	-	-	-	-	-
C131581	96.64	49.92	45.18	69.2	109.87	94.9	87.38	60.3	-	-	-	-	-	-	-	-	-	-	-	-	-	-	-	-
C131585	667.95	151.04	551.57	760.25	862.57	678.78	603.52	396.38	-	-	-	-	-	-	-	-	-	-	-	-	-	-	-	-
C131609	469.41	110.53	220.26	178.69	408.5	247.23	239.37	177.66	-	-	-	-	-	-	-	-	-	-	-	-	-	-	-	-
C131615	21.44	2.56	12.59	4.61	5.04	0.9	16.23	5.87	-	-	-	-	-	-	-	-	-	-	-	-	-	-	-	-
C131619	27.24	128.42	75.52	221.06	27.74	86.62	23.33	110.12	-3.40961	-	-	-2.40198	-	-	-	-	-	-	-	-	-	-	-	-
C13163	519.79	0	0	0	0	0	0	0	-	-	-	-	-	-	-	-	-	-	-	-	-	-	-	-
C131645	79.37	91.84	113.08	199.54	161.11	272.93	135.68	188.35	-	-	-	-	-	-	-	-	-	-	-	-	-	-	-	-
C131649	20.51	7.65	15.71	5.52	41.54	21.62	20.25	8.79	-	-	-	-	-	-	-	-	-	-	-	-	-	-	-	-
C131655	52.17	13.39	58.64	91.03	67.97	59.45	88.09	54.97	-	-	-	-	-	-	-	-	-	-	-	-	-	-	-	-
C131663	17.39	5.74	14.66	22.07	32.73	18.02	17.21	24.19	-	-	-	-	-	-	-	-	-	-	-	-	-	-	-	-
C131669	173	16.58	73.3	21.15	89.37	45.04	143.78	63.76	2.20685	2.12939	-	-	-	-	-	-	-	-	-	-	-	-	-	-
C131679	25.41	11.48	18.85	25.75	17.62	18.92	24.3	20.52	-	-	-	-	-	-	-	-	-	-	-	-	-	-	-	-
C131691	21.37	28.65	31.36	67.01	32.67	34.17	22.24	39.51	-	-	-	-	-	-	-	-	-	-	-	-	-	-	-	-
C131693	85.91	22.92	60.63	57.83	80.42	44.06	81.87	48.29	-	-	-	-	-	-	-	-	-	-	-	-	-	-	-	-
C131709	20.03	12.1	9.41	13.77	7.54	7.19	19.21	19.75	-	-	-	-	-	-	-	-	-	-	-	-	-	-	-	-
C131711	30.22	136.66	45.92	128.3	63.98	113.11	31.28	84.73	-3.35025	-	-	-	-	-	-	-	-	-	-	-	-	-	-	-
C131767	15.06	4.43	13.52	36.54	30.01	53.68	34.19	20.38	-	-	-	-	-	-	-	-	-	-	-2.47902	-	-	-	-	-
C131797	179.37	65.88	144.57	230.17	757.69	454.51	138.77	248.23	-	-	-	-	-1.90757	-	-	2.38778	-	-	-	-	-	-	-	-
C131807	33.6	17.71	21.81	23.71	43.69	18.76	30.12	29.07	-	-	-	-	-	-	-	-	-	-	-	-	-	-	-	-
C131809	44.66	19.61	50.88	50.15	73.65	31.26	47.18	45.06	-	-	-	-	-	-	-	-	-	-	-	-	-	-	-	-
C131851	88.28	47.35	63.23	72.83	89.72	65.99	92.2	71.82	-	-	-	-	-	-	-	-	-	-	-	-	-	-	-	-
C131871	7.93	13.24	12.42	37.26	19.91	6.23	11.01	5.07	-	-	-	-	-	-	-	-	-	-	-	-2.58281	2.45929	-	-2.8886	-
C131881	66.98	39.71	45.53	84.52	49.76	43.62	58.03	82.57	-	-	-	-	-	-	-	-	-	-	-	-	-	-	-	-
C131883	141.89	90.13	159.37	173.58	252.55	142.43	163.08	166.58	-	-	-	-	-	-	-	-	-	-	-	-	-	-	-	-
C131885	22.44	15.73	6.2	24.5	38.5	43.55	14.98	14.46	-	-	-	-	-	-	-	-	-	-	-	-	-	-	-	-
C131887	54.11	28.94	55.79	20.87	34.78	45.32	38.95	46.27	-	-	-	-	-	-	-	-	-	-	-	-	-	-	-	-
C131931	101.01	4.4	93.86	7.25	45.88	0	113.67	57.75	3.34131	4.0226	9.34793	-	-	-	-	-	-	-	7.15583	-7.03296	-2.61908	-10.2031	2.96248	-
C131941	22.4	8.79	10.31	19.93	11.16	15.97	27.92	21.65	-	-	-	-	-	-	-	-	-	-	-	-	-	-	-	-
C131943	80.81	15.08	69.11	45.29	55.8	30.17	125.63	103.22	-	-	-	-	-	-	-	-	-	-	-	-	-	-	-	-
C131947	14.49	11.94	7.22	23.55	23.56	25.73	6.98	12.27	-	-	-	-	-	-	-	-	-	-	-	-	-	-	-	-
C131957	203.01	89.68	182.26	49.74	153.51	60.23	211.03	84.31	-	2.21197	-	-	-	-	-	-	-	-	-	-	-	-	-	-
C131961	184.15	67.1	211.1	236.02	235.21	212.58	177.18	123.23	-	-	-	-	-	-	-	-	-	-	-	-	-	-	-	-
C131977	156.97	354.33	198.74	641.15	188.17	206.38	209.04	358.15	-2.34932	-	-	-	-	-	-	-	-	-	1.88976	-	-	-	-	-
C131987	2.63	1.25	28.79	5.42	134.72	7.96	19.87	171.22	-	2.73463	3.84889	-3.26885	-5.48877	-	-	2.69582	-	-3.83303	-	-	-5.97608	-4.4652	4.94629	-
C132003	14.01	7.51	23.64	21.67	122.36	186.58	3.97	41.01	-	-	-	-3.51414	-2.95226	-	-	4.85958	-3.06189	-	-3.51855	3.08941	-	2.13787	-	-
C132015	32.83	151.51	66.82	260.01	72.92	160.06	38.76	164.75	-3.37973	-	-	-2.25174	-	-	-	-	-	-	-	-	-	-	-	-
C132031	65.11	13.75	43.11	60.39	64.16	29.13	52.58	46.68	-	-	-	-	-	-	-	-	-	-	-	-	-	-	-	-
C132053	7.85	69.26	7.17	103.48	11.09	112.81	8.91	20.79	-4.30859	-3.50131	-3.56099	-	-	-	-	-	-	-	-	-	2.82092	2.39027	-2.33555	-
C132059	65.01	23.09	42.01	51.29	71.45	35.25	48.53	43.74	-	-	-	-	-	-	-	-	-	-	-	-	-	-	-	-
C132069	105.14	122.3	60.45	87.28	62.83	80.2	76.26	120.46	-	-	-	-	-	-	-	-	-	-	-	-	-	-	-	-
C132083	7.4	14.95	13.3	27.85	28.29	51.91	12.85	11.45	-2.18254	-	-	-	-	-	-	-	-	-	-	-	-	2.12891	-	-
C132115	10	13.06	17.36	15.25	116.65	37.77	6.91	5.72	-	-	-	-	-3.36765	2.2129	-	4.00313	-	-	-	-	2.26871	2.66697	-	-
C132123	40.88	8.71	13.28	23.32	35.61	16.69	18.75	35.73	-	-	-	-	-	-	-	-	-	-	-	-	-	-	-	-
C132125	81.75	52.24	52.09	78.93	125.24	62.37	67.12	92.9	-	-	-	-	-	-	-	-	-	-	-	-	-	-	-	-
C132127	36.09	4.98	21.45	26.91	25.79	21.08	22.7	17.87	-	-	-	-	-	-	-	-	-	-	-	-	-	-	-	-
C132135	14.35	33.58	15.32	34.08	28.24	29.87	14.81	37.88	-2.39846	-	-	-	-	-	-	-	-	-	-	-	-	-	-	-
C132167	8.68	11.18	11.22	23.28	19.61	22.8	10.84	18.55	-	-	-	-	-	-	-	-	-	-	-	-	-	-	-	-
C132169	97.24	3.1	98.9	24.18	72.33	42.97	50.26	22.83	3.54376	2.38388	-	-	-	-	-	-	-	-	-2.40796	-	-	-	-	-
C132175	47.32	39.74	30.59	73.42	66.2	58.76	47.3	67.78	-	-	-	-	-	-	-	-	-	-	-	-	-	-	-	-
C132185	51.14	29.75	60.06	38.44	73.43	46.4	68.86	57.69	-	-	-	-	-	-	-	-	-	-	-	-	-	-	-	-
C132197	159.5	58.89	104.85	140.35	332.89	77.92	132.81	151	-	-	1.87169	-	-	-	-	-	-	-	-	-	-	-	-	-
C132207	80.62	11.78	49.88	63.47	95.46	35.9	78.7	54.13	-	-	-	-	-	-	-	-	-	-	-	-	-	-	-	-
C132231	32.02	16.09	27.44	37.48	24.44	23.6	38.3	46.22	-	-	-	-	-	-	-	-	-	-	-	-	-	-	-	-
C132255	21.6	7.41	11.16	23.17	21.96	22.69	17.65	10.65	-	-	-	-	-	-	-	-	-	-	-	-	-	-	-	-
C132257	191.81	3.71	162.34	122.07	172	0.87	183.35	467.84	4.51133	-	7.3058	-	-	-	-	-	-	-	-	-7.05341	-5.8809	-9.03322	-	-3.97393
C132263	105.84	11.74	88.27	90.89	95.15	16.58	146.09	193.1	1.99569	-	2.29412	-	-	-	-	-	-	-	-	-2.46403	-2.9487	-3.58458	-	-
C132265	32.83	35.83	30.44	50.79	41.48	40.14	55.89	66.73	-	-	-	-	-	-	-	-	-	-	-	-	-	-	-	-
C132303	67.71	35.16	49.64	55.15	59.68	67.96	39.15	51.74	-	-	-	-	-	-	-	-	-	-	-	-	-	-	-	-
C132317	80.52	293.73	106.19	201.61	88.76	113.95	46.91	125.24	-3.04165	-	-	-	-	-	-	-	-	-	2.47592	-	2.31765	-	-	-
C132325	24.11	14.78	13.15	35.53	8.51	9.57	20.52	23.35	-	-	-	-	-	-	-	-	-	-	-	-	-	-	-	-
C132329	21.06	8.61	12.12	37.24	24.28	34.74	13.66	14.84	-	-	-	-	-	-	-	-	-	-	-	-	-	-	-	-
C132357	39.91	0.61	36.29	6.2	15.76	0	88.64	15.52	4.80728	2.87673	7.843	2.34516	-	-	-	-2.54841	-	-	-	-6.84188	-3.51488	-8.34384	-	-
C132359	208.15	98.2	189.51	161.12	368.46	127.45	257.14	244.02	-	-	-	-	-	-	-	-	-	-	-	-	-	-	-	-
C132377	37.77	27.01	42.34	30.98	60.6	59.82	34.09	47.96	-	-	-	-	-	-	-	-	-	-	-	-	-	-	-	-
C132381	56.22	54.01	29.23	139.87	197.56	129.18	42.86	52.19	-	-	-	-	-	2.22281	-	2.14128	-	-	-	-	-	-	-	-
C132383	14.16	37.44	27.22	69.05	38.78	45.08	23.38	57.13	-2.57422	-	-	-	-	-	-	-	-	-	-	-	-	-	-	-
C132387	99.14	0.61	50.4	2.66	14.54	0	85.71	28.92	6.11898	4.55255	7.72805	-	2.93666	-2.31807	-	-2.61504	-	-	-	-	-4.41055	-9.2399	3.39804	-
C132395	18.85	0.61	17.11	11.49	93.18	2.6	30.14	19.72	3.7292	-	4.91125	-	-2.1315	-	-	-	-	-	-	-	-3.86167	-2.94771	-	-
C132401	13.71	22.67	9.06	9.72	29.04	21.64	7.78	13.38	-1.89765	-	-	-	-	-	-	-	-	-	-	-	-	-	-	-
C132449	130.26	23.21	45.14	60.79	80.81	65.57	112.43	64.57	-	-	-	-	-	-	-	-	-	-	-	-	-	-	-	-
C132465	45.7	10.38	27.09	37	24.12	18.12	36.83	21.05	-	-	-	-	-	-	-	-	-	-	-	-	-	-	-	-
C132485	56.71	0.61	23.04	0	42.15	0	83.21	2.1	5.32296	8.81434	9.26789	5.10987	-	-	-	-	-	-	-	-	-	-	-	-
C132489	29	3.05	16.02	10.55	20.47	7.75	18.38	9.11	-	-	-	-	-	-	-	-	-	-	-	-	-	-	-	-
C132507	42.15	20.09	46	99.23	122.64	126.41	70.52	61.56	-	-	-	-	-	-	-	-	-	-	-	-	-	-	-	-
C132511	28.95	10.96	8	28.98	9.62	9.46	17.39	15.39	-	-	-	-	-	-	-	-	-	-	-	-	-	-	-	-
C132513	55.34	37.74	42	40.39	39.68	32.68	31.88	37.08	-	-	-	-	-	-	-	-	-	-	-	-	-	-	-	-
C132521	31.08	7.91	28	10.54	20.44	23.22	37.67	22.39	-	-	-	-	-	-	-	-	-	-	-	-	-	-	-	-
C132523	32.78	14	18	26.34	24.05	16.34	36.71	37.78	-	-	-	-	-	-	-	-	-	-	-	-	-	-	-	-
C132543	0	171.4	25.96	317.38	14.4	147.67	0	115.94	-13.2202	-3.26962	-3.57429	-11.2332	-8.3998	-	-	7.72422	-9.01131	-9.73726	-	-	-	-	-	-
C132545	18.28	10.94	14.98	51.73	115.24	74.7	15.43	25.14	-	-	-	-	-2.48265	2.40793	-	2.83341	-	-	-	-	-	-	-	-
C132577	32.67	14.56	33.89	41.14	69.51	39.43	45.25	43.93	-	-	-	-	-	-	-	-	-	-	-	-	-	-	-	-
C132593	68.21	288.38	111.46	617	125.64	563.98	79.79	231.82	-3.25448	-2.12842	-2.38849	-	-	-	-	-	-	-	-	-	-	-	-	-
C132595	49.57	9.69	26.87	12.24	38.29	14.55	48.06	27.15	-	-	-	-	-	-	-	-	-	-	-	-	-	-	-	-
C132611	15.25	25.45	28.86	23.6	4.79	0.86	39.41	36.2	-1.91093	-	-	-	-	-3.10211	-	-3.08582	-	-	5.9011	-4.7129	-	-5.37125	-	-
C132625	22.88	5.45	13.93	18.35	27.52	28.24	34.61	20.88	-	-	-	-	-	-	-	-	-	-	-	-	-	-	-	-
C132631	91.51	27.26	61.7	75.16	106.5	76.17	55.76	67.53	-	-	-	-	-	-	-	-	-	-	-	-	-	-	-	-
C132651	238.99	352.03	180.83	371.7	531.64	550.26	159.31	223.8	-1.73394	-	-	-	-	-	-	-	-	-	-	-	-	-	-	-
C132667	21.54	24.16	16.86	47.04	14.31	43.51	21.08	35.39	-	-	-	-	-	-	-	-	-	-	-	-	-	-	-	-
C132683	32.94	12.68	13.89	35.72	27.43	23.03	33.54	24.29	-	-	-	-	-	-	-	-	-	-	-	-	-	-	-	-
C132691	18.58	6.04	21.82	11.32	50.1	25.59	33.54	16.65	-	-	-	-	-	-	-	-	-	-	-	-	-	-	-	-
C132699	28.29	4.23	18.85	6.1	20.28	3.41	22.04	18.04	-	-	-	-	-	-	-	-	-	-	-	-	-	-2.43278	-	-
C133993	33.38	12.35	18.46	24.31	19.98	12.69	32.04	34.83	-	-	-	-	-	-	-	-	-	-	-	-	-	-	-	-
C132729	32.89	17.48	32.68	60.88	38.11	60.47	51.66	49.88	-	-	-	-	-	-	-	-	-	-	-	-	-	-	-	-
scaffold10300	50.7	13.43	28.39	25.18	40.42	41.96	42.58	29.19	-	-	-	-	-	-	-	-	-	-	-	-	-	-	-	-
C132773	714.91	1711.59	635.78	1223.34	225.56	334.5	312.75	1154.62	-2.43484	-	-	-2.04919	-	-2.02639	-	-	-	-	3.46561	-	-	-1.83417	-	-
C132781	94.14	37.86	41.46	89.3	144.83	88.29	74.37	109.8	-	-	-	-	-	-	-	-	-	-	-	-	-	-	-	-
C132825	34.35	14.98	26.57	29.38	20.12	25.39	20.91	39.92	-	-	-	-	-	-	-	-	-	-	-	-	-	-	-	-
C132837	106.41	74.88	124.98	187.54	302.95	202.26	128.31	162.45	-	-	-	-	-	-	-	-	-	-	-	-	-	-	-	-
C132841	55.3	11.38	23.62	11.24	13.02	5.08	40.87	22.72	-	-	-	-	2.25486	-	-	-	-	-	2.26083	-	-	-2.19775	-	-
C133361	155.18	10.48	42.1	52.94	111.63	88.85	72.96	46.84	2.71038	-	-	-	-	-	-	-	-	-	-1.96984	-	-	-	-	-
C132847	14.66	161.75	91.52	5.19	1.18	13.54	19.01	13.77	-4.6351	4.46459	-3.66557	-	3.75604	-6.71052	-	-3.99312	-2.77444	-3.03807	4.68246	-	4.63722	-	-	6.00215
C132851	18.01	2.4	24.6	49.26	460.35	219.18	10.45	17.21	-	-	-	-	-4.50091	3.69104	-	5.38922	-	-	-5.38733	2.13925	-	3.62034	-	-3.28875
C132859	30.53	13.76	16.7	37.1	29.54	32.11	25.62	35.05	-	-	-	-	-	-	-	-	-	-	-	-	-	-	-	-
C132871	10.88	3.59	18.67	18.12	28.36	38.02	21.82	19.93	-	-	-	-	-	-	-	-	-	-	-2.2853	-	-	-	-	-
C132907	189.18	118.83	165.79	246.4	349.19	353.46	204.63	234.67	-	-	-	-	-	-	-	-	-	-	-	-	-	-	-	-
C132909	70.16	51.35	102.03	114.58	148.64	86.05	120.32	132.43	-	-	-	-	-	-	-	-	-	-	-	-	-	-	-	-
C132911	45.1	21.5	36.3	59.45	110.89	71.7	56.84	41.17	-	-	-	-	-	-	-	-	-	-	-	-	-	-	-	-
C132915	15.87	14.93	52.97	69.78	247.74	102.92	34.11	18.53	-	-	-	-	-3.78958	-	-	2.79569	-	-	-	-	-	2.42389	-	-
C132921	9.17	14.31	12.73	18.06	23.56	37.06	11.35	13.02	-	-	-	-	-	-	-	-	-	-	-	-	-	-	-	-
C132929	53.79	60.81	77.38	134.19	62.43	94.33	67.16	82.21	-	-	-	-	-	-	-	-	-	-	-	-	-	-	-	-
C132949	40.8	32.74	36.18	60.98	42.34	25.23	33.05	52.67	-	-	-	-	-	-	-	-	-	-	-	-	-	-	-	-
C132975	26.19	54.68	30.27	43.73	31.7	49.54	18.86	36.88	-2.2359	-	-	-	-	-	-	-	-	-	-	-	-	-	-	-
C132989	11.64	7.73	12.69	19.72	5.87	6.72	16.97	19.8	-	-	-	-	-	-	-	-	-	-	-	-	-	-	-	-
C133009	176.37	66.46	121.86	118.15	97.3	94.72	160.97	146.59	-	-	-	-	-	-	-	-	-	-	-	-	-	-	-	-
C133037	20.72	10.07	6.81	17.95	63.21	53.56	11.28	19.74	-	-	-	-	-	2.67199	-	2.417	-	-	-	-	-	-	-	-
C133051	1314.3	633.49	878.52	2248.87	3902.27	2240.31	1750.9	3627.32	-	-	-	-	-	-	-	-	-	-	-	-	-	-	-	-
C133053	10.76	20.11	12.63	36.7	30.39	40.95	9.38	16.31	-2.07433	-	-	-	-	-	-	-	-	-	-	-	-	-	-	-
C133067	33.1	7.69	18.46	28.16	51.42	18.38	46.92	19.03	-	-	-	-	-	-	-	-	-	-	-	-	-	-	-	-
C133085	51.22	13.58	49.49	68.17	79.35	75.92	52.46	52.93	-	-	-	-	-	-	-	-	-	-	-	-	-	-	-	-
C133099	125.78	40.68	66.85	51.9	99.03	73.3	70.15	80.62	-	-	-	-	-	-	-	-	-	-	-	-	-	-	-	-
C133105	1.65	17.69	6.78	42.54	15.15	12.5	3.74	25.07	-4.56563	-2.30088	-	-2.89165	-2.99892	-	-	-	-	-	-	-	-	-	-	-
C133109	7.01	10.02	7.75	11.06	32.62	1.67	6.55	35.91	-	-	4.02272	-2.61052	-	-	-	-	-	-	3.65033	-	-	-4.43818	-	-
C133113	86.19	14.74	37.78	38.29	57.09	37.49	42.09	50.14	-	-	-	-	-	-	-	-	-	-	-	-	-	-	-	-
C133121	22.23	11.19	28.05	58.61	95.39	136.4	31.75	36.53	-	-	-	-	-	-	-	-	-	-	-2.49436	-	-	1.85234	-	-
C133133	340.11	1330.47	640.34	2516.16	362.94	1026.32	425.84	1299.46	-3.1433	-	-	-	-	-	-	-	-	-	-	-	-	-	-	-
C133135	287.82	46.51	173.14	154.61	117.49	86.5	253.08	157.61	-	-	-	-	-	-	-	-	-	-	-	-	-	-	-	-
C133151	28.82	85.95	59	271.83	38.39	164.68	44.83	158.29	-2.75021	-	-2.32221	-	-	-	-	-	-	-	-	-	-	-	-	-
C133155	19.73	52.31	33.8	262.93	98.73	130.37	35.43	204.64	-2.57973	-2.61784	-	-2.69302	-2.14876	-	-	-	-	-	-	-	-	-	-	-
C133183	55.5	12.34	38.63	52.59	40.65	42.35	48.48	53.36	-	-	-	-	-	-	-	-	-	-	-	-	-	-	-	-
C133187	70.71	1.18	29.94	3.39	13.94	0	43.82	9.46	4.71456	3.45744	7.72805	-	2.51136	-	-	-	-	-	-	-	-	-7.69429	-	-
C133191	23.02	48.79	19.32	36.47	65.04	46.5	16.78	22.29	-2.25708	-	-	-	-	-	-	-	-	-	-	-	2.21581	-	-	-
C133211	44.33	100.94	28.93	52.5	22.03	0.83	29.79	89.01	-2.36169	-	4.41791	-	-	-	-	-	-	-	7.93376	-5.91036	-	-6.71407	-	-
C133249	104.92	2.34	74.13	18.6	4.63	3.31	134.77	243.73	4.29858	2.33072	-	-	4.6613	-4.50916	-	-4.90646	-	-	-	-	-5.5965	-6.22869	3.68626	-
C133251	34.43	18.75	27.92	47.35	47.47	28.15	31.6	35.68	-	-	-	-	-	-	-	-	-	-	-	-	-	-	-	-
C133265	6.14	13.46	10.57	44.74	37	33.06	8.35	20.84	-2.30071	-	-	-	-2.41255	-	-	-	-	-	-	-	-	-	-	-
C133273	24.55	9.95	26.92	23.64	10.41	4.96	18.56	29.58	-	-	-	-	-	-	-	-	-	-	-	-	-	-2.61205	-	-
C133277	22.1	8.19	9.61	11.82	9.25	4.96	17.63	22.86	-	-	-	-	-	-	-	-	-	-	-	-	-	-2.24073	-	-
C133281	29.83	2.92	17.28	15.17	4.62	3.3	25.94	16.78	2.16994	-	-	-	2.85238	-	-	-2.53673	-	-	-	-	-	-2.37634	-	-
C133317	132.58	135.89	92	195.26	233.97	157.38	100.83	143.41	-	-	-	-	-	-	-	-	-	-	-	-	-	-	-	-
C133325	97.5	39.66	64.21	132.14	148.68	154.91	149.86	121.29	-	-	-	-	-	-	-	-	-	-	-	-	-	-	-	-
C133329	18.36	6.42	11.5	19.36	27.66	14.01	16.65	16.08	-	-	-	-	-	-	-	-	-	-	-	-	-	-	-	-
C133345	18.74	11.65	19.14	51.26	64.45	41.96	24.01	34.12	-	-	-	-	-	-	-	-	-	-	-	-	-	-	-	-
C133401	105.57	49.92	95.39	72.05	88.34	77.91	104.96	87.38	-	-	-	-	-	-	-	-	-	-	-	-	-	-	-	-
C133409	21.93	14.51	25.76	45.24	115.88	40.19	25.78	56.7	-	-	-	-	-2.22786	-	-	2.10188	-	-	-	-	-	-	-	-
C133425	49.54	2.9	51.51	20.94	44.74	0	45.12	24.68	2.91009	-	9.42377	-	-	-	-	-	-	-	6.67444	-8.6693	-	-9.09206	-	-
C133427	26.8	0	17.17	3.35	26.39	1.64	25.78	10.67	9.43565	2.67489	3.73956	-	-	-	-	-	-	-	-	-	-7.63059	-2.71453	-	-
C133433	24.77	24.38	17.17	54.45	45.89	42.65	24.86	34.68	-	-	-	-	-	-	-	-	-	-	-	-	-	-	-	-
C133479	0	32.41	2.85	65.15	5.72	30.25	0	30.59	-10.8886	-4.15015	-2.6131	-9.38332	-7.14273	-	-	-	-	-	-	-	-	-	-	-
C133493	34.81	6.37	24.73	46.77	17.16	11.45	33.96	56.52	-	-	-	-	-	-	-	-	-	-	-	-	-2.05765	-2.34633	-	-
C13351	0	0	0	0	0	0	0	0	-	-	-	-	-	-	-	-	-	-	-	-	-	-	-	-
C133519	272.82	110.94	136.74	179.29	100.5	258.79	118.22	134.78	-	-	-	-	-	-	-	-	-	-	-	-	-	-	-	-
C133541	24.62	63.46	46.46	164.03	36.49	85.59	30.19	72.26	-2.5401	-	-	-	-	-	-	-	-	-	-	-	-	-	-	-
C133545	47.22	10.96	18.96	17.49	31.93	14.67	21.04	27.84	-	-	-	-	-	-	-	-	-	-	-	-	-	-	-	-
C133547	31.48	6.35	20.86	16.65	109.47	53.8	25.62	16.57	-	-	-	-	-	-	-	2.02867	-	-	-	-	-	-	-	-
C133559	98.32	256.91	166.61	539.57	120.69	340.2	83.14	271.37	-2.56104	-	-	-	-	-	-	-	-	-	-	-	-	-	-	-
C133573	47.14	1.15	18.93	5.82	58.07	0	62.12	33.76	4.15904	-	9.8103	-	-	-	-	-	-	-	-	-6.84188	-3.75549	-9.5543	2.50494	-
C133583	60.84	27.65	46.39	53.21	93.37	61.04	41.11	46.99	-	-	-	-	-	-	-	-	-	-	-	-	-	-	-	-
C133593	1071.8	122.51	448.98	116.22	299	145.46	625.74	173.81	1.95318	2.28913	-	-	2.0139	-	-	-	-	-	-	-	-	-	-	-
C133597	127.94	0	79.4	1.66	65.94	0	65.68	125.57	11.7025	5.86816	9.99566	-	-	-	-	-	-	-	-	-	-11.1938	-11.4503	6.18046	-
C133607	23.3	13.21	16.04	57.19	34.06	43.81	30.05	25.07	-	-	-	-	-	-	-	-	-	-	-	-	-	-	-	-
C133615	77.53	26.42	25.48	42.27	71.52	47.87	40.07	32.33	-	-	-	-	-	-	-	-	-	-	-	-	-	-	-	-
C133621	12.45	60.3	41.53	87.03	108.98	47.06	21.86	75.88	-3.44736	-	-	-	-2.95356	-	-	2.25048	-	-	-	-	-	-	-	-
C133631	37.76	24.69	35.86	69.62	121.46	76.27	29.14	66.65	-	-	-	-	-	-	-	1.99288	-	-	-	-	-	-	-	-
C133641	54.15	8.6	27.33	14.07	24.94	8.91	46.38	23.06	-	-	-	-	-	-	-	-	-	-	-	-	-	-	-	-
C133645	14.84	16.05	8.48	19.03	26.07	25.11	8.18	18.45	-	-	-	-	-	-	-	-	-	-	-	-	-	-	-	-
C133677	85.71	89.31	87.51	161.14	54.32	88.17	63.56	122.36	-	-	-	-	-	-	-	-	-	-	-	-	-	-	-	-
C133683	4.81	38.36	27.29	66.11	84.88	42.06	15.43	44.08	-4.16167	-	-	-	-3.96025	-	-	2.3904	-	-2.89483	-	-	-	-	-	-
C133709	149.16	16.01	19.73	51.98	1.13	1.62	142.33	117.57	2.04318	-	-	-	7.16645	-4.56669	-	-6.96154	-	2.51738	4.36857	-4.97711	-	-6.19278	-	-
C133745	9.98	25.11	126.64	2.47	3.39	8.06	42.54	10.49	-2.50239	5.98458	-	-	-	-5.72573	-	-3.69084	-	-4.05945	2.74044	-	2.34151	-	-	4.36875
C133765	48.24	18.81	23.42	60.87	39.43	41.87	37.96	51.08	-	-	-	-	-	-	-	-	-	-	-	-	-	-	-	-
C133773	36.62	5.69	151.52	23.82	109.12	0.8	95.65	41.19	-	3.0059	6.76643	-	-	-	-	-	-	-2.44669	3.83613	-4.81577	-	-5.64777	-	-
C133775	46.57	0.57	17.77	1.64	20.25	0	46.02	12.42	5.13818	3.72677	8.31074	-	-	-	-	-	-	-	-	-	-3.30422	-8.13303	-	-
C133783	60.11	7.4	30.86	41.89	12.37	1.61	45.12	30.73	-	-	-	-	2.44875	-	-	-	-	-	3.26459	-4.67258	-	-4.26509	-	-
C133795	53.26	101.14	38.29	113.18	134.8	156.55	34.24	71.16	-2.18669	-	-	-	-	-	-	2.11232	-	-	-	-	-	-	-	-
C133813	346.47	76.59	153.86	130.21	72.91	52.91	285.18	105.6	-	-	-	-	2.42042	-	-	-2.03131	-	-	-	-	-	-	-	-
C133829	9.13	2.27	11.19	36.85	8.97	16.83	8.1	25.42	-	-	-	-	-	-	-	-	-	-	-	-	-2.38473	-	-	-2.94821
C133831	31.35	65.81	41.03	94.18	39.26	101.8	33.29	59.97	-2.24417	-	-	-	-	-	-	-	-	-	-	-	-	-	-	-
C133837	13.1	36.88	37.3	63.06	57.2	27.25	12.59	46.93	-2.6658	-	-	-	-	-	-	2.1134	-	-	-	-	-	-	-	-
C133847	21.8	6.23	13.04	18.81	25.76	30.41	17.07	18.88	-	-	-	-	-	-	-	-	-	-	-	-	-	-	-	-
C133857	21.4	16.43	17.69	101.39	160.15	171.28	26.05	112.6	-	-2.17601	-	-2.27401	-2.72937	2.64261	-	2.55279	-	-	-2.26936	-	-	-	-	-
C133861	84.01	29.46	71.69	85.86	76.16	59.23	88.03	61.18	-	-	-	-	-	-	-	-	-	-	-	-	-	-	-	-
C133869	108.18	384.06	200.18	736.75	148.95	366.58	150.01	200.47	-3.00328	-	-	-	-	-	-	-	-	-	-	-	2.02601	-	-	-
C133897	26.91	27.15	31.61	29.39	46.97	19.98	19.73	19.5	-	-	-	-	-	-	-	-	-	-	-	-	-	-	-	-
scaffold10913	42.61	10.87	26.55	20.99	28.78	23.92	33.53	29.43	-	-	-	-	-	-	-	-	-	-	-	-	-	-	-	-
C133929	71.8	20.86	26.88	58.61	108.15	94.82	87.63	44.71	-	-	-	-	-	-	-	-	-	-	-	-	-	-	-	-
C133933	18.94	15.23	17.61	37.45	42.37	39.04	28.61	31.1	-	-	-	-	-	-	-	-	-	-	-	-	-	-	-	-
C133943	56.41	223.87	72.3	315.85	99.23	259.75	42.03	82.29	-3.16361	-	-	-	-	-	-	-	-	-	-	-	2.53149	-	-	-
C133945	87.97	3.38	35.22	16.28	15.61	2.39	65.27	40.82	3.51812	-	-	-	2.66405	-	-	-2.12424	-	-	-	-2.75468	-2.49573	-4.11569	-	-
C133975	30.29	15.74	14.79	19.48	16.68	15.09	32.98	19.38	-	-	-	-	-	-	-	-	-	-	-	-	-	-	-	-
C133979	73.55	11.24	44.36	19.48	50.03	5.56	57.05	25.19	-	-	2.6053	-	-	-	-	-	-	-	-	-	-	-	-	-
C133997	60.48	3.93	12.92	2.43	9.99	3.97	52.52	10.32	2.76291	-	-	-	2.76559	-	-	-2.45156	-	-	-	-	-	-	-	-
C133999	32.6	14.03	18.46	13.78	33.3	3.17	20.47	16.77	-	-	3.14602	-	-	-	-	-	-	-	3.23188	-	-	-2.43278	-	-
C134001	26.71	55.58	38.76	68.08	32.19	120.57	23.14	64.5	-2.23164	-	-2.127	-	-	-	-	-	-	-	-	-	-	-	-	-
C134005	12.57	14.6	19.38	18.64	54.39	23.8	5.34	16.13	-	-	-	-	-	-	-	3.26888	-	-	-	-	-	-	-	-
C134019	43.53	11.21	21.19	42.08	45.44	30.89	55.99	45.08	-	-	-	-	-	-	-	-	-	-	-	-	-	-	-	-
C134063	813.26	2449.45	1748.29	3143.42	595.67	1306.14	620.26	2528.73	-2.76662	-	-	-2.19152	-	-2.08549	-	-	-	-	2.01809	-	-	-	-	-
C134077	11.34	8.38	5.51	24.2	27.63	19.74	16.84	17.34	-	-	-	-	-	-	-	-	-	-	-	-	-	-	-	-
C134107	17.18	11.72	18.35	35.45	44.14	48.1	28.31	32.7	-	-	-	-	-	-	-	-	-	-	-	-	-	-	-	-
C134111	35.92	20.09	22.02	53.17	52.97	43.37	20.35	36.55	-	-	-	-	-	-	-	-	-	-	-	-	-	-	-	-
C134117	30.41	35.66	20.15	62.75	81.54	52.75	28.27	50.58	-	-	-	-	-	-	-	-	-	-	-	-	-	-	-	-
C134133	66.66	28.97	36.64	48.27	74.93	71.65	64.49	73.63	-	-	-	-	-	-	-	-	-	-	-	-	-	-	-	-
C134137	28.46	12.82	16.49	16.89	28.65	18.11	24.74	27.53	-	-	-	-	-	-	-	-	-	-	-	-	-	-	-	-
C134143	80.31	10.59	57.71	42.64	82.64	21.26	80.39	47.38	-	-	-	-	-	-	-	-	-	-	-	-	-	-	-	-
C134161	35.03	41.73	39.33	88.36	138.64	114.78	62.63	61.37	-	-	-	-	-	-	-	-	-	-	-	-	-	-	-	-
C134165	107.05	39.5	68.6	126.11	122.13	139.15	106.73	97.17	-	-	-	-	-	-	-	-	-	-	-	-	-	-	-	-
C134195	40.03	33.33	64.84	129.94	70.32	69.08	44.92	105.96	-	-	-	-	-	-	-	-	-	-	-	-	-	-	-	-
C134207	36.15	31.67	24.66	36.9	40.65	33.76	28.19	31.92	-	-	-	-	-	-	-	-	-	-	-	-	-	-	-	-
C134213	166.36	20.55	250.25	39.3	236.22	0.79	225.48	386.19	1.83984	3.00866	7.91425	-	-	-	-	-	-	-	5.71846	-5.57125	-3.14188	-8.90988	3.2738	-
C134221	125.75	64.35	72.05	185.01	80.09	108.96	92.34	133.85	-	-	-	-	-	-	-	-	-	-	-	-	-	-	-	-
C134237	53.95	11.09	33.74	25.63	14.26	10.97	43.97	21.03	-	-	-	-	2.08907	-	-	-	-	-	-	-	-	-	-	-
C134269	101.77	9.96	60.01	20.76	33.91	7.82	129.77	64.82	2.17581	-	-	-	-	-	-	-1.99956	-	-	-	-	-	-3.09226	-	-
C134291	19.71	5.52	7.26	5.58	8.74	2.34	8.76	6.98	-	-	-	-	-	-	-	-	-	-	-	-	-	-	-	-
C134347	35.01	138.56	35.26	141.32	36.98	125.87	19.18	78.34	-3.15948	-	-1.98982	-2.19147	-	-	-	-	-	-	-	-	1.91033	-	-	-
C134361	36.93	12.65	27.12	32.55	64.17	17.09	34.87	34.12	-	-	-	-	-	-	-	-	-	-	-	-	-	-	-	-
C134369	20.77	9.9	9.04	12.7	23.93	9.32	13.07	17.69	-	-	-	-	-	-	-	-	-	-	-	-	-	-	-	-
C134377	49.24	26.94	33.45	43.67	52.2	18.65	26.15	43.59	-	-	-	-	-	-	-	-	-	-	-	-	-	-	-	-
C134393	33.42	12.63	21.66	34.09	44.53	30.26	26.98	15.77	-	-	-	-	-	-	-	-	-	-	-	-	-	-	-	-
C134397	51.48	29.1	37.01	58.67	83.62	76.81	60.93	47.31	-	-	-	-	-	-	-	-	-	-	-	-	-	-	-	-
C134427	96.67	128.28	111.77	139.33	54.22	44.16	98.21	221.73	-	-	-	-	-	-	-	-	-	-	2.64805	-	-	-2.37439	-	-
C134451	27.2	13.14	23.4	45.85	62.81	56.47	41.65	42.14	-	-	-	-	-	-	-	-	-	-	-	-	-	-	-	-
C134471	190.75	100.73	244.82	181.81	557.67	74.26	187.45	425.83	-	-	2.68336	-	-	-	-	-	-	-	-	-	-	-2.56635	-	-
C138501	51.47	10.13	16.7	26.27	29.33	17.91	39.41	25.71	-	-	-	-	-	-	-	-	-	-	-	-	-	-	-	-
C134501	63.11	60.13	46.74	97.09	37.85	45.58	32.93	100.49	-	-	-	-	-	-	-	-	-	-	-	-	-	-	-	-
C134505	77.64	26.78	72.8	63.94	125.43	54.07	59.79	70.97	-	-	-	-	-	-	-	-	-	-	-	-	-	-	-	-
C134543	125.65	61.13	65.52	118.23	118.77	80.99	85.66	89.06	-	-	-	-	-	-	-	-	-	-	-	-	-	-	-	-
C134547	20.21	10.9	21.51	22.83	37.74	27.73	19.87	10.65	-	-	-	-	-	-	-	-	-	-	-	-	-	-	-	-
C134571	25.17	11.99	36.74	42.5	42.05	55.46	45.79	35.7	-	-	-	-	-	-	-	-	-	-	-	-	-	-	-	-
C134595	386.54	57.69	193.3	253.07	312.23	267.65	439.99	194.48	-	-	-	-	-	-	-	-	-	-	-	-	-	-	-	-
C134597	30.47	8.71	40.27	62.88	74.29	51.53	22.43	37.52	-	-	-	-	-	-	-	-	-	-	-	-	-	-	-	-
C134599	29.32	8.71	17.9	5.5	19.38	6.15	22.43	6.88	-	-	-	-	-	-	-	-	-	-	-	-	-	-	-	-
C134621	285.97	271.18	227.87	448.91	331.13	222.72	195.55	472.7	-	-	-	-	-	-	-	-	-	-	-	-	-	-	-	-
C134629	53.62	13.59	42.89	10.99	24.73	2.3	62.02	42.46	-	2.2988	3.17053	-	-	-	-	-	-	-	3.63803	-	-	-4.22576	-	-
C134639	58.18	39.67	26.81	41.6	36.55	35.33	32.74	42.46	-	-	-	-	-	-	-	-	-	-	-	-	-	-	-	-
C134655	60	35.82	58.89	45.45	91.25	36.04	65.38	96.65	-	-	-	-	-	-	-	-	-	-	-	-	-	-	-	-
C134671	1.14	2.71	0	14.87	65.39	134.78	0	3.74	-	-8.01385	-	-	-5.63068	9.8056	-	10.0645	-	-	-4.51175	3.16389	-	5.10968	-	-
C134675	117.76	34.63	68.51	74.24	71.72	55.06	101.21	75.85	-	-	-	-	-	-	-	-	-	-	-	-	-	-	-	-
C134679	31.05	106.6	41.82	87.52	25.69	68.06	20.58	63.42	-2.95438	-	-	-	-	-	-	-	-	-	-	-	-	-	-	-
C134699	48.47	19.48	37.37	45.32	51.38	32.12	49.75	37.93	-	-	-	-	-	-	-	-	-	-	-	-	-	-	-	-
C134703	108.67	24.35	52.5	52.36	57.81	22.94	84.05	49.12	-	-	-	-	-	-	-	-	-	-	-	-	-	-	-	-
C134707	97.69	28.14	50.72	67.2	86.71	38.23	46.32	77.72	-	-	-	-	-	-	-	-	-	-	-	-	-	-	-	-
C134757	66.35	97.52	81.51	122.94	117.26	33.5	63.19	171.48	-	-	-	-	-	-	-	-	-	-	2.65051	-	-	-2.40181	-	-
C134773	86.34	0.54	28.35	25.68	29.85	22.84	35.87	55.1	6.10644	-	-	-	-	-	-	-	-	-	-4.22873	-	-5.52719	-	-	-4.44792
C134775	18.47	19.4	7.97	26.46	7.46	14.47	11.1	15.48	-	-	-	-	-	-	-	-	-	-	-	-	-	-	-	-
C134787	232.29	81.24	187.56	198.91	166.05	137.62	208.06	189.77	-	-	-	-	-	-	-	-	-	-	-	-	-	-	-	-
C134797	279.72	147.95	217.64	342.66	449.2	510.93	379.46	322.06	-	-	-	-	-	-	-	-	-	-	-	-	-	-	-	-
C134801	66.26	53.26	42.47	73.04	59.61	60.06	41.78	79.12	-	-	-	-	-	-	-	-	-	-	-	-	-	-	-	-
C134811	365.41	91.33	190.83	231.99	326.33	216.38	304.83	151.85	-	-	-	-	-	-	-	-	-	-	-	-	-	-	-	-
C134843	510.17	107.83	239.96	291.32	437.32	313.11	386.87	212.65	-	-	-	-	-	-	-	-	-	-	-	-	-	-	-	-
C134849	47.68	15.02	45.88	24.79	54.13	34.12	48.46	20.34	-	-	-	-	-	-	-	-	-	-	-	-	-	-	-	-
C134857	22.87	47.68	30.83	77.37	84.8	86.31	11.89	45.55	-2.23456	-	-	-	-	-	-	2.76232	-	-	-	-	-	-	-	-
C134887	455.19	590.02	332.53	307.5	213.81	67.28	310.3	451.75	-	-	-	-	-	-	-	-	-	-	4.2425	-2.20356	-	-2.79409	-	-
C138167	83.42	25.46	56.86	65.55	85.6	106.78	70.32	58.49	-	-	-	-	-	-	-	-	-	-	-	-	-	-	-	-
C134907	14.95	12.29	14.93	26.23	56.02	37.75	16.09	25.16	-	-	-	-	-	-	-	-	-	-	-	-	-	-	-	-
C134911	31.77	18.7	23.72	46.29	53.91	47.56	36.4	36.21	-	-	-	-	-	-	-	-	-	-	-	-	-	-	-	-
C134917	56.07	30.45	43.92	49.38	63.42	60.39	53.34	49.71	-	-	-	-	-	-	-	-	-	-	-	-	-	-	-	-
C134935	37.33	9.07	16.67	37.75	31.66	16.58	41.42	38	-	-	-	-	-	-	-	-	-	-	-	-	-	-	-	-
C134941	9.33	11.73	15.79	46.23	19	53.52	16.06	20.22	-	-	-	-	-	-	-	-	-	-	-	-	-	-	-	-
C134947	1.12	68.81	84.21	34.67	5.28	110.81	0.85	52.71	-7.07275	-	-4.60133	-6.04836	-	-4.51005	-	-	-7.04383	-6.58732	-	-	-	-	-	-
C134959	59.64	20.77	35.04	60.78	49.54	78.29	46.43	49.57	-	-	-	-	-	-	-	-	-	-	-	-	-	-	-	-
C134967	137.17	53.8	91.1	101.55	139.13	86.57	131.69	105.26	-	-	-	-	-	-	-	-	-	-	-	-	-	-	-	-
C134971	130.84	206.13	113	149.25	149.67	136.25	104.68	170.75	-1.83192	-	-	-	-	-	-	-	-	-	-	-	-	-	-	-
C134973	35.78	25.57	26.28	75.4	29.51	54.2	29.55	56.92	-	-	-	-	-	-	-	-	-	-	-	-	-	-	-	-
C134975	30.57	9.05	21.02	33.85	29.51	21.83	53.18	39.17	-	-	-	-	-	-	-	-	-	-	-	-	-	-	-	-
C134995	164.89	59.04	94.47	102.18	215.77	197.7	100.31	89.23	-	-	-	-	-	-	-	-	-	-	-	-	-	-	-	-
C135009	131.58	32.4	80.37	116.61	141.89	98.33	143.1	127.55	-	-	-	-	-	-	-	-	-	-	-	-	-	-	-	-
C135023	38.6	15.38	18.32	41.37	51.43	32.98	31.1	36.56	-	-	-	-	-	-	-	-	-	-	-	-	-	-	-	-
C135047	25.58	4.24	16.55	30.6	36.68	14.97	30.22	27.99	-	-	-	-	-	-	-	-	-	-	-	-	-	-	-	-
C135067	118.07	69.81	170.5	384.27	355.87	397.66	153.38	244.9	-	-	-	-	-	-	-	-	-	-	-	-	-	-	-	-
C135087	105.34	76.58	53.86	65.61	110.79	64.94	57.75	66.75	-	-	-	-	-	-	-	-	-	-	-	-	-	-	-	-
C135097	37.7	17.96	32.14	44.25	67.94	42.55	32.64	30.34	-	-	-	-	-	-	-	-	-	-	-	-	-	-	-	-
C135103	167.94	332.78	222.93	207.98	72.02	46.96	236.53	827.15	-2.16288	-	-	-	-	-2.16171	-	-	-	-	3.93478	-2.15782	-	-4.18518	-	-
C135105	32.11	18.46	25.16	45.71	26.09	22.36	25.91	37.57	-	-	-	-	-	-	-	-	-	-	-	-	-	-	-	-
C135119	48.35	0	19.08	16.76	29.23	0	46.8	63.02	10.4236	-	8.94655	-	-	-	-	-	-	-	-	-8.48536	-10.3249	-10.5813	-	-8.22442
C135131	15.11	10.53	6.06	19.02	17.72	37.22	6.68	13.31	-	-	-	-	-	-	-	-	-	-	-	-	-	-	-	-
C135133	25.8	12.11	17.32	29.67	29.18	15.63	30.05	27.84	-	-	-	-	-	-	-	-	-	-	-	-	-	-	-	-
C135157	45.27	6.31	16.44	9.88	20.82	9.66	35.84	9.67	-	-	-	-	-	-	-	-	-	-	-	-	-	-	-	-
C135167	2.58	47.86	16.44	41.02	4.16	18.58	5	32.03	-5.37271	-	-2.36665	-2.831	-	-	-	-	-	-3.05515	2.47254	-	-	-	-	-
C135179	41.53	15.23	20.73	63.73	96.67	57.15	37.45	27.15	-	-	-	-	-	-	-	-	-	-	-	-	-	-	-	-
C135185	88.58	29.93	50.1	60.69	121.61	92.04	61.59	51.89	-	-	-	-	-	-	-	-	-	-	-	-	-	-	-	-
C135187	46.31	13.65	25.92	17.45	16.63	8.16	39.95	49.48	-	-	-	-	-	-	-	-	-	-	-	-	-	-2.64086	-	-
C135217	54.98	19.38	42.21	62.04	36.28	27.39	47.3	37.31	-	-	-	-	-	-	-	-	-	-	-	-	-	-	-	-
C135271	29.57	15.12	45.47	77.6	80.52	91.4	43.8	43.74	-	-	-	-	-	-	-	-	-	-	-	-	-	-	-	-
C135273	28.84	189.31	72.92	284.04	36.13	103.93	38.84	171.38	-3.88976	-	-	-2.30349	-	-	-	-	-	-	1.97587	-	-	-	-	-
C135287	40.82	14.06	39.41	59.44	51.54	41.22	47.86	24.53	-	-	-	-	-	-	-	-	-	-	-	-	-	-	-	-
C135295	56.86	25.52	41.12	60.94	75.25	51.53	59.42	70.01	-	-	-	-	-	-	-	-	-	-	-	-	-	-	-	-
C135299	13.85	15.1	45.4	142.2	23.71	110.41	19.81	21.54	-	-	-2.44159	-	-	-	-	-	-	-	-	-	-	2.30771	-2.74077	-2.17462
C135307	13.1	29.12	25.67	111.2	31.91	132.31	4.94	27.49	-2.32571	-	-2.2748	-2.62693	-	-	-	2.60933	-2.86834	-	-	-	-	2.21761	-	-
C135309	76.44	29.12	39.35	30.05	57.65	44.84	80.76	53.18	-	-	-	-	-	-	-	-	-	-	-	-	-	-	-	-
C135319	17.45	13.5	16.23	33.76	40.09	27.89	13.17	23.87	-	-	-	-	-	-	-	-	-	-	-	-	-	-	-	-
C135321	23.99	9.35	27.34	56.27	21.59	22.02	37.03	37	-	-	-	-	-	-	-	-	-	-	-	-	-	-	-	-
C135339	37.03	3.63	17.92	21.73	40.04	18.33	49.31	26.22	2.169	-	-	-	-	-	-	-	-	-	-	-	-	-	-	-
C135345	120.15	52.9	44.36	56.95	95.48	68.91	104.37	84.02	-	-	-	-	-	-	-	-	-	-	-	-	-	-	-	-
C135349	31.94	33.19	20.48	70.43	47.23	93.1	26.3	35.16	-	-	-	-	-	-	-	-	-	-	-	-	-	-	-	-
C135355	51.11	140.87	61.34	193.8	71.77	205.7	43.49	103.54	-2.63843	-	-	-	-	-	-	-	-	-	-	-	-	-	-	-
C135363	21.39	2.07	5.96	5.24	16.4	5.86	23.8	11.31	2.18301	-	-	-	-	-	-	-	-	-	-	-	-	-	-	-
C135365	49.3	11.39	39.19	33.67	49.21	88.58	52.52	28.56	-	-	-	-	-	-	-	-	-	-	-	-	-	-	-	-
C135369	128.54	13.98	52.7	148.6	312.77	162.4	173.63	185.79	2.02426	-	-	-	-	-	-	-	-	-	-2.4252	-	-2.64982	-	-	-2.35188
C135371	35.16	34.7	24.71	24.69	44.09	32.21	24.62	23.21	-	-	-	-	-	-	-	-	-	-	-	-	-	-	-	-
C135377	34.44	48.17	23	58.37	56.39	56.37	28.72	35.11	-	-	-	-	-	-	-	-	-	-	-	-	-	-	-	-
C135387	36.25	54.38	56.23	169.86	62.54	121.52	42.67	73.79	-	-	-	-	-	-	-	-	-	-	-	-	-	-	-	-
C135397	25.7	19.14	65.51	47.08	50.17	53.37	45.07	35.06	-	-	-	-	-	-	-	-	-	-	-	-	-	-	-	-
[truncated: 19,070 more rows]

## Sheet: UPASI-9
	FPKM								Differential Expression (log2Foldchange; p-value and fdr <=0.05)
									Developmental				Seasonal
Transcript_ID	UBA	USA	UBMD	USMD	UBD	USD	UBMA	USMA	UBA vs USA	UBMD vs USMD	UBD vs USD	UBMA vs USMA	UBA vs UBD	UBMD vs UBD	UBA vs UBMA	UBD vs UBMA	UBMD vs UBMA	UBA vs UBMD	USA vs USD	USMD vs USD	USA vs USMA	USD vs USMA	USMD vs USMA	USA vs USMD
C100041	46.4	34.72	25.78	28.6	45.66	41.78	30.12	13.62	-	-	-	-	-	-	-	-	-	-	-	-	-	-	-	-
C100053	528.03	7.55	795.62	5.72	2168.76	75.2	951.43	6.81	5.74923	6.85077	4.82621	6.53887	-2.13042	-	-	-	-	-	-3.12097	3.49399	-	3.08174	-	-
C100085	167.91	221.91	191.54	62.93	76.1	108.62	85.35	78.3	-	-	-	-	-	-	-	-	-	-	-	-	-	-	-	2.16492
C100087	26.51	18.12	18.42	0	0	0	42.68	0	-	7.37851	-	8.37434	-	-	-	-	-	-	8.35764	-	8.59918	-	-	8.45543
C100111	8.81	21.08	3.67	5.71	7.59	25	5.01	16.98	-	-	-	-	-	-	-	-	-	-	-	-	-	-	-	-
C100129	15.42	16.56	11.02	5.71	15.18	33.34	20.03	3.4	-	-	-	-	-	-	-	-	-	-	-	-	-	-	-	-
C100133	8.81	3.01	7.35	11.41	7.59	16.67	10.01	10.19	-	-	-	-	-	-	-	-	-	-	-	-	-	-	-	-
C100171	0	28.61	0	0	0	33.34	0	0	-9.0536	-	-7.31143	-	-	-	-	-	-	-	-	7.4743	8.64089	7.83455	-	8.49713
C100175	35.25	12.04	22.04	17.12	30.36	16.67	57.59	33.95	-	-	-	-	-	-	-	-	-	-	-	-	-	-	-	-
C100187	6.61	13.55	14.7	5.71	22.77	8.33	12.52	10.19	-	-	-	-	-	-	-	-	-	-	-	-	-	-	-	-
scaffold2394	101.22	51.8	27.6	140.72	1027.16	1585.99	15.24	78.22	-	-2.35182	-	-2.81935	-3.25473	4.49261	2.82309	6.07091	-	-	-4.51775	2.73808	-	3.90973	-	-
C100205	4.39	70.58	36.64	5.69	234.68	0	7.49	0	-4.07069	3.63886	5.42305	-	-5.21993	2.3262	-	4.94812	-	-2.91639	4.23584	-	4.30023	-	-	4.73007
C100239	331.82	0	98.94	0	333.09	0	182.29	0	12.4141	9.42636	10.4034	10.6928	-	-	-	-	-	-	-	-	-	-	-	-
C100289	15.38	1.5	14.66	0	0	0	12.49	0	3.20694	-	-	7.00277	7.45678	-	-	-	-	-	-	-	-	-	-	-
C98259	2.31	17.34	19.22	0	0	17.44	5.24	7.11	-3.84902	-	-	-	-	-	-	-	-	-	-	-	-	-	-	-
C100329	41.64	11.98	10.96	17.03	15.1	0	7.47	6.75	-	-	-	-	-	-	-	-	-	-	-	-	-	-	-	-
C100341	19.72	11.98	18.27	28.38	7.55	24.87	29.89	13.51	-	-	-	-	-	-	-	-	-	-	-	-	-	-	-	-
scaffold11573	8.07	4.14	13.5	10.47	6.97	30.61	20.67	9.34	-	-	-	-	-	-	-	-	-	-	-	-	-	-	-	-
C100361	48.21	0	3.65	0	0	0	0	3.38	5.13816	-	-	-	9.38561	-	9.89613	-	-	5.16113	-	-	-	-	-	-
C100363	17.53	0	10.96	39.73	0	0	24.9	47.28	7.55006	-	-	-	-	-	-	-8.28878	-	-	-	-7.56932	-9.39843	-8.19842	-	-8.97568
C100371	15.34	13.48	91.37	0	7.55	0	74.71	13.51	-	9.39943	-	-	-	-3.66579	-	-3.08275	-	-	7.66522	-	-	-	-	7.76282
C100377	26.3	4.49	21.93	34.06	15.1	8.29	9.96	3.38	-	-	-	-	-	-	-	-	-	-	-	-	-	-	-	-
scaffold13288	5.93	12.27	11.54	8.9	20.89	35.89	5.83	2.63	-	-	-	-	-	-	-	-	-	-	-	-	-	-	-	-
C128085	16.67	14.27	11.39	64.95	28.27	28.32	18.37	126.25	-	-2.42966	-	-3.33715	-	-	-	-	-	-	-	-	-3.29179	-	-	-
C100437	4.37	5.97	14.58	11.32	30.12	24.81	14.9	16.84	-	-	-	-	-	-	-	-	-	-	-	-	-	-	-	-
C100493	13.08	7.45	10.91	11.29	15.02	24.74	14.86	13.44	-	-	-	-	-	-	-	-	-	-	-	-	-	-	-	-
C100499	4.36	5.96	36.36	56.46	45.07	8.25	9.91	43.67	-	-	-	-	-	-	-	-	-	-2.62149	-	-	-2.47603	-	-	-3.13829
C10053	0	8.55	0	0	0	0	0	0	-	-	-	-	-	-	-	-	-	-	-	-	-	-	-	-
C100541	78.48	14.9	10.91	5.65	22.54	16.5	14.86	13.44	-	-	-	-	-	-	2.65424	-	-	-	-	-	-	-	-	-
C100549	10.9	8.94	21.82	16.94	15.02	32.99	12.39	40.31	-	-	-	-	-	-	-	-	-	-	-	-	-	-	-	-
C100647	4.35	13.37	10.88	39.42	52.45	16.45	12.35	6.7	-	-	-	-	-	-	-	-	-	-	-	-	-	-	-	-
C100649	4.35	142.64	29.01	737.76	277.23	2023.66	4.94	867.76	-5.34946	-4.97623	-3.17412	-6.87253	-5.77999	3.32634	-	4.52495	-	-	-3.69528	-	-2.83918	-	-	-2.19445
C100657	23.91	5.94	43.52	28.16	14.99	32.91	29.65	23.45	-	-	-	-	-	-	-	-	-	-	-	-	-	-	-	-
C100659	10.87	16.34	14.51	11.26	14.99	16.45	12.35	13.4	-	-	-	-	-	-	-	-	-	-	-	-	-	-	-	-
C100661	28.26	121.84	58.03	95.74	209.79	156.3	46.95	20.1	-2.41364	-	-	-	-2.78672	-	-	2.18356	-	-	-	-	2.58307	2.44489	-	-
C100663	17.39	5.94	32.64	33.79	29.97	49.36	17.3	26.8	-	-	-	-	-	-	-	-	-	-	-2.58126	-	-	-	-	-2.52577
C100677	117.4	135.22	203.09	174.58	202.3	304.37	195.2	120.62	-	-	-	-	-	-	-	-	-	-	-	-	-	-	-	-
C100685	13.01	1.48	7.23	22.47	0	0	14.79	6.68	3.70298	-	-	-	7.95189	-6.75667	-	-7.13691	-	-	-	-	-	-	-	-
C100707	8.67	1.48	25.32	44.94	52.31	57.44	41.9	13.37	-	-	-	-	-2.44983	-	-	-	-	-	-4.69465	-	-3.50966	-	-	-4.19627
C10071	0	0	0	0	0	0	0	0	-	-	-	-	-	-	-	-	-	-	-	-	-	-	-	-
C100725	15.18	25.19	25.32	5.62	7.47	8.21	41.9	13.37	-	-	-	-	-	-	-	-	-	-	-	-	-	-	-	-
C100735	0	25.19	18.09	16.85	7.47	24.62	9.86	16.71	-5.0064	-	-	-	-	-	-	-	-	-4.15384	-	-	-	-	-	-
C100779	30.28	17.74	3.61	5.6	0	0	9.83	16.66	-	-	-	-	7.82689	-	-	-	-	-	7.91562	-	-	-	-	-
C100783	51.9	28.08	32.47	39.22	14.91	24.55	78.66	20	-	-	-	-	-	-	-	-	-	-	-	-	-	-	-	-
C100829	30.28	5.91	18.04	16.81	52.18	0	19.66	0	-	-	-	-	-	-	-	-	-	-	-	-	-	-	-	-
C100877	12.94	14.74	14.4	11.18	7.44	0	7.35	16.62	-	-	-	-	-	-	-	-	-	-	-	-	-	-	-	-
C100907	38.82	1.47	7.2	0	0	0	14.71	6.65	3.30999	-	-	-	8.53491	-	-	-	-	-	-	-	-	-	-	-
C100915	6.47	2.95	10.8	0	14.87	32.65	14.71	6.65	-	-	-	-	-	-	-	-	-	-	-3.26147	-	-	-	-	-
C100919	15.1	10.32	14.4	16.76	0	48.98	14.71	16.62	-	-	-	-	-	-	-	-	-	-	-	-	-	-	-	-
C100933	17.25	13.27	7.2	0	0	0	22.06	0	-	-	-	-	-	-	-	-	-	-	7.44401	-	-	-	-	-
C100939	56.08	0	43.19	0	29.74	0	98.07	0	4.89739	4.22211	7.05953	10.0108	-	-	-	-	-	-	-	-	-	-	-	-
C100949	8.63	1.47	10.8	5.59	0	8.16	4.9	6.65	-	-	-	-	-	-	-	-	-	-	-	-	-	-	-	-
C100965	28.04	22.11	17.99	11.18	0	16.33	4.9	19.95	-	-	-	-	-	-	-	-	-	-	-	-	-	-	-	-
C101023	55.93	70.58	93.33	122.63	81.58	57	119.82	69.63	-	-	-	-	-	-	-	-	-	-	-	-	-	-	-	-
C101041	27.97	4.41	7.18	5.57	0	0	7.34	3.32	-	-	-	-	-	-	-	-	-	-	-	-	-	-	-	-
C101067	0	0	7.18	33.44	0	65.14	0	69.63	-	-2.84358	-3.97198	-9.43145	-	-	-	-	-	-	-9.38087	-	-9.75411	-	-	-8.86899
C101069	0	7.35	28.72	11.15	14.83	8.14	39.12	26.52	-	-	-	-	-	-	-3.92307	-	-	-3.44797	-	-	-	-	-	-
C101091	25.81	22.06	14.36	5.57	0	0	17.12	6.63	-	-	-	-	-	-	-	-	-	-	-	-	-	-	-	-
C101101	15.02	13.2	17.9	11.12	14.8	8.12	4.88	23.15	-	-	-	-	-	-	-	-	-	-	-	-	-	-	-	-
C101119	17.16	48.4	14.32	27.8	36.99	64.97	34.15	33.07	-	-	-	-	-	-	-	-	-	-	-	-	-	-	-	-
C101137	6.44	10.27	3.58	0	0	0	4.88	6.61	-	-	-	-	-	-	-	-	-	-	-	-	-	-	-	-
scaffold9886	24.97	27.1	13.33	44.67	36.75	25.15	13.52	26.44	-	-	-	-	-	-	-	-	-	-	-	-	-	-	-	-
C101155	38.62	54.27	53.71	55.6	88.77	121.82	26.83	16.53	-	-	-	-	-	-	-	-	-	-	-	-	-	2.83389	-	-
C101181	51.49	8.8	68.03	5.56	7.4	0	53.66	0	-	3.21017	-	4.60364	-	-	-	-	-	-	7.36203	-	-	-	-	-
C101199	10.7	10.24	7.14	5.55	14.76	24.3	14.6	9.9	-	-	-	-	-	-	-	-	-	-	-	-	-	-	-	-
C101205	0	13.17	7.14	11.09	0	8.1	7.3	0	-2.81455	-	-	-	-	-	-	-	-	-	-	-	-	-	-	-
C101211	6.42	11.7	28.57	55.45	51.65	8.1	12.16	13.19	-	-	-	-	-	-	-	-	-	-	-	-	-	-	-	-
C101243	10.7	7.31	14.29	27.73	29.52	8.1	14.6	9.9	-	-	-	-	-	-	-	-	-	-	-	-	-	-	-	-
C101251	12.84	23.41	0	22.18	0	0	4.87	3.3	-	-3.03327	-	-	-	-	-	-	-	-	-	-	3.40831	-	-	-
C101293	51.36	23.41	42.86	49.91	22.14	72.91	60.82	13.19	-	-	-	-	-	-	-	-	-	-	-	-	-	-	-	-
C101303	4.28	7.31	14.29	5.55	22.14	32.4	12.16	16.49	-	-	-	-	-	-	-	-	-	-	-	-	-	-	-	-
C101335	17.07	0	14.25	0	7.36	0	12.13	3.29	2.79736	-	-	-	-	-	-	-	-	-	-	-	-	-	-	-
C101339	40.55	56.91	46.31	88.5	44.16	72.72	33.97	52.64	-	-	-	-	-	-	-	-	-	-	-	-	-	-	-	-
C101373	10.67	13.13	21.38	11.06	14.72	8.08	12.13	3.29	-	-	-	-	-	-	-	-	-	-	-	-	-	-	-	-
C101381	12.81	7.3	17.81	11.06	0	8.08	16.98	6.58	-	-	-	-	-	-6.90734	-	-	-	-	-	-	-	-	-	-
C10139	0	0	0	0	0	0	0	0	-	-	-	-	-	-	-	-	-	-	-	-	-	-	-	-
C101429	14.9	24.74	42.64	16.55	51.39	8.06	12.1	16.41	-	-	-	-	-	-	-	-	-	-	-	-	-	-	-	-
C101437	36.19	37.84	53.31	71.72	88.1	88.66	60.51	59.06	-	-	-	-	-	-	-	-	-	-	-	-	-	-	-	-
C101441	121.34	0	56.86	11.03	22.03	24.18	31.46	3.28	10.9038	-	-	-	2.19433	-	2.54803	-	-	-	-	-	-	-	-	-
C101461	29.8	13.1	42.64	16.55	29.37	16.12	50.82	32.81	-	-	-	-	-	-	-	-	-	-	-	-	-	-	-	-
C101481	10.64	5.82	14.21	0	7.34	0	9.68	3.28	-	-	-	-	-	-	-	-	-	-	-	-	-	-	-	-
C101485	14.9	4.37	53.31	11.03	14.68	8.06	24.2	16.41	-	-	-	-	-	-	-	-	-	-	-	-	-	-	-	-
C101503	8.52	5.82	14.21	16.55	0	24.18	7.26	19.69	-	-	-	-	-	-	-	-	-	-	-	-	-	-	-	-
C101527	10.62	17.42	21.27	11.01	21.97	40.2	9.66	16.36	-	-	-	-	-	-	-	-	-	-	-	-	-	-	-	-
C101539	25.48	14.52	14.18	11.01	14.65	0	21.73	0	-	-	-	-	-	-	-	-	-	-	-	-	-	-	-	-
C101571	10.62	21.77	3.54	0	14.65	8.04	4.83	3.27	-	-	-	-	-	-	-	-	-	-	-	-	-	-	-	8.0133
C101583	16.99	7.26	14.18	5.5	7.32	8.04	16.9	22.91	-	-	-	-	-	-	-	-	-	-	-	-	-	-	-	-
C111759	36.02	68.78	79.13	171.51	70.87	227.02	30.38	125.86	-1.78747	-	-	-1.99889	-	-	-	-	-	-	-	-	-	-	-	-
C101613	33.97	7.26	24.81	33.02	43.94	8.04	43.45	13.09	2.65053	-	-	-	-	-	-	-	-	-	-	-	-	-	-	-3.19599
C101621	25.48	1.45	17.72	0	0	0	14.48	6.55	2.94132	-	-	-	-	-	-	-	-	-	-	-	-	-	-	-
C101657	12.71	1.45	24.75	0	29.22	8.02	12.04	6.53	-	-	-	-	-	-	-	-	-	-	-	-	-	-	-	-
C101675	12.71	21.72	0	16.47	21.92	8.02	12.04	3.26	-	-	-	-	-	-	-	-	-	-	-	-	-	-	-	-
C101683	0	8.69	7.07	27.45	14.61	16.04	7.22	9.79	-2.61088	-	-	-	-	-	-	-	-	-	-	-	-	-	-	-
C101709	10.59	15.93	17.68	21.96	29.22	24.06	9.63	22.85	-	-	-	-	-	-	-	-	-	-	-	-	-	-	-	-
C101731	14.82	8.69	21.22	10.98	0	32.08	7.22	13.06	-	-	-	-	-	-	-	-	-	-	-	-	-	-	-	-
C101733	61.41	31.85	70.72	49.4	29.22	24.06	108.35	65.29	-	-	-	-	-	-	-	-	-	-	-	-	-	-	-	-
C101751	12.67	5.78	7.05	10.95	21.86	8	9.61	6.51	-	-	-	-	-	-	-	-	-	-	-	-	-	-	-	-
scaffold5254	34.25	6.41	15.74	16.24	0	0	14.22	9.63	-	-	-	-	8.82371	-7.48829	-	-7.34199	-	-	-	-	-	-	-	-
scaffold16268	33.09	24.94	32.02	17.92	24.08	14.79	29.29	16.49	-	-	-	-	-	-	-	-	-	-	-	-	-	-	-	-
scaffold3621	19.1	16.49	20.42	37.75	69.69	25.38	6.17	13.91	-	-	-	-	-	-	-	3.44629	-	-	-	-	-	-	-	-
C101891	21.07	7.2	24.63	0	0	0	33.54	0	-	-	-	2.67167	7.17844	-7.90132	-	-7.8917	-	-	-	-	-	-	-	-
C101897	21.07	2.88	14.07	0	7.27	7.98	14.37	3.25	2.31235	-	-	2.6048	-	-	-	-	-	-	-	-	-	-	-	-
C101915	33.62	4.31	7.02	5.45	0	0	11.95	3.24	2.40897	-	-	-	7.95189	-	-	-	-	-	-	-	-	-	-	-
C101925	31.52	0	17.55	5.45	7.25	0	57.35	3.24	9.03985	-	-	4.53505	-	-	-	-2.79704	-	-	-	-	-	-	-	-
C101933	12.61	15.81	3.51	5.45	21.75	0	7.17	3.24	-	-	-	-	-	-	-	-	-	-	7.59518	-	-	-	-	-
scaffold14304	2.37	12.21	26.06	37.17	4.14	13.61	18.95	27.48	-	-	-	-	-	-	-	-	-	-	-	-	-	-	-	-
C101949	2.1	35.92	7.02	43.58	14.5	31.84	2.39	22.68	-4.4425	-4.02994	-	-4.2412	-3.07539	-	-	-	-	-	-	-	-	-	-	-
C101953	14.71	169.56	38.6	250.6	116.02	143.27	28.67	333.68	-4.22431	-2.57977	-	-3.78418	-3.17291	-	-	-	-	-	-	-	-	-	-	-
C101959	4.2	17.24	14.04	65.37	50.76	47.76	16.73	116.63	-2.62831	-2.27264	-	-2.88474	-3.68891	-	-	-	-	-	-	-	-2.2664	-	-	-
C107463	66.33	67.56	69.2	102.59	111.91	265.91	85.8	80.27	-	-	-	-	-	-	-	-	-	-	-	-	-	-	-	-
C101967	54.64	12.93	3.51	5.45	14.5	7.96	21.51	9.72	-	-	-	-	-	-	-	-	-	-	-	-	-	-	-	-
C101971	69.35	17.24	17.55	5.45	0	0	26.29	0	2.23515	-	-	8.53143	4.39634	-	-	-3.27629	-	-	7.44401	-	7.68495	-	-	-
C102069	64.98	68.8	91.02	92.38	65.1	71.45	71.51	129.26	-	-	-	-	-	-	-	-	-	-	-	-	-	-	-	-
C102101	6.29	0	45.51	65.21	0	0	26.22	25.85	8.25756	-	-	-	7.53879	-8.03827	-	-7.52151	-	-	-	-8.21863	-8.84305	-7.64434	-	-9.62672
C102143	10.45	7.15	6.98	5.42	7.22	15.84	4.76	12.89	-	-	-	-	-	-	-	-	-	-	-	-	-	-	-	-
C102145	18.82	7.15	10.48	10.84	7.22	0	9.51	3.22	-	-	-	-	-	-	-	-	-	-	-	-	-	-	-	-
C102183	12.54	1.43	20.95	0	0	0	23.78	0	3.24847	6.85184	-	7.58398	-	-	-	-	-	-	-	-	-	-	-	-
C102235	16.68	28.52	20.9	0	21.59	0	18.97	3.22	-	-	-	-	-	-	-	-	-	-	-	-	2.68732	-	-	-
C102243	16.68	7.13	20.9	5.41	7.2	0	9.49	0	-	-	-	-	-	-	-	-	-	-	-	-	-	-	-	-
C102269	16.68	59.9	20.9	43.26	43.18	39.5	14.23	22.51	-	-	-	-	-	-	-	-	-	-	-	-	-	-	-	-
C102273	14.6	7.13	10.45	5.41	7.2	7.9	11.86	6.43	-	-	-	-	-	-	-	-	-	-	-	-	-	-	-	-
C102277	29.19	15.69	31.35	21.63	7.2	7.9	42.69	9.65	-	-	-	-	-	-	-	-3.32505	-	-	-	-	-	-	-	-
C102283	6.26	4.28	24.38	5.41	21.59	15.8	7.11	6.43	-	-	-	-	-	-	-	-	-	-	-	-	-	-	-	-
C102287	41.71	8.56	27.87	0	50.38	0	35.57	3.22	2.27051	7.67644	7.21045	3.70322	-	-	-	-	-	-	-	-	-	-	-	-
scaffold12603	4.33	9.92	4.87	7.54	15.11	5.52	3.3	11.17	-	-	-	-3.03282	-	-	-	-	-	-	-	-	-	-	-	-
C102293	10.43	29.95	0	16.22	28.79	110.6	14.23	83.59	-	-	-2.33132	-3.13336	-	-	-	-	-	-	-	-	-	-	-	-
C102311	10.43	24.24	6.97	5.41	21.59	0	21.34	28.94	-	-	-	-	-	-	-	-	-	-	8.12892	-	-	-7.80405	-	-
C102333	10.4	11.38	17.37	16.18	7.18	0	16.56	12.83	-	-	-	-	-	-	-	-	-	-	-	-	-	-	-	-
C102361	33.28	22.76	41.7	21.57	35.9	7.88	44.95	12.83	-	-	-	-	-	-	-	-	-	-	-	-	-	-	-	-
scaffold5613	112.2	64.7	58.4	46.76	69.26	105.55	59.56	86.12	-	-	-	-	-	-	-	-	-	-	-	-	-	-	-	-
C102377	6.24	2.85	17.37	5.39	7.18	7.88	9.46	6.41	-	-	-	-	-	-	-	-	-	-	-	-	-	-	-	-
C102383	37.44	1.42	17.37	0	7.18	7.88	23.66	0	3.30999	7.13908	-	8.13412	-	-	-	-	-	-	-	-	-	-	-	-
C102397	91.52	2.85	79.92	64.72	14.36	7.88	130.11	41.69	3.5516	-	-	-	2.74734	-	-	-2.94095	-	-	-	-	-2.81737	-	-	-
C102405	14.56	9.96	20.85	10.79	7.18	0	11.83	12.83	-	-	-	-	-	-	-	-	-	-	-	-	-	-	-	-
C102479	10.37	35.47	10.4	26.9	50.13	55.03	7.08	19.19	-	-	-	-	-2.28835	2.50075	-	-	-	-	-	-	-	-	-	-
C102507	43.57	0	38.13	75.32	0	0	23.6	47.98	9.33308	-	-	-	8.6127	-7.66792	-	-7.52151	-	-	-	-8.08161	-9.50931	-8.30909	-	-9.4894
C102531	20.75	8.51	34.66	32.28	50.13	23.58	40.11	25.59	-	-	-	-	-	-	-	-	-	-	-	-	-	-	-	-
C102543	8.3	5.68	6.93	0	0	7.86	21.24	6.4	-	-	-	-	-	-	-	-	-	-	-	-	-	-	-	-
C102581	10.35	0	6.92	0	0	0	18.83	0	-	6.68348	-	7.76366	-	-	-	-	-	-	-	-	-	-	-	-
C102595	10.35	5.66	3.46	10.73	28.58	7.84	4.71	25.53	-	-	-	-	-	-	-	-	-	-	-	-	-	-	-	-
C102607	6.21	89.17	48.41	118.07	214.34	227.41	14.12	130.83	-3.1663	-	-	-2.75562	-4.0761	2.18905	-	2.8703	-	-	-	-	-	-	-	-
C102615	8.28	7.08	20.75	37.57	28.58	23.53	18.83	28.72	-	-	-	-	-	-	-	-	-	-	-	-	-	-	-	-
C102621	10.35	11.32	17.29	5.37	21.43	0	2.35	6.38	-	-	-	-	-	-	-	-	-	-	-	-	-	-	-	-
C102637	49.54	12.71	10.35	10.71	0	15.64	2.35	9.55	2.27051	-	-	-	3.8497	-	3.4141	-	-	-	-	-	-	-	-	-
C102661	6.19	9.88	6.9	0	0	0	14.09	6.37	-	-	-	-	-	-	-	-	-	-	-	-	-	-	-	-
C102681	16.51	12.71	27.6	32.12	106.91	31.29	25.83	9.55	-	-	-	-	-2.04227	-	-	-	-	-	-	-	-	-	-	-
C102707	63.99	26.83	55.19	0	0	0	150.27	0	-	4.13213	-	4.49204	3.16832	-2.89368	-	-4.29535	-	-	8.43986	-	-	-	-	3.33255
C102721	0	14.12	0	21.42	0	23.47	0	12.73	-4.28367	-4.11663	-	-7.4377	-	-	-	-	-	-	-	-	-	-	-	-
C102743	18.53	8.45	13.76	10.68	21.33	7.8	11.71	6.35	-	-	-	-	-	-	-	-	-	-	-	-	-	-	-	-
C102831	12.32	30.91	10.3	5.33	7.09	0	7.01	3.17	-2.18256	-	-	-	-	-	-	-	-	-	8.94114	-	-	-	-	2.8536
C102839	30.81	28.1	51.49	53.27	28.37	46.71	37.38	44.34	-	-	-	-	-	-	-	-	-	-	-	-	-	-	-	-
C102853	12.32	14.05	3.43	10.65	0	23.35	7.01	12.67	-	-	-	-	-	-	-	-	-	-	-	-	-	-	-	-
C102861	6.16	8.43	10.3	21.31	14.19	0	11.68	22.17	-	-	-	-	-	-	-	-	-	-	-	-6.76765	-	-7.02024	-	-
C102867	16.43	8.43	0	5.33	21.28	15.57	14.02	12.67	-	-	-	-	-	-	-	-	-	-	-	-	-	-	-	-
C102885	16.43	50.58	54.92	10.65	7.09	0	70.09	38.01	-2.0711	3.63553	-	-	-	-4.33598	-2.7944	-4.7552	-	-2.41091	9.31244	-	-	-8.50781	-	3.22494
C103065	16.35	9.79	30.75	0	14.12	0	4.65	3.15	-	-	-	-	-	-	-	-	-	-	-	-	-	-	-	-
C103067	10.22	32.15	3.42	10.6	0	0	0	0	-1.96987	-	-	-	-	-	-	-	-	-	-	-	4.16531	-	-	-
C103069	12.26	36.35	13.66	21.21	84.7	15.49	18.6	3.15	-2.25579	-	-	-	-2.73612	-	-	-	-	-	-	-	-	-	-	-
C103083	14.31	6.99	3.42	5.3	7.06	0	11.62	3.15	-	-	-	-	-	-	-	-	-	-	-	-	-	-	-	-
C117077	493.24	204.55	316.22	222.81	262.38	350.58	245.71	230.22	-	-	-	-	-	-	-	-	-	-	-	-	-	-	-	-
C103099	10.19	8.37	10.22	0	21.12	23.18	18.55	0	-	-	-	-	-	-	-	-	-	-	-	-	-	-	-	-
C103117	36.69	9.76	44.3	10.58	77.45	30.91	83.49	31.44	-	-	-	-	-	-	-	-	-	-	-	-	-	-	-	-
C103161	6.12	30.68	3.41	5.29	0	7.73	0	15.72	-2.12093	-	-	-	-	-	-	-	-	-	-	-	-	-	-	-
C103173	30.58	12.55	13.63	0	0	15.46	11.6	15.72	-	-	-	-	-	-	-	-	-	-	-	-	-	-	-	-
C103177	10.19	12.55	10.22	26.44	7.04	30.91	6.96	9.43	-	-	-	-	-	-	-	-	-	-	-	-	-	-	-	-
C103183	44.85	27.89	23.86	37.02	21.12	0	41.74	12.57	-	-	-	-	-	-	-	-	-	-	-	-	-	-	-	-
C103189	8.15	16.73	20.45	0	14.08	0	16.23	6.29	-	6.49284	-	-	-	-	-	-	-	-	7.85697	-	-	-	-	7.95464
C103205	10.19	8.37	13.63	5.29	0	0	11.6	0	-	-	-	7.13925	-	-	-	-	-	-	-	-	-	-	-	-
C103217	18.3	8.35	3.4	0	0	0	16.19	0	-	-	-	7.26393	7.89074	-	-	-	-	-	-	-	7.21815	-	-	-
C103563	20.13	5.51	16.84	20.9	20.87	22.91	45.82	0	-	-	-	4.0854	-	-	-	-	-	-	-	-	-	-	-	-
C103231	4.07	5.56	3.4	10.55	28.1	30.84	6.94	15.68	-	-	-	-	-2.59241	-	-	-	-	-	-	-	-	-	-	-
C103273	32.54	5.56	10.2	10.55	28.1	23.13	20.82	15.68	2.60754	-	-	-	-	-	-	-	-	-	-	-	-	-	-	-
CL1071Contig1	14.27	7.21	16.18	14.99	3.35	21.96	5.45	25.08	-	-	-	-2.16752	-	-	-	-	-	-	-	-	-	-	-	-
C103349	24.34	8.33	30.52	0	0	0	23.08	0	-	-	-	3.76442	8.12116	-7.48829	-	-8.01672	-	-	-	-	-	-	-	-
C103355	54.77	63.83	16.96	36.84	91.1	169.19	6.92	56.31	-	-	-	-	-	-	-	-	-	-	-	-	-	-	-	-
C103373	2.03	11.1	0	31.58	0	30.76	2.31	6.26	-2.5523	-7.75826	-6.731	-	-	-	-	-	-	-	-	-	-	-	-	-
C103375	22.31	729.93	88.18	84.21	77.08	107.66	46.15	184.56	-5.68149	-	-	-2.46671	-	-	-	-	-	-	2.72185	-	-	-	-	2.84726
C103417	36.42	9.69	60.9	42	6.99	7.67	52.95	34.33	-	-	-	-	-	-	-	-	-	-	-	-	-	-3.42541	-	-
C103465	0	9.69	23.68	52.5	62.92	38.36	18.42	40.57	-	-	-	-2.10381	-3.05259	-	-	-	-	-	-2.53534	-	-2.29942	-	-	-2.50165
C103475	12.11	42.81	16.88	31.42	6.97	30.61	16.08	43.58	-	-	-	-	-	-	-	-	-	-	-	-	-	-	-	-
C103515	18.17	11.05	20.25	26.19	27.9	0	22.96	18.68	-	-	-	-	-	-	-	-	-	-	-	-	-	-	-	-
C103529	50.46	81.48	40.5	62.85	76.72	99.49	43.63	108.95	-	-	-	-	-	-	-	-	-	-	-	-	-	-	-	-
C103551	6.04	6.89	47.14	10.45	27.83	45.81	27.49	24.84	-	-	-	-	-	-	-	-	-	-	-	-	-	-	-	-
C103557	10.07	6.89	13.47	10.45	20.87	7.64	11.45	15.53	-	-	-	-	-	-	-	-	-	-	-	-	-	-	-	-
C103561	140.94	78.52	165	83.6	320.05	236.69	309.27	152.16	-	-	-	-	-	-	-	-	-	-	-	-	-	-	-	-
C103565	18.12	12.4	30.31	20.9	48.7	7.64	11.45	27.95	-	-	-	-	-	-	-	-	-	-	-	-	-	-	-	-
C103599	10.07	22.04	6.73	15.67	20.87	7.64	6.87	12.42	-	-	-	-	-	-	-	-	-	-	-	-	-	-	-	-
C103609	108.73	170.82	70.71	141.07	97.41	122.16	87.05	170.79	-	-	-	-	-	-	-	-	-	-	-	-	-	-	-	-
C103635	44.3	1.38	23.57	5.22	6.96	0	0	0	4.07037	-	-	-	3.67318	-	5.1782	-	-	-	-	-	-	-	-	-
C103651	50.21	30.23	67.19	52.12	55.53	38.08	75.42	65.05	-	-	-	-	-	-	-	-	-	-	-	-	-	-	-	-
C103683	283.2	108.57	100.78	88.61	62.47	53.32	134.84	55.76	-	-	-	-	-	-	-	-	-	-	-	-	-	-	-	-
C103687	1335.65	9174.39	4884.34	21828.9	6663.34	17153	1894.54	16061.9	-3.1143	-2.2867	-	-3.33924	-2.26249	-	-	-	-	-	-	-	-	-	-	-
C103705	377.6	647.27	356.08	135.52	104.11	45.7	329.09	424.39	-	-	-	-	2.33515	-2.17768	-	-2.27449	-	-	3.26948	-	-	-2.56287	-	2.16657
C103739	10.02	8.23	26.81	20.8	20.77	22.8	47.88	24.72	-	-	-	-	-	-	-	-	-	-	-	-	-	-	-	-
C103769	12.02	20.56	23.46	26	13.85	22.8	25.08	9.27	-	-	-	-	-	-	-	-	-	-	-	-	-	-	-	-
scaffold4082	8.08	11.16	15.05	11.6	7.78	11.34	5.06	7.98	-	-	-	-	-	-	-	-	-	-	-	-	-	-	-	-
C103811	57.96	17.78	6.69	5.19	13.82	0	29.57	9.25	-	-	-	-	2.97599	-	-	-	-	3.40403	8.12892	-	-	-6.88384	-	-
C103825	21.99	12.31	6.69	10.37	13.82	0	6.82	18.5	-	-	-	-	-	-	-	-	-	-	-	-	-	-	-	-
C103829	33.98	102.57	53.49	165.99	13.82	7.58	29.57	135.64	-1.88249	-	-	-2.72392	-	-	-	-	-	-	3.10056	-3.49486	-	-3.78069	-	-
C114891	57	83.1	65.74	127.12	111.63	223.28	63.54	64.52	-	-	-	-	-	-	-	-	-	-	-	-	-	-	-	-
C121101	17.91	12.33	10.73	8.29	11.09	12.14	12.06	3.26	-	-	-	-	-	-	-	-	-	-	-	-	-	-	-	-
C103847	6	41.03	23.4	41.5	13.82	0	6.82	12.33	-3.30889	-	-	-	-	-	-	-	-	-	-	-	-	-	-	-
C103869	61.81	76.4	90.06	72.45	103.38	121	79.41	67.66	-	-	-	-	-	-	-	-	-	-	-	-	-	-	-	-
C103897	1720.64	343.81	2034.64	36.22	971.75	52.94	1373.55	150.69	1.84904	5.27255	4.5677	2.84164	-	-	-	-	-	-	3.52705	-	-	-2.33106	-	3.11446
C103905	0	126.88	3.34	46.57	6.89	83.19	2.27	24.6	-7.31872	-4.90257	-2.6925	-4.74206	-3.69001	-	-	-	-	-	-	-	2.22786	-	-	-
C103911	27.91	1.36	6.67	15.52	0	0	24.96	0	2.99862	-	-	3.50232	-	-	-	-	-	-	-	-	-	-	-	-
C103913	3.99	6.82	3.34	5.17	13.78	0	11.34	6.15	-	-	-	-	-	-	-	-	-	-	-	-	-	-6.7332	-	-
C103939	11.96	8.19	6.67	31.05	27.57	0	18.15	12.3	-	-	-	-	-	-	-	-	-	-	-	-	-	-	-	-
C103963	43.76	23.14	29.95	25.81	6.88	30.18	27.16	15.34	-	-	-	-	-	-	-	-	-	-	-	-	-	-	-	-
C103979	11.93	29.94	3.33	15.49	27.5	22.63	6.79	6.14	-	-3.46801	-	-	-	-	-	-	-	-	-	-	-	-	-	-
C103993	23.87	27.22	9.98	5.16	0	0	15.84	12.27	-	-	-	-	-	-	-	-	-	-	3.09415	-	-	-	-	-
C103995	5.97	47.64	23.29	41.3	34.38	22.63	29.42	52.15	-2.45739	-	-	-	-	-	-	-	-	-	-	-	-	-	-	-
C104007	5.97	6.81	9.98	10.33	48.13	15.09	13.58	18.41	-	-	-	-	-3.36765	-	-	-	-	-	-	-	-	-	-	-
C104033	27.78	6.79	13.28	5.15	13.72	0	9.03	6.12	-	-	-	-	-	-	-	-	-	-	-	-	-	-	-	-
C104061	293.65	210.46	219.11	190.56	157.77	82.8	277.73	180.57	-	-	-	-	-	-	-	-	-	-	-	-	-	-	-	-
C104145	83.13	121.91	96.05	118.18	102.65	112.64	114.88	131.29	-	-	-	-	-	-	-	-	-	-	-	-	-	-	-	-
C104155	130.63	195.06	149.04	262.05	88.96	270.33	108.13	137.39	-	-	-	-	-	-	-	-	-	-	-	-	-	-	-	-
C104193	11.88	16.25	23.18	30.83	20.53	45.05	4.51	18.32	-	-	-	-	-	-	-	-	-	-	-	-	-	-	-	-
C104203	15.8	18.92	79.3	30.76	40.96	14.98	47.19	48.73	-	-	-	-	-	-	-	-	-	-	-	-	-	-	-	-
C104219	33.57	10.81	39.65	0	0	7.49	29.21	3.05	1.95016	-	-	3.57244	2.86926	-	-	-	-	-	-	-	-	-	-	-
C104227	1.97	20.27	26.43	30.76	27.31	44.95	20.23	21.32	-2.68938	-	-	-	-3.50894	-	-	-	-	-	-	-	-	-	-	-
C104243	15.8	27.03	6.61	15.38	0	14.98	4.49	24.37	-2.08781	-	-	-3.70839	-	-	-	-	-	-	-	-	-	-	-	-
C104269	7.9	25.68	26.43	41.01	27.31	22.47	20.23	15.23	-	-	-	-	-	-	-	-	-	-	-	-	-	-	-	-
C104301	25.61	13.48	16.48	20.46	0	14.95	20.18	3.04	-	-	-	-	-	-	-	-	-	-	-	-	-	-	-	-
C104305	1.97	5.39	29.67	15.34	122.61	52.32	2.24	3.04	-	-	-	-	-5.87592	2.45638	-	5.04249	-	-3.44797	-3.54144	-	-	3.07291	-	-
C104319	11.82	13.48	13.19	5.11	0	14.95	8.97	0	-	-	-	-	-	-	-	-	-	-	-	-	-	-	-	-
[truncated: 20,005 more rows]
