# Supplementary material for: Comparative Transcriptome Analysis of Chinary, Assamica and Cambod tea (Camellia sinensis) Types during Development and Seasonal Variation using RNA-seq Technology
Source: Sci Rep. 2016 Nov 17;6:37244. doi: 10.1038/srep37244 (PMC5112563; doi:10.1038/srep37244)
Supplement: Supplementary Table S5 [file srep37244-s6.xls]

## Sheet: Supp. Table S5
Supplementary Table S5: No. of differentially expressed genes (DEGs) identified during development and seasonal variations among three cultivars
		Developmental comparisons				Seasonal comparisons				Cultivars comparison
	Upregulated	Downregulated	Total DEGs		Upregulated	Downregulated	Total DEGs		Upregulated	Downregulated	Total DEGs
TV23 cultivar				TV23 cultivar				Active season
TBA-TSA	1823	1881	3704	TBA-TBD	1064	922	1986	TBA-HBA	8447	8980	17427
TBMD-TSMD	878	376	1254	TBA-TBMD	88	392	480	TBA-UBA	8971	7916	16887
TBD-TSD	1377	750	2127	TBA-TBMA	7	22	29	HBA-UBA	8570	7927	16497
TBMA-TSMA	363	733	1096	TBMD-TBD	373	651	1024	Mid-dormant season
Himsphurti cultivar				TBMA-TBMD	289	40	329	TBMD-HBMD	6295	7064	13359
HBA-HSA	1012	1029	2041	TBMA-TBD	968	918	1886	TBMD-UBMD	7059	7017	14076
HBMD-HSMD	962	390	1352	Himsphurti cultivar				HBMD-UBMD	6345	7093	13438
HBD-HSD	645	218	863	HBA-HBD	883	585	1468	Dormant season
HBMA-HSMA	361	462	823	HBA-HBMD	41	140	181	TBD-HBD	7151	7152	14303
UPASI-9 Cultivar				HBA-HBMA	42	51	93	TBD-UBD	6700	5364	12064
UBA-USA	1706	1866	3572	HBMD-HBD	86	272	358	HBD-UBD	6879	5420	12299
UBMD-USMD	1373	573	1946	HBMA-HBMD	145	73	218	Mid-active season
UBD-USD	647	343	990	HBMA-HBD	633	495	1128	TBMA-HBMA	6411	7736	14147
UBMA-USMA	1923	1510	3433	UPASI-9 Cultivar				TBMA-UBMA	7784	7630	15414
				UBA-UBD	1410	1030	2440	HBMA-UBMA	6496	7274	13770
				UBA-UBMD	178	402	580
				UBA-UBMA	189	92	281
				UBMD-UBD	319	796	1115
				UBMA-UBMD	87	8	95
				UBMA-UBD	1087	637	1724
