# Supplementary material for: Comparative Transcriptome Analysis of Chinary, Assamica and Cambod tea (Camellia sinensis) Types during Development and Seasonal Variation using RNA-seq Technology
Source: Sci Rep. 2016 Nov 17;6:37244. doi: 10.1038/srep37244 (PMC5112563; doi:10.1038/srep37244)
Supplement: Supplementary Table S6 [file srep37244-s7.xls]

## Sheet: Supp. Table S6
Supplementary Table S6: Distribution of Differentially expressed transcripts in various comparative conditions annotated with different GO terms. A. GO biological Process (P), B. GO Molecular function (F).

## Sheet: A.
		Development																		Seasonal comparison
		Him Sphurti							TV23				UPASI-9							TV23				UPASI-9
GO term	Description	Down HSA vs HBA	Down HSD vs HBD	Down HSMA vs HBMA	Down HSMD vs HBMD	Up HSA vs HBA	Up HSD vs HBD	Up HSMA vs HBMA	Down TSA vs TBA	Down TSD vs TBD	Down TSMA vs TBMA	Down TSMD vs TBMD	Down USA vs UBA	Down USD vs UBD	Down USMA vs UBMA	Down USMD vs UBMD	Up USA vs UBA	Up USMA vs UBMA	Up USMD vs UBMD	Down TBD vs TBA	Down TBMA vs TBD	Up TBD vs TBA	Up TBMA vs TBD	Down UBD vs UBA	Down UBMA vs UBD	Up UBD vs UBA	Up UBMA vs UBD
GO:0032502	developmental process	163	0	0	0	0	0	0	0	0	0	0	0	0	0	0	0	0	0	0	0	0	0	0	0	0	0
GO:0048856	anatomical structure development	134	0	0	138	0	0	0	0	0	0	0	0	0	246	0	0	0	0	0	0	0	0	0	0	0	0
GO:0048513	organ development	77	0	0	79	0	0	0	0	0	0	0	0	0	0	0	0	0	0	0	0	0	0	0	0	0	0
GO:0009653	anatomical structure morphogenesis	67	0	0	68	0	0	0	0	0	0	0	0	0	0	0	0	0	0	0	0	0	0	0	0	0	66
GO:0048589	developmental growth	32	0	0	29	0	0	0	59	0	41	41	0	0	58	0	0	0	0	0	0	0	0	0	0	0	0
GO:0048507	meristem development	22	0	0	0	0	0	0	0	0	0	0	0	0	0	0	0	0	0	0	0	0	0	0	0	0	0
GO:0010073	meristem maintenance	16	0	0	14	0	0	0	0	0	0	0	0	0	0	0	0	0	0	0	0	0	0	0	0	0	0
GO:0010817	regulation of hormone levels	0	16	0	25	0	0	0	0	0	0	0	0	0	0	0	0	0	0	0	0	0	0	0	0	0	0
GO:0042445	hormone metabolic process	0	13	0	17	0	0	0	0	0	0	0	0	0	0	0	0	0	0	0	0	0	0	0	0	0	0
GO:0042446	hormone biosynthetic process	0	12	0	14	0	0	0	0	0	0	0	0	0	0	0	0	0	0	0	0	0	0	0	0	0	0
GO:0016132	brassinosteroid biosynthetic process	0	7	0	0	0	0	0	0	0	0	0	0	0	0	0	0	0	0	0	0	0	0	0	0	0	0
GO:0016131	brassinosteroid metabolic process	0	7	0	0	0	0	0	0	0	0	0	0	0	0	0	0	0	0	0	0	0	0	0	0	0	0
GO:0016129	phytosteroid biosynthetic process	0	7	0	0	0	0	0	0	0	0	0	0	0	0	0	0	0	0	0	0	0	0	0	0	0	0
GO:0016128	phytosteroid metabolic process	0	7	0	0	0	0	0	0	0	0	0	0	0	0	0	0	0	0	0	0	0	0	0	0	0	0
GO:0006259	DNA metabolic process	0	0	26	0	0	0	0	0	0	29	0	0	0	0	0	0	0	0	0	0	0	0	0	0	0	0
GO:0008283	cell proliferation	0	0	21	0	0	0	0	37	0	18	26	29	0	0	0	0	0	0	29	0	29	0	0	0	0	19
GO:0006260	DNA replication	0	0	16	0	0	0	0	0	0	17	0	0	0	0	0	0	0	0	25	0	25	0	0	0	0	0
GO:0040029	regulation of gene expression, epigenetic	0	0	13	0	0	0	0	0	0	0	0	0	0	0	0	0	0	0	0	0	0	0	0	0	0	0
GO:0048731	system development	0	0	0	82	0	0	0	0	0	0	0	0	0	0	0	0	0	0	0	0	0	0	0	0	0	0
GO:0009888	tissue development	0	0	0	42	0	0	0	0	0	0	0	0	0	0	0	0	0	0	0	0	0	0	0	0	0	0
GO:0008202	steroid metabolic process	0	0	0	23	0	0	0	0	0	0	0	0	0	0	0	0	0	0	0	0	0	0	0	0	0	0
GO:0006694	steroid biosynthetic process	0	0	0	21	0	0	0	0	0	0	0	0	0	0	0	0	0	0	0	0	0	0	0	0	0	0
GO:0006949	syncytium formation	0	0	0	9	0	0	0	0	0	0	0	0	0	0	0	0	0	0	0	0	0	0	0	0	0	0
GO:0007049	cell cycle	0	0	0	0	0	0	0	0	0	0	0	0	0	0	0	0	0	0	57	0	57	0	0	0	0	0
GO:0022402	cell cycle process	0	0	0	0	0	0	0	0	0	0	0	0	0	0	0	0	0	0	39	0	0	0	0	0	0	0
GO:0051301	cell division	0	0	0	0	0	0	0	0	0	0	0	0	0	0	0	0	0	0	22	0	0	0	0	0	0	0
GO:0033205	cell cycle cytokinesis	0	0	0	0	0	0	0	0	0	0	0	0	0	0	0	0	0	0	20	0	0	0	0	0	0	0
GO:0000910	cytokinesis	0	0	0	0	0	0	0	0	0	0	0	0	0	0	0	0	0	0	20	0	0	0	0	0	0	0
GO:0000911	cytokinesis by cell plate formation	0	0	0	0	0	0	0	0	0	0	0	0	0	0	0	0	0	0	17	0	0	0	0	0	0	0
GO:0019748	secondary metabolic process	0	0	0	0	42	0	0	82	0	0	0	0	0	0	0	79	71	0	0	49	0	49	0	39	63	0
GO:0050896	response to stimulus	0	0	0	0	260	69	0	436	0	0	0	0	0	0	0	0	0	0	0	0	0	254	0	0	0	0
GO:0042221	response to chemical stimulus	0	0	0	0	127	0	0	219	0	0	0	0	0	0	0	0	0	0	0	0	0	0	0	0	0	0
GO:0044283	small molecule biosynthetic process	0	0	0	0	0	0	0	93	0	0	0	0	0	0	0	0	0	0	0	0	0	0	0	0	0	0
GO:0034641	cellular nitrogen compound metabolic process	0	0	0	0	0	0	0	86	0	0	0	0	0	0	0	0	0	0	0	0	0	0	0	0	0	0
GO:0006091	generation of precursor metabolites and energy	0	0	0	0	0	0	0	46	0	0	0	0	0	0	0	34	0	0	0	0	0	0	0	0	0	0
GO:0006720	isoprenoid metabolic process	0	0	0	0	0	0	0	40	0	0	0	0	0	0	0	0	33	0	0	0	0	0	0	0	0	0
GO:0015979	photosynthesis	0	0	0	0	17	0	11	39	0	0	0	0	0	0	0	36	29	0	0	0	0	0	0	0	0	0
GO:0008299	isoprenoid biosynthetic process	0	0	0	0	0	0	0	34	0	0	0	0	0	0	0	0	0	0	0	0	0	0	0	0	0	0
GO:0019684	photosynthesis, light reaction	0	0	0	0	15	0	10	29	0	0	0	0	0	0	0	27	2	0	0	0	0	0	0	0	0	0
GO:0055114	oxidation-reduction process	0	0	0	0	0	0	0	25	0	0	13	0	0	0	0	0	0	15	0	0	0	0	0	0	17	0
GO:0010218	response to far red light	0	0	0	0	0	0	0	9	0	0	0	0	0	0	0	0	0	0	0	0	0	0	0	0	0	0
GO:0044036	cell wall macromolecule metabolic process	0	0	0	0	0	0	0	0	30	0	0	0	0	0	0	0	0	0	0	0	0	0	0	0	0	0
GO:0040007	growth	0	0	0	0	0	0	0	0	0	48	48	0	0	0	0	0	0	0	0	0	0	0	0	0	0	0
GO:0071236	cellular response to antibiotic	0	0	0	0	0	0	0	0	0	0	0	0	0	0	0	0	0	0	0	0	0	0	0	0	0	0
GO:0046677	response to antibiotic	0	0	0	0	0	0	0	0	0	0	0	0	0	0	0	0	0	0	0	0	0	0	0	0	0	0
GO:0010200	response to chitin	0	0	0	0	0	0	0	0	0	0	0	0	0	0	0	0	0	0	0	0	0	0	13	0	0	0
GO:0051704	multi-organism process	0	0	0	0	0	0	0	0	0	0	0	0	0	0	0	0	0	0	0	0	0	0	0	58	0	0
GO:0009607	response to biotic stimulus	0	0	0	0	0	0	0	0	0	0	0	0	0	0	0	0	0	0	0	0	0	0	0	49	0	0
GO:0051707	response to other organism	0	0	0	0	0	0	0	0	0	0	0	0	0	0	0	0	0	0	0	0	0	0	0	48	0	0
GO:0009620	response to fungus	0	0	0	0	0	0	0	0	0	0	0	0	0	0	0	0	0	0	0	0	0	0	0	25	0	0
GO:0045814	negative regulation of gene expression, epigenetic	0	0	0	0	0	0	0	0	0	0	0	0	0	0	0	0	0	0	0	0	0	0	0	0	0	14
GO:0042440	pigment metabolic process	0	0	0	0	0	0	0	0	0	0	0	0	0	0	0	0	0	0	0	0	0	0	0	0	23	0
GO:0042398	cellular modified amino acid biosynthetic process	0	0	0	0	0	0	0	0	0	0	0	0	28	0	0	0	0	0	0	0	0	0	0	0	0	0
GO:0031669	cellular response to nutrient levels	0	0	0	0	0	6	0	0	0	0	0	0	0	0	0	0	0	0	0	0	0	0	0	0	0	0
GO:0010346	shoot formation	0	0	0	0	5	0	0	0	0	0	0	0	0	0	0	0	0	0	0	0	0	0	0	0	0	0
GO:0010223	secondary shoot formation	0	0	0	0	5	0	0	0	0	0	0	0	0	0	0	0	0	0	0	0	0	0	0	0	0	0
GO:0010207	photosystem II assembly	0	0	0	0	9	0	6	0	0	0	0	0	0	0	0	0	0	0	0	0	0	0	0	0	0	0
GO:0009699	phenylpropanoid biosynthetic process	0	0	0	0	0	0	0	0	0	0	0	0	0	0	0	0	0	0	0	0	0	0	0	0	24	0
GO:0009698	phenylpropanoid metabolic process	0	0	0	0	0	0	0	0	0	0	0	0	25	0	0	0	0	0	0	0	0	0	0	0	27	0
GO:0009628	response to abiotic stimulus	0	0	0	0	83	0	0	0	0	0	0	0	0	0	0	0	0	0	0	0	0	0	0	0	0	0
GO:0009408	response to heat	0	0	0	0	20	0	0	0	0	0	0	0	0	0	0	0	0	0	0	0	0	0	0	0	0	0
GO:0009266	response to temperature stimulus	0	0	0	0	30	0	0	0	0	0	0	0	0	0	0	0	0	0	0	0	0	0	0	0	0	0
GO:0006952	defense response	0	0	0	0	0	17	0	0	0	0	0	0	0	0	0	0	0	0	0	0	0	0	0	0	0	0
GO:0006950	response to stress	0	0	0	0	133	40	0	0	0	0	0	0	0	0	0	0	0	0	0	0	0	0	0	0	0	0
GO:0006575	cellular modified amino acid metabolic process	0	0	0	0	0	0	0	0	0	0	0	0	28	51	43	0	0	0	0	0	0	0	0	0	0	0

## Sheet: B.
		Develpomental comparison																					Seasonal comparison
		Him Sphurti							TV23						UPASI-9								TV23			UPASI-9
GO term	Description	Down HSA vs HBA	Down HSD vs HBD	Down HSMD vs HBMD	Up HSA vs HBA	Up HSD vs HBD	Up HSMA vs HBMA	Up HSMD vs HBMD	Down TSA vs TBA	Down TSD vs TBD	Down TSMD vs TBMD	Up TSA vs TBA	Up TSMA vs TBMA	Up TSMD vs TBMD	Down USA vs UBA	Down USD vs UBD	Down USMA vs UBMA	Down USMD vs UBMD	Up USA vs UBA	Up USD vs UBD	Up USMA vs UBMA	Up USMD vs UBMD	Up TBD vs TBA	Down TBMA vs TBD	Up TBMA vs TBD	Down UBD vs UBA	Down UBMA vs UBA	Down UBMA vs UBD	Up UBD vs UBA	Up UBMA vs UBD
GO:0004553	hydrolase activity, hydrolyzing O-glycosyl compounds	48	98	35	0	0	0	0	51	46	0	0	0	0	54	27	62	49	0	0	0	0	0	0	0	40	0	0	0	35
GO:0016798	hydrolase activity, acting on glycosyl bonds	43	28	41	0	0	0	0	59	51	0	0	0	0	62	29	72	0	0	0	0	0	39	0	0	45	0	0	0	40
GO:0016298	lipase activity	0	18	0	0	0	11	0	0	0	0	0	19	0	0	0	0	0	0	0	0	0	0	0	0	0	0	0	0	0
GO:0030599	pectinesterase activity	0	11	0	0	0	6	0	0	0	0	0	0	0	0	9	0	12	0	0	0	0	0	0	0	0	0	0	0	0
GO:0004007	heavy metal-exporting ATPase activity	0	0	38	0	0	0	0	0	0	0	0	0	0	0	0	0	0	0	0	0	0	0	0	0	0	0	0	0	0
GO:0016491	oxidoreductase activity	0	0	0	85	0	38	0	0	0	0	194	67	47	0	64	0	0	164	0	0	57	0	79	79	0	0	69	97	0
GO:0030528	transcription regulator activity	0	0	0	0	0	0	0	0	0	0	0	0	0	0	0	0	0	0	0	0	0	0	76	76	0	0	0	0	0
GO:0003700	sequence-specific DNA binding transcription factor activity	0	0	0	0	0	0	0	0	0	0	0	0	0	0	0	0	0	0	0	0	0	0	7	74	0	0	0	0	0
GO:0070001	aspartic-type peptidase activity	0	0	0	0	0	0	0	0	0	0	0	0	0	0	0	0	0	0	0	0	0	0	0	18	0	0	0	0	0
GO:0003954	NADH dehydrogenase activity	0	0	0	0	0	0	0	0	0	12	0	0	0	0	0	0	0	0	0	0	0	0	0	0	0	0	0	0	0
GO:0005199	structural constituent of cell wall	0	0	0	0	0	0	0	0	0	0	0	0	0	0	0	0	0	0	0	0	0	0	0	0	0	0	0	0	0
GO:0016651	oxidoreductase activity, acting on NADH or NADPH	0	0	0	0	0	0	0	0	0	0	0	0	0	0	0	0	0	0	0	0	0	0	0	0	0	0	0	0	0
GO:0016655	oxidoreductase activity, acting on NADH or NADPH, quinone or similar compound as acceptor	0	0	0	0	0	0	0	0	0	0	0	0	0	0	0	0	0	0	0	0	0	0	0	0	0	0	0	0	0
GO:0050136	NADH dehydrogenase (quinone) activity	0	0	0	0	0	0	0	0	0	0	0	0	0	0	0	0	0	0	0	0	0	0	0	0	0	0	0	0	0
GO:0005509	calcium ion binding	0	0	0	0	0	6	0	0	0	0	0	0	0	0	0	0	0	0	0	0	0	0	0	0	0	9	0	0	0
GO:0005215	transporter activity	0	0	0	0	0	0	0	0	0	0	0	0	0	0	0	0	0	0	0	0	0	0	0	0	0	0	61	0	0
GO:0016614	oxidoreductase activity, acting on CH-OH group of donors	0	0	0	0	0	0	0	0	0	0	45	0	0	0	0	0	0	0	0	0	0	0	0	0	0	0	22	27	0
GO:0016616	oxidoreductase activity, acting on the CH-OH group of donors, NAD or NADP as acceptor	0	0	0	0	0	0	0	0	0	0	38	0	0	0	0	0	0	0	0	0	0	0	0	0	0	0	19	0	0
GO:0003677	DNA binding	0	0	0	0	0	0	0	0	0	0	0	0	0	142	0	0	0	0	0	0	0	0	0	0	0	0	0	0	0
GO:0042973	glucan endo-1,3-beta-D-glucosidase activity	0	0	0	0	0	0	0	0	0	0	0	0	0	12	8	14	13	0	0	0	0	0	0	0	0	0	0	0	10
GO:0003886	DNA (cytosine-5-)-methyltransferase activity	0	0	0	0	0	0	0	0	0	0	0	0	0	7	0	0	0	0	0	0	0	0	0	0	0	0	0	0	0
GO:0009008	DNA-methyltransferase activity	0	0	0	0	0	0	0	0	0	0	0	0	0	7	0	0	0	0	0	0	0	0	0	0	0	0	0	0	0
GO:0016746	transferase activity, transferring acyl groups	0	0	0	0	0	0	0	0	0	0	0	0	0	0	27	0	0	0	0	0	0	0	0	0	0	0	0	0	0
GO:0016747	transferase activity, transferring acyl groups other than amino-acyl groups	0	0	0	0	0	0	0	0	0	0	0	0	0	0	27	0	0	0	0	0	0	0	0	0	0	0	0	0	0
GO:0016168	chlorophyll binding	0	0	0	5	0	0	0	0	0	0	0	0	0	0	0	0	0	9	0	0	0	0	0	0	0	0	0	0	0
GO:0030246	carbohydrate binding	0	0	0	0	0	0	0	0	0	0	0	0	0	0	0	0	17	0	0	0	0	0	0	0	0	0	0	0	0
GO:0001871	pattern binding	0	0	0	0	0	0	0	0	0	0	0	0	0	0	0	0	13	0	0	0	0	0	0	0	0	0	0	0	0
GO:0030247	polysaccharide binding	0	0	0	0	0	0	0	0	0	0	0	0	0	0	0	0	13	0	0	0	0	0	0	0	0	0	0	0	0
GO:0004313	[acyl-carrier-protein] S-acetyltransferase activity	0	0	0	0	0	0	0	0	0	0	0	0	0	0	0	0	10	0	0	0	0	0	0	0	0	0	0	0	0
GO:0004565	beta-galactosidase activity	0	0	0	0	0	0	0	0	0	0	0	0	0	0	0	0	9	0	0	0	0	0	0	0	0	0	0	0	0
GO:0016752	sinapoyltransferase activity	0	0	0	0	0	0	0	0	0	0	0	0	0	0	0	0	8	0	0	0	0	0	0	0	0	0	0	0	8
GO:0016837	carbon-oxygen lyase activity, acting on polysaccharides	0	0	0	0	0	0	0	0	0	0	0	0	0	0	0	0	7	0	0	0	0	0	0	0	0	0	0	0	0
GO:0030570	pectate lyase activity	0	0	0	0	0	0	0	0	0	0	0	0	0	0	0	0	7	0	0	0	0	0	0	0	0	0	0	0	0
GO:0010328	auxin influx transmembrane transporter activity	0	0	0	0	0	0	0	0	0	0	0	0	0	0	0	0	5	0	0	0	0	0	0	0	0	0	0	0	0
GO:0016757	transferase activity, transferring glycosyl groups	0	0	0	37	0	21	0	0	0	0	0	0	0	0	0	0	0	0	0	0	0	0	0	0	0	0	0	0	0
GO:0016758	transferase activity, transferring hexosyl groups	0	0	0	30	0	18	0	0	0	0	0	0	0	0	0	0	0	0	0	0	0	0	0	0	0	0	0	0	0
GO:0008194	UDP-glycosyltransferase activity	0	0	0	28	9	0	0	0	0	0	0	0	0	0	0	0	0	0	0	0	0	0	0	0	0	0	0	0	0
GO:0004497	monooxygenase activity	0	0	0	20	0	0	0	0	0	0	31	23	14	0	0	0	0	37	0	0	18	0	0	0	0	0	0	26	0
GO:0046527	glucosyltransferase activity	0	0	0	18	0	0	0	0	0	0	0	0	0	0	0	0	0	0	0	0	0	0	0	0	0	0	0	0	0
GO:0035251	UDP-glucosyltransferase activity	0	0	0	16	0	0	0	0	0	0	0	0	0	0	0	0	0	0	0	0	0	0	0	0	0	0	0	0	0
GO:0016709	oxidoreductase activity, acting on paired donors, with incorporation or reduction of molecular oxygen, NADH or NADPH as one donor, and incorporation of one atom of oxygen	0	0	0	13	0	0	0	0	0	0	19	14	12	0	0	0	0	22	0	0	13	0	0	0	0	0	0	16	0
GO:0004364	glutathione transferase activity	0	0	0	7	0	0	0	0	0	0	0	0	0	0	0	0	0	0	7	14	0	0	0	0	0	0	0	0	0
GO:0015114	phosphate ion transmembrane transporter activity	0	0	0	7	0	0	0	0	0	0	0	0	0	0	0	0	0	0	0	0	0	0	0	0	0	0	0	0	0
GO:0009055	electron carrier activity	0	0	0	6	0	0	0	0	0	0	0	0	0	0	0	0	0	0	0	0	0	0	0	0	0	0	0	0	0
GO:0008378	galactosyltransferase activity	0	0	0	0	5	7	7	0	0	0	0	0	0	0	0	0	0	0	0	0	0	0	0	0	0	0	0	0	0
GO:0003824	catalytic activity	0	0	0	0	0	157	0	0	0	0	632	0	0	0	0	0	0	0	0	0	0	0	0	0	0	0	0	0	0
GO:0016788	hydrolase activity, acting on ester bonds	0	0	0	0	0	29	0	0	0	0	0	0	0	0	0	0	0	0	0	0	0	0	0	0	0	0	0	0	0
GO:0004091	carboxylesterase activity	0	0	0	0	0	15	0	0	0	0	0	0	0	0	0	0	0	0	0	0	0	0	0	0	0	0	0	0	0
GO:0016765	transferase activity, transferring alkyl or aryl (other than methyl) groups	0	0	0	0	0	0	7	0	0	0	0	0	0	0	0	0	0	0	0	0	0	0	0	0	0	0	0	0	0
GO:0004033	aldo-keto reductase (NADP) activity	0	0	0	0	0	0	0	0	0	0	0	0	8	0	0	0	0	0	0	0	0	0	0	0	0	0	0	0	0
GO:0008106	alcohol dehydrogenase (NADP+) activity	0	0	0	0	0	0	0	0	0	0	0	0	8	0	0	0	0	0	0	0	0	0	0	0	0	0	0	0	0
GO:0016682	oxidoreductase activity, acting on diphenols and related substances as donors, oxygen as acceptor	0	0	0	0	0	0	0	0	0	0	0	0	0	0	0	0	0	11	0	0	0	0	0	0	0	0	0	0	0
GO:0016705	oxidoreductase activity, acting on paired donors, with incorporation or reduction of molecular oxygen	0	0	0	0	0	0	0	0	0	0	32	20	0	0	0	0	0	31	0	0	0	0	0	0	0	0	0	23	0
GO:0046906	tetrapyrrole binding	0	0	0	0	0	0	0	0	0	0	0	0	0	0	0	0	0	14	0	0	0	0	0	0	0	0	0	0	0
