# Supplementary material for: Comparative Transcriptome Analysis of Chinary, Assamica and Cambod tea (Camellia sinensis) Types during Development and Seasonal Variation using RNA-seq Technology
Source: Sci Rep. 2016 Nov 17;6:37244. doi: 10.1038/srep37244 (PMC5112563; doi:10.1038/srep37244)
Supplement: Supplementary Table S7 [file srep37244-s8.xls]

## Sheet: Supp. Table S7
Supplementary Table S7: Table representing enriched KEGG pathways for differentially expressed transcripts in different comparative conditions during development and seasonal variations in three tea cultivars, namely, Him Sphurti "H", TV23 "T" and UPASI-9 "U".

## Sheet: Him Sphurti
Stage	Comparative conditions	Major Pathway	Kegg Pathway	Kegg pathway id	P-value	No of genes with KEGG annotation (N)	No of DEGs in N (n)	No. of all genes annotated to specific pathway (M)	No. of DEGs in M (m)	FDR
Developmental	Up-regulated: HBA vs HSA	Amino acid metabolism	Cysteine and methionine metabolism	ko00270	9.4095e-05	9592	524	100	16	0.00183485
		Biosynthesis of other secondary metabolites	Phenylpropanoid biosynthesis	ko00940	4.54967e-08	9592	524	124	24	1.77437e-06
		Carbohydrate metabolism	Starch and sucrose metabolism	ko00500	0.00363968	9592	524	177	19	0.0354868
			Pentose and glucuronate interconversions	ko00040	1.19198e-06	9592	524	72	16	3.48654e-05
			Galactose metabolism	ko00052	0.00270146	9592	524	45	8	0.0287337
		Cell growth and death	Cell cycle - yeast	ko04111	0.000273917	9592	524	68	12	0.00457833
		Environmental adaptation	Plant-pathogen interaction	ko04626	0.00141737	9592	524	434	39	0.0165832
		Immune diseases	Systemic lupus erythematosus	ko05322	3.3424e-11	9592	524	49	18	3.91061e-09
		Metabolism of other amino acids	Cyanoamino acid metabolism	ko00460	0.000473615	9592	524	72	12	0.00617852
		Replication and repair	DNA replication	ko03030	7.84387e-05	9592	524	60	12	0.00183485
		Signal transduction	Plant hormone signal transduction	ko04075	8.16807e-10	9592	524	552	66	4.77832e-08
		Transport and catabolism	Phagosome	ko04145	0.000475271	9592	524	27	7	0.00617852
	Up-regulated: HSA vs HBA	Amino acid metabolism	Tryptophan metabolism	ko00380	0.00421929	9592	501	40	7	0.0411381
		Biosynthesis of other secondary metabolites	Phenylpropanoid biosynthesis	ko00940	1.52544e-06	9592	501	124	21	5.94921e-05
		Cell growth and death	Meiosis - yeast	ko04113	0.00495359	9592	501	86	11	0.0445823
		Energy metabolism	Photosynthesis	ko00195	9.72896e-07	9592	501	74	16	5.94921e-05
			Photosynthesis - antenna proteins	ko00196	0.000580688	9592	501	29	7	0.00754894
			Carbon fixation in photosynthetic organisms	ko00710	0.00075076	9592	501	9	4	0.00878389
			Nitrogen metabolism	ko00910	1.12563e-05	9592	501	44	11	0.000329246
		Environmental adaptation	Circadian rhythm - plant	ko04712	0.000451208	9592	501	131	17	0.00659891
		Folding, sorting and degradation	Protein processing in endoplasmic reticulum	ko04141	0.000155282	9592	501	336	34	0.003028
		Metabolism of terpenoids and polyketides	Monoterpenoid biosynthesis	ko00902	1.44073e-06	9592	501	18	8	5.94921e-05
			Carotenoid biosynthesis	ko00906	0.00559023	9592	501	32	6	0.0467183
			Zeatin biosynthesis	ko00908	0.000352555	9592	501	35	8	0.00589271
		Xenobiotics biodegradation and metabolism	Aminobenzoate degradation	ko00627	0.00233471	9592	501	67	10	0.0248328
			Drug metabolism - cytochrome P450	ko00982	0.000139747	9592	501	39	9	0.003028
	Up-regulated: HBMD vs HSMD	Amino acid metabolism	Cysteine and methionine metabolism	ko00270	1.3624e-06	9592	469	100	18	3.42963e-05
		Biosynthesis of other secondary metabolites	Phenylpropanoid biosynthesis	ko00940	1.91661e-10	9592	469	124	26	1.08288e-08
		Carbohydrate metabolism	Starch and sucrose metabolism	ko00500	1.51754e-06	9592	469	177	25	3.42963e-05
			Pentose and glucuronate interconversions	ko00040	1.19663e-10	9592	469	72	20	1.08288e-08
		Environmental adaptation	Plant-pathogen interaction	ko04626	0.00236165	9592	469	434	35	0.0242812
		Immune diseases	Systemic lupus erythematosus	ko05322	6.22485e-10	9592	469	49	16	2.34469e-08
		Metabolism of other amino acids	Cyanoamino acid metabolism	ko00460	3.88271e-05	9592	469	72	13	0.000731244
		Replication and repair	DNA replication	ko03030	0.00236365	9592	469	60	9	0.0242812
		Signal transduction	Plant hormone signal transduction	ko04075	0.000462703	9592	469	552	45	0.0058095
		Transport and catabolism	Phagosome	ko04145	0.000241401	9592	469	27	7	0.0038969
		Xenobiotics biodegradation and metabolism	Chlorocyclohexane and chlorobenzene degradation	ko00361	0.000389713	9592	469	29	7	0.0055047
	Up-regulated: HSMD vs HBMD	Metabolism of terpenoids and polyketides	Monoterpenoid biosynthesis	ko00902	2.83287e-05	9592	204	18	5	0.00116148
		Xenobiotics biodegradation and metabolism	Drug metabolism - cytochrome P450	ko00982	1.53254e-05	9592	204	39	7	0.00116148
	Up-regulated: HBD vs HSD	Biosynthesis of other secondary metabolites	Phenylpropanoid biosynthesis	ko00940	1.01215e-06	9592	292	124	16	4.40285e-05
			Flavonoid biosynthesis	ko00941	4.27547e-05	9592	292	56	9	0.00123989
		Carbohydrate metabolism	Pentose and glucuronate interconversions	ko00040	3.19912e-10	9592	292	72	16	2.78324e-08
			Starch and sucrose metabolism	ko00500	9.60735e-05	9592	292	177	16	0.0020896
			Amino sugar and nucleotide sugar metabolism	ko00520	0.000141946	9592	292	65	9	0.00246986
		Digestive system	Protein digestion and absorption	ko04974	0.00316453	9592	292	48	6	0.0393306
		Xenobiotics biodegradation and metabolism	Chlorocyclohexane and chlorobenzene degradation	ko00361	0.00164537	9592	292	29	5	0.0238578
	Up-regulated: HSD vs HBD	Carbohydrate metabolism	Starch and sucrose metabolism	ko00500	0.000465602	9592	124	177	9	0.00791523
		Energy metabolism	Nitrogen metabolism	ko00910	0.000241556	9592	124	44	5	0.00615968
		Metabolism of terpenoids and polyketides	Monoterpenoid biosynthesis	ko00902	0.00149308	9592	124	18	3	0.0190368
		Xenobiotics biodegradation and metabolism	Drug metabolism - cytochrome P450	ko00982	0.00013484	9592	124	39	5	0.00615968
	Up-regulated: HBMA vs HSMA	Amino acid metabolism	Cysteine and methionine metabolism	ko00270	0.000138657	9592	187	100	9	0.00169161
		Biosynthesis of other secondary metabolites	Phenylpropanoid biosynthesis	ko00940	2.87094e-05	9592	187	124	11	0.000583757
		Carbohydrate metabolism	Amino sugar and nucleotide sugar metabolism	ko00520	0.00161192	9592	187	65	6	0.0140467
		Cell growth and death	Cell cycle	ko04110	0.00105865	9592	187	60	6	0.0107629
			Cell cycle - yeast	ko04111	4.88693e-05	9592	187	68	8	0.000745257
			Oocyte meiosis	ko04114	0.003637	9592	187	5	2	0.0277321
		Immune diseases	Systemic lupus erythematosus	ko05322	1.451e-20	9592	187	49	19	8.85109e-19
		Metabolism of terpenoids and polyketides	Zeatin biosynthesis	ko00908	0.00456719	9592	187	35	4	0.0309554
		Replication and repair	DNA replication	ko03030	1.71921e-08	9592	187	60	11	5.24359e-07
	Up-regulated: HSMA vs HBMA	Amino acid metabolism	Phenylalanine metabolism	ko00360	0.00377187	9592	208	15	3	0.0275347
		Biosynthesis of other secondary metabolites	Phenylpropanoid biosynthesis	ko00940	0.00146972	9592	208	124	9	0.0153271
		Carbohydrate metabolism	Pentose and glucuronate interconversions	ko00040	0.000155459	9592	208	72	8	0.00283712
			Galactose metabolism	ko00052	0.00275837	9592	208	45	5	0.0223735
		Energy metabolism	Photosynthesis - antenna proteins	ko00196	2.12087e-06	9592	208	29	7	0.000154824
			Methane metabolism	ko00680	0.0014438	9592	208	39	5	0.0153271
			Carbon fixation in photosynthetic organisms	ko00710	2.48559e-05	9592	208	9	4	0.000756873
			Nitrogen metabolism	ko00910	0.00249511	9592	208	44	5	0.0223735
			Photosynthesis	ko00195	0.00107184	9592	208	74	7	0.0153271
		Metabolism of terpenoids and polyketides	Monoterpenoid biosynthesis	ko00902	3.11044e-05	9592	208	18	5	0.000756873
			Zeatin biosynthesis	ko00908	0.00664476	9592	208	35	4	0.0440971
Seasonal	Up-regulated: HBA vs HBD	Amino acid metabolism	Glycine, serine and threonine metabolism	ko00260	0.00484146	9592	479	23	5	0.0463973
			Cysteine and methionine metabolism	ko00270	0.000120668	9592	479	100	15	0.0023128
			Tryptophan metabolism	ko00380	0.00329002	9592	479	40	7	0.0343957
		Biosynthesis of other secondary metabolites	Phenylpropanoid biosynthesis	ko00940	7.36796e-07	9592	479	124	21	2.82439e-05
		Carbohydrate metabolism	Pentose and glucuronate interconversions	ko00040	0.000816772	9592	479	72	11	0.0104365
			Galactose metabolism	ko00052	5.76873e-05	9592	479	45	10	0.00132681
		Cell growth and death	Cell cycle - yeast	ko04111	0.00187884	9592	479	68	10	0.0216067
		Energy metabolism	Photosynthesis - antenna proteins	ko00196	4.35581e-14	9592	479	29	16	5.00918e-12
		Immune diseases	Systemic lupus erythematosus	ko05322	7.89176e-09	9592	479	49	15	4.53776e-07
		Metabolism of other amino acids	Cyanoamino acid metabolism	ko00460	0.000816772	9592	479	72	11	0.0104365
		Replication and repair	DNA replication	ko03030	0.000695999	9592	479	60	10	0.0104365
		Transport and catabolism	Phagosome	ko04145	3.74802e-06	9592	479	27	9	0.000107756
	Up-regulated: HBD vs HBA	Biosynthesis of other secondary metabolites	Indole alkaloid biosynthesis	ko00901	0.00389408	9592	245	13	3	0.0354794
			Phenylpropanoid biosynthesis	ko00940	0.00442568	9592	245	124	9	0.0362906
			Flavone and flavonol biosynthesis	ko00944	0.000364811	9592	245	25	5	0.00997149
		Cell growth and death	Meiosis - yeast	ko04113	0.00153969	9592	245	86	8	0.0210424
		Digestive system	Protein digestion and absorption	ko04974	0.00130467	9592	245	48	6	0.0210424
		Energy metabolism	Nitrogen metabolism	ko00910	0.000817088	9592	245	44	6	0.0167503
		Environmental adaptation	Circadian rhythm - plant	ko04712	1.14162e-06	9592	245	131	15	9.36131e-05
		Metabolism of terpenoids and polyketides	Diterpenoid biosynthesis	ko00904	0.00211402	9592	245	22	4	0.0247642
		Xenobiotics biodegradation and metabolism	Aminobenzoate degradation	ko00627	6.78838e-06	9592	245	67	10	0.000278323
			Drug metabolism - cytochrome P450	ko00982	0.00295597	9592	245	39	5	0.0302987
	Up-regulated: HBMD vs HBD	Biosynthesis of other secondary metabolites	Indole alkaloid biosynthesis	ko00901	0.000771209	9592	31	13	2	0.00864083
		Environmental adaptation	Circadian rhythm - plant	ko04712	0.00078553	9592	31	131	4	0.00864083
		Infectious diseases: Bacterial	Staphylococcus aureus infection	ko05150	0.0014976	9592	31	18	2	0.0109824
	Up-regulated: HBD vs HBMD	Amino acid metabolism	Cysteine and methionine metabolism	ko00270	0.00487686	9592	151	100	6	0.0336588
		Carbohydrate metabolism	Pentose and glucuronate interconversions	ko00040	0.00542884	9592	151	72	5	0.0336588
			Galactose metabolism	ko00052	0.00532811	9592	151	45	4	0.0336588
		Cell growth and death	Oocyte meiosis	ko04114	0.00238642	9592	151	5	2	0.0246596
		Energy metabolism	Photosynthesis	ko00195	0.00105774	9592	151	74	6	0.016395
			Photosynthesis - antenna proteins	ko00196	1.01604e-08	9592	151	29	8	3.14973e-07
		Immune diseases	Systemic lupus erythematosus	ko05322	3.49338e-13	9592	151	49	13	2.1659e-11
		Infectious diseases: Bacterial	Shigellosis	ko05131	0.00151437	9592	151	15	3	0.0187782
		Metabolism of other amino acids	Cyanoamino acid metabolism	ko00460	0.00542884	9592	151	72	5	0.0336588
		Replication and repair	DNA replication	ko03030	4.00317e-05	9592	151	60	7	0.000827321
	Up-regulated: HBA vs HBMA	Biosynthesis of other secondary metabolites	Indole alkaloid biosynthesis	ko00901	0.0281077	9592	21	13	1	0.0393508
		Carbohydrate metabolism	Pentose and glucuronate interconversions	ko00040	0.010641	9592	21	72	2	0.0186217
		Energy metabolism	Nitrogen metabolism	ko00910	0.00408604	9592	21	44	2	0.0095341
		Folding, sorting and degradation	Protein processing in endoplasmic reticulum	ko04141	2.13649e-11	9592	21	336	11	1.49555e-10
		Metabolism of terpenoids and polyketides	Monoterpenoid biosynthesis	ko00902	7.22644e-06	9592	21	18	3	2.52925e-05
	Up-regulated: HBMA vs HBA	Circulatory system	Cardiac muscle contraction	ko04260	5.16202e-07	9592	26	25	4	1.0324e-06
		Energy metabolism	Oxidative phosphorylation	ko00190	9.12949e-16	9592	26	69	10	5.47769e-15
			Photosynthesis	ko00195	0.00100884	9592	26	74	3	0.00151327
		Immune system	Complement and coagulation cascades	ko04610	0.0081106	9592	26	3	1	0.00973272
		Neurodegenerative diseases	Huntington's disease	ko05016	1.30769e-08	9592	26	63	6	3.92306e-08
	Up-regulated: HBD vs HBMA	Biosynthesis of other secondary metabolites	Indole alkaloid biosynthesis	ko00901	0.000187785	9592	228	13	4	0.00304212
		Carbohydrate metabolism	Galactose metabolism	ko00052	0.0040903	9592	228	45	5	0.0414143
		Energy metabolism	Nitrogen metabolism	ko00910	0.00370619	9592	228	44	5	0.0414143
		Environmental adaptation	Circadian rhythm - plant	ko04712	4.5682e-07	9592	228	131	15	3.70024e-05
		Metabolism of terpenoids and polyketides	Monoterpenoid biosynthesis	ko00902	4.83168e-05	9592	228	18	5	0.00195683
			Diterpenoid biosynthesis	ko00904	0.000137397	9592	228	22	5	0.00304212
			Carotenoid biosynthesis	ko00906	0.000865735	9592	228	32	5	0.0116874
			Zeatin biosynthesis	ko00908	0.000153854	9592	228	35	6	0.00304212
		Xenobiotics biodegradation and metabolism	Aminobenzoate degradation	ko00627	0.00503378	9592	228	67	6	0.045304
	Up-regulated: HBMA vs HBD	Amino acid metabolism	Cysteine and methionine metabolism	ko00270	7.1437e-05	9592	353	100	13	0.000908271
			Tryptophan metabolism	ko00380	0.00316902	9592	353	40	6	0.0235036
		Biosynthesis of other secondary metabolites	Phenylpropanoid biosynthesis	ko00940	0.000178581	9592	353	124	14	0.00198671
		Carbohydrate metabolism	Galactose metabolism	ko00052	3.06372e-05	9592	353	45	9	0.000595554
		Cell growth and death	Cell cycle	ko04110	0.00621578	9592	353	60	7	0.0425542
			Cell cycle - yeast	ko04111	3.34581e-05	9592	353	68	11	0.000595554
		Circulatory system	Cardiac muscle contraction	ko04260	0.00189725	9592	353	25	5	0.0153505
		Energy metabolism	Oxidative phosphorylation	ko00190	1.58904e-07	9592	353	69	14	7.07122e-06
		Immune diseases	Systemic lupus erythematosus	ko05322	6.316e-13	9592	353	49	17	5.62124e-11
		Infectious diseases: Bacterial	Shigellosis	ko05131	0.00178293	9592	353	15	4	0.0153505
		Metabolism of other amino acids	Cyanoamino acid metabolism	ko00460	0.000281402	9592	353	72	10	0.00278276
		Replication and repair	DNA replication	ko03030	1.4547e-06	9592	353	60	12	4.31562e-05
		Transport and catabolism	Phagosome	ko04145	4.04446e-05	9592	353	27	7	0.000599928
	Up-regulated: HBMD vs HBMA	Circulatory system	Cardiac muscle contraction	ko04260	4.13596e-06	9592	43	25	4	2.34371e-05
		Endocrine and metabolic diseases	Maturity onset diabetes of the young	ko04950	0.0133899	9592	43	3	1	0.0455257
		Energy metabolism	Oxidative phosphorylation	ko00190	1.39735e-11	9592	43	69	9	2.3755e-10
			Photosynthesis	ko00195	0.000320792	9592	43	74	4	0.00136337
		Neurodegenerative diseases	Huntington's disease	ko05016	3.17477e-07	9592	43	63	6	2.69855e-06
	Up-regulated: HBMA vs HBMD	Amino acid metabolism	Cysteine and methionine metabolism	ko00270	0.00326338	9592	59	100	4	0.0220278
		Biosynthesis of other secondary metabolites	Phenylpropanoid biosynthesis	ko00940	0.00700137	9592	59	124	4	0.0306223
		Carbohydrate metabolism	Pentose and glucuronate interconversions	ko00040	0.00976204	9592	59	72	3	0.0329469
		Energy metabolism	Methane metabolism	ko00680	0.00172619	9592	59	39	3	0.0155358
			Nitrogen metabolism	ko00910	0.000145877	9592	59	44	4	0.00196934
		Metabolism of terpenoids and polyketides	Monoterpenoid biosynthesis	ko00902	7.31543e-10	9592	59	18	6	1.97517e-08
			Diterpenoid biosynthesis	ko00904	0.00793911	9592	59	22	2	0.0306223
		Transport and catabolism	Lysosome	ko04142	0.00588506	9592	59	118	4	0.0306223
		Xenobiotics biodegradation and metabolism	Chlorocyclohexane and chlorobenzene degradation	ko00361	0.0135748	9592	59	29	2	0.0407245
	Up-regulated: HBA vs HBMD	Biosynthesis of other secondary metabolites	Phenylpropanoid biosynthesis	ko00940	0.00602913	9592	29	124	3	0.0422039
		Folding, sorting and degradation	Protein processing in endoplasmic reticulum	ko04141	3.88814e-12	9592	29	336	13	5.44339e-11
	Up-regulated: HBMD vs HBA	Metabolism of terpenoids and polyketides	Monoterpenoid biosynthesis	ko00902	0.00300307	9592	44	18	2	0.0220225
		Xenobiotics biodegradation and metabolism	Drug metabolism - cytochrome P450	ko00982	2.81813e-05	9592	44	39	4	0.000619989
			Chlorocyclohexane and chlorobenzene degradation	ko00361	0.000302789	9592	44	29	3	0.00333067
	Up-regulated: HSA vs HSD	Amino acid metabolism	Glycine, serine and threonine metabolism	ko00260	0.000240065	9592	389	23	6	0.00396108
		Biosynthesis of other secondary metabolites	Phenylpropanoid biosynthesis	ko00940	5.25179e-07	9592	389	124	19	1.73309e-05
		Carbohydrate metabolism	Pentose and glucuronate interconversions	ko00040	2.82977e-05	9592	389	72	12	0.000700369
		Energy metabolism	Photosynthesis - antenna proteins	ko00196	1.60064e-25	9592	389	29	22	1.58463e-23
			Methane metabolism	ko00680	0.00013859	9592	389	39	8	0.00274408
			Photosynthesis	ko00195	6.3649e-11	9592	389	74	19	3.15063e-09
		Folding, sorting and degradation	Protein processing in endoplasmic reticulum	ko04141	0.000530355	9592	389	336	27	0.00656315
		Lipid metabolism	alpha-Linolenic acid metabolism	ko00592	0.000283425	9592	389	43	8	0.00400845
			Steroid biosynthesis	ko00100	0.00342254	9592	389	37	6	0.0308029
		Metabolism of cofactors and vitamins	Porphyrin and chlorophyll metabolism	ko00860	0.00175387	9592	389	56	8	0.0173633
		Metabolism of other amino acids	Cyanoamino acid metabolism	ko00460	0.000606553	9592	389	72	10	0.00667209
		Metabolism of terpenoids and polyketides	Monoterpenoid biosynthesis	ko00902	0.00518407	9592	389	18	4	0.0394787
		Xenobiotics biodegradation and metabolism	Metabolism of xenobiotics by cytochrome P450	ko00980	0.00478945	9592	389	3	2	0.0394787
	Up-regulated: HSD vs HSA	Biosynthesis of other secondary metabolites	Benzoxazinoid biosynthesis	ko00402	0.000121783	9592	162	16	4	0.00852479
		Xenobiotics biodegradation and metabolism	Drug metabolism - cytochrome P450	ko00982	0.000467564	9592	162	39	5	0.0163647
	Up-regulated: HSMD vs HSD	Biosynthesis of other secondary metabolites	Benzoxazinoid biosynthesis	ko00402	0.000591012	9592	22	16	2	0.00601159
		Infectious diseases: Bacterial	Staphylococcus aureus infection	ko05150	0.000751449	9592	22	18	2	0.00601159
	Up-regulated: HSD vs HSMD	Biosynthesis of other secondary metabolites	Phenylpropanoid biosynthesis	ko00940	0.0001796	9592	92	124	7	0.00239466
			Flavonoid biosynthesis	ko00941	0.00198913	9592	92	56	4	0.015913
		Endocrine system	Adipocytokine signaling pathway	ko04920	0.00524115	9592	92	37	3	0.0347442
		Energy metabolism	Methane metabolism	ko00680	0.00608024	9592	92	39	3	0.0347442
			Photosynthesis	ko00195	6.32888e-06	9592	92	74	7	0.000126578
			Photosynthesis - antenna proteins	ko00196	7.78913e-09	9592	92	29	7	3.11565e-07
		Lipid metabolism	alpha-Linolenic acid metabolism	ko00592	0.00798767	9592	92	43	3	0.0399384
			Steroid biosynthesis	ko00100	0.00041087	9592	92	37	4	0.0041087
	Up-regulated: HSA vs HSMA	Biosynthesis of other secondary metabolites	Phenylpropanoid biosynthesis	ko00940	0.001035	9592	159	124	8	0.015525
		Environmental adaptation	Circadian rhythm - plant	ko04712	1.64461e-06	9592	159	131	12	4.93382e-05
		Folding, sorting and degradation	Protein processing in endoplasmic reticulum	ko04141	3.11778e-15	9592	159	336	31	1.87067e-13
		Metabolism of terpenoids and polyketides	Monoterpenoid biosynthesis	ko00902	8.45764e-06	9592	159	18	5	0.000169153
	Up-regulated: HSMA vs HSA	Biosynthesis of other secondary metabolites	Phenylpropanoid biosynthesis	ko00940	7.05868e-06	9592	263	124	14	0.000192937
		Carbohydrate metabolism	Pentose and glucuronate interconversions	ko00040	6.16636e-08	9592	263	72	13	2.52821e-06
		Energy metabolism	Oxidative phosphorylation	ko00190	3.61726e-08	9592	263	69	13	2.52821e-06
		Metabolism of other amino acids	Cyanoamino acid metabolism	ko00460	0.000143538	9592	263	72	9	0.00294253
	Up-regulated: HSD vs HSMA	Biosynthesis of other secondary metabolites	Benzoxazinoid biosynthesis	ko00402	0.000482702	9592	232	16	4	0.00929202
		Energy metabolism	Nitrogen metabolism	ko00910	7.90346e-05	9592	232	44	7	0.00304283
		Environmental adaptation	Circadian rhythm - plant	ko04712	3.15405e-06	9592	232	131	14	0.000242862
		Immune system	Antigen processing and presentation	ko04612	0.00557578	9592	232	30	4	0.0429335
		Membrane transport	ABC transporters	ko02010	0.00233622	9592	232	119	9	0.0256985
		Metabolism of terpenoids and polyketides	Zeatin biosynthesis	ko00908	0.00142294	9592	232	35	5	0.0189672
		Signal transduction	Plant hormone signal transduction	ko04075	0.00375291	9592	232	552	24	0.0361217
		Xenobiotics biodegradation and metabolism	Naphthalene degradation	ko00626	0.00147796	9592	232	10	3	0.0189672
			Aminobenzoate degradation	ko00627	0.00547397	9592	232	67	6	0.0429335
			Drug metabolism - cytochrome P450	ko00982	0.000313709	9592	232	39	6	0.00805186
	Up-regulated: HSMA vs HSD	Biosynthesis of other secondary metabolites	Phenylpropanoid biosynthesis	ko00940	3.48794e-11	9592	702	124	33	2.40668e-09
		Carbohydrate metabolism	Pentose and glucuronate interconversions	ko00040	6.7344e-10	9592	702	72	23	3.09782e-08
			Starch and sucrose metabolism	ko00500	3.13113e-05	9592	702	177	29	0.000720161
			Galactose metabolism	ko00052	2.19379e-06	9592	702	45	14	7.56859e-05
		Digestive system	Protein digestion and absorption	ko04974	0.000551269	9592	702	48	11	0.00760751
		Energy metabolism	Photosynthesis	ko00195	0.000823755	9592	702	74	14	0.0103344
			Photosynthesis - antenna proteins	ko00196	2.62818e-18	9592	702	29	21	3.62688e-16
			Methane metabolism	ko00680	0.000374249	9592	702	39	10	0.00645579
			Oxidative phosphorylation	ko00190	0.00130218	9592	702	69	13	0.0149751
		Lipid metabolism	Steroid biosynthesis	ko00100	0.00023436	9592	702	37	10	0.00462023
		Metabolism of other amino acids	Cyanoamino acid metabolism	ko00460	1.21699e-05	9592	702	72	17	0.00033589
		Transport and catabolism	Phagosome	ko04145	0.000502223	9592	702	27	8	0.00760751
	Up-regulated: HSMD vs HSMA	Biosynthesis of other secondary metabolites	Phenylpropanoid biosynthesis	ko00940	3.6721e-09	9592	423	124	23	3.35204e-07
		Carbohydrate metabolism	Starch and sucrose metabolism	ko00500	2.9775e-06	9592	423	177	23	7.89039e-05
			Pentose and glucuronate interconversions	ko00040	9.48691e-09	9592	423	72	17	3.35204e-07
		Digestive system	Mineral absorption	ko04978	0.00372086	9592	423	46	7	0.0493015
		Energy metabolism	Oxidative phosphorylation	ko00190	8.03268e-06	9592	423	69	13	0.000170293
		Environmental adaptation	Plant-pathogen interaction	ko04626	7.83568e-09	9592	423	434	47	3.35204e-07
		Membrane transport	ABC transporters	ko02010	0.00219784	9592	423	119	13	0.0332816
		Transport and catabolism	Phagosome	ko04145	0.000953266	9592	423	27	6	0.016841
	Up-regulated: HSMA vs HSMD	Carbohydrate metabolism	Amino sugar and nucleotide sugar metabolism	ko00520	0.00127939	9592	120	65	5	0.0427915
		Energy metabolism	Nitrogen metabolism	ko00910	0.00214942	9592	120	44	4	0.0451379
		Metabolism of terpenoids and polyketides	Monoterpenoid biosynthesis	ko00902	0.00135846	9592	120	18	3	0.0427915
	Up-regulated: HSA vs HSMD	Energy metabolism	Methane metabolism	ko00680	0.00109305	9592	113	39	4	0.0153027
			Photosynthesis - antenna proteins	ko00196	1.96742e-05	9592	113	29	5	0.000413159
		Folding, sorting and degradation	Protein processing in endoplasmic reticulum	ko04141	5.19799e-12	9592	113	336	23	2.18316e-10
		Xenobiotics biodegradation and metabolism	Chlorocyclohexane and chlorobenzene degradation	ko00361	0.00465422	9592	113	29	3	0.0488693
	Up-regulated: HSMD vs HSA	Energy metabolism	Nitrogen metabolism	ko00910	1.16728e-05	9592	66	44	5	0.000466912
		Environmental adaptation	Circadian rhythm - plant	ko04712	0.00201982	9592	66	131	5	0.0403963

## Sheet: TV23
Stage	Comparative conditions	Major Pathway	Kegg Pathway	Kegg pathway id	P-value	No of genes with KEGG annotation (N)	No of DEGs in N (n)	No. of all genes annotated to specific pathway (M)	No. of DEGs in M (m)	FDR
Developmental	Up-regulated: TBA vs TSA	Biosynthesis of other secondary metabolites	Phenylpropanoid biosynthesis	ko00940	5.97738e-08	9903	909	138	34	4.72213e-06
			Flavonoid biosynthesis	ko00941	2.79235e-05	9903	909	62	17	0.00110298
		Carbohydrate metabolism	Pentose and glucuronate interconversions	ko00040	0.000566508	9903	909	71	16	0.0111885
			Galactose metabolism	ko00052	0.00243387	9903	909	46	11	0.0347171
		Cell growth and death	Cell cycle	ko04110	0.000337811	9903	909	68	16	0.00808007
			Cell cycle - yeast	ko04111	0.000357978	9903	909	75	17	0.00808007
		Environmental adaptation	Plant-pathogen interaction	ko04626	0.000823532	9903	909	471	64	0.0144576
		Immune diseases	Systemic lupus erythematosus	ko05322	1.58015e-12	9903	909	59	26	2.49663e-10
		Metabolism of other amino acids	Cyanoamino acid metabolism	ko00460	0.00218097	9903	909	80	16	0.0344594
		Replication and repair	DNA replication	ko03030	0.00263674	9903	909	67	14	0.0347171
		Signal transduction	MAPK signaling pathway - yeast	ko04011	0.00353685	9903	909	23	7	0.0429864
			Plant hormone signal transduction	ko04075	5.46651e-06	9903	909	559	83	0.000287903
		Transport and catabolism	Phagosome	ko04145	7.97446e-05	9903	909	27	10	0.00251993
	Up-regulated: TSA vs TBA	Biosynthesis of other secondary metabolites	Benzoxazinoid biosynthesis	ko00402	0.000212855	9903	958	19	8	0.00354758
			Phenylpropanoid biosynthesis	ko00940	6.50792e-08	9903	958	138	35	1.95238e-06
		Carbohydrate metabolism	Glyoxylate and dicarboxylate metabolism	ko00630	0.00258082	9903	958	32	9	0.0258082
		Energy metabolism	Oxidative phosphorylation	ko00190	2.1621e-08	9903	958	66	23	8.10786e-07
			Photosynthesis	ko00195	1.06028e-30	9903	958	72	47	1.59041e-28
			Photosynthesis - antenna proteins	ko00196	1.94369e-18	9903	958	27	22	1.45777e-16
			Carbon fixation in photosynthetic organisms	ko00710	7.16934e-06	9903	958	10	7	0.000179233
			Nitrogen metabolism	ko00910	0.00109322	9903	958	46	12	0.0136652
		Membrane transport	ABC transporters	ko02010	0.000365736	9903	958	98	21	0.00498732
		Metabolism of cofactors and vitamins	Retinol metabolism	ko00830	8.16663e-05	9903	958	17	8	0.00174999
			Ubiquinone and other terpenoid-quinone biosynthesis	ko00130	0.000259656	9903	958	76	18	0.00389484
		Metabolism of terpenoids and polyketides	Monoterpenoid biosynthesis	ko00902	0.00194366	9903	958	20	7	0.0208249
			Carotenoid biosynthesis	ko00906	3.86545e-09	9903	958	31	16	1.93272e-07
			Zeatin biosynthesis	ko00908	0.000157174	9903	958	38	12	0.00294701
		Transport and catabolism	Lysosome	ko04142	0.00295562	9903	958	122	22	0.0277089
		Xenobiotics biodegradation and metabolism	Chlorocyclohexane and chlorobenzene degradation	ko00361	0.00120087	9903	958	29	9	0.0138562
	Up-regulated: TBMD vs TSMD	Biosynthesis of other secondary metabolites	Phenylpropanoid biosynthesis	ko00940	1.30875e-06	9903	458	138	21	4.97325e-05
		Carbohydrate metabolism	Pentose and glucuronate interconversions	ko00040	1.85811e-05	9903	458	71	13	0.000423648
		Cell growth and death	Cell cycle - yeast	ko04111	0.00226034	9903	458	75	10	0.0322099
		Circulatory system	Cardiac muscle contraction	ko04260	0.00217939	9903	458	30	6	0.0322099
		Energy metabolism	Oxidative phosphorylation	ko00190	4.65554e-09	9903	458	66	17	2.65366e-07
		Immune diseases	Systemic lupus erythematosus	ko05322	9.40654e-20	9903	458	59	26	1.07235e-17
		Replication and repair	DNA replication	ko03030	0.000939826	9903	458	67	10	0.0178567
		Signal transduction	Plant hormone signal transduction	ko04075	2.05978e-06	9903	458	559	51	5.87037e-05
	Up-regulated: TSMD vs TBMD	Biosynthesis of other secondary metabolites	Flavonoid biosynthesis	ko00941	0.000196452	9903	194	62	7	0.00736696
		Energy metabolism	Nitrogen metabolism	ko00910	0.00195745	9903	194	46	5	0.0293617
		Metabolism of terpenoids and polyketides	Monoterpenoid biosynthesis	ko00902	6.20878e-08	9903	194	20	7	4.65658e-06
			Zeatin biosynthesis	ko00908	0.000813354	9903	194	38	5	0.0203339
		Xenobiotics biodegradation and metabolism	Drug metabolism - cytochrome P450	ko00982	0.00177242	9903	194	45	5	0.0293617
	Up-regulated: TBD vs TSD	Biosynthesis of other secondary metabolites	Phenylpropanoid biosynthesis	ko00940	5.62532e-14	9903	684	138	38	7.93171e-12
			Flavonoid biosynthesis	ko00941	2.70472e-09	9903	684	62	20	1.90683e-07
		Carbohydrate metabolism	Pentose and glucuronate interconversions	ko00040	3.66002e-08	9903	684	71	20	1.72021e-06
			Amino sugar and nucleotide sugar metabolism	ko00520	0.000184203	9903	684	68	14	0.00324659
			Galactose metabolism	ko00052	0.000968877	9903	684	46	10	0.0145356
		Digestive system	Protein digestion and absorption	ko04974	0.00316744	9903	684	45	9	0.0343545
		Energy metabolism	Methane metabolism	ko00680	5.0978e-06	9903	684	44	13	0.000143758
		Environmental adaptation	Plant-pathogen interaction	ko04626	0.00242212	9903	684	471	49	0.0284599
		Immune diseases	Systemic lupus erythematosus	ko05322	0.000151541	9903	684	59	13	0.00305248
		Membrane transport	ABC transporters	ko02010	0.00103089	9903	684	98	16	0.0145356
		Metabolism of other amino acids	Cyanoamino acid metabolism	ko00460	9.38486e-05	9903	684	80	16	0.00220544
		Signal transduction	Plant hormone signal transduction	ko04075	6.13055e-08	9903	684	559	73	2.16102e-06
		Transport and catabolism	Phagosome	ko04145	0.00190575	9903	684	27	7	0.0244282
	Up-regulated: TSD vs TBD	Biosynthesis of other secondary metabolites	Indole alkaloid biosynthesis	ko00901	0.00182927	9903	386	7	3	0.0231708
		Carbohydrate metabolism	Galactose metabolism	ko00052	0.000352038	9903	386	46	8	0.00773032
		Energy metabolism	Carbon fixation in photosynthetic organisms	ko00710	6.20533e-07	9903	386	10	6	3.53704e-05
			Nitrogen metabolism	ko00910	0.000352038	9903	386	46	8	0.00773032
			Oxidative phosphorylation	ko00190	0.000977877	9903	386	66	9	0.0139347
			Photosynthesis	ko00195	1.16144e-08	9903	386	72	16	1.32404e-06
		Membrane transport	ABC transporters	ko02010	0.000406859	9903	386	98	12	0.00773032
		Metabolism of terpenoids and polyketides	Zeatin biosynthesis	ko00908	1.12896e-05	9903	386	38	9	0.000429006
		Signal transduction	ErbB signaling pathway	ko04012	0.000876836	9903	386	12	4	0.0139347
		Xenobiotics biodegradation and metabolism	Naphthalene degradation	ko00626	0.00220327	9903	386	15	4	0.0251173
	Up-regulated: TBMA vs TSMA	Cancers: Specific types	Colorectal cancer	ko05210	0.000264627	9903	180	18	4	0.00436634
		Carbohydrate metabolism	Amino sugar and nucleotide sugar metabolism	ko00520	0.00142781	9903	180	68	6	0.015706
		Cell growth and death	Cell cycle	ko04110	0.000222054	9903	180	68	7	0.00436634
		Immune diseases	Systemic lupus erythematosus	ko05322	1.72049e-16	9903	180	59	17	1.13552e-14
		Replication and repair	DNA replication	ko03030	3.10229e-07	9903	180	67	10	1.02376e-05
		Signal transduction	MAPK signaling pathway - yeast	ko04011	0.00071328	9903	180	23	4	0.00941529
	Up-regulated: TSMA vs TBMA	Biosynthesis of other secondary metabolites	Phenylpropanoid biosynthesis	ko00940	0.0051288	9903	367	138	12	0.0359016
			Flavone and flavonol biosynthesis	ko00944	0.003306	9903	367	28	5	0.0249221
		Carbohydrate metabolism	Galactose metabolism	ko00052	0.00139277	9903	367	46	7	0.0151657
		Digestive system	Mineral absorption	ko04978	0.00257135	9903	367	51	7	0.0221803
		Energy metabolism	Photosynthesis - antenna proteins	ko00196	4.2354e-05	9903	367	27	7	0.00138356
			Methane metabolism	ko00680	0.00106249	9903	367	44	7	0.0130155
			Photosynthesis	ko00195	4.32401e-08	9903	367	72	15	4.23753e-06
		Excretory system	Proximal tubule bicarbonate reclamation	ko04964	0.000201654	9903	367	9	4	0.00395242
		Lipid metabolism	Glycerolipid metabolism	ko00561	0.000622138	9903	367	93	11	0.00870993
		Metabolism of other amino acids	Cyanoamino acid metabolism	ko00460	0.00271595	9903	367	80	9	0.0221803
		Metabolism of terpenoids and polyketides	Monoterpenoid biosynthesis	ko00902	2.81065e-07	9903	367	20	8	1.37722e-05
			Zeatin biosynthesis	ko00908	0.000423501	9903	367	38	7	0.00691718
		Xenobiotics biodegradation and metabolism	Naphthalene degradation	ko00626	0.00183018	9903	367	15	4	0.0179358
			Aminobenzoate degradation	ko00627	0.000109626	9903	367	64	10	0.00268585
Seasonal	Up-regulated: TBA vs TBD	Biosynthesis of other secondary metabolites	Phenylpropanoid biosynthesis	ko00940	4.33263e-05	9903	575	138	21	0.00158205
		Carbohydrate metabolism	Galactose metabolism	ko00052	4.75803e-05	9903	575	46	11	0.00158205
		Cell growth and death	Cell cycle - yeast	ko04111	0.000337591	9903	575	75	13	0.00641423
		Energy metabolism	Photosynthesis - antenna proteins	ko00196	0.00010201	9903	575	27	8	0.00229872
		Immune diseases	Systemic lupus erythematosus	ko05322	2.72659e-17	9903	575	59	26	3.62636e-15
		Metabolism of other amino acids	Cyanoamino acid metabolism	ko00460	0.00209825	9903	575	80	12	0.0348834
		Replication and repair	DNA replication	ko03030	0.000103702	9903	575	67	13	0.00229872
		Transport and catabolism	Phagosome	ko04145	1.02022e-08	9903	575	27	12	6.78447e-07
	Up-regulated: TBD vs TBA	Biosynthesis of other secondary metabolites	Phenylpropanoid biosynthesis	ko00940	4.99334e-05	9903	408	138	17	0.00144807
			Flavone and flavonol biosynthesis	ko00944	0.000820313	9903	408	28	6	0.0190313
		Digestive system	Protein digestion and absorption	ko04974	0.00223822	9903	408	45	7	0.0413941
		Environmental adaptation	Circadian rhythm - plant	ko04712	0.00249792	9903	408	129	13	0.0413941
		Metabolism of terpenoids and polyketides	Monoterpenoid biosynthesis	ko00902	9.30967e-06	9903	408	20	7	0.000426426
		Xenobiotics biodegradation and metabolism	Aminobenzoate degradation	ko00627	9.55332e-06	9903	408	64	12	0.000426426
			Drug metabolism - cytochrome P450	ko00982	1.10283e-05	9903	408	45	10	0.000426426
	Up-regulated: TBMD vs TBD	Biosynthesis of other secondary metabolites	Flavone and flavonol biosynthesis	ko00944	0.000106003	9903	172	28	5	0.00763221
		Energy metabolism	Nitrogen metabolism	ko00910	0.00114901	9903	172	46	5	0.0206821
		Environmental adaptation	Circadian rhythm - plant	ko04712	0.00180417	9903	172	129	8	0.02165
		Metabolism of terpenoids and polyketides	Zeatin biosynthesis	ko00908	0.000470531	9903	172	38	5	0.0169391
		Signal transduction	Plant hormone signal transduction	ko04075	0.00164078	9903	172	559	20	0.02165
		Xenobiotics biodegradation and metabolism	Drug metabolism - cytochrome P450	ko00982	0.00103851	9903	172	45	5	0.0206821
	Up-regulated: TBD vs TBMD	Biosynthesis of other secondary metabolites	Phenylpropanoid biosynthesis	ko00940	0.00313017	9903	345	138	12	0.0324614
		Carbohydrate metabolism	Pentose and glucuronate interconversions	ko00040	0.00314142	9903	345	71	8	0.0324614
			Galactose metabolism	ko00052	0.00494298	9903	345	46	6	0.0417906
		Cell growth and death	Cell cycle - yeast	ko04111	0.00441848	9903	345	75	8	0.0410919
		Circulatory system	Cardiac muscle contraction	ko04260	0.000500128	9903	345	30	6	0.00664455
		Energy metabolism	Oxidative phosphorylation	ko00190	5.89163e-11	9903	345	66	17	1.82641e-09
			Photosynthesis	ko00195	2.32222e-09	9903	345	72	16	5.39915e-08
			Photosynthesis - antenna proteins	ko00196	3.07568e-17	9903	345	27	16	2.86038e-15
		Immune diseases	Systemic lupus erythematosus	ko05322	6.48606e-13	9903	345	59	18	3.01602e-11
		Replication and repair	DNA replication	ko03030	9.77443e-05	9903	345	67	10	0.00151504
		Signal transduction	ErbB signaling pathway	ko04012	3.22623e-05	9903	345	12	5	0.000600078
	Up-regulated: TBA vs TBMA	Lipid metabolism	Glycerophospholipid metabolism	ko00564	0.0112783	9903	2	56	1	0.0128843
		Xenobiotics biodegradation and metabolism	Aminobenzoate degradation	ko00627	0.0128843	9903	2	64	1	0.0128843
	Up-regulated: TBMA vs TBA	Circulatory system	Cardiac muscle contraction	ko04260	0.0150585	9903	5	30	1	0.0376461
		Immune system	Complement and coagulation cascades	ko04610	0.00403347	9903	5	8	1	0.0201674
	Up-regulated: TBD vs TBMA	Biosynthesis of other secondary metabolites	Phenylpropanoid biosynthesis	ko00940	2.60354e-05	9903	428	138	18	0.00072899
			Flavone and flavonol biosynthesis	ko00944	1.65144e-05	9903	428	28	8	0.000625184
		Digestive system	Protein digestion and absorption	ko04974	0.00293017	9903	428	45	7	0.032818
			Mineral absorption	ko04978	0.00141483	9903	428	51	8	0.0198076
		Environmental adaptation	Circadian rhythm - plant	ko04712	0.000133432	9903	428	129	16	0.00285713
		Metabolism of terpenoids and polyketides	Monoterpenoid biosynthesis	ko00902	1.27406e-05	9903	428	20	7	0.000625184
			Zeatin biosynthesis	ko00908	0.00105687	9903	428	38	7	0.0169099
		Signal transduction	Plant hormone signal transduction	ko04075	0.00015306	9903	428	559	43	0.00285713
		Xenobiotics biodegradation and metabolism	Aminobenzoate degradation	ko00627	0.00160995	9903	428	64	9	0.0200349
			Drug metabolism - cytochrome P450	ko00982	1.6746e-05	9903	428	45	10	0.000625184
	Up-regulated: TBMA vs TBD	Biosynthesis of other secondary metabolites	Phenylpropanoid biosynthesis	ko00940	0.00144113	9903	496	138	16	0.0242934
		Carbohydrate metabolism	Galactose metabolism	ko00052	1.78318e-06	9903	496	46	12	0.000105208
		Circulatory system	Cardiac muscle contraction	ko04260	0.00325208	9903	496	30	6	0.0426384
		Energy metabolism	Oxidative phosphorylation	ko00190	9.03636e-05	9903	496	66	12	0.00213258
		Immune diseases	Systemic lupus erythematosus	ko05322	2.77374e-10	9903	496	59	18	3.27302e-08
		Metabolism of other amino acids	Cyanoamino acid metabolism	ko00460	0.00202769	9903	496	80	11	0.0299084
		Replication and repair	DNA replication	ko03030	2.24922e-05	9903	496	67	13	0.000884694
		Signal transduction	ErbB signaling pathway	ko04012	0.00018242	9903	496	12	5	0.00358758
		Transport and catabolism	Phagosome	ko04145	3.56864e-05	9903	496	27	8	0.00105275
	Up-regulated: TBMD vs TBMA	Lipid metabolism	Fatty acid biosynthesis	ko00061	0.00141945	9903	17	33	2	0.0170334
		Folding, sorting and degradation	Protein processing in endoplasmic reticulum	ko04141	0.00309925	9903	17	370	4	0.0185955
	Up-regulated: TBMA vs TBMD	Biosynthesis of other secondary metabolites	Phenylpropanoid biosynthesis	ko00940	3.24023e-06	9903	166	138	12	5.26538e-05
		Carbohydrate metabolism	Pentose and glucuronate interconversions	ko00040	0.00665941	9903	166	71	5	0.0480957
		Circulatory system	Cardiac muscle contraction	ko04260	0.000126463	9903	166	30	5	0.00164402
		Energy metabolism	Sulfur metabolism	ko00920	0.00130392	9903	166	29	4	0.0141258
			Oxidative phosphorylation	ko00190	7.42809e-10	9903	166	66	12	4.82826e-08
			Photosynthesis	ko00195	2.92623e-07	9903	166	72	10	6.34017e-06
		Lipid metabolism	Glycerolipid metabolism	ko00561	0.0046469	9903	166	93	6	0.0377561
		Metabolism of cofactors and vitamins	Retinol metabolism	ko00830	0.0026461	9903	166	17	3	0.0245709
		Metabolism of terpenoids and polyketides	Monoterpenoid biosynthesis	ko00902	2.11438e-08	9903	166	20	7	6.87173e-07
	Up-regulated: TBA vs TBMD	Amino acid metabolism	Cysteine and methionine metabolism	ko00270	0.00946094	9903	41	106	3	0.0473047
		Biosynthesis of other secondary metabolites	Phenylpropanoid biosynthesis	ko00940	0.000244683	9903	41	138	5	0.00305853
		Carbohydrate metabolism	Amino sugar and nucleotide sugar metabolism	ko00520	0.000170057	9903	41	68	4	0.00305853
		Lipid metabolism	Fatty acid biosynthesis	ko00061	0.00814186	9903	41	33	2	0.0473047
		Metabolism of terpenoids and polyketides	Diterpenoid biosynthesis	ko00904	0.00510401	9903	41	26	2	0.0425334
	Up-regulated: TBMD vs TBA	Biosynthesis of other secondary metabolites	Phenylpropanoid biosynthesis	ko00940	2.52152e-05	9903	203	138	12	0.000485394
		Circulatory system	Cardiac muscle contraction	ko04260	0.000323413	9903	203	30	5	0.00498056
		Endocrine system	Renin-angiotensin system	ko04614	0.00261452	9903	203	14	3	0.033553
		Energy metabolism	Oxidative phosphorylation	ko00190	1.86754e-13	9903	203	66	16	1.43801e-11
			Photosynthesis	ko00195	1.86192e-06	9903	203	72	10	5.39464e-05
		Infectious diseases: Parasitic	Chagas disease (American trypanosomiasis)	ko05142	0.00401452	9903	203	5	2	0.0386397
		Metabolism of cofactors and vitamins	Retinol metabolism	ko00830	0.00466809	9903	203	17	3	0.0399381
		Metabolism of terpenoids and polyketides	Monoterpenoid biosynthesis	ko00902	2.10181e-06	9903	203	20	6	5.39464e-05
		Xenobiotics biodegradation and metabolism	Naphthalene degradation	ko00626	0.00321915	9903	203	15	3	0.0354107
	Up-regulated: TSA vs TSD	Amino acid metabolism	Tryptophan metabolism	ko00380	3.56802e-05	9903	688	38	11	0.000683022
		Biosynthesis of other secondary metabolites	Phenylpropanoid biosynthesis	ko00940	6.77249e-14	9903	688	138	38	4.53757e-12
			Flavonoid biosynthesis	ko00941	0.000989847	9903	688	62	12	0.0165799
		Carbohydrate metabolism	Pentose and glucuronate interconversions	ko00040	0.00330852	9903	688	71	12	0.0403037
			Galactose metabolism	ko00052	0.0038489	9903	688	46	9	0.0411795
		Digestive system	Protein digestion and absorption	ko04974	0.00329412	9903	688	45	9	0.0403037
		Energy metabolism	Oxidative phosphorylation	ko00190	7.9623e-06	9903	688	66	16	0.00021339
			Photosynthesis	ko00195	4.89114e-12	9903	688	72	25	2.18471e-10
			Photosynthesis - antenna proteins	ko00196	2.18765e-23	9903	688	27	23	2.93145e-21
			Methane metabolism	ko00680	1.25494e-07	9903	688	44	15	4.20406e-06
		Lipid metabolism	alpha-Linolenic acid metabolism	ko00592	0.00517587	9903	688	48	9	0.0433479
			Biosynthesis of unsaturated fatty acids	ko01040	0.00399503	9903	688	23	6	0.0411795
		Metabolism of other amino acids	Cyanoamino acid metabolism	ko00460	2.70985e-05	9903	688	80	17	0.0006052
		Transport and catabolism	Lysosome	ko04142	0.00444854	9903	688	122	17	0.0425789
			Phagosome	ko04145	0.00197094	9903	688	27	7	0.0293451
		Xenobiotics biodegradation and metabolism	Benzoate degradation	ko00362	0.00482009	9903	688	2	2	0.0430595
	Up-regulated: TSD vs TSA	Cell growth and death	Meiosis - yeast	ko04113	0.000312044	9903	342	92	11	0.0173185
		Xenobiotics biodegradation and metabolism	Drug metabolism - cytochrome P450	ko00982	2.51336e-07	9903	342	45	11	2.78983e-05
	Up-regulated: TSMD vs TSD	Cell growth and death	Meiosis - yeast	ko04113	0.000239093	9903	134	92	7	0.005995
		Membrane transport	ABC transporters	ko02010	0.00208736	9903	134	98	6	0.0225435
		Signal transduction	Plant hormone signal transduction	ko04075	5.31249e-06	9903	134	559	22	0.000286875
		Xenobiotics biodegradation and metabolism	Naphthalene degradation	ko00626	0.000978509	9903	134	15	3	0.0132099
			Drug metabolism - cytochrome P450	ko00982	0.000333056	9903	134	45	5	0.005995
	Up-regulated: TSD vs TSMD	Biosynthesis of other secondary metabolites	Phenylpropanoid biosynthesis	ko00940	3.32902e-10	9903	443	138	26	1.76438e-08
			Flavonoid biosynthesis	ko00941	8.15719e-05	9903	443	62	11	0.00108083
		Carbohydrate metabolism	Pentose and glucuronate interconversions	ko00040	4.13362e-07	9903	443	71	15	8.76328e-06
			Galactose metabolism	ko00052	2.77035e-05	9903	443	46	10	0.00041951
		Digestive system	Protein digestion and absorption	ko04974	0.00354956	9903	443	45	7	0.0342049
		Energy metabolism	Methane metabolism	ko00680	3.51654e-08	9903	443	44	13	1.24251e-06
			Nitrogen metabolism	ko00910	0.00402919	9903	443	46	7	0.0355912
			Photosynthesis - antenna proteins	ko00196	1.23293e-07	9903	443	27	10	3.26725e-06
		Lipid metabolism	Glycerolipid metabolism	ko00561	0.00282025	9903	443	93	11	0.0298946
			alpha-Linolenic acid metabolism	ko00592	0.00513397	9903	443	48	7	0.0418616
		Metabolism of other amino acids	Cyanoamino acid metabolism	ko00460	2.52e-11	9903	443	80	21	2.6712e-09
		Transport and catabolism	Lysosome	ko04142	0.00107243	9903	443	122	14	0.0126308
			Phagosome	ko04145	1.57577e-05	9903	443	27	8	0.000278386
	Up-regulated: TSA vs TSMA	Biosynthesis of other secondary metabolites	Phenylpropanoid biosynthesis	ko00940	5.52316e-09	9903	332	138	21	2.92728e-07
		Energy metabolism	Oxidative phosphorylation	ko00190	3.31886e-10	9903	332	66	16	3.51799e-08
			Photosynthesis	ko00195	6.35624e-07	9903	332	72	13	2.24587e-05
		Environmental adaptation	Circadian rhythm - plant	ko04712	0.000102947	9903	332	129	14	0.0027281
		Metabolism of other amino acids	Cyanoamino acid metabolism	ko00460	0.00136904	9903	332	80	9	0.0290236
	Up-regulated: TSMA vs TSA	Biosynthesis of other secondary metabolites	Phenylpropanoid biosynthesis	ko00940	1.78512e-06	9903	590	138	24	8.39007e-05
		Carbohydrate metabolism	Pentose and glucuronate interconversions	ko00040	6.02746e-07	9903	590	71	17	6.86158e-05
		Environmental adaptation	Plant-pathogen interaction	ko04626	9.73273e-07	9903	590	471	55	6.86158e-05
		Metabolism of other amino acids	Cyanoamino acid metabolism	ko00460	6.32416e-05	9903	590	80	15	0.00222927
	Up-regulated: TSD vs TSMA	Biosynthesis of other secondary metabolites	Benzoxazinoid biosynthesis	ko00402	0.000981982	9903	423	19	5	0.0148525
			Indole alkaloid biosynthesis	ko00901	0.00238146	9903	423	7	3	0.0261961
			Anthocyanin biosynthesis	ko00942	0.00140526	9903	423	6	3	0.018893
		Cell growth and death	Meiosis - yeast	ko04113	0.00180193	9903	423	92	11	0.0218034
		Digestive system	Protein digestion and absorption	ko04974	0.000555645	9903	423	45	8	0.011885
		Energy metabolism	Nitrogen metabolism	ko00910	0.00064797	9903	423	46	8	0.011885
		Environmental adaptation	Circadian rhythm - plant	ko04712	2.28017e-08	9903	423	129	22	2.75901e-06
		Immune diseases	Rheumatoid arthritis	ko05323	0.00536097	9903	423	9	3	0.0498983
		Infectious diseases: Viral	Measles	ko05162	0.000687559	9903	423	82	11	0.011885
		Membrane transport	ABC transporters	ko02010	3.49069e-06	9903	423	98	16	0.000211186
		Signal transduction	Plant hormone signal transduction	ko04075	0.00292416	9903	423	559	38	0.0294852
		Xenobiotics biodegradation and metabolism	Aminobenzoate degradation	ko00627	0.000347399	9903	423	64	10	0.0105088
			Drug metabolism - cytochrome P450	ko00982	1.51185e-05	9903	423	45	10	0.000609779
	Up-regulated: TSMA vs TSD	Biosynthesis of other secondary metabolites	Phenylpropanoid biosynthesis	ko00940	6.33798e-16	9903	1129	138	52	1.0838e-13
			Flavonoid biosynthesis	ko00941	0.000126573	9903	1129	62	18	0.00216439
		Carbohydrate metabolism	Starch and sucrose metabolism	ko00500	5.03487e-05	9903	1129	180	39	0.000956625
			Pentose and glucuronate interconversions	ko00040	1.13012e-07	9903	1129	71	25	3.86502e-06
			Galactose metabolism	ko00052	1.14441e-06	9903	1129	46	18	3.26158e-05
		Digestive system	Mineral absorption	ko04978	0.00038969	9903	1129	51	15	0.00605791
		Energy metabolism	Photosynthesis - antenna proteins	ko00196	2.21395e-06	9903	1129	27	13	5.40836e-05
			Methane metabolism	ko00680	1.3639e-05	9903	1129	44	16	0.000291533
		Environmental adaptation	Plant-pathogen interaction	ko04626	4.7101e-08	9903	1129	471	93	2.01357e-06
		Metabolism of other amino acids	Cyanoamino acid metabolism	ko00460	2.16935e-10	9903	1129	80	31	1.85479e-08
		Signal transduction	Plant hormone signal transduction	ko04075	0.00298733	9903	1129	559	85	0.0425695
		Transport and catabolism	Phagosome	ko04145	3.00383e-08	9903	1129	27	15	1.71218e-06
	Up-regulated: TSMD vs TSMA	Biosynthesis of other secondary metabolites	Phenylpropanoid biosynthesis	ko00940	4.73471e-08	9903	276	138	18	4.30858e-06
		Carbohydrate metabolism	Pentose and glucuronate interconversions	ko00040	3.74653e-06	9903	276	71	11	0.000170467
			Galactose metabolism	ko00052	0.000255241	9903	276	46	7	0.00580674
		Digestive system	Mineral absorption	ko04978	0.000490305	9903	276	51	7	0.0074363
		Environmental adaptation	Plant-pathogen interaction	ko04626	7.07398e-06	9903	276	471	31	0.000214577
		Excretory system	Proximal tubule bicarbonate reclamation	ko04964	0.00158792	9903	276	9	3	0.020643
		Signal transduction	Plant hormone signal transduction	ko04075	0.000413516	9903	276	559	30	0.0074363
	Up-regulated: TSMA vs TSMD	Environmental adaptation	Circadian rhythm - plant	ko04712	0.000262681	9903	97	129	7	0.013134
		Infectious diseases: Parasitic	Chagas disease (American trypanosomiasis)	ko05142	0.000931534	9903	97	5	2	0.0157915
		Xenobiotics biodegradation and metabolism	Drug metabolism - cytochrome P450	ko00982	0.00094749	9903	97	45	4	0.0157915
	Up-regulated: TSA vs TSMD	Biosynthesis of other secondary metabolites	Phenylpropanoid biosynthesis	ko00940	4.91033e-05	9903	122	138	9	0.000626067
		Circulatory system	Cardiac muscle contraction	ko04260	2.91056e-05	9903	122	30	5	0.000494795
		Energy metabolism	Oxidative phosphorylation	ko00190	3.91612e-14	9903	122	66	14	1.99722e-12
			Photosynthesis	ko00195	2.60938e-06	9903	122	72	8	6.65393e-05
			Photosynthesis - antenna proteins	ko00196	0.000309013	9903	122	27	4	0.00315193
		Lipid metabolism	Glycerophospholipid metabolism	ko00564	0.00491513	9903	122	56	4	0.0417786

## Sheet: UPASI-9
Stage	Comparative conditions	Major Pathway	Kegg Pathway	Kegg pathway id	P-value	No of genes with KEGG annotation (N)	No of DEGs in N (n)	No. of all genes annotated to specific pathway (M)	No. of DEGs in M (m)	FDR
Developmental	Up-regulated: UBA vs USA	Amino acid metabolism	Cysteine and methionine metabolism	ko00270	0.00126687	9491	810	97	18	0.0178629
		Carbohydrate metabolism	Starch and sucrose metabolism	ko00500	0.000763902	9491	810	174	28	0.0134638
			Amino sugar and nucleotide sugar metabolism	ko00520	5.94489e-05	9491	810	57	15	0.00139705
		Cell growth and death	Cell cycle	ko04110	1.35214e-05	9491	810	63	17	0.000381302
		Digestive system	Mineral absorption	ko04978	0.0011605	9491	810	52	12	0.0178629
		Endocrine system	Insulin signaling pathway	ko04910	0.000135158	9491	810	20	8	0.00272247
		Environmental adaptation	Plant-pathogen interaction	ko04626	3.90479e-07	9491	810	449	70	1.37644e-05
		Immune diseases	Systemic lupus erythematosus	ko05322	4.42116e-09	9491	810	58	21	3.11692e-07
		Metabolism of other amino acids	Cyanoamino acid metabolism	ko00460	0.00254142	9491	810	87	16	0.0325764
		Replication and repair	DNA replication	ko03030	1.75075e-08	9491	810	62	21	8.22851e-07
		Signal transduction	Plant hormone signal transduction	ko04075	1.01792e-11	9491	810	560	96	1.43527e-09
	Up-regulated: USA vs UBA	Amino acid metabolism	Tryptophan metabolism	ko00380	5.96549e-07	9491	896	33	14	2.25197e-05
		Biosynthesis of other secondary metabolites	Benzoxazinoid biosynthesis	ko00402	0.00644076	9491	896	19	6	0.0442071
			Phenylpropanoid biosynthesis	ko00940	2.10536e-09	9491	896	125	35	1.0597e-07
			Flavone and flavonol biosynthesis	ko00944	0.000144103	9491	896	28	10	0.00241773
		Carbohydrate metabolism	Glyoxylate and dicarboxylate metabolism	ko00630	0.000559774	9491	896	27	9	0.00768417
		Digestive system	Protein digestion and absorption	ko04974	1.16401e-05	9491	896	46	15	0.000251094
		Energy metabolism	Oxidative phosphorylation	ko00190	0.00392902	9491	896	61	13	0.029781
			Photosynthesis	ko00195	2.93164e-16	9491	896	87	37	3.73173e-14
			Photosynthesis - antenna proteins	ko00196	4.94269e-16	9491	896	29	21	3.73173e-14
			Methane metabolism	ko00680	0.00303412	9491	896	46	11	0.0276991
			Carbon fixation in photosynthetic organisms	ko00710	1.98495e-06	9491	896	9	7	5.39944e-05
			Nitrogen metabolism	ko00910	0.00111207	9491	896	41	11	0.0139935
		Membrane transport	ABC transporters	ko02010	0.00305365	9491	896	95	18	0.0276991
		Metabolism of terpenoids and polyketides	Monoterpenoid biosynthesis	ko00902	2.14547e-06	9491	896	12	8	5.39944e-05
			Diterpenoid biosynthesis	ko00904	0.00414173	9491	896	23	7	0.029781
			Brassinosteroid biosynthesis	ko00905	0.00210941	9491	896	11	5	0.0227515
			Carotenoid biosynthesis	ko00906	6.85342e-05	9491	896	36	12	0.00129358
			Zeatin biosynthesis	ko00908	0.00131913	9491	896	30	9	0.0153222
		Transcription	RNA polymerase	ko03020	0.00404864	9491	896	8	4	0.029781
		Xenobiotics biodegradation and metabolism	Benzoate degradation	ko00362	0.00311844	9491	896	4	3	0.0276991
			Aminobenzoate degradation	ko00627	0.000537262	9491	896	56	14	0.00768417
			Drug metabolism - cytochrome P450	ko00982	0.00363081	9491	896	47	11	0.029781
	Up-regulated: UBMD vs USMD	Amino acid metabolism	Cysteine and methionine metabolism	ko00270	0.00412938	9491	690	97	15	0.0388161
		Biosynthesis of other secondary metabolites	Phenylpropanoid biosynthesis	ko00940	1.74592e-10	9491	690	125	32	1.23087e-08
			Flavonoid biosynthesis	ko00941	1.22354e-11	9491	690	61	23	1.72519e-09
		Carbohydrate metabolism	Starch and sucrose metabolism	ko00500	7.16432e-06	9491	690	174	30	0.000126271
			Amino sugar and nucleotide sugar metabolism	ko00520	0.000670026	9491	690	57	12	0.00858852
			Pentose and glucuronate interconversions	ko00040	8.83847e-09	9491	690	69	21	4.15408e-07
			Galactose metabolism	ko00052	5.0164e-06	9491	690	42	13	0.000117885
		Energy metabolism	Methane metabolism	ko00680	0.00518815	9491	690	46	9	0.0457206
		Environmental adaptation	Plant-pathogen interaction	ko04626	0.00150986	9491	690	449	50	0.0177409
		Excretory system	Proximal tubule bicarbonate reclamation	ko04964	0.00407937	9491	690	10	4	0.0388161
		Immune diseases	Systemic lupus erythematosus	ko05322	7.32994e-08	9491	690	58	18	2.5838e-06
		Lipid metabolism	Steroid biosynthesis	ko00100	0.00228429	9491	690	41	9	0.0247757
		Metabolism of other amino acids	Cyanoamino acid metabolism	ko00460	0.000463838	9491	690	87	16	0.00654012
		Replication and repair	DNA replication	ko03030	5.91755e-06	9491	690	62	16	0.000119196
		Signal transduction	Plant hormone signal transduction	ko04075	3.97741e-06	9491	690	560	70	0.000112163
		Transport and catabolism	Phagosome	ko04145	3.04865e-05	9491	690	30	10	0.000477623
	Up-regulated: USMD vs UBMD	Amino acid metabolism	Tryptophan metabolism	ko00380	0.00340131	9491	298	33	5	0.0366585
		Biosynthesis of other secondary metabolites	Flavone and flavonol biosynthesis	ko00944	0.00160082	9491	298	28	5	0.0258799
		Carbohydrate metabolism	Fructose and mannose metabolism	ko00051	4.06628e-05	9491	298	67	10	0.00197215
		Energy metabolism	Photosynthesis	ko00195	1.58631e-05	9491	298	87	12	0.00153872
			Carbon fixation in photosynthetic organisms	ko00710	0.00223614	9491	298	9	3	0.0309864
			Nitrogen metabolism	ko00910	0.000251725	9491	298	41	7	0.0081391
		Environmental adaptation	Plant-pathogen interaction	ko04626	0.000880479	9491	298	449	27	0.0170813
		Metabolism of terpenoids and polyketides	Polyketide sugar unit biosynthesis	ko00523	0.00288662	9491	298	3	2	0.0350002
			Brassinosteroid biosynthesis	ko00905	0.00419194	9491	298	11	3	0.0406618
			Carotenoid biosynthesis	ko00906	0.00500456	9491	298	36	5	0.0441311
		Xenobiotics biodegradation and metabolism	Drug metabolism - cytochrome P450	ko00982	0.000599494	9491	298	47	7	0.0145377
	Up-regulated: UBD vs USD	Biosynthesis of other secondary metabolites	Phenylpropanoid biosynthesis	ko00940	1.06205e-17	9491	325	125	30	9.55846e-16
			Flavonoid biosynthesis	ko00941	4.79726e-15	9491	325	61	20	2.15876e-13
			Flavone and flavonol biosynthesis	ko00944	0.00030631	9491	325	28	6	0.00393827
		Carbohydrate metabolism	Starch and sucrose metabolism	ko00500	0.00257569	9491	325	174	14	0.0257569
			Amino sugar and nucleotide sugar metabolism	ko00520	1.99073e-05	9491	325	57	10	0.000358332
			Pentose and glucuronate interconversions	ko00040	3.23497e-06	9491	325	69	12	7.27869e-05
		Digestive system	Mineral absorption	ko04978	1.10171e-06	9491	325	52	11	3.30513e-05
		Energy metabolism	Methane metabolism	ko00680	0.000877004	9491	325	46	7	0.00986629
		Signal transduction	Plant hormone signal transduction	ko04075	0.000183005	9491	325	560	36	0.00274507
	Up-regulated: USD vs UBD	Biosynthesis of other secondary metabolites	Flavone and flavonol biosynthesis	ko00944	0.000238265	9491	196	28	5	0.00314509
		Energy metabolism	Nitrogen metabolism	ko00910	1.78426e-05	9491	196	41	7	0.000294404
			Photosynthesis	ko00195	2.23776e-08	9491	196	87	13	1.47692e-06
		Environmental adaptation	Plant-pathogen interaction	ko04626	1.40543e-07	9491	196	449	28	4.63793e-06
		Immune diseases	Rheumatoid arthritis	ko05323	0.000935132	9491	196	10	3	0.0102865
		Xenobiotics biodegradation and metabolism	Drug metabolism - cytochrome P450	ko00982	3.93139e-07	9491	196	47	9	8.64907e-06
	Up-regulated: UBMA vs USMA	Amino acid metabolism	Cysteine and methionine metabolism	ko00270	0.000236388	9491	967	97	22	0.00356945
		Biosynthesis of other secondary metabolites	Phenylpropanoid biosynthesis	ko00940	3.57565e-12	9491	967	125	41	2.69962e-10
			Flavonoid biosynthesis	ko00941	4.32645e-11	9491	967	61	26	2.17765e-09
		Carbohydrate metabolism	Starch and sucrose metabolism	ko00500	1.49752e-06	9491	967	174	39	4.27969e-05
			Amino sugar and nucleotide sugar metabolism	ko00520	3.22896e-05	9491	967	57	17	0.000609467
			Pentose and glucuronate interconversions	ko00040	3.90933e-05	9491	967	69	19	0.000655898
			Galactose metabolism	ko00052	8.29751e-06	9491	967	42	15	0.000178989
		Cell growth and death	Cell cycle	ko04110	0.00377357	9491	967	63	14	0.0379873
		Digestive system	Mineral absorption	ko04978	0.000514999	9491	967	52	14	0.0064804
		Immune diseases	Systemic lupus erythematosus	ko05322	1.67878e-13	9491	967	58	28	2.53495e-11
		Lipid metabolism	Steroid biosynthesis	ko00100	0.00207323	9491	967	41	11	0.0240813
		Metabolism of other amino acids	Cyanoamino acid metabolism	ko00460	0.000370604	9491	967	87	20	0.00508739
		Replication and repair	DNA replication	ko03030	1.70054e-06	9491	967	62	20	4.27969e-05
		Signal transduction	Plant hormone signal transduction	ko04075	4.18342e-10	9491	967	560	104	1.57924e-08
		Transport and catabolism	Phagosome	ko04145	0.0022587	9491	967	30	9	0.0243617
	Up-regulated: USMA vs UBMA	Amino acid metabolism	Tryptophan metabolism	ko00380	0.00417169	9491	774	33	8	0.0432068
		Biosynthesis of other secondary metabolites	Benzoxazinoid biosynthesis	ko00402	0.000491524	9491	774	19	7	0.00712709
			Indole alkaloid biosynthesis	ko00901	0.000634057	9491	774	10	5	0.00835803
		Carbohydrate metabolism	Glyoxylate and dicarboxylate metabolism	ko00630	0.0010326	9491	774	27	8	0.0124773
		Energy metabolism	Photosynthesis	ko00195	9.26009e-15	9491	774	87	33	1.34271e-12
			Photosynthesis - antenna proteins	ko00196	8.70487e-06	9491	774	29	11	0.000315551
			Carbon fixation in photosynthetic organisms	ko00710	0.000339798	9491	774	9	5	0.00547452
			Nitrogen metabolism	ko00910	1.30804e-05	9491	774	41	13	0.00031611
		Metabolism of terpenoids and polyketides	Monoterpenoid biosynthesis	ko00902	1.28492e-05	9491	774	12	7	0.00031611
			Diterpenoid biosynthesis	ko00904	0.000305714	9491	774	23	8	0.00547452
			Carotenoid biosynthesis	ko00906	8.89477e-05	9491	774	36	11	0.00184249
		Transcription	RNA polymerase	ko03020	0.00235291	9491	774	8	4	0.026244
		Xenobiotics biodegradation and metabolism	Aminobenzoate degradation	ko00627	1.23216e-06	9491	774	56	17	5.95546e-05
			Drug metabolism - cytochrome P450	ko00982	6.95022e-08	9491	774	47	17	5.03891e-06
Seasonal	Up-regulated: UBA vs UBD	Amino acid metabolism	Cysteine and methionine metabolism	ko00270	0.0011203	9491	734	97	17	0.0297999
		Carbohydrate metabolism	Galactose metabolism	ko00052	5.29518e-05	9491	734	42	12	0.00182446
		Digestive system	Mineral absorption	ko04978	0.0017628	9491	734	52	11	0.0390755
		Environmental adaptation	Plant-pathogen interaction	ko04626	1.70252e-05	9491	734	449	60	0.00113218
		Immune diseases	Systemic lupus erythematosus	ko05322	3.19157e-08	9491	734	58	19	4.24478e-06
		Replication and repair	DNA replication	ko03030	5.4871e-05	9491	734	62	15	0.00182446
		Signal transduction	Plant hormone signal transduction	ko04075	0.00230167	9491	734	560	62	0.0437318
	Up-regulated: UBD vs UBA	Amino acid metabolism	Tryptophan metabolism	ko00380	0.00120945	9491	488	33	7	0.0149972
		Biosynthesis of other secondary metabolites	Benzoxazinoid biosynthesis	ko00402	0.0022444	9491	488	19	5	0.0231921
			Phenylpropanoid biosynthesis	ko00940	1.66782e-08	9491	488	125	24	2.06809e-06
			Flavone and flavonol biosynthesis	ko00944	5.75124e-05	9491	488	28	8	0.00237718
		Cell growth and death	Meiosis - yeast	ko04113	0.00467445	9491	488	99	12	0.0445871
		Digestive system	Protein digestion and absorption	ko04974	0.00046741	9491	488	46	9	0.00906099
		Energy metabolism	Nitrogen metabolism	ko00910	0.000186886	9491	488	41	9	0.00511589
		Environmental adaptation	Circadian rhythm - plant	ko04712	0.00058458	9491	488	136	17	0.00906099
		Metabolism of terpenoids and polyketides	Monoterpenoid biosynthesis	ko00902	0.000206286	9491	488	12	5	0.00511589
			Diterpenoid biosynthesis	ko00904	0.000854377	9491	488	23	6	0.0117714
			Carotenoid biosynthesis	ko00906	0.00206809	9491	488	36	7	0.0231921
		Xenobiotics biodegradation and metabolism	Aminobenzoate degradation	ko00627	8.6397e-08	9491	488	56	15	5.35662e-06
			Drug metabolism - cytochrome P450	ko00982	0.000552273	9491	488	47	9	0.00906099
	Up-regulated: UBMD vs UBD	Amino acid metabolism	Tryptophan metabolism	ko00380	0.0018911	9491	154	33	4	0.0452242
		Carbohydrate metabolism	Amino sugar and nucleotide sugar metabolism	ko00520	0.00223738	9491	154	57	5	0.0452242
		Energy metabolism	Nitrogen metabolism	ko00910	0.000492983	9491	154	41	5	0.0340158
		Metabolism of terpenoids and polyketides	Carotenoid biosynthesis	ko00906	0.00262169	9491	154	36	4	0.0452242
	Up-regulated: UBD vs UBMD	Biosynthesis of other secondary metabolites	Phenylpropanoid biosynthesis	ko00940	5.30816e-05	9491	392	125	16	0.00189325
		Carbohydrate metabolism	Pentose and glucuronate interconversions	ko00040	2.17161e-05	9491	392	69	12	0.00116181
			Galactose metabolism	ko00052	0.000270549	9491	392	42	8	0.00578975
		Digestive system	Mineral absorption	ko04978	0.00120305	9491	392	52	8	0.0160908
		Energy metabolism	Photosynthesis - antenna proteins	ko00196	0.00101082	9491	392	29	6	0.0154511
		Immune diseases	Systemic lupus erythematosus	ko05322	7.78489e-09	9491	392	58	15	8.32984e-07
		Replication and repair	DNA replication	ko03030	0.000202233	9491	392	62	10	0.00540974
		Xenobiotics biodegradation and metabolism	Chlorocyclohexane and chlorobenzene degradation	ko00361	0.000544094	9491	392	26	6	0.00970301
	Up-regulated: UBA vs UBMA	Environmental adaptation	Plant-pathogen interaction	ko04626	7.68808e-10	9491	90	449	21	2.3833e-08
		Excretory system	Proximal tubule bicarbonate reclamation	ko04964	9.43067e-05	9491	90	10	3	0.000974503
		Metabolism of terpenoids and polyketides	Brassinosteroid biosynthesis	ko00905	0.00462642	9491	90	11	2	0.0357728
		Signal transduction	Plant hormone signal transduction	ko04075	1.65091e-05	9491	90	560	17	0.000255891
		Transport and catabolism	Regulation of autophagy	ko04140	0.0057698	9491	90	76	4	0.0357728
	Up-regulated: UBD vs UBMA	Biosynthesis of other secondary metabolites	Phenylpropanoid biosynthesis	ko00940	0.000258266	9491	316	125	13	0.00878105
			Flavone and flavonol biosynthesis	ko00944	0.00207298	9491	316	28	5	0.0302063
		Development	Axon guidance	ko04360	0.000678533	9491	316	6	3	0.0138285
		Energy metabolism	Nitrogen metabolism	ko00910	0.000359874	9491	316	41	7	0.0091768
		Metabolism of terpenoids and polyketides	Diterpenoid biosynthesis	ko00904	0.000813443	9491	316	23	5	0.0138285
			Carotenoid biosynthesis	ko00906	0.000154125	9491	316	36	7	0.00786036
		Xenobiotics biodegradation and metabolism	Aminobenzoate degradation	ko00627	1.82709e-06	9491	316	56	11	0.000186363
	Up-regulated: UBMA vs UBD	Biosynthesis of other secondary metabolites	Phenylpropanoid biosynthesis	ko00940	8.34923e-07	9491	558	125	23	5.21827e-05
		Carbohydrate metabolism	Starch and sucrose metabolism	ko00500	0.00301613	9491	558	174	20	0.0377016
			Pentose and glucuronate interconversions	ko00040	3.83766e-05	9491	558	69	14	0.000959415
			Galactose metabolism	ko00052	2.11607e-05	9491	558	42	11	0.000881698
		Digestive system	Mineral absorption	ko04978	3.57975e-05	9491	558	52	12	0.000959415
		Energy metabolism	Methane metabolism	ko00680	0.00122401	9491	558	46	9	0.0191252
		Immune diseases	Systemic lupus erythematosus	ko05322	3.36145e-10	9491	558	58	19	4.20181e-08
		Lipid metabolism	Steroid biosynthesis	ko00100	0.00231074	9491	558	41	8	0.0320936
		Replication and repair	DNA replication	ko03030	0.000218586	9491	558	62	12	0.00390332
		Signal transduction	Plant hormone signal transduction	ko04075	0.000102069	9491	558	560	55	0.00212644
	Up-regulated: UBMD vs UBMA	Amino acid metabolism	Histidine metabolism	ko00340	0.00504943	9491	3	16	1	0.0151483
	Up-regulated: UBMA vs UBMD	Carbohydrate metabolism	Galactose metabolism	ko00052	0.0140558	9491	41	42	2	0.0481912
			Starch and sucrose metabolism	ko00500	0.00651469	9491	41	174	4	0.0312705
		Energy metabolism	Nitrogen metabolism	ko00910	0.000711754	9491	41	41	3	0.00850705
			Sulfur metabolism	ko00920	0.00782153	9491	41	31	2	0.0312861
		Metabolism of other amino acids	Selenocompound metabolism	ko00450	0.00554164	9491	41	26	2	0.0312705
		Metabolism of terpenoids and polyketides	Monoterpenoid biosynthesis	ko00902	1.60243e-05	9491	41	12	3	0.000384584
		Xenobiotics biodegradation and metabolism	Drug metabolism - cytochrome P450	ko00982	0.00106338	9491	41	47	3	0.00850705
	Up-regulated: UBA vs UBMD	Environmental adaptation	Plant-pathogen interaction	ko04626	6.67626e-10	9491	98	449	22	2.6705e-08
		Excretory system	Proximal tubule bicarbonate reclamation	ko04964	0.0044997	9491	98	10	2	0.0437021
		Folding, sorting and degradation	Protein processing in endoplasmic reticulum	ko04141	0.00191245	9491	98	326	10	0.0254993
		Metabolism of terpenoids and polyketides	Brassinosteroid biosynthesis	ko00905	0.00546277	9491	98	11	2	0.0437021
		Signal transduction	Plant hormone signal transduction	ko04075	0.00174025	9491	98	560	14	0.0254993
	Up-regulated: UBMD vs UBA	Biosynthesis of other secondary metabolites	Phenylpropanoid biosynthesis	ko00940	0.000761749	9491	186	125	9	0.0100297
		Carbohydrate metabolism	Pentose and glucuronate interconversions	ko00040	5.63536e-05	9491	186	69	8	0.00111298
		Energy metabolism	Nitrogen metabolism	ko00910	1.26895e-05	9491	186	41	7	0.000334156
		Metabolism of other amino acids	Selenocompound metabolism	ko00450	0.000128943	9491	186	26	5	0.0020373
		Metabolism of terpenoids and polyketides	Monoterpenoid biosynthesis	ko00902	4.38009e-08	9491	186	12	6	3.46027e-06
		Xenobiotics biodegradation and metabolism	Benzoate degradation	ko00362	0.00223339	9491	186	4	2	0.0220547
			Aminobenzoate degradation	ko00627	1.18951e-05	9491	186	56	8	0.000334156
			Drug metabolism - cytochrome P450	ko00982	0.00215651	9491	186	47	5	0.0220547
	Up-regulated: USA vs USD	Biosynthesis of other secondary metabolites	Phenylpropanoid biosynthesis	ko00940	4.84219e-16	9491	669	125	39	3.3169e-14
			Flavonoid biosynthesis	ko00941	2.76349e-09	9491	669	61	20	1.26199e-07
			Flavone and flavonol biosynthesis	ko00944	0.00268366	9491	669	28	7	0.0303472
		Carbohydrate metabolism	Pentose and glucuronate interconversions	ko00040	8.36785e-07	9491	669	69	18	2.29279e-05
			Galactose metabolism	ko00052	0.00220475	9491	669	42	9	0.0274591
		Digestive system	Protein digestion and absorption	ko04974	0.000268767	9491	669	46	11	0.00460264
			Mineral absorption	ko04978	0.000826193	9491	669	52	11	0.0113188
		Energy metabolism	Photosynthesis	ko00195	3.72099e-09	9491	669	87	24	1.27444e-07
			Photosynthesis - antenna proteins	ko00196	7.12216e-22	9491	669	29	23	9.75735e-20
			Methane metabolism	ko00680	1.88399e-06	9491	669	46	14	4.30178e-05
		Folding, sorting and degradation	Protein processing in endoplasmic reticulum	ko04141	0.00464768	9491	669	326	36	0.0454809
		Lipid metabolism	alpha-Linolenic acid metabolism	ko00592	0.000428393	9491	669	41	10	0.00652109
		Membrane transport	ABC transporters	ko02010	9.53131e-05	9491	669	95	18	0.00186541
		Metabolism of other amino acids	Cyanoamino acid metabolism	ko00460	0.00287966	9491	669	87	14	0.0303472
	Up-regulated: USD vs USA	Energy metabolism	Photosynthesis	ko00195	7.88829e-05	9491	297	87	11	0.00429912
			Nitrogen metabolism	ko00910	0.000246594	9491	297	41	7	0.00895958
		Xenobiotics biodegradation and metabolism	Aminobenzoate degradation	ko00627	0.00170486	9491	297	56	7	0.0464573
			Drug metabolism - cytochrome P450	ko00982	1.21962e-05	9491	297	47	9	0.00132939
	Up-regulated: USMD vs USD	Energy metabolism	Nitrogen metabolism	ko00910	2.21314e-05	9491	135	41	6	0.00130575
		Environmental adaptation	Plant-pathogen interaction	ko04626	0.000203503	9491	135	449	17	0.00600333
		Immune diseases	Rheumatoid arthritis	ko05323	0.000313939	9491	135	10	3	0.00617413
		Signal transduction	Plant hormone signal transduction	ko04075	0.00241422	9491	135	560	17	0.0356098
	Up-regulated: USD vs USMD	Amino acid metabolism	Valine, leucine and isoleucine degradation	ko00280	0.000358362	9491	199	30	5	0.00715552
		Biosynthesis of other secondary metabolites	Flavonoid biosynthesis	ko00941	0.000268153	9491	199	61	7	0.00715552
			Flavone and flavonol biosynthesis	ko00944	0.00258783	9491	199	28	4	0.0403702
		Carbohydrate metabolism	Pentose and glucuronate interconversions	ko00040	0.0031539	9491	199	69	6	0.0410008
		Energy metabolism	Methane metabolism	ko00680	0.00036695	9491	199	46	6	0.00715552
			Photosynthesis - antenna proteins	ko00196	2.50272e-05	9491	199	29	6	0.00195212
	Up-regulated: USA vs USMA	Amino acid metabolism	Tryptophan metabolism	ko00380	0.00202371	9491	391	33	6	0.0388553
		Biosynthesis of other secondary metabolites	Phenylpropanoid biosynthesis	ko00940	3.0324e-19	9491	391	125	34	2.9111e-17
			Flavonoid biosynthesis	ko00941	9.49782e-16	9491	391	61	22	4.55895e-14
		Energy metabolism	Methane metabolism	ko00680	8.85467e-05	9491	391	46	9	0.00283349
		Membrane transport	ABC transporters	ko02010	0.00175252	9491	391	95	11	0.0388553
	Up-regulated: USMA vs USA	Circulatory system	Cardiac muscle contraction	ko04260	0.000497783	9491	271	24	5	0.0165928
		Energy metabolism	Nitrogen metabolism	ko00910	1.73673e-06	9491	271	41	9	0.000173673
		Xenobiotics biodegradation and metabolism	Aminobenzoate degradation	ko00627	0.00100343	9491	271	56	7	0.0250857
			Drug metabolism - cytochrome P450	ko00982	5.81322e-06	9491	271	47	9	0.000290661
	Up-regulated: USMA vs USD	Amino acid metabolism	Valine, leucine and isoleucine degradation	ko00280	0.00441487	9491	350	30	5	0.0454732
		Biosynthesis of other secondary metabolites	Phenylpropanoid biosynthesis	ko00940	0.000684764	9491	350	125	13	0.0117551
			Flavonoid biosynthesis	ko00941	0.000362056	9491	350	61	9	0.00745835
		Carbohydrate metabolism	Pentose and glucuronate interconversions	ko00040	0.000199934	9491	350	69	10	0.00514829
		Energy metabolism	Methane metabolism	ko00680	3.74412e-05	9491	350	46	9	0.00128548
			Photosynthesis	ko00195	3.11436e-06	9491	350	87	14	0.00016039
			Photosynthesis - antenna proteins	ko00196	1.0205e-17	9491	350	29	17	1.05111e-15
		Lipid metabolism	alpha-Linolenic acid metabolism	ko00592	0.00363526	9491	350	41	6	0.0454732
		Xenobiotics biodegradation and metabolism	Aminobenzoate degradation	ko00627	0.00427596	9491	350	56	7	0.0454732
			Metabolism of xenobiotics by cytochrome P450	ko00980	0.00396905	9491	350	3	2	0.0454732
	Up-regulated: USMD vs USMA	Carbohydrate metabolism	Amino sugar and nucleotide sugar metabolism	ko00520	0.00898591	9491	24	57	2	0.0251605
		Circulatory system	Cardiac muscle contraction	ko04260	0.00163497	9491	24	24	2	0.00762984
		Folding, sorting and degradation	Protein processing in endoplasmic reticulum	ko04141	1.10538e-05	9491	24	326	7	0.000154753
		Glycan biosynthesis and metabolism	Glycosphingolipid biosynthesis - globo series	ko00603	0.00505129	9491	24	2	1	0.0176795
		Immune diseases	Rheumatoid arthritis	ko05323	0.000272396	9491	24	10	2	0.00190677
	Up-regulated: USMA vs USMD	Environmental adaptation	Circadian rhythm - plant	ko04712	0.00408338	9491	7	136	2	0.0204169
		Lipid metabolism	Biosynthesis of unsaturated fatty acids	ko01040	0.0168459	9491	7	23	1	0.0421147
	Up-regulated: USA vs USMD	Biosynthesis of other secondary metabolites	Phenylpropanoid biosynthesis	ko00940	1.8383e-23	9491	337	125	36	1.76477e-21
			Flavonoid biosynthesis	ko00941	1.67702e-12	9491	337	61	18	8.04971e-11
			Flavone and flavonol biosynthesis	ko00944	0.00274518	9491	337	28	5	0.0289356
		Carbohydrate metabolism	Pentose and glucuronate interconversions	ko00040	0.00294285	9491	337	69	8	0.0289356
		Energy metabolism	Photosynthesis - antenna proteins	ko00196	5.31145e-05	9491	337	29	7	0.00127475
			Methane metabolism	ko00680	0.000186321	9491	337	46	8	0.00357737
		Folding, sorting and degradation	Protein processing in endoplasmic reticulum	ko04141	4.56833e-06	9491	337	326	29	0.000146187
		Lipid metabolism	alpha-Linolenic acid metabolism	ko00592	0.00301412	9491	337	41	6	0.0289356
		Membrane transport	ABC transporters	ko02010	0.000520612	9491	337	95	11	0.00832979
		Transport and catabolism	Phagosome	ko04145	0.00375613	9491	337	30	5	0.0327807
		Xenobiotics biodegradation and metabolism	Aminobenzoate degradation	ko00627	0.000745086	9491	337	56	8	0.0102183
	Up-regulated: USMD vs USA	Biosynthesis of other secondary metabolites	Phenylpropanoid biosynthesis	ko00940	0.000264149	9491	197	125	10	0.0227168
		Xenobiotics biodegradation and metabolism	Aminobenzoate degradation	ko00627	0.00101482	9491	197	56	6	0.0436371
