# Supplementary material for: Comparative Transcriptome Analysis of Chinary, Assamica and Cambod tea (Camellia sinensis) Types during Development and Seasonal Variation using RNA-seq Technology
Source: Sci Rep. 2016 Nov 17;6:37244. doi: 10.1038/srep37244 (PMC5112563; doi:10.1038/srep37244)
Supplement: Supplementary Table S8 [file srep37244-s9.xls]

## Sheet: Supp. Table S8
Supplementary Table S8: Table representing expression of selected genes from catechin and caffeine pathways (A), different catechin and caffeine content in %(dry weight ) and ANOVA-analysis(B), values of T-test (C) and F-test (D)

## Sheet: Table S8A
	HBA	HSA	HBMD	HSMD	HBD	HSD	HBMA	HSMA	TBA	TSA	TBMD	TSMD	TBD	TSD	TBMA	TSMA	UBA	USA	UBMD	USMD	UBD	USD	UBMA	USMA
Catechin biosynthetic pathway
Phenylalanine ammonia lyase (PAL)
scaffold2686-variety1	97.84	13.91	62.22	6.56	47.37	21.79	49.16	18.65	171.18	18.21	38.99	37.67	50.83	4.67	113.55	41.84	151.64	82.53	105.92	22.51	55.69	13.22	135.32	12.19	GO:0009699	"phenylpropanoid biosynthetic process"	GO:0005515	"protein binding"	GO:0005829	"cytosol"	K10775	"Phenylpropanoid biosynthesis"	"Phenylalanineammonia-lyase."	sp|P45726.1|PALY_CAMSI RecName: Full=Phenylalanine ammonia-lyase...
Cinnamate 4-hydroxylase (C4H)
scaffold291-variety3	237.72	58.99	307.39	93.71	281.65	198.85	212.22	156.81	346.82	22.09	197.5	142.39	233.34	25.54	512.97	218.01	230.96	75.63	210.1	21.47	86.55	11.45	296.6	0	GO:0009611	"response to wounding"	GO:0005515	"protein binding"	GO:0009505	"plant-type cell wall"	K00487	"Flavonoid biosynthesis"	"Trans-cinnamate4-monooxygenase."	gb|AGH32777.1| cinnamic acid 4-hydroxylase [Camellia chekiangole...
4-coumarate CoA ligase (4CL)
C140045-variety1	293.59	90.14	182.69	44.8	207.74	122.94	155.92	111.14	284.24	45.22	81.82	47.49	102.06	13.27	155.37	89.15	166.63	97.45	109.55	7.44	77.15	4.68	106.29	4.38	GO:0009744	"response to sucrose stimulus"	GO:0016207	"4-coumarate-CoA ligase activity"	GO:0005737	"cytoplasm"	K01904	"Ubiquinone and other terpenoid-quinone biosynthesis"	"4-coumarate--CoAligase."	gb|ABA40922.1| 4-coumaroyl CoA ligase [Camellia sinensis]
chalcone synthase (CHS)
C137189-variety1	1138.6	455.08	1008.07	306.56	867.48	752.23	497.72	477.68	1353.51	128.46	566.25	421.51	849.62	133.19	739.67	535.21	969.6	517.81	834.59	120.53	591.55	65.66	706.65	35.53	GO:0009753	"response to jasmonic acid stimulus"	GO:0016210	"naringenin-chalcone synthase activity"	GO:0005634	"nucleus"	K00660	"Flavonoid biosynthesis"	"Naringenin-chalconesynthase."	sp|P48387.1|CHS2_CAMSI RecName: Full=Chalcone synthase 2; AltNam...
scaffold1500-variety1	1389.03	749.82	979.17	488.52	778.4	688.83	652.62	620.57	1146.64	399.59	757.66	456.79	695.13	262.84	1080.72	556.87	0	0	0	0	0	0	0	0	GO:0009753	"response to jasmonic acid stimulus"	GO:0016210	"naringenin-chalcone synthase activity"	GO:0005634	"nucleus"	K00660	"Flavonoid biosynthesis"	"Naringenin-chalconesynthase."	sp|P48386.1|CHS1_CAMSI RecName: Full=Chalcone synthase 1; AltNam...
chalcone isomerase (CHI)
scaffold4663-variety2	198.39	117.49	235.4	64.28	169.03	205.91	108.26	93.63	174.58	29.94	76.33	51.5	165.17	38.29	103.82	52.78	185.89	116.27	122	33.45	159.79	42.91	187.93	29.6	GO:0009718	"anthocyanin biosynthetic process"	GO:0005515	"protein binding"	GO:0042406	"extrinsic to endoplasmic reticulum membrane"	K01859	"Flavonoid biosynthesis"	"Chalconeisomerase."	gb|ADZ28513.1| chalcone isomerase [Camellia nitidissima]
flavonoid 3’-hydroxylase (F3'H)
C139123-variety1	157.18	76.71	124.34	54.2	66.56	27.07	75.28	33.77	164.39	13.13	99.66	160.55	146.92	11.14	157.56	63.84	270.92	99.76	160.34	51.98	69.82	9.53	250.35	35.97	GO:0009733	"response to auxin stimulus"	GO:0004497	"monooxygenase activity"	GO:0005783	"endoplasmic reticulum"	K05280	"Flavone and flavonol biosynthesis"	"Flavonoid3{prime}-monooxygenase."	ref|XP_002278462.1| PREDICTED: flavonoid 3'-monooxygenase [Vitis...
flavonoid 3’, 5’-hydroxylase (F3'5'H)
scaffold2267-variety1	277.03	149.53	153.09	31.38	42.77	85.38	268.19	316.03	733.39	66.7	219.95	33.9	187.52	1.17	777.89	412.54	826.76	321.75	517.95	32.99	33.99	1.61	1316.29	121.71	GO:0010224	"response to UV-B"	GO:0016709	"oxidoreductase activity, acting on paired donors, with incorporation or reduction of molecular oxygen, NADH or NADPH as one donor, and incorporation of one atom of oxygen"	GO:0005783	"endoplasmic reticulum"	K05280	"Flavone and flavonol biosynthesis"	"Flavonoid3{prime},5{prime}-hydroxylase."	gb|AAY23287.1| flavonoid 3',5'-hydroxylase [Camellia sinensis]
Flavone synthase (FNS)
scaffold15913-variety2	144.76	1.78	61.81	0	10.78	0	30.81	139.11	10.53	4.91	35.15	1.58	2.17	1.16	4.74	84.62	7.14	12.08	81.52	9.1	0	0	48.2	5.46	GO:0009717	"isoflavonoid biosynthetic process"	GO:0033770	"2-hydroxyisoflavanone synthase activity"	GO:0043231	"intracellular membrane-bounded organelle"	K05280	"Flavone and flavonol biosynthesis"	"Licodionesynthase."	gb|ACH99109.1| flavone synthase II [Camellia sinensis]
flavanone 3-hydroxylase (F3H)
C137257-variety1	1357.69	681.92	1364.05	457.06	1035.07	1158.59	693.88	729.94	1211.59	88.37	449.07	499.79	781.7	259.05	1216.44	670.56	752.08	900.59	774.35	144.74	591.83	113.55	779.51	40.68	GO:0009718	"anthocyanin biosynthetic process"	GO:0051213	"dioxygenase activity"	NA	NA	K00475	"Flavonoid biosynthesis"	"Flavanone3-dioxygenase."	gb|AAT68774.1| flavanone 3-hydroxylase [Camellia sinensis]
flavonol synthase (FLS)
C127387-variety3	380.41	76	270.42	246.07	232.61	69.23	137.96	152.89	12.82	7.81	11.72	46.63	69.26	58.73	42.71	27.46	172.39	121.44	264.05	168.05	237.98	46.55	191.42	26.43	GO:0009744	"response to sucrose stimulus"	GO:0045431	"flavonol synthase activity"	GO:0005737	"cytoplasm"	K05278	"Flavonoid biosynthesis"	"Flavanone3-dioxygenase."	gb|ADZ28516.1| flavonol synthase [Camellia nitidissima]
dihydroflavonol 4-reductase (DFR)
C128957-variety3	339.34	80.47	262.53	70.59	146.01	168.55	139.27	62.9	598.63	30.84	145.26	98.65	181.75	30.38	260.65	101.76	575.73	102.78	284.72	43.39	140.21	51.85	353.86	23.68	GO:0010224	"response to UV-B"	GO:0045552	"dihydrokaempferol 4-reductase activity"	GO:0042406	"extrinsic to endoplasmic reticulum membrane"	K13082	"Flavonoid biosynthesis"	"Dihydrokaempferol4-reductase."	dbj|BAA84939.1| dihydroflavonol 4-reductase [Camellia sinensis] ...
leucoanthocyanidin reductase (LAR)
C88285-variety1	47.09	2.7	22.27	0	9.42	5.76	39.83	9.38	0	0	0	0	0	0	0	0	0	0	0	0	0	0	0	0	GO:0006979	"response to oxidative stress"	GO:0010283	"pinoresinol reductase activity"	GO:0005886	"plasma membrane"	K00224	"Chlorocyclohexane and chlorobenzene degradation"	"Leucoanthocyanidinreductase."	ref|NP_001268089.1| leucoanthocyanidin reductase 2 [Vitis vinife...
C138841-variety2	127.79	2.69	186.48	3.24	51.24	0.76	90.23	17.1	90.84	0	58.52	5.98	73.77	0.58	62.05	7.12	106.3	9.65	65.54	0	24.69	0	75.6	0	GO:0046686	"response to cadmium ion"	GO:0010283	"pinoresinol reductase activity"	GO:0005886	"plasma membrane"	K00224	"Chlorocyclohexane and chlorobenzene degradation"	"Leucoanthocyanidinreductase."	dbj|BAM42672.1| leucoanthocyanidin reductase [Vaccinium ashei]
anthocyanidin synthase (ANS)
C124839-variety3	67.04	5.45	111.29	25.74	68.38	242.72	59.66	10.67	70.61	4.06	43.21	9.62	53.53	7.31	70	11.45	61.17	8.2	88.29	11.16	47.89	3.27	94.53	0	GO:0010023	"proanthocyanidin biosynthetic process"	GO:0050589	"leucocyanidin oxygenase activity"	GO:0005737	"cytoplasm"	K05277	"Flavonoid biosynthesis"	"Leucocyanidinoxygenase."	gb|AFC37246.1| anthocyanidin synthase [Camellia chekiangoleosa]
anthocyanidin reductase (ANR)
scaffold3550-variety1	221.69	231.64	222.9	120.76	118.89	136.41	86.22	180.63	209.48	11.92	89.15	84	50.25	2.53	133.8	103.59	243.58	277.02	270.34	57.33	97.94	12.84	234.68	42.11	GO:0009964	"negative regulation of flavonoid biosynthetic process"	GO:0033729	"anthocyanidin reductase activity"	GO:0042406	"extrinsic to endoplasmic reticulum membrane"	K08695	"Flavonoid biosynthesis"	"Anthocyanidinreductase."	gb|ADZ58168.1| anthocyanidin reductase 1 [Camellia sinensis]
Caffeine biosynthetic pathway
Innositol-mono-phosphate dehydrogenase (IMPDH)
scaffold16541-variety2	129.23	74.32	156.69	194.25	149.38	164.83	183.85	125.39	174	46.63	203.81	204.92	200.62	306.32	416.97	202.57	100.53	53.58	163.63	160.95	205.56	168.4	177.12	163.95	GO:0009735	"response to cytokinin stimulus"	GO:0003682	"chromatin binding"	GO:0005829	"cytosol"	K00088	"Purine metabolism"	"IMPdehydrogenase."	gb|AFZ93522.1| inosine-5'-monophosphate dehydrogenase [Camellia ...
Adinosine mono-phosphate deaminase (AMPD)
scaffold11404-variety1	31.2	18.71	34.39	19.27	38.73	48.24	26.37	13.24	51.36	22.18	29.91	22.05	34.67	42.94	43.32	21.72	37.64	16.89	45.08	23.34	44.32	46.36	39.46	12.52	GO:0009737	"response to abscisic acid stimulus"	GO:0005515	"protein binding"	GO:0043231	"intracellular membrane-bounded organelle"	K01490	"Purine metabolism"	"AMPdeaminase."	gb|AGJ84350.1| AMP deaminese [Camellia sinensis]
S-adenosyl-L-methionine- synthetase (SAMS)
scaffold15990-variety1	1045.35	289.14	847.15	167.59	321.83	126.25	634.54	430.57	1654.87	196.68	466.88	322.36	448.7	96.34	1038.84	697.05	1369.91	466.46	659.58	133	218.52	249.09	1112.12	137.53	GO:0006972	"hyperosmotic response"	GO:0005515	"protein binding"	GO:0005730	"nucleolus"	K00789	"Cysteine and methionine metabolism"	"Methionineadenosyltransferase."	ref|WP_039310884.1| S-adenosylmethionine synthetase [Paenibacill...
7- methylxanthine-N-methyltransferase (MXMT)		Theobromine synthase.	Monomethylxanthine methyltransferase.	MXMT.	S-adenosyl-L-methionine:7-methylxanthine N3-methyltransferase
scaffold3098-variety2	0	0	0	0	0	0	0	0	1460.99	172.76	559.7	284.99	923.5	58.13	1239.34	642.35	439.34	185.89	602.23	71.81	309.55	22.3	621.64	104.95	GO:0009753	"response to jasmonic acid stimulus"	GO:0030795	"jasmonate O-methyltransferase activity"	GO:0005737	"cytoplasm"	K08241	"alpha-Linolenic acid metabolism"	"Caffeinesynthase."	dbj|BAE79729.1| theobromine synthase [Camellia irrawadiensis]
Caffeine synthase (TCS)		Caffeine synthase.	3N-methyltransferase.	Dimethylxanthine methyltransferase.
scaffold3099-variety2	0	0	0	0	0	0	0	0	1961.46	184.75	784.35	227.1	1149.96	49.43	1366.1	416.45	0	0	0	0	0	0	0	0	GO:0009753	"response to jasmonic acid stimulus"	GO:0030795	"jasmonate O-methyltransferase activity"	GO:0005737	"cytoplasm"	K08241	"alpha-Linolenic acid metabolism"	"Caffeinesynthase."	sp|Q9FZN8.1|TCS1_CAMSI RecName: Full=Caffeine synthase 1 [Camell...
scaffold4037-variety1	909.94	350.4	1791.3	450.83	953.01	148.34	989.9	632.02	0	0	0	0	0	0	0	0	813.36	197.47	610.84	21.4	448.77	2.63	803	29.94	GO:0009620	"response to fungus"	GO:0030795	"jasmonate O-methyltransferase activity"	GO:0005737	"cytoplasm"	K08241	"alpha-Linolenic acid metabolism"	"Caffeinesynthase."	gb|ABP98983.1| caffeine synthase [Camellia sinensis] >gi|4110129...
scaffold4040-variety1	376.15	85.24	451.59	55.13	200.16	11.35	326.48	103.29	0	0	0	0	0	0	0	0	0	0	0	0	0	0	0	0	GO:0009694	"jasmonic acid metabolic process"	GO:0030795	"jasmonate O-methyltransferase activity"	GO:0005737	"cytoplasm"	K08241	"alpha-Linolenic acid metabolism"	"Caffeinesynthase."	ref|WP_039311092.1| hypothetical protein [Paenibacillus sp. IHB ...
5- Nuleotidase (5'NT)		5'-nucleotidase.
scaffold8081-variety2	25.78	13.78	25.03	11.43	15.04	11.61	14.33	11.62	22.78	8.27	18.9	7.77	14.11	8.5	16.77	8.05	30.29	12.31	14.22	7.83	10.51	18.37	15.01	15.68	GO:0046050	"UMP catabolic process"	GO:0042802	"identical protein binding"	NA	NA	K03787	"Pyrimidine metabolism"	"5{prime}-nucleotidase."	ref|XP_002276942.1| PREDICTED: 5'-nucleotidase surE [Vitis vinif...
xanthine dehydrogenase (XDH)
scaffold16956-variety1	13.01	26.02	13.13	31.38	22.76	44.32	7.72	16.35	12.38	22.58	14	33.14	19.76	42.6	17.07	26.86	12.23	27.66	16.12	32.87	19.06	37.13	11.45	52.63	GO:0046110	"xanthine metabolic process"	GO:0051537	"2 iron, 2 sulfur cluster binding"	GO:0005615	"extracellular space"	K00106	"Purine metabolism"	"Xanthinedehydrogenase."	gb|AEY85033.1| xanthine dehydrogenase [Camellia sinensis]

## Sheet: Table S8B
Samples	GC %	C %	EC %	ECG %	EGC %	EGCG %	TC %	Caffeine %
HBA	0.8	1.4	1.99	3.06	1.81	10.74	19.8	4.47
HSA	0.66	0.42	1.23	1.5	1.17	1.88	6.8	1.98
HBMD	0.75	1.2	1.34	2.02	1.79	9.77	16.8	3.33
HSMD	ND	0.47	1.16	0.85	1.02	1.56	5.1	1.89
HBD	0.87	0.64	1.02	1.88	1.6	5.38	11.4	2.91
HSD	ND	0.4	0.99	0.73	1.03	1.69	4.8	1.65
HBMA	ND	1.56	1.58	2.44	1.5	9.86	16.9	2.77
HSMA	ND	0.45	1.04	0.32	1.02	1.67	4.5	1.88
TBA	0.73	3.27	1.33	5.72	2.49	10.39	23.9	3.65
TSA	ND	0.52	1	0.91	0.94	1.78	5.14	1.87
TBMD	0.69	2.63	1.01	2.66	1.84	7.6	16.4	2.31
TSMD	ND	0.81	0.81	0.42	0.63	1.51	4.18	1.61
TBD	1.01	0.68	0.57	1.14	1.81	3.8	8.99	2.13
TSD	0.58	0.5	0.48	1.09	1.2	3.16	6.97	1.06
TBMA	0.7	3.04	0.94	3.4	2.34	9.29	19.71	3.16
TSMA	ND	0.4	0.87	0.54	0.88	1.33	4.01	2.35
UBA	0.88	2.72	1.54	3.94	2.33	15.46	26.86	3.45
USA	0.6	0.42	1.08	1.65	1.03	2	6.74	1.9
UBMD	ND	0.62	0.95	1.46	1.17	9.6	13.85	2.77
USMD	ND	0.56	0.8	0.76	1.05	1.82	5	2.3
UBD	0.92	0.46	0.81	1.16	1.07	4.57	9	2.05
USD	ND	0.37	0.69	0.55	0.87	1.48	3.96	0.75
UBMA	ND	1.5	1.08	3.7	1.77	11.46	19.52	3.28
USMA	ND	0.38	0.71	0.65	0.95	2.1	4.79	1.45
Values are the mean of three replicates
catechin
Duncan test; variable reading (Spreadsheet1) Homogenous Groups, alpha = .05000 (Non-Exhaustive Search) Error: Between MS = .07663, df = 48.000
cultivar	season	tissue		reading		1	2	3	4	5	6	7	8	9	10	11	12	13	14	15	16
				Mean		p	o	n	m	l	k	j	i	h	g	f	e	d	c	b	a
1	3	2	hsd	4.03	op	****	****
1	1	2	has	4.22	nop	****	****	****
1	4	2	hsma	4.5	no		****	****
1	2	2	hsmd	4.675	mn			****	****
1	3	1	hbd	6.39	j							****
1	2	1	hbmd	12.085	h									****
1	1	1	hba	14.025	g										****
1	4	1	hbma	15.585	e												****
2	4	2	tsma	3.955	p	****
2	3	2	tsd	5.035	lm				****	****
2	1	2	tsa	5.28	kl					****	****
2	3	1	tbd	6.765	j							****
2	2	2	tsmd	8.165	i								****
2	2	1	tbmd	26.285	d													****
2	4	1	tbma	30.44	b															****
2	1	1	tba	32.675	a																****
3	3	2	usd	3.735	p	****
3	4	2	usma	3.84	p	****
3	1	2	usa	4.2	nop	****	****	****
3	3	1	ubd	4.555	n			****
3	2	2	usmd	5.6	k						****
3	2	1	ubmd	6.71	j							****
3	4	1	ubma	14.975	f											****
3	1	1	uba	27.185	c														****
EC
Duncan test; variable reading (Spreadsheet1) Homogenous Groups, alpha = .05000 (Non-Exhaustive Search) Error: Between MS = .00751, df = 48.000
cultivar	season	tissue		reading		1	2	3	4	5	6	7	8	9	10	11	12	13	14	15	16	17	18
				Mean		q	p	o	n	m	l	k	h	j	i	h	g	f	e	d	c	b	a
1	3	2	HSD	9.845	h								****
1	3	1	HBD	10.24	ji									****	****
1	4	2	HSMA	10.38	i										****
1	2	2	HSMD	11.625	f													****
1	1	2	HAS	12.265	e														****
1	2	1	HBMD	13.375	d															****
1	4	1	HBMA	15.815	b																	****
1	1	1	HBA	19.94	a																		****
2	3	2	TSD	4.365	q	****
2	3	1	TBD	5.68	p		****
2	2	2	TSMD	8.07	m					****
2	4	2	TSMA	8.73	l						****
2	4	1	TBMA	9.395	k							****
2	1	2	TSA	9.95	h								****
2	2	1	TBMD	10.115	j									****
2	1	1	TBA	13.31	d															****
3	3	2	USD	6.9	o			****
3	4	2	USMA	7.09	n				****
3	2	2	USMD	7.98	m					****
3	3	1	UBD	8.09	m					****
3	2	1	UBMD	9.52	k							****
3	1	2	USA	10.76	h											****
3	4	1	UBMA	10.935	g												****
3	1	1	UBA	15.42	c																****
ECG
Duncan test; variable reading (Spreadsheet1) Homogenous Groups, alpha = .05000 (Non-Exhaustive Search) Error: Between MS = .24720, df = 48.000
cultivar	season	tissue		reading		1	2	3	4	5	6	7	8	9	10	11	12	13	14	15	16	17	18
				Mean		r	q	p	o	n	m	l	k	j	i	h	g	f	e	d	c	b	a
1	4	2	HSMA	3.205	r	****
1	3	2	HSD	7.29	on				****	****
1	2	2	HSMD	8.45	m						****
1	1	2	HAS	14.935	k								****
1	3	1	HBD	18.795	i										****
1	2	1	HBMD	20.145	h											****
1	4	1	HBMA	24.43	g												****
1	1	1	HBA	30.57	e														****
2	2	2	TSMD	4.205	q		****
2	4	2	TSMA	5.43	p			****
2	1	2	TSA	9.11	m						****
2	3	2	TSD	10.86	l							****
2	3	1	TBD	11.355	l							****
2	2	1	TBMD	26.565	f													****
2	4	1	TBMA	33.97	d															****
2	1	1	TBA	57.215	a																		****
3	3	2	USD	5.505	p			****
3	4	2	USMA	6.49	o				****
3	2	2	USMD	7.605	n					****
3	3	1	UBD	11.635	l							****
3	2	1	UBMD	14.545	k								****
3	1	2	USA	16.45	j									****
3	4	1	UBMA	37.04	d																****
3	1	1	UBA	39.345	c																	****
GC
Duncan test; variable reading (Spreadsheet1) Homogenous Groups, alpha = .05000 (Non-Exhaustive Search) Error: Between MS = .01988, df = 48.000
cultivar	season	tissue		reading		1	2	3	4	5	6	7	8	9
				Mean		i	h	g	f	e	d	c	b	a
1	2	2	HSMD	0	i	****
1	3	2	HSD	0	i	****
1	4	1	HBMA	0	i	****
1	4	2	HSMA	0	i	****
1	1	2	HAS	6.57	g			****
1	2	1	HBMD	7.485	e					****
1	1	1	HBA	8.06	d						****
1	3	1	HBD	8.685	c							****
2	4	2	TSMA	0	i	****
2	1	2	TSA	0	i	****
2	2	2	TSMD	0	i	****
2	3	2	TSD	5.84	h		****
2	2	1	TBMD	6.875	f				****
2	4	1	TBMA	7	f				****
2	1	1	TBA	7.34	e					****
2	3	1	TBD	10.165	a									****
3	4	2	USMA	0	i	****
3	2	1	UBMD	0	i	****
3	3	2	USD	0	i	****
3	4	1	UBMA	0	i	****
3	2	2	USMD	0	i	****
3	1	2	USA	6.025	h		****
3	1	1	UBA	8.745	c							****
3	3	1	UBD	9.23	b								****
EGC
Duncan test; variable reading (Spreadsheet1) Homogenous Groups, alpha = .05000 (Non-Exhaustive Search) Error: Between MS = .11750, df = 48.000
cultivar	season	tissue		reading	1	2	3	4	5	6	7	8	9	10	11	12	13
				Mean		m	l	k	j	i	h	g	f	e	d	c	b	a
1	2	2	HSMD	10.21	ih					****	****
1	4	2	HSMA	10.235	ih					****	****
1	3	2	HSD	10.245	ih					****	****
1	1	2	HAS	11.675	g							****
1	4	1	HBMA	14.955	f								****
1	3	1	HBD	16.03	e									****
1	2	1	HBMD	17.875	dc										****	****
1	1	1	HBA	18.19	dc										****	****
2	2	2	TSMD	6.265	m	****
2	4	2	TSMA	8.745	l		****
2	1	2	TSA	9.375	k			****
2	3	2	TSD	12.04	g							****
2	3	1	TBD	18.08	dc										****	****
2	2	1	TBMD	18.35	c											****
2	4	1	TBMA	23.44	b												****
2	1	1	TBA	24.91	a													****
3	3	2	USD	8.74	l		****
3	4	2	USMA	9.485	kj			****	****
3	1	2	USA	10.03	ji				****	****
3	2	2	USMD	10.52	ih					****	****
3	3	1	UBD	10.7	h						****
3	2	1	UBMD	11.725	g							****
3	4	1	UBMA	17.655	d										****
3	1	1	UBA	23.305	b												****
EGCG
Duncan test; variable reading (Spreadsheet1) Homogenous Groups, alpha = .05000 (Non-Exhaustive Search) Error: Between MS = 1.0039, df = 48.000
cultivar	season	tissue		reading		1	2	3	4	5	6	7	8	9	10	11	12	13	14	15	16	17	18	19	20
				Mean		t	s	r	q	p	o	n	m	l	k	j	i	h	g	f	e	d	c	b	a
1	2	2	HSMD	15.545	srq		****	****	****
1	4	2	HSMA	16.745	rqp			****	****	****
1	3	2	HSD	16.925	qp				****	****
1	1	2	HAS	18.755	on						****	****
1	3	1	HBD	53.83	i												****
1	2	1	HBMD	97.655	fe															****	****
1	4	1	HBMA	98.665	e																****
1	1	1	HBA	107.48	c																		****
2	4	2	TSMA	13.28	t	****
2	2	2	TSMD	15.12	sr		****	****
2	1	2	TSA	17.765	po					****	****
2	3	2	TSD	31.62	l									****
2	3	1	TBD	37.945	k										****
2	2	1	TBMD	75.97	h													****
2	4	1	TBMA	92.865	g														****
2	1	1	TBA	103.865	d																	****
3	3	2	USD	14.755	ts	****	****
3	2	2	USMD	18.255	po					****	****
3	1	2	USA	19.99	nm							****	****
3	4	2	USMA	20.955	m								****
3	3	1	UBD	45.69	j											****
3	2	1	UBMD	96.03	f															****
3	4	1	UBMA	114.62	b																			****
3	1	1	UBA	154.605	a																				****
TC
Duncan test; variable reading (Spreadsheet1) Homogenous Groups, alpha = .05000 (Non-Exhaustive Search) Error: Between MS = 1.7398, df = 48.000
cultivar	season	tissue		reading		1	2	3	4	5	6	7	8	9	10	11	12	13	14	15	16
				Mean		p	o	n	m	l	k	j	i	h	g	f	e	d	c	b	a
1	4	2	Hsma	45.065	o		****
1	3	2	HSD	48.335	nm			****	****
1	2	2	HSMD	50.505	ml				****	****
1	1	2	HSA	68.42	kj						****	****
1	3	1	HBD	113.97	h									****
1	2	1	HBMD	168.62	e												****
1	4	1	HBMA	169.45	e												****
1	1	1	HBA	198.265	c														****
2	4	2	TSMA	40.14	p	****
2	2	2	TSMD	41.825	p	****
2	1	2	TSA	51.48	l					****
2	3	2	TSD	69.76	j							****
2	3	1	TBD	89.99	i								****
2	2	1	TBMD	164.16	f											****
2	4	1	TBMA	197.11	dc													****	****
2	1	1	TBA	239.315	b															****
3	3	2	USD	39.635	p	****
3	4	2	USMA	47.86	n			****
3	2	2	USMD	49.96	nml			****	****	****
3	1	2	USA	67.455	k						****
3	3	1	UBD	89.9	i								****
3	2	1	UBMD	138.53	g										****
3	4	1	UBMA	195.225	d													****
3	1	1	UBA	268.605	a																****
	Caffeine
Duncan test; variable reading (Spreadsheet5) Homogenous Groups, alpha = .05000 (Non-Exhaustive Search) Error: Between MS = .14060, df = 48.000
cultivar	season	tissue		reading		1	2	3	4	5	6	7	8	9	10	11	12	13	14	15	16	17
				Mean		q	p	o	n	m	l	k	j	i	h	g	f	e	d	c	b	a
1	3	2	hsd	16.5067	o			****
1	2	2	hsmd	18.3933	n				****
1	4	2	hsma	18.78	nm				****	****
1	1	2	has	19.6533	l						****
1	4	1	hbma	27.5967	h										****
1	3	1	hbd	29.25	g											****
1	2	1	hbmd	33.1867	e													****
1	1	1	hba	44.4033	b																****
2	3	2	tsd	10.0033	q	****
2	2	2	tsmd	16.1233	o			****
2	1	2	tsa	18.6833	nm				****	****
2	3	1	tbd	21.3933	j								****
2	2	1	tbmd	23.1433	i									****
2	4	2	tsma	23.4	i									****
2	4	1	tbma	31.1367	f												****
2	1	1	tba	36.5167	c															****
3	4	2	usma	15.45	p		****
3	1	2	usa	19.0867	ml					****	****
3	3	1	ubd	20.63	k							****
3	2	2	usmd	23.13	i									****
3	2	1	ubmd	27.24	h										****
3	4	1	ubma	32.63	e													****
3	1	1	uba	34.5767	d														****
3	3	2	usd	7.48233	p																	****

## Sheet: Table S8C
	T-test
	TC		EGCG		EGC		ECG		EC		C		Caffeine
Conditions	T-computed	P-value	T-computed	P-value	T-computed	P-value	T-computed	P-value	T-computed	P-value	T-computed	P-value	T-computed	P-value
Developmetal comparison
HBAvsHSA	128.51	6.047e-05	1141.5	2.333e-10	30.363	0.000387	16.394	0.003445	175.69	2.352e-05	54.606	0.0003073	55.257	9.621e-06
HBMDvsHSMD	65.973	8.86e-05	47.641	0.0004395	53.787	0.0002831	44.606	2.047e-05	24.545	0.0003792	17.224	0.0001295	27.703	0.0005297
HBDvsHSD	61.369	0.0002559	130.44	5.866e-05	20.847	0.002235	37.617	0.0002215	16.972	0.003015	113.37	2.429e-07	106.9	3.083e-05
HBMAvsHSMA	461.82	5.594e-07	4013.2	3.331e-08	33.306	0.0008626	73.522	0.0001847	220.36	1.575e-06	48.56	0.0002967	125.39	1.773e-06
TBAvsTSA	1670.6	1.928e-10	126.59	5.717e-05	68.317	3.442e-05	504.05	3.627e-06	32.842	0.0003554	71.442	0.0001306	184.7	1.553e-07
TBMDvsTSMD	101.11	4.822e-05	150.5	4.352e-05	48.914	0.0003493	89.026	0.0001259	19.461	0.001259	49.35	0.0003945	212.74	3.431e-07
TBDvsTSD	21.877	0.0009605	3.8745	0.06027	29.004	8.531e-06	1.3824	0.2972	9.1088	0.01181	69.666	8.57e-07	34.687	0.0002113
TBMAvsTSMA	215.28	1.539e-06	167.07	3.573e-05	60.443	5.402e-06	305.98	4.776e-07	17.72	0.0007539	227.6	1.433e-05	19.973	3.837e-05
UBAvsUSA	254.18	1.314e-05	198.18	2.426e-05	66.396	5.615e-05	148.69	2.611e-07	80.313	0.0001335	1931.1	4.841e-08	223.84	1.606e-06
UBMDvsUSMD	702.41	3.037e-07	230.24	1.876e-05	1.9707	0.1701	41.761	0.0001824	42.175	0.0001489	19.421	4.144e-05	7.3909	0.002093
UBDvsUSD	80.816	0.0001249	139.88	6.115e-08	8.4215	0.01258	21.475	0.0001877	32.589	0.0002791	25.717	0.001385	-358.55	6.401e-06
UBMAvsUSMA	68.835	0.0002061	102.68	9.482e-05	26.75	0.001187	44.071	0.0005074	82.445	1.491e-05	53.881	2.497e-05	141.54	4.801e-05
Cultivar's comparison
TBAvsHBA	739.27	1.013e-06	-5.3194	0.03306	30.153	0.0004256	206.96	3.807e-09	-67.433	0.0002093	49.281	0.0004038	-19.63	0.001704
TBAvsUBA	-37.076	0.0006862	-52.888	7.65e-07	7.2279	0.01224	145.18	2.434e-08	-18.53	0.0002142	14.517	0.004709	18.313	8.074e-05
HBAvsUBA	-89.249	0.0001253	-69.343	0.0001976	-58.259	5.333e-07	-75.314	2.145e-07	77.9	0.0001421	-894.05	4.709e-07	24.673	0.001243
TBMDvsUBMD	21.646	0.00211	-49.631	0.0004047	39.657	0.0004388	46.972	0.0002792	5.5706	0.01888	53.072	0.0003021	-11.635	0.006939
TBMDvsHBMD	-2.126	0.1097	-12.25	0.004417	3.2902	0.07293	22.916	0.0002166	-26.965	3.843e-05	28.042	9.826e-06	-65.438	0.0001358
HBMDvsUBMD	17.369	0.003287	0.9429	0.4453	28.343	1.127e-05	41.954	9.123e-05	51.476	1.549e-05	15.286	0.003806	15.575	0.0009863
TBMAvsHBMA	40.318	0.0005181	-12.166	0.0066	45.544	1.786e-06	31.654	0.0003734	-381.4	1.004e-08	122.35	1.209e-05	12.21	0.004607
TBDvsHBD	-17.255	8.311e-05	-9.5961	0.008808	6.5608	0.007123	-16.194	0.0001094	-31.196	0.0007725	20.288	4.987e-05	-49.547	1.035e-06
TBDvsUBD	0.083128	0.9382	-4.7202	0.04017	50.137	0.0002371	-0.64381	0.5584	-16.644	0.003397	63.359	1.704e-05	4.113	0.01779
HBDvsUBD	19.508	0.000194	24.316	6.487e-05	19.129	0.002464	18.606	5.76e-05	83.269	4.696e-06	54.308	6.207e-05	45.452	2.795e-06
TBMAvsUBMA	0.83966	0.4764	-21.14	0.0002242	17.72	0.0008354	-4.3969	0.04541	-33.74	0.0002565	70.193	2.174e-06	-4.8515	0.02105
HBMAvsUBMA	-12.041	0.006755	-17.486	0.00324	-8.072	0.004889	-16.801	0.0008685	110.51	4.303e-05	3.1878	0.07771	-36.796	4.23e-05
Seasonal comparison
HBAvsHBD	78.918	0.0001604	187.74	1.954e-05	7.5973	0.01267	38.714	0.0002372	407.48	1.602e-06	413.05	5.126e-10	36.998	0.0002694
HBAvsHBMD	17.115	0.003396	5.6994	0.02936	2.0316	0.1425	68.878	1.033e-06	98.506	9.149e-05	5.5493	0.03074	26.654	0.0003245
HBAvsHBMA	354.46	6.266e-06	195.09	3.841e-07	20.864	0.0003915	20.373	0.001052	396.32	3.102e-09	-38.798	0.0001222	42.225	0.0004072
HBMDvsHBD	26.856	5.225e-05	25.094	0.001203	5.9298	0.009805	4.2602	0.02916	44.597	0.000116	16.295	0.00371	20.745	5.253e-05
HBMAvsHBMD	0.47868	0.6792	0.58601	0.6172	-14.597	0.0001281	13.636	0.001403	36.441	0.0006161	9.9628	0.009195	-34.217	0.0001265
HBMAvsHBD	51.795	0.0003455	158.08	3.657e-05	-3.455	0.0413	13.734	0.0001629	226.03	1.476e-06	234.18	3.071e-06	-12.554	0.0009209
TBAvsTBD	167.63	3.325e-05	37.317	0.0001043	26.492	3.6e-05	124.75	1.969e-05	43.713	6.018e-06	68.465	0.0002089	110.23	9.876e-08
TBAvsTBMD	63.431	0.0002411	35.326	2.511e-05	30.432	0.0008818	114.11	8.045e-06	22.682	2.253e-05	12.132	0.0002663	150.57	5.325e-06
TBAvsTBMA	61.75	0.0002396	13.271	0.0003542	5.9846	0.007989	180.55	6.541e-09	39.464	0.0004945	5.6525	0.02008	18.234	0.001392
TBMDvsTBD	50.104	2.16e-06	22.629	0.001074	1.8343	0.1986	34.972	1.085e-05	25.172	3.691e-05	53.202	0.0003459	15.536	0.002245
TBMAvsTBMD	24.128	0.0001006	27.046	1.399e-05	40.84	0.0003025	27.874	0.0003783	-7.0545	0.01752	10.81	0.004361	28.099	0.001124
TBMAvsTBD	95.633	1.74e-07	32.322	0.0003737	28.435	1.185e-05	61.878	0.0001156	25.611	0.001372	203.45	1.806e-05	32.148	0.0001991
UBAvsUBD	178.46	1.438e-08	155.24	1.243e-05	187.73	6.049e-07	105.38	1.996e-05	124.49	3.327e-05	709.73	1.633e-06	85.122	9.721e-06
UBAvsUBMD	164.89	3.553e-05	86.341	0.000134	66.037	3.627e-05	269.26	2.018e-08	87.628	1.239e-06	505.34	3.495e-06	20.562	0.001709
UBAvsUBMA	32.189	0.0002235	35.173	8.387e-06	18.278	0.002086	3.3061	0.0779	62.146	9.803e-07	65.064	0.0002354	14.156	0.0006889
UBMDvsUBD	78.596	0.0001545	281.12	1.239e-05	6.1356	0.02209	11.372	0.005839	39.162	0.0001784	41.928	3.407e-06	17.315	0.0007436
UBMAvsUBMD	26.501	0.001417	20.379	0.002398	17.194	0.0003639	32.388	0.0008995	25.517	2.09e-05	43.06	0.0003046	14.52	0.001871
UBMAvsUBD	47.305	0.0001571	74.15	0.0001041	22.842	0.001747	34.474	0.0001965	63.484	9.331e-05	54.754	0.0002277	62.106	6.831e-07

## Sheet: Table S8D
	F-test
		TC				EGCG			EGC			ECG			EC			C			CAF
Conditions	F-computed	P-value	ratio of variance	F-computed	P-value	ratio of variance	F-computed	P-value	ratio of variance	F-computed	P-value	ratio of variance	F-computed	P-value	ratio of variance	F-computed	P-value	ratio of variance	F-computed	P-value	ratio of variance
Developmetal comparison
HBAvsHSA	7.3469e-05	0.0001469	7.34694e-05	0.37051	0.5407	0.37051	0.096013	0.1752	0.0960127	0.0083148	0.01649	0.00831478	0.017778	0.03493	0.0177778	0.0065036	0.01292	0.00650364	3.3414	0.4607	3.34143
HBMDvsHSMD	14.605	0.1282	14.6051	7273.7	0.0002749	7273.65	66.694	0.02954	66.6944	0.28891	0.4483	0.288906	6.5309	0.2656	6.53086	1.9343	0.6816	1.93434	0.086399	0.1591	0.0863988
HBDvsHSD	379.22	0.00526	379.224	9604	0.0002082	9604	368.64	0.005411	368.64	9.9619	0.1824	9.96191	64	0.03077	64	0.44444	0.6154	0.444444	15.19	0.1235	15.1899
HBMAvsHSMA	0.098977	0.1801	0.0989774	49	0.04	49	266.78	0.007469	266.778	10000	0.0002	10000	0.14062	0.2466	0.140625	0.027778	0.05405	0.0277778	4.2976	0.3775	4.29762
TBAvsTSA	0.31228	0.4759	0.312284	191.09	0.01041	191.09	7.5117	0.235	7.51166	272.25	0.007319	272.25	11.56	0.1592	11.56	35.457	0.05486	35.4566	3.0337	0.4958	3.03365
TBMDvsTSMD	22.209	0.08617	22.209	1225	0.001631	1225	0.013841	0.0273	0.0138408	7569	0.0002642	7569	12.25	0.1509	12.25	329.16	0.006058	329.163	4.1579	0.3878	4.15789
TBDvsTSD	12.25	0.1509	12.25	554.21	0.003602	554.21	0.92456	0.9608	0.924556	59.098	0.03328	59.0977	2500	0.0007997	2500	0.5102	0.6757	0.510204	0.12302	0.2191	0.123018
TBMAvsTSMA	6.876	0.2539	6.87605	6806.3	0.0002938	6806.25	0.33102	0.4974	0.331019	6.25	0.2759	6.25	0.17361	0.2959	0.173611	64	0.03077	64	1.1435	0.9331	1.14349
UBAvsUSA	119.25	0.01663	119.246	383.51	0.005201	383.507	0.10124	0.1839	0.10124	0.34452	0.5125	0.344518	100	0.0198	100	0.0625	0.1176	0.0625	7.2885	0.2413	7.28846
UBMDvsUSMD	0.081633	0.1509	0.0816327	0.00029221	0.0005842	0.000292205	0.078071	0.1448	0.0780709	0.095537	0.1744	0.0955372	9	0.2	9	1	1	1	0.66135	0.7962	0.661354
UBDvsUSD	73.274	0.02693	73.2736	1.8983	0.6901	1.89827	0.015625	0.03077	0.015625	3.4264	0.4518	3.42644	0.11111	0.2	0.111111	121	0.01639	121	107.21	0.01848	107.21
UBMAvsUSMA	610.09	0.003273	610.09	99856	2.003e-05	99856	65.237	0.03019	65.2367	900	0.00222	900	6.25	0.2759	6.25	4.6944	0.3512	4.69444	441	0.004525	441
Cultivar's comparison
TBAvsHBA	40.111	0.04865	40.1111	281.76	0.007073	281.76	11.314	0.1624	11.314	1.21	0.905	1.21	289	0.006897	289	686.44	0.002909	686.44	0.045405	0.08687	0.0454055
TBAvsUBA	0.0048438	0.009641	0.00484375	1	1	1	12.417	0.1491	12.4172	1.4938	0.802	1.49383	2.89	0.5141	2.89	17161	0.0001165	17161	1.6649	0.7505	1.66491
HBAvsUBA	0.00012076	0.0002415	0.000120758	0.0035491	0.007073	0.00354912	1.0975	0.9535	1.09751	1.2346	0.895	1.23457	0.01	0.0198	0.01	25	0.07692	25	36.668	0.0531	36.6675
TBMDvsUBMD	1167.4	0.001712	1167.36	4900	0.0004081	4900	0.030779	0.05972	0.0307787	26.19	0.07356	26.1903	8.5069	0.2104	8.50694	82.291	0.02401	82.2908	0.0071306	0.01416	0.00713061
TBMDvsHBMD	0.46694	0.6366	0.466944	0.054993	0.1043	0.054993	0.041649	0.07997	0.0416493	4.0936	0.3927	4.09356	2.3157	0.6032	2.31569	1.1016	0.9516	1.10163	0.038707	0.07453	0.0387065
HBMDvsUBMD	2500	0.0007997	2500	89102	2.245e-05	89102.2	0.739	0.8499	0.738997	6.3979	0.2703	6.39792	3.6736	0.4279	3.67361	74.699	0.02642	74.699	0.18422	0.3111	0.184222
TBMAvsHBMA	71.041	0.02776	71.0408	555.61	0.003593	555.612	0.73469	0.8471	0.734694	0.09	0.1651	0.09	2.7778	0.5294	2.77778	9.4675	0.1911	9.46746	19.956	0.09544	19.9557
TBDvsHBD	0.69294	0.8186	0.692944	33.239	0.05841	33.2388	0.27127	0.4268	0.271267	1.4831	0.8054	1.48309	39.062	0.04992	39.0625	1.5625	0.7805	1.5625	0.88583	0.9395	0.885833
TBDvsUBD	2.0714	0.6512	2.07145	83.045	0.0238	83.045	25	0.07692	25	1.9988	0.6669	1.99881	156.25	0.01272	156.25	0.20661	0.3425	0.206612	0.52185	0.6858	0.521846
HBDvsUBD	2.9893	0.5013	2.98934	2.4984	0.5717	2.49844	92.16	0.02147	92.16	1.3477	0.8519	1.34773	4	0.4	4	0.13223	0.2336	0.132231	0.5891	0.7414	0.589102
TBMAvsUBMA	0.10143	0.1842	0.101435	0.27264	0.4285	0.272643	0.16	0.2759	0.16	0.015625	0.03077	0.015625	0.11111	0.2	0.111111	0.3787	0.5494	0.378698	5.4452	0.3103	5.4452
HBMAvsUBMA	0.0014278	0.002852	0.00142784	0.00049071	0.0009809	0.000490707	0.21778	0.3577	0.217778	0.17361	0.2959	0.173611	0.04	0.07692	0.04	0.04	0.07692	0.04	0.27286	0.4287	0.272865
Seasonal comparison
HBAvsHBD	6.5741e-05	0.0001315	6.57414e-05	0.020408	0.04	0.0204082	0.052517	0.09979	0.0525174	0.088227	0.1621	0.0882266	0.0625	0.1176	0.0625	1.5625	0.7805	1.5625	11.581	0.159	11.5808
HBAvsHBMD	2.5e-05	5e-05	2.5e-05	0.00054993	0.001099	0.00054993	0.20158	0.3355	0.201583	0.48675	0.6548	0.48675	0.0075614	0.01501	0.00756144	0.0017075	0.003409	0.00170753	6.8089	0.2561	6.80892
HBAvsHBMA	0.01148	0.0227	0.0114796	4	0.4	4	0.20158	0.3355	0.201583	0.09	0.1651	0.09	0.44444	0.6154	0.444444	0.14793	0.2577	0.147929	38.496	0.05064	38.4958
HBMDvsHBD	2.6297	0.551	2.62966	37.11	0.05248	37.1105	0.26053	0.4134	0.260525	0.18126	0.3069	0.181257	8.2656	0.2159	8.26562	915.06	0.002183	915.062	1.7008	0.7405	1.70083
HBMAvsHBMD	0.0021778	0.004346	0.00217778	0.00013748	0.0002749	0.000137483	1	1	1	5.4083	0.3121	5.40833	0.017013	0.03346	0.0170132	0.011543	0.02282	0.0115429	0.17687	0.3006	0.176874
HBMAvsHBD	0.0057268	0.01139	0.00572681	0.005102	0.01015	0.00510204	0.26053	0.4134	0.260525	0.9803	0.99	0.980296	0.14062	0.2466	0.140625	10.563	0.173	10.5625	0.30083	0.4625	0.300833
TBAvsTBD	0.0038054	0.007582	0.00380545	0.173	0.295	0.172997	2.1904	0.6269	2.1904	0.071981	0.1343	0.071981	0.4624	0.6324	0.4624	686.44	0.002909	686.44	0.5936	0.745	0.593603
TBAvsTBMD	0.0021475	0.004286	0.00214753	2.8176	0.5239	2.8176	54.76	0.03587	54.76	0.14388	0.2516	0.143876	0.94367	0.971	0.943673	1.064	0.969	1.06398	7.9873	0.2225	7.98734
TBAvsTBMA	0.0064816	0.01288	0.00648161	2.0285	0.6604	2.02847	3.1043	0.4873	3.10431	1.21	0.905	1.21	46.24	0.04234	46.24	10.726	0.1706	10.7256	0.08759	0.1611	0.0875902
TBMDvsTBD	1.772	0.7215	1.77201	0.061399	0.1157	0.0613987	0.04	0.07692	0.04	0.5003	0.6669	0.500297	0.49	0.6577	0.49	645.16	0.003095	645.16	0.074318	0.1384	0.074318
TBMAvsTBMD	0.33133	0.4977	0.331327	1.389	0.8372	1.38903	17.64	0.1073	17.64	0.11891	0.2125	0.118906	0.020408	0.04	0.0204082	0.0992	0.1805	0.0992002	91.19	0.02169	91.1899
TBMAvsTBD	0.58711	0.7399	0.587114	0.085285	0.1572	0.0852847	0.7056	0.8274	0.7056	0.059488	0.1123	0.0594884	0.01	0.0198	0.01	64	0.03077	64	6.777	0.2572	6.77705
UBAvsUBD	1.6274	0.7612	1.62741	14.367	0.1302	14.3666	4.41	0.3697	4.41	0.096314	0.1757	0.0963139	25	0.07692	25	0.0082645	0.01639	0.00826446	0.18606	0.3137	0.186058
UBAvsUBMD	517.56	0.003857	517.562	13806	0.0001449	13806.2	0.13573	0.239	0.135734	2.5225	0.5678	2.52249	2.7778	0.5294	2.77778	0.005102	0.01015	0.00510204	0.034209	0.06615	0.0342089
UBAvsUBMA	0.13573	0.239	0.135734	0.55305	0.7122	0.553046	0.04	0.07692	0.04	0.012656	0.025	0.0126563	1.7778	0.72	1.77778	0.00023669	0.0004733	0.000236686	0.28647	0.4454	0.28647
UBMDvsUBD	0.0031444	0.006269	0.00314438	0.0010406	0.002079	0.00104058	32.49	0.05972	32.49	0.038182	0.07356	0.0381821	9	0.2	9	1.6198	0.7634	1.61984	5.4389	0.3106	5.43888
UBMAvsUBMD	3813.1	0.0005244	3813.06	24964	8.011e-05	24964	3.3934	0.4552	3.39335	199.31	0.009985	199.308	1.5625	0.7805	1.5625	21.556	0.08867	21.5561	0.11942	0.2134	0.119415
UBMAvsUBD	11.99	0.154	11.9897	25.977	0.07414	25.9771	110.25	0.01798	110.25	7.61	0.2323	7.60999	14.063	0.1328	14.0625	34.917	0.05568	34.9174	0.64948	0.7875	0.649485
