# Supplementary material for: Comparative Transcriptome Analysis of Chinary, Assamica and Cambod tea (Camellia sinensis) Types during Development and Seasonal Variation using RNA-seq Technology
Source: Sci Rep. 2016 Nov 17;6:37244. doi: 10.1038/srep37244 (PMC5112563; doi:10.1038/srep37244)
Supplement: Supplementary Table S9 [file srep37244-s10.xls]

## Sheet: Supp. Table S9
Supplementary Table S9: Table representing expression of selected genes from phytohormone biosynthesis, catabolism and signal transduction pathways in three tea cultivars, namely, Him Sphurti, TV23 and UPASI-9.

## Sheet: Phytohormone gene ID
Transcript_ID	HBA	HSA	HBMD	HSMD	HBD	HSD	HBMA	HSMA	TBA	TSA	TBMD	TSMD	TBD	TSD	TBMA	TSMA	UBA	USA	UBMD	USMD	UBD	USD	UBMA	USMA	P	P_desc	F	F_desc	C	C_desc	KEGG_ID	KEGG_pathway	EC	BLAST	Transcript_ID	HBA	HSA	HBMD	HSMD	HBD	HSD	HBMA	HSMA	TBA	TSA	TBMD	TSMD	TBD	TSD
ABA-biosynthesis/catabolism
zeaxanthin epoxidase	1.14.13.90	1.14.13.90	Zeaxanthin epoxidase.	Zea-epoxidase.
scaffold3037-variety1	46.92	377.73	148.17	541.4	152.62	431.51	20.41	124.4	16.36	2.93	49.1	154.07	33.07	337.59	18.31	36.71	27.79	251.66	141.94	485.16	193.67	272.83	38.06	395.42	GO:0010182	"sugar mediated signaling pathway"	GO:0052662	"zeaxanthin epoxidase activity"	GO:0009507	"chloroplast"	K09838	"Carotenoid biosynthesis"	"Zeaxanthinepoxidase."	gb|AJB84624.1| zeaxanthin epoxidase [Camellia sinensis]
9-cis-epoxycarotenoid dioxygenase	1.13.11.51	1.13.11.51	9-cis-epoxycarotenoid dioxygenase.	NCED.	Nine-cis-epoxycarotenoid dioxygenase.	VP14.
scaffold3886-variety3	0	0	0	0	0	0	0	0	0	0	0	0	0	0	0	0	29.65	11.5	17.34	4.87	0	7.13	10.62	4.31	GO:0006970	"response to osmotic stress"	GO:0045549	"9-cis-epoxycarotenoid dioxygenase activity"	GO:0009535	"chloroplast thylakoid membrane"	K09840	"Carotenoid biosynthesis"	"9-cis-epoxycarotenoiddioxygenase."	ref|XP_006370181.1| nine-cis-epoxycarotenoid dioxygenase3 family...
scaffold5184-variety1	1.36	2.14	9.25	5.79	87.24	2.41	0.84	3.76	0	0	0	0	0	0	0	0	0	0	0	0	0	0	0	0	GO:0016114	"terpenoid biosynthetic process"	GO:0045549	"9-cis-epoxycarotenoid dioxygenase activity"	GO:0009535	"chloroplast thylakoid membrane"	K09840	"Carotenoid biosynthesis"	"9-cis-epoxycarotenoiddioxygenase."	gb|KJB69840.1| hypothetical protein B456_011G045200 [Gossypium r...
scaffold15816-variety2	0	0	0	0	0	0	0	0	5	2.39	2.61	2.29	82.96	0	0	3.66	0	0	0	0	0	0	0	0	GO:0010162	"seed dormancy process"	GO:0045549	"9-cis-epoxycarotenoid dioxygenase activity"	GO:0009570	"chloroplast stroma"	K09840	"Carotenoid biosynthesis"	"9-cis-epoxycarotenoiddioxygenase."	emb|CAN74478.1| hypothetical protein VITISV_002243 [Vitis vinifera]
xanthoxin dehydrogenase	1.1.1.288	1.1.1.288	Xanthoxin dehydrogenase.	Xanthoxin oxidase.
C135205-variety1	42.9	80.58	54.95	93.98	50.84	72.35	20.98	49.75	37.43	64.45	38.26	92.29	65.87	90.66	28.53	50.77	12.36	57.24	32.24	48.97	32.11	82.84	23.29	37.83	GO:0009414	"response to water deprivation"	GO:0004022	"alcohol dehydrogenase (NAD) activity"	GO:0005829	"cytosol"	K09841	"Carotenoid biosynthesis"	"Xanthoxindehydrogenase."	ref|XP_010999596.1| PREDICTED: xanthoxin dehydrogenase isoform X...
bscisic Acid 8′-Hydroxylase
scaffold18583-variety2	0	0	0	0	0	0	0	0	7.3	32.97	9.08	33.99	33.98	8.19	8.22	17.61	0	0	0	0	0	0	0	0	GO:0009639	"response to red or far red light"	GO:0010295	"(+)-abscisic acid 8{prime}-hydroxylase activity"	GO:0005783	"endoplasmic reticulum"	K09843	"Carotenoid biosynthesis"	"(+)-abscisicacid8{prime}-hydroxylase."	ref|XP_008220343.1| PREDICTED: abscisic acid 8'-hydroxylase 4-li...
scaffold3670-variety1	14.71	91.61	18.42	52.7	50.33	47.95	6.6	13.64	0	0	0	0	0	0	0	0	6.16	52.7	4.87	49.97	35.25	29.33	3.27	23.54	GO:0009414	"response to water deprivation"	GO:0010295	"(+)-abscisic acid 8{prime}-hydroxylase activity"	GO:0005783	"endoplasmic reticulum"	K09843	"Carotenoid biosynthesis"	"(+)-abscisicacid8{prime}-hydroxylase."	ref|XP_006424867.1| hypothetical protein CICLE_v10028346mg [Citr...
ABA-signal-transduction
abscisic acid receptor PYR/PYL family	NA
scaffold18081-variety1	4.72	38.58	9.38	13.98	67.45	36.61	2.18	8.56	0	0	0	0	0	0	0	0	0	0	0	0	0	0	0	0	GO:0009738	"abscisic acid mediated signaling pathway"	GO:0010427	"abscisic acid binding"	GO:0005737	"cytoplasm"	K14496	"Plant hormone signal transduction"	NA	ref|XP_011046813.1| PREDICTED: abscisic acid receptor PYL4 [Popu...
scaffold5333-variety3	0	0	0	0	0	0	0	0	3.36	7.24	9.81	18.95	68.07	47.54	1.93	15.26	2	5.51	3.4	23.6	87.78	38.41	3.43	48.01	GO:0009738	"abscisic acid mediated signaling pathway"	GO:0005515	"protein binding"	GO:0005737	"cytoplasm"	K14496	"Plant hormone signal transduction"	"Assemblin."	ref|XP_010264535.1| PREDICTED: abscisic acid receptor PYL4 [Nelu...
protein phosphatase 2C	3.1.3.16	3.1.3.16	Protein-serine/threonine phosphatase.	Protein phosphatase-1.	Protein phosphatase-2A.	Protein phosphatase-2B.	Protein phosphatase-2C.	Serine/threonine specific protein phosphatase.
C137625-variety1	43.93	207.47	63.54	217.47	81.95	166.51	18.93	72.79	23.32	120	52.79	213.47	52.29	200.31	25.5	105.85	20.46	122.64	37.85	142.86	56.77	111.2	20.97	135.7	GO:0080005	"photosystem stoichiometry adjustment"	GO:0016791	"phosphatase activity"	GO:0009579	"thylakoid"	K04461	"MAPK signaling pathway"	"Protein-serine/threoninephosphatase."	gb|AGJ76609.1| protein phosphatase 2C [Ilex paraguariensis]
GA-metabolism
gibberellin 20-oxidase
C136193-variety1	62.1	1.02	69.8	12.31	14.65	4.61	16.46	55.23	16.33	2.36	33.41	6.85	2.01	1.91	17.06	28.3	0	0	0	0	0	0	0	0	GO:0016114	"terpenoid biosynthetic process"	GO:0045544	"gibberellin 20-oxidase activity"	GO:0005737	"cytoplasm"	K05282	"Diterpenoid biosynthesis"	"Codeine3-O-demethylase."	ref|XP_002284681.1| PREDICTED: gibberellin 20 oxidase 2 [Vitis v...
scaffold17529-variety3	0	0	0	0	0	0	0	0	0	0	0	0	0	0	0	0	20.5	4.71	61.1	4.49	0	3.29	23.51	0	GO:0009686	"gibberellin biosynthetic process"	GO:0045544	"gibberellin 20-oxidase activity"	GO:0005737	"cytoplasm"	K05282	"Diterpenoid biosynthesis"	"Codeine3-O-demethylase."	ref|XP_010270330.1| PREDICTED: gibberellin 20 oxidase 1-B-like [...
gibberellin 3-beta-dioxygenase	1.14.11.15	1.14.11.15	Gibberellin 3-beta-dioxygenase.	Gibberellin 3-beta-hydroxylase.
C141231-variety2	173.14	4.4	84.14	6.3	21.13	0	84.53	38.78	362.92	0	32.76	1.95	10.04	0	203.64	157.74	140.69	55.53	70.7	14.97	63.07	18.81	67.18	10.09	GO:0009852	"auxin catabolic process"	GO:0016707	"gibberellin 3-beta-dioxygenase activity"	GO:0016020	"membrane"	K05282	"Diterpenoid biosynthesis"	"Gibberellin3-beta-dioxygenase."	ref|XP_002284931.1| PREDICTED: gibberellin 3-beta-dioxygenase 4-...
gibberellin 2-oxidase	1.14.11.13	1.14.11.13	Gibberellin 2-beta-dioxygenase.	Gibberellin 2-beta-hydroxylase.
scaffold14548-variety2	0	0	0	0	0	0	0	0	5.97	16.1	25.62	85.87	29.62	53.07	3.48	14.52	0	0	0	0	0	0	0	0	GO:0009685	"gibberellin metabolic process"	GO:0052635	"C-20 gibberellin 2-beta-dioxygenase activity"	GO:0005618	"cell wall"	K05933	"Cysteine and methionine metabolism"	"Gibberellin2-beta-dioxygenase."	ref|XP_009775514.1| PREDICTED: gibberellin 2-beta-dioxygenase 8-...
scaffold17754-variety3	18.66	57.95	45.65	66.28	91.14	36.95	6.71	16.12	0	0	0	0	0	0	0	0	3.92	31.6	25.7	53.38	69.32	7.58	3.75	10.15	GO:0009685	"gibberellin metabolic process"	GO:0052634	"C-19 gibberellin 2-beta-dioxygenase activity"	GO:0005737	"cytoplasm"	K05282	"Diterpenoid biosynthesis"	"Gibberellin2-beta-dioxygenase."	ref|XP_009611553.1| PREDICTED: gibberellin 2-beta-dioxygenase 8-...
GA-signal-transduction
DELLA protein	NA
scaffold4165-variety1	42.6	26.32	48.24	30.72	29.89	24.52	46.97	39.7	78.18	18.83	55.11	33.08	37.17	21.99	95.62	62.77	22.88	21.79	62.44	25.76	15.98	15.99	82.86	19.82	GO:0046686	"response to cadmium ion"	GO:0044212	"transcription regulatory region DNA binding"	GO:0005634	"nucleus"	K14494	"Plant hormone signal transduction"	NA	gb|AHB17746.1| GA repressor DELLA [Actinidia deliciosa]
gibberellin receptor GID1	3.-.-.-	NA
scaffold8533-variety2	8.47	17.96	27.52	35.12	67.8	53.14	9.47	8.11	7.02	12.32	5.09	17.5	64.43	45.77	8.5	4.13	0	9.21	19.82	18.42	71.73	46.63	12.19	5.73	GO:0009863	"salicylic acid mediated signaling pathway"	GO:0010331	"gibberellin binding"	GO:0005634	"nucleus"	K14493	"Plant hormone signal transduction"	"Carboxylesterase."	gb|AGU38488.1| GID1c [Camellia sinensis]
auxin-biosynthesis
indole-3-pyruvate monooxygenase	1.14.13.168	1.14.13.168	Indole-3-pyruvate monooxygenase.
C137133-variety1	68.29	303.77	87.68	179.7	190.68	196.44	27.23	68.26	33.61	32.73	43.65	140.41	136.78	120.23	31.34	50.51	46.35	169.87	101.29	190.22	219.12	84.21	63.4	160.83	GO:0022603	"regulation of anatomical structure morphogenesis"	GO:0004497	"monooxygenase activity"	GO:0016020	"membrane"	K11816	"Tryptophan metabolism"	"Indole-3-pyruvatemonooxygenase."	ref|XP_006389665.1| hypothetical protein POPTR_0020s00240g [Popu...
auxin-signal-transduction
auxin influx carrier (AUX1 LAX family)	NA
scaffold10139-variety3	0	0	0	0	0	0	0	0	0	0	0	0	0	0	0	0	19.32	24.49	32.58	7.76	25.9	11.35	37.34	6.89	GO:0009825	"multidimensional cell growth"	GO:0010329	"auxin efflux transmembrane transporter activity"	GO:0005886	"plasma membrane"	NA	NA	NA	ref|XP_010527774.1| PREDICTED: auxin efflux carrier component 4-...
scaffold5480-variety2	16.34	1.72	62.95	2.01	109.66	22.6	47.12	19.58	32.59	3.1	18.25	4.49	25.49	1.25	43.49	6.62	11.58	3.4	33.4	0	51.77	0	26.42	0	GO:0009630	"gravitropism"	GO:0005215	"transporter activity"	GO:0009921	"auxin efflux carrier complex"	NA	NA	NA	gb|KDP28042.1| hypothetical protein JCGZ_19719 [Jatropha curcas]
C65395-variety3	0	0	0	0	0	0	0	0	0	48.49	13.78	0	31.19	12.78	17.32	0	4.26	5.74	6.87	0	0	62.61	0	6.49	GO:0080162	"intracellular auxin transport"	GO:0080161	"auxin transmembrane transporter activity"	GO:0005783	"endoplasmic reticulum"	NA	NA	NA	ref|XP_002279191.1| PREDICTED: putative auxin efflux carrier com...
SAUR family protein	NA
C124175-variety1	29.26	39.47	12.35	23.15	37.18	17.66	12.42	18.87	4.64	19.91	14.16	19.13	13.09	12.19	2.11	23.65	7.13	19.62	6.04	18.66	4.16	0	2.72	12.88	NA	NA	NA	NA	NA	NA	NA	NA	NA	ref|XP_007039174.1| SAUR family protein [Theobroma cacao] >gi|50...
ethylene-biosynthesis
1-aminocyclopropane-1-carboxylate synthase
scaffold11357-variety3	0	0	0	0	0	0	0	0	0	0	0	0	0	0	0	0	0	9.96	2.71	8.4	5.61	12.29	0	2.49	GO:0009693	"ethylene biosynthetic process"	GO:0005515	"protein binding"	NA	NA	K01762	"Cysteine and methionine metabolism"	"1-aminocyclopropane-1-carboxylatesynthase."	gb|ABY55588.1| 1-aminocyclopropane-1-carboxylate synthase [Rosa ...
scaffold13291-variety1	2.62	6.15	2.92	8.51	3.65	4.55	4.87	4.49	0	0	0	0	0	0	0	0	0	0	0	0	0	0	0	0	GO:0006520	"cellular amino acid metabolic process"	GO:0004069	"L-aspartate:2-oxoglutarate aminotransferase activity"	NA	NA	K01762	"Cysteine and methionine metabolism"	"1-aminocyclopropane-1-carboxylatesynthase."	ref|XP_008234347.1| PREDICTED: probable aminotransferase ACS12 i...
scaffold9448-variety2	0	0	0	0	0	0	0	0	3.54	16.43	5.55	21.95	10.03	9.53	3.33	15	0	0	0	0	0	0	0	0	GO:0006520	"cellular amino acid metabolic process"	GO:0004069	"L-aspartate:2-oxoglutarate aminotransferase activity"	NA	NA	K01762	"Cysteine and methionine metabolism"	"1-aminocyclopropane-1-carboxylatesynthase."	ref|XP_002281516.3| PREDICTED: probable aminotransferase ACS10 [...
aminocyclopropanecarboxylate oxidase
C112839-variety3	0	0	0	0	0	0	0	0	0	0	0	0	0	0	0	0	22.54	13.41	15.2	3.92	20.95	0	10.29	4.65	GO:0009693	"ethylene biosynthetic process"	GO:0009815	"1-aminocyclopropane-1-carboxylate oxidase activity"	GO:0005618	"cell wall"	K05933	"Cysteine and methionine metabolism"	"Aminocyclopropanecarboxylateoxidase."	gb|AGM48542.1| 1-aminocyclopropane-1-carboxylate oxidase [Coffea...
scaffold15576-variety3	0	0	0	0	0	0	0	0	0	0	0	0	0	0	0	0	2.65	6.38	26.92	34.69	4.64	10.16	7.59	43.12	GO:0015996	"chlorophyll catabolic process"	GO:0009815	"1-aminocyclopropane-1-carboxylate oxidase activity"	GO:0005829	"cytosol"	K13229	"Benzoxazinoid biosynthesis"	"Deacetoxyvindoline4-hydroxylase."	ref|XP_008222541.1| PREDICTED: 1-aminocyclopropane-1-carboxylate...
scaffold15714-variety1	22.1	11.35	42.76	60.19	45.06	66.78	11.28	18.72	10.11	10.72	18.29	44.99	60.25	85.26	10.52	22.51	0	0	0	0	0	0	0	0	GO:0009867	"jasmonic acid mediated signaling pathway"	GO:0009815	"1-aminocyclopropane-1-carboxylate oxidase activity"	GO:0005829	"cytosol"	K13229	"Benzoxazinoid biosynthesis"	"2,4-dihydroxy-1,4-benzoxazin-3-one-glucosidedioxygenase."	ref|XP_010270531.1| PREDICTED: 1-aminocyclopropane-1-carboxylate...
scaffold17761-variety2	0	0	0	0	0	0	0	0	19.39	2.82	27.04	8.14	23.25	0	14.12	23.72	0	0	0	0	0	0	0	0	GO:0031348	"negative regulation of defense response"	GO:0009815	"1-aminocyclopropane-1-carboxylate oxidase activity"	GO:0005618	"cell wall"	K05933	"Cysteine and methionine metabolism"	"Aminocyclopropanecarboxylateoxidase."	emb|CAD44265.2| putative aminocyclopropane carboxylate oxidase [...
scaffold7741-variety2	0	0	0	0	0	0	0	0	0	0	7.78	25.72	9.25	1.08	15.84	0	0	0	0	0	0	0	0	0	GO:0009414	"response to water deprivation"	GO:0009815	"1-aminocyclopropane-1-carboxylate oxidase activity"	GO:0005829	"cytosol"	K13229	"Benzoxazinoid biosynthesis"	"Deacetoxyvindoline4-hydroxylase."	gb|KHN27717.1| 1-aminocyclopropane-1-carboxylate oxidase like 1 ...
scaffold17846-variety2	61.8	126.76	78.38	150.53	79.43	87.74	26.77	61.83	0	34.62	16.99	33.92	1.24	40.61	0	16.84	0	0	0	0	0	0	0	0	GO:0042538	"hyperosmotic salinity response"	GO:0009815	"1-aminocyclopropane-1-carboxylate oxidase activity"	GO:0005829	"cytosol"	K13229	"Benzoxazinoid biosynthesis"	"Deacetoxyvindoline4-hydroxylase."	ref|XP_009626185.1| PREDICTED: 1-aminocyclopropane-1-carboxylate...
aminocyclopropanecarboxylate oxidase	1.14.17.4	1.14.17.4	Aminocyclopropanecarboxylate oxidase.	1-aminocyclopropane-1-carboxylate oxidase.	ACC oxidase.	Ethylene-forming enzyme.
scaffold7047-variety2	18.05	13.09	33.45	6.81	0	38.61	0	11.21	7.22	0	10.54	0	15.12	1.83	0	0	31.42	6.04	0	0	0	0	5.02	6.84	GO:0009620	"response to fungus"	GO:0009815	"1-aminocyclopropane-1-carboxylate oxidase activity"	GO:0009506	"plasmodesma"	K05933	"Cysteine and methionine metabolism"	"Aminocyclopropanecarboxylateoxidase."	gb|AGC96124.1| 1-aminocyclopropane-1-carboxylate oxidase protein...
C83743-variety1	32.57	12.36	33.77	24.37	16.13	65.45	10.23	5.37	0	0	0	0	0	0	0	0	0	0	0	0	0	0	0	0	GO:0000165	"MAPK cascade"	GO:0009815	"1-aminocyclopropane-1-carboxylate oxidase activity"	GO:0005886	"plasma membrane"	K05933	"Cysteine and methionine metabolism"	"Aminocyclopropanecarboxylateoxidase."	gb|AEM62884.1| ACC oxidase 5 [Actinidia deliciosa]
CL36Contig1-variety1	481.9	2460.41	454.8	1490.93	331.75	2190.69	70.67	391.2	264.26	1330.36	311.17	1395.93	353.78	868.82	95.59	359.79	168.8	2458.56	336.17	1062.86	396.12	2662.98	140.26	694.54	GO:0009862	"systemic acquired resistance, salicylic acid mediated signaling pathway"	GO:0009815	"1-aminocyclopropane-1-carboxylate oxidase activity"	GO:0005794	"Golgi apparatus"	K05933	"Cysteine and methionine metabolism"	"Aminocyclopropanecarboxylateoxidase."	gb|ABI33224.1| ACC oxidase [Camellia sinensis]
CL482Contig1-variety2	27.98	10.87	53.95	11.52	31.96	2.94	14.97	24.42	76.93	49.39	9.3	117.24	424.61	424.98	19.38	14.85	21.32	59.92	22.89	155.74	498.45	185.71	21.75	57.58	GO:0009620	"response to fungus"	GO:0009815	"1-aminocyclopropane-1-carboxylate oxidase activity"	GO:0005618	"cell wall"	K05933	"Cysteine and methionine metabolism"	"Aminocyclopropanecarboxylateoxidase."	gb|AEM62885.1| ACC oxidase 6 [Actinidia chinensis]
S-adenosylmethionine synthetase
scaffold15990-variety1	1045.35	289.14	847.15	167.59	321.83	126.25	634.54	430.57	1654.87	196.68	466.88	322.36	448.7	96.34	1038.84	697.05	1369.91	466.46	659.58	133	218.52	249.09	1112.12	137.53	GO:0006972	"hyperosmotic response"	GO:0005515	"protein binding"	GO:0005730	"nucleolus"	K00789	"Cysteine and methionine metabolism"	"Methionineadenosyltransferase."	ref|WP_039310884.1| S-adenosylmethionine synthetase [Paenibacill...
ethylene-signal-transduction
EIN3-binding F-box protein (EBF1)	NA
scaffold19390-variety1	35.89	21.01	30.29	13.67	126.11	142.02	25.32	29.33	8.59	4.43	4.73	3.4	49.84	50.53	5.75	4.19	0	0	0	0	0	0	6.09	0	GO:0042752	"regulation of circadian rhythm"	GO:0005515	"protein binding"	GO:0005634	"nucleus"	K14515	"Plant hormone signal transduction"	"[HistoneH3]-lysine-36demethylase."	ref|XP_002285249.1| PREDICTED: EIN3-binding F-box protein 1-like...
scaffold1104-variety3	65.41	60.79	85.83	83.16	107.64	89.07	44.48	69.58	29.6	10.8	19.16	25.51	18.77	17.38	35.63	22.01	46.65	45.26	70.65	75.49	71.33	60.07	44.61	92.27	GO:0006487	"protein N-linked glycosylation"	GO:0003700	"sequence-specific DNA binding transcription factor activity"	GO:0005634	"nucleus"	K14514	"Plant hormone signal transduction"	NA	gb|ACJ70675.1| EIN3-like protein EIL2 [Actinidia deliciosa]
ethylene receptor (ETR1)	2.7.13.-	NA
scaffold14720-variety2	16.26	16.57	21.27	22.02	26.93	26.37	10.41	12.18	18.21	10.67	12.37	23.5	24.38	24.63	24.98	22.77	13.32	20.38	9.89	10.86	12.65	27.57	7.35	7.22	GO:0001944	"vasculature development"	GO:0051740	"ethylene binding"	GO:0005783	"endoplasmic reticulum"	K14509	"Plant hormone signal transduction"	"Histidinekinase."	gb|ABY28264.1| ethylene receptor ETR1 [Actinidia deliciosa]
ethylene-insensitive protein 2 (EIN2)	NA
scaffold18874-variety2	28.4	10.7	32.09	23.2	39.66	32.21	19.45	23.5	34.19	14.78	35.72	28.98	49.6	50.34	60.04	42.78	23.63	16.96	16.27	17.06	22.95	19.2	22.77	17.38	GO:0006869	"lipid transport"	GO:0005515	"protein binding"	GO:0005622	"intracellular"	K14513	"Plant hormone signal transduction"	NA	ref|XP_002276399.1| PREDICTED: ethylene-insensitive protein 2-li...
brassenostreroid-biosynthesis
brassinosteroid-6-oxidase 2	1.14.-.-	NA
scaffold10832-variety3	12	8.08	21.59	5.78	18.63	32.14	3.67	19.22	10.34	13.4	13.27	6.31	23.32	32.24	3.71	16.93	8.53	34.63	36.51	2.81	26.43	53.62	17.16	0.83	GO:0009647	"skotomorphogenesis"	GO:0020037	"heme binding"	GO:0005783	"endoplasmic reticulum"	K09590	"Brassinosteroid biosynthesis"	"3-epi-6-deoxocathasterone23-monooxygenase."	ref|NP_001267889.1| brassinosteroid-6-oxidase [Vitis vinifera] >...
3-epi-6-deoxocathasterone 23-monooxygenase	1.14.13.112	1.14.13.112	3-epi-6-deoxocathasterone 23-monooxygenase.	CYP90C1.	CYP90D1.
C119475-variety2	0	0	0	0	0	0	0	0	6.81	5.44	5.32	34.23	16.98	10.72	19.13	27.51	0	0	0	0	0	0	0	0	GO:0010268	"brassinosteroid homeostasis"	GO:0016709	"oxidoreductase activity, acting on paired donors, with incorporation or reduction of molecular oxygen, NADH or NADPH as one donor, and incorporation of one atom of oxygen"	GO:0005783	"endoplasmic reticulum"	K12637	"Brassinosteroid biosynthesis"	"3-epi-6-deoxocathasterone23-monooxygenase."	ref|XP_008363098.1| PREDICTED: 3-epi-6-deoxocathasterone 23-mono...
C138905-variety1	37.74	69.25	47.85	58.48	47.13	82.45	23.1	24.74	23.99	27.9	0	22.15	23.25	10.01	22.85	29.93	50	46.08	82.19	93.26	48.32	80.14	78.98	91.03	GO:0009932	"cell tip growth"	GO:0016709	"oxidoreductase activity, acting on paired donors, with incorporation or reduction of molecular oxygen, NADH or NADPH as one donor, and incorporation of one atom of oxygen"	GO:0005783	"endoplasmic reticulum"	K09588	"Brassinosteroid biosynthesis"	"3-epi-6-deoxocathasterone23-monooxygenase."	gb|AAZ39038.1| cytochrome P450 90A2 [Camellia japonica]
scaffold16342-variety1	13.2	7.05	14.18	15.91	26.95	22.84	4.78	2.15	0	0	0	0	0	0	0	0	0	21.05	0	0	14.59	0	0	0	GO:0048441	"petal development"	GO:0016709	"oxidoreductase activity, acting on paired donors, with incorporation or reduction of molecular oxygen, NADH or NADPH as one donor, and incorporation of one atom of oxygen"	GO:0005874	"microtubule"	K12638	"Brassinosteroid biosynthesis"	"3-epi-6-deoxocathasterone23-monooxygenase."	emb|CBI35940.3| unnamed protein product [Vitis vinifera]
brassonosteroid-signal-transduc
TCH4
C127893-variety3	34.06	26.24	167.6	3.56	9.94	0.83	32.91	62.59	33.78	7.48	111.65	53.54	51.15	2.35	33.53	168.58	8.15	55.34	161.3	8.94	12	0	56.95	32.69	GO:0019761	"glucosinolate biosynthetic process"	GO:0016762	"xyloglucan:xyloglucosyl transferase activity"	GO:0009505	"plant-type cell wall"	K14504	"Plant hormone signal transduction"	"Xyloglucan:xyloglucosyltransferase."	gb|AEQ37177.1| xyloglucan endotransglucosylase/hydrolase [Diospy...
scaffold969-variety3	108.42	96.41	144.16	46.18	27.19	30.15	104.77	117.46	45.47	3.22	21.33	57.86	14.76	0	38.05	59.96	61.84	30.66	18.01	18.7	17.43	11.2	49.75	79.24	GO:0009828	"plant-type cell wall loosening"	GO:0016762	"xyloglucan:xyloglucosyl transferase activity"	GO:0005618	"cell wall"	K14504	"Plant hormone signal transduction"	"Xyloglucan:xyloglucosyltransferase."	gb|AEQ37175.1| xyloglucan endotransglucosylase/hydrolase [Diospy...
Jasmonic-acid
lipoxygenase
scaffold17512-variety3	0	0	0	0	0	0	0	0	0	0	0	0	0	0	0	0	63.57	27.26	14.02	12.64	19.01	33.85	11.98	9.19	GO:0009416	"response to light stimulus"	GO:0016166	"phytoene dehydrogenase activity"	GO:0009507	"chloroplast"	K00454	"alpha-Linolenic acid metabolism"	"Linoleate13S-lipoxygenase."	ref|XP_009771566.1| PREDICTED: linoleate 13S-lipoxygenase 3-1, c...
scaffold5933-variety1	10.12	21.07	16.65	11.97	22.06	24.2	8.09	8.43	19.28	18.52	13.02	12.02	19.18	27.94	9.65	13.01	0	0	0	0	0	0	0	0	GO:0010193	"response to ozone"	GO:0016166	"phytoene dehydrogenase activity"	GO:0009570	"chloroplast stroma"	K00454	"alpha-Linolenic acid metabolism"	"Linoleate13S-lipoxygenase."	ref|XP_009610964.1| PREDICTED: linoleate 13S-lipoxygenase 3-1, c...
jasmonate O-methyltransferase	2.1.1.141	2.1.1.141	Jasmonate O-methyltransferase.	Jasmonic acid carboxyl methyltransferase.
scaffold10388-variety2	9.68	22.18	18.61	11.22	1.28	0.81	8.38	14.44	35.13	7.01	13.87	24.88	7.66	0.99	29.9	28.18	23.48	70.41	28.66	8.83	9.48	2.59	16.95	4.17	GO:0010363	"regulation of plant-type hypersensitive response"	GO:0030795	"jasmonate O-methyltransferase activity"	GO:0005737	"cytoplasm"	K08241	"alpha-Linolenic acid metabolism"	"JasmonateO-methyltransferase."	ref|XP_002510424.1| Jasmonate O-methyltransferase, putative [Ric...
[truncated: 206 more columns]

## Sheet: Him Sphurti
			FPKM								Differential Expression (log2Foldchange; p-value and fdr <=0.05)
											Developmental				Seasonal
Pathways	Enzyme	Transcript_ID	HBA	HSA	HBMD	HSMD	HBD	HSD	HBMA	HSMA	HBA vs HSA	HBMD vs HSMD	HBD vs HSD	HBMA vs HSMA	HBA vs HBD	HBMD vs HBD	HBA vs HBMA	HBD vs HBMA	HBMD vs HBMA	HBA vs HBMD
ABA biosynthesis	Zeaxanthin epoxidase	scaffold3037	46.92	377.73	148.17	541.4	152.62	431.51	20.41	124.4	-3.44457	-2.03993	-	-2.46165	-	-	-	2.02335	-	-
	9-cis-epoxycarotenoid dioxygenase	C49165	8.76	37.5	0	73.73	15.22	34.94	0	15.76	-	-	-	-	-	-	-	-	-	-
	Xanthoxin dehydrogenase	C135205	42.9	80.58	54.95	93.98	50.84	72.35	20.98	49.75	-	-	-	-	-	-	-	-	-	-
ABA Signal Transduction	Abscisic acid receptor PYR/PYL family	C126615	16.23	30.59	40.27	39.68	56.98	41.42	18.02	12.85	-	-	-	-	-	-	-	-	-	-
	Protein phosphatase-2C	C137625	43.93	207.47	63.54	217.47	81.95	166.51	18.93	72.79	-2.67756	-	-	-	-	-	-	-	-	-
	Serine/threonine protein kinase	scaffold8172	50.51	56.33	76.83	52.25	125.63	98.25	28.89	41.21	-	-	-	-	-	-	-	-	-	-
Auxin biosynthesis	Indole-3-pyruvate monooxygenase	C137133	68.29	303.77	87.68	179.7	190.68	196.44	27.23	68.26	-2.59155	-	-	-	-	-	-	-	-	-
	Monoamine oxidase	scaffold8873	13.18	8.77	21	15.93	10.96	17.7	13.65	12.22	-	-	-	-	-	-	-	-	-	-
Auxin Signal Transduction	Auxin influx carrier (AUX1 LAX family)	C101881	16.34	1.72	62.95	2.01	109.66	22.6	47.12	19.58	-	4.67572	-	-	-2.67702	-	-	-	-	-
	Auxin-responsive protein IAA	C128573	29.65	17.77	57.7	18.56	111.8	43.74	16.19	13.07	-	-	-	-	-	-	-	-	-	-
	SAUR family protein	C124175	29.26	39.47	12.35	23.15	37.18	17.66	12.42	18.87	-	-	-	-	-	-	-	-	-	-
	Transport inhibitor response 1	scaffold19347	25.33	17.71	27.35	18.65	17.3	16.57	11.69	29.25	-	-	-	-	-	-	-	-	-	-
Brassenosteroid Biosynthesis	Brassinosteroid-6-oxidase 2	scaffold16752	12	8.08	21.59	5.78	18.63	32.14	3.67	19.22	-	-	-	-	-	-	-	-	-	-
	3-epi-6-deoxocathasterone 23-monooxygenase	scaffold16342	13.2	7.05	14.18	15.91	26.95	22.84	4.78	2.15	-	-	-	-	-	-	-	-	-	-
	cytochrome P450, family 90, subfamily A, polypeptide 1	scaffold16735	2.73	50.21	10.72	28.56	28.68	27.23	4.33	17.06	-4.52969	-	-	-	-3.17023	-	-	-	-	-
Ethylene Biosynthesis	Aminocyclopropanecarboxylate oxidase	scaffold9930	27.98	10.87	53.95	11.52	31.96	2.94	14.97	24.42	-	-	3.34829	-	-	-	-	-	-	-
	S-adenosylmethionine synthetase	scaffold15990	1045.35	289.14	847.15	167.59	321.83	126.25	634.54	430.57	-	2.16641	-	-	-	-	-	-	-	-
Ethylene Signal Transduction	Ethylene-insensitive protein 2	scaffold15249	28.4	10.7	32.09	23.2	39.66	32.21	19.45	23.5	-	-	-	-	-	-	-	-	-	-
	Serine/threonine-protein kinase CTR1	scaffold1752	14.38	5.85	13.48	10.56	18.73	5.29	5.27	8.76	-	-	-	-	-	-	-	-	-	-
GA signal Transduction	DELLA protein	scaffold11442	47.13	5.61	31.93	2.18	21.95	3.63	38.04	23.21	2.6326	3.6875	2.52161	-	-	-	-	-	-	-
	Gibberellin receptor GID1	scaffold12988	8.47	17.96	27.52	35.12	67.8	53.14	9.47	8.11	-	-	-	-	-2.88489	-	-	-	-	-
Gibrellic acid metabolism	Gibberellin 20-oxidase	C136193	62.1	1.02	69.8	12.31	14.65	4.61	16.46	55.23	5.46544	2.32816	-	-	2.19228	-	-	-	-	-
	Gibberellin 3-beta-dioxygenase	scaffold6734	173.14	4.4	84.14	6.3	21.13	0	84.53	38.78	3.07993	2.98947	2.46042	-	3.18139	-	-	-2.9257	-	-
	Gibberellin 2-oxidase	scaffold19332	18.66	57.95	45.65	66.28	91.14	36.95	6.71	16.12	-2.07955	-	-	-	-2.17528	-	-	2.88695	-	-
Jasmonate Signal Transduction	coronatine-insensitive protein 1	scaffold16757	5.14	12.94	14.79	16.43	16.92	15.38	2.72	2.27	-	-	-	-	-	-	-	-	-	-
	Jasmonate ZIM domain-containing protein	scaffold15535	110.97	102.02	124.76	60.72	170.23	83.24	48.06	90.83	-	-	-	-	-	-	-	-	-	-
	Transcription factor MYC2	scaffold16922	17.73	26.37	14.44	13.63	24.53	29.66	7.75	12.15	-	-	-	-	-	-	-	-	-	-
Jasmonic Acid	Lipoxygenase	scaffold3608	112.87	72.76	57.2	42.8	39.13	36.52	70.67	23.41	-	-	-	-	-	-	-	-	-	-
	Jasmonate O-methyltransferase	scaffold13976	9.68	22.18	18.61	11.22	1.28	0.81	8.38	14.44	-	-	-	-	2.99798	-3.85838	-	-3.52695	-	-

## Sheet: TV23
			FPKM								Differential Expression (log2Foldchange; p-value and fdr <=0.05)
											Developmental				Seasonal
Pathways	Enzyme	Transcript_ID	TBA	TSA	TBMD	TSMD	TBD	TSD	TBMA	TSMA	TBA vs TSA	TBMD vs TSMD	TBD vs TSD	TBMA vs TSMA	TBA vs TBD	TBMD vs TBD	TBA vs TBMA	TBD vs TBMA	TBMD vs TBMA	TBA vs TBMD
ABA biosynthesis	Zeaxanthin epoxidase	scaffold1498	16.36	2.93	49.1	154.07	33.07	337.59	18.31	36.71	-4.35884	-	-3.38097	-2.18878	-	-	-	-	-	-2.25081
	9-cis-epoxycarotenoid dioxygenase	C69713	3.69	11.09	0	0	97.12	7.58	0	12.78	-	-	3.49578	-	-4.52998	7.20499	-	7.46255	-	-
	Xanthoxin dehydrogenase	C140271	37.43	64.45	38.26	92.29	65.87	90.66	28.53	50.77	-1.96194	-	-	-	-	-	-	-	-	-
ABA Signal Transduction	Abscisic acid receptor PYR/PYL family	scaffold9764	20.99	7.56	23.06	24.78	50.53	18.03	13.11	14.53	-	-	-	-	-	-	-	-	-	-
	Protein phosphatase-2C	C141827	23.32	120	52.79	213.47	52.29	200.31	25.5	105.85	-3.54195	-	-2.16756	-2.21078	-	-	-	-	-	-
	Serine/threonine protein kinase	scaffold2161	69.08	23.2	39.15	44.02	115.11	49.6	57.3	55.1	-	-	-	-	-	-	-	-	-	-
Auxin biosynthesis	Indole-3-pyruvate monooxygenase	scaffold17499	33.61	32.73	43.65	140.41	136.78	120.23	31.34	50.51	-	-	-	-	-	-	-	2.04602	-	-
	Monoamine oxidase	scaffold9247	25.26	8.21	15.89	14.46	17.47	16.9	22.02	9.92	-	-	-	-	-	-	-	-	-	-
	aromatic-L-amino-acid decarboxylase	scaffold18873	17.43	7.22	10.07	19.01	6.75	17.26	13.17	19.44	-	-	-	-	-	-	-	-	-	-
Auxin Signal Transduction	Auxin influx carrier (AUX1 LAX family)	scaffold4919	31.96	9.12	15.04	11.41	16.46	9.97	34.77	25.73	-	-	-	-	-	-	-	-	-	-
	Auxin-responsive protein IAA	C142247	75.46	26.06	94.07	47.03	137.54	30.88	93.32	96.09	-	-	1.92272	-	-	-	-	-	-	-
	SAUR family protein	scaffold10355	4.64	19.91	14.16	19.13	13.09	12.19	2.11	23.65	-3.30816	-	-	-3.75011	-	-	-	-	-3.32157	-
	Transport inhibitor response 1	scaffold12181	27.4	12.18	28.04	25.66	20.1	12	29.21	51.92	-	-	-	-	-	-	-	-	-	-
Brassenosteroid Biosynthesis	PHYB activation tagged suppressor 1	C65719	16.83	12.71	9.5	33.26	43.73	0	11.05	7.32	-	-	-	-	-	-	-	-	-	-
	Brassinosteroid-6-oxidase 2	scaffold10339	10.34	13.4	13.27	6.31	23.32	32.24	3.71	16.93	-	-	-	-	-	-	-	2.56404	-	-
	3-epi-6-deoxocathasterone 23-monooxygenase	C119475	6.81	5.44	5.32	34.23	16.98	10.72	19.13	27.51	-	-	-	-	-	-	-	-	-	-
	cytochrome P450, family 90, subfamily A, polypeptide 1	scaffold14286	1.13	36.88	10.86	24.89	18.14	26.41	5.98	14.05	-5.28333	-	-	-	-3.02671	-	-	-	-	-
Ethylene Biosynthesis	Aminocyclopropanecarboxylate oxidase	CL482Contig1	76.93	49.39	9.3	117.24	424.61	424.98	19.38	14.85	-	-3.31213	-	-	-2.28633	4.97308	-	4.37265	-	2.64944
	S-adenosylmethionine synthetase	CL57Contig2	1654.87	196.68	466.88	322.36	448.7	96.34	1038.84	697.05	1.89157	-	1.98669	-	2.06246	-	-	-	-	-
Ethylene Signal Transduction	Ethylene-insensitive protein 2	scaffold18874	34.19	14.78	35.72	28.98	49.6	50.34	60.04	42.78	-	-	-	-	-	-	-	-	-	-
	Serine/threonine-protein kinase CTR1	scaffold16850	0	0	0	1.62	0	2.92	0	0	-	-	-	-	-	-	-	-	-	-
GA signal Transduction	DELLA protein	scaffold12003	72.47	3.72	31.9	5.4	17.62	3.29	55.38	36.59	3.10072	2.89653	2.17912	-	2.21902	-	-	-	-	-
	Gibberellin receptor GID1	scaffold8533	7.02	12.32	5.09	17.5	64.43	45.77	8.5	4.13	-2.01799	-	-	-	-3.04933	3.03955	-	2.86859	-	-
Gibrellic acid metabolism	Gibberellin 20-oxidase	scaffold3517	3.85	18.39	4.5	11.9	14.41	48.21	1.47	12.68	-3.40767	-	-	-	-	-	-	-	-	-
	Gibberellin 3-beta-dioxygenase	C141231	362.92	0	32.76	1.95	10.04	0	203.64	157.74	13.9761	4.38476	8.04861	-	5.3502	-2.23631	-	-4.41539	-	3.07193
	Gibberellin 2-oxidase	scaffold14548	5.97	16.1	25.62	85.87	29.62	53.07	3.48	14.52	-2.46143	-	-	-	-2.06949	-	-	2.4874	-2.87531	-2.45518
Jasmonate Signal Transduction	coronatine-insensitive protein 1	C32197	11.5	0	0	20.43	0	0	33.63	20.16	-	-	-	-	-	-	-	-	-	-
	Jasmonate ZIM domain-containing protein	CL41Contig1	374.14	221.39	217.41	224.22	266.8	217.99	248.96	279.47	-	-	-	-	-	-	-	-	-	-
	Transcription factor MYC2	scaffold8889	42.16	1.75	19.75	5.08	11.62	0.41	28.1	12.06	3.40378	2.29278	4.4917	-	2.03622	-	-	-	-	-
Jasmonic Acid	Lipoxygenase	C145387	221.24	138.26	110.43	109.43	102.17	55.7	126.81	253.32	-	-	-	-	-	-	-	-	-	-
	Jasmonate O-methyltransferase	scaffold10388	35.13	7.01	13.87	24.88	7.66	0.99	29.9	28.18	-	-	-	-	2.37027	-	-	-	-	-

## Sheet: UPASI-9
			FPKM								Differential Expression (log2Foldchange; p-value and fdr <=0.05)
											Developmental				Seasonal
Pathways	Enzyme	Transcript_ID	UBA	USA	UBMD	USMD	UBD	USD	UBMA	USMA	UBA vs USA	UBMD vs USMD	UBD vs USD	UBMA vs USMA	UBA vs UBD	UBMD vs UBD	UBA vs UBMA	UBD vs UBMA	UBMD vs UBMA	UBA vs UBMD
ABA biosynthesis	Zeaxanthin epoxidase	scaffold511	27.79	251.66	141.94	485.16	193.67	272.83	38.06	395.42	-3.49956	-2.07722	-	-3.71981	-2.60552	-	-	2.12025	-	-2.16504
	9-cis-epoxycarotenoid dioxygenase	scaffold3886	29.65	11.5	17.34	4.87	0	7.13	10.62	4.31	-	-	-	-	9.49237	-7.82763	-	-7.24309	-	-
	Xanthoxin dehydrogenase	scaffold10661	12.36	57.24	32.24	48.97	32.11	82.84	23.29	37.83	-2.19632	-	-	-	-	-	-	-	-	-
ABA Signal Transduction	Abscisic acid receptor PYR/PYL family	C124003	17.94	29.07	30.54	54.2	47.37	51.81	24.69	29.22	-	-	-	-	-	-	-	-	-	-
	Protein phosphatase-2C	CL947Contig1	20.46	122.64	37.85	142.86	56.77	111.2	20.97	135.7	-2.82718	-2.10915	-	-3.15385	-	-	-	-	-	-
	Serine/threonine protein kinase	scaffold839	62.94	53.4	56.88	66.9	111.51	65.29	70.65	32.6	-	-	-	-	-	-	-	-	-	-
Auxin biosynthesis	Indole-3-pyruvate monooxygenase	C127865	46.35	169.87	101.29	190.22	219.12	84.21	63.4	160.83	-1.97498	-	-	-1.75446	-1.85754	-	-	-	-	-
	Monoamine oxidase	scaffold10196	12.86	6.27	15.49	5.97	8.01	17.51	8.69	9.39	-	-	-	-	-	-	-	-	-	-
Auxin Signal Transduction	Auxin influx carrier (AUX1 LAX family)	scaffold7438	11.58	3.4	33.4	0	51.77	0	26.42	0	-	8.06708	8.20557	8.42863	-2.80207	-	-	-	-	-
	Auxin-responsive protein IAA	C129013	75.12	60.67	103.6	54.27	145.71	25.76	88.4	42.33	-	-	-	-	-	-	-	-	-	-
	SAUR family protein	scaffold12697	7.13	19.62	6.04	18.66	4.16	0	2.72	12.88	-	-	-	-2.10381	-	-	-	-	-	-
	Transport inhibitor response 1	scaffold16089	17.41	33.37	32.38	19.16	16.74	7.03	24.21	29.32	-	-	-	-	-	-	-	-	-	-
Brassenosteroid Biosynthesis	Brassinosteroid-6-oxidase 2	scaffold10832	8.53	34.63	36.51	2.81	26.43	53.62	17.16	0.83	-2.16733	3.78396	-	3.39006	-	-	-	-	-	-
	3-epi-6-deoxocathasterone 23-monooxygenase	scaffold15338	50	46.08	82.19	93.26	48.32	80.14	78.98	91.03	-	-	-	-	-	-	-	-	-	-
	cytochrome P450, family 90, subfamily A, polypeptide 1	scaffold4200	10.68	38.51	22.32	60.95	35.67	59.6	19.76	45.13	-2.53693	-	-	-	-	-	-	-	-	-
Ethylene Biosynthesis	S-adenosylmethionine synthetase	scaffold7720	1369.91	466.46	659.58	133	218.52	249.09	1112.12	137.53	-	2.1473	-	2.6433	2.61838	-	-	-2.41255	-	-
Ethylene Signal Transduction	Ethylene-insensitive protein 2	scaffold4706	23.63	16.96	16.27	17.06	22.95	19.2	22.77	17.38	-	-	-	-	-	-	-	-	-	-
	Serine/threonine-protein kinase CTR1	scaffold3801	11.62	6.24	9.93	10.2	4.56	4.99	10.01	9.02	-	-	-	-	-	-	-	-	-	-
GA signal Transduction	DELLA protein	scaffold14278	33.2	2.2	36.64	8.4	20.96	7.04	52.3	2.83	3.18506	2.29418	-	3.83976	-	-	-	-	-	-
	Gibberellin receptor GID1	scaffold9871	0	9.21	19.82	18.42	71.73	46.63	12.19	5.73	-	-	-	-	-3.278	-	-	2.70343	-	-
Gibrellic acid metabolism	Gibberellin 20-oxidase	scaffold17529	20.5	4.71	61.1	4.49	0	3.29	23.51	0	1.89365	2.79499	-	9.16392	9.00775	-9.7248	-	-8.92101	-	-
	Gibberellin 3-beta-dioxygenase	C125531	140.69	55.53	70.7	14.97	63.07	18.81	67.18	10.09	-	2.73591	-	2.37637	-	-	-	-	-	-
	Gibberellin 2-oxidase	scaffold17754	3.92	31.6	25.7	53.38	69.32	7.58	3.75	10.15	-3.19851	-	2.78199	-2.03982	-4.14784	-	-	4.40124	-	-2.61439
Jasmonate Signal Transduction	coronatine-insensitive protein 1	C57461	4.72	6.34	15.13	11.89	0	0	10.54	7.19	-	-	-	-	-	-	-	-	-	-
	Jasmonate ZIM domain-containing protein	CL99Contig1	294.38	290.36	341.37	207.6	195.54	179.97	242.68	113.54	-	-	-	-	-	-	-	-	-	-
	Transcription factor MYC2	scaffold16685	173.56	13.66	30.09	13.47	14.71	7.41	13.2	12.88	3.35985	-	-	-	3.5238	-	3.59634	-	-	2.62249
Jasmonic Acid	Lipoxygenase	scaffold17340	197.28	108.09	142.81	77.26	127.7	49.62	193.84	259.93	-	-	-	-	-	-	-	-	-	-
	Jasmonate O-methyltransferase	C128025	23.48	70.41	28.66	8.83	9.48	2.59	16.95	4.17	-1.74483	-	-	-	-	-	-	-	-	-
