# Supplementary material for: Comparative Transcriptome Analysis of Chinary, Assamica and Cambod tea (Camellia sinensis) Types during Development and Seasonal Variation using RNA-seq Technology
Source: Sci Rep. 2016 Nov 17;6:37244. doi: 10.1038/srep37244 (PMC5112563; doi:10.1038/srep37244)
Supplement: Supplementary Table S10 [file srep37244-s11.xls]

## Sheet: Supp. Table S10
Supplementary Table S10: Details of the primers used for qRT-PCR.
S.No	Transcript ID	Primer sequence	Amplicon Size	Annealing temperature	Annotation
1	scaffold2267	F-CCACGCAATCGATGGTATGA	102 bp	58˚C	gb|AAY23287.1| flavonoid 3',5'-hydroxylase [Camellia sinensis]
		R-ACGAAGGGATCGGAGTCAAA
2	C127387	F-GAAGACCCGGAACGTCATTG	100 bp	60˚C	gb|ADZ28516.1| flavonol synthase [Camellia nitidissima]
		R-TACCCACCATGCCCACAAC
3	scaffold3550	F-GTCGCGGACAGTGGTGTTG	100 bp	61˚C	gb|ADZ58168.1| anthocyanidin reductase 1 [Camellia sinensis]
		R-GAAGGCCGCATGTGTTGTT
4	C137189	F-TGCCCAAAGGCTGGAATG	110 bp	59˚C	sp|P48386.1|CHS1_CAMSI RecName: Full=Chalcone synthase 1
		R-CGGACACCTCCGTGAAGTG
5	C137257	F-TCAATCGCCACATTCCAGAA	100 bp	59˚C	gb|AAT68774.1| flavanone 3-hydroxylase [Camellia sinensis]
		R-CGAACGTGATTGGCTCTTCA
6	scaffold4663	F-CTGTCTGGGCTTCCGGTTT	100 bp	59˚C	gb|ADZ28513.1| chalcone isomerase [Camellia nitidissima]
		R-GAGTCAATCATCGGCAAGCA
7	scaffold4037	F-GCCACTTGTTGCGTGAAAGA	112 bp	58˚C	gb|ABP98983.1| caffeine synthase [Camellia sinensis]
		R-GACGAGGCATGGAGCTAGCT
8	scaffold428	F-GGGCACCCCACACTCTTCTA	116bp	60˚C	ref|NP_001268089.1| leucoanthocyanidin reductase 2 [Vitis vinifera]
		R-TTTTGCCATCGGAGTTTGG
9	scaffold2686	GCAACTTCCTCATCGCAAACA	104bp	59˚C	sp|P45726.1|PALY_CAMSI RecName: Full=Phenylalanine ammonia-lyase
		TCTCGAGGATCAGGGAAGCA
10	C124839	TGACATGTCCATTTGGCCTAAG	100bp	59˚C	gb|AFC37246.1| anthocyanidin synthase [Camellia chekiangoleosa]
		GGCCGACAGGACTTTTGTTG
